# Supplementary material for: The Sexual Dimorphism in Rectum and Protein Digestion Pathway Influence Sex Pheromone Synthesis in Male Bactrocera Dorsalis
Source: Adv Sci (Weinh). 2024 Oct 8;11(44):2407353. doi: 10.1002/advs.202407353 (PMC11600207; doi:10.1002/advs.202407353)
Supplement: Supplementary file 2 — Supplemental Dataset 1 [file ADVS-11-2407353-s008.xlsx]

## Sheet: all.otus.profiling
OTU	BDMR12-1_tags	BDMR12-2_tags	BDMR12-3_tags	BDMR12-4_tags	BDMR12-5_tags	BDFR12-1_tags	BDFR12-2_tags	BDFR12-3_tags	BDFR12-4_tags	BDFM12-5_tags	BDMR12-1_tags	BDMR12-2_tags	BDMR12-3_tags	BDMR12-4_tags	BDMR12-5_tags	BDFR12-1_tags	BDFR12-2_tags	BDFR12-3_tags	BDFR12-4_tags	BDFM12-5_tags	Domain	Phylum	Class	Order	Family	Genus	Species
OTU000001	6395	4431	14242	15410	4631	2388	846	899	635	879	7.1372	4.92919	15.5389	16.8757	8.48137	2.85329	0.876339	0.915572	0.750848	0.940842	Bacteria	Proteobacteria	Gammaproteobacteria	Enterobacteriales	Enterobacteriaceae	Providencia
OTU000002	9360	5727	8325	4722	2203	4214	2464	4747	4579	3612	10.4463	6.37091	9.08307	5.17111	4.03465	5.03507	2.55236	4.83451	5.41439	3.86612	Bacteria	Proteobacteria	Gammaproteobacteria	Enterobacteriales	Enterobacteriaceae	Citrobacter
OTU000003	30336	49897	32720	31897	23335	19380	40828	35505	29728	38077	33.8568	55.5071	35.6995	34.9307	42.7365	23.1561	42.2922	36.1595	35.1515	40.7559	Bacteria	Firmicutes	Bacilli	Lactobacillales	Enterococcaceae	Vagococcus
OTU000004	2308	2820	3270	2909	1034	2146	2389	4325	1799	2761	2.57586	3.13706	3.56777	3.18568	1.8937	2.56413	2.47467	4.40473	2.12721	2.95525	Bacteria	Proteobacteria	Gammaproteobacteria	Enterobacteriales	Enterobacteriaceae
OTU000005	3945	3102	4873	4572	1558	4176	4545	3273	5697	2178	4.40285	3.45077	5.31674	5.00684	2.85338	4.98966	4.70799	3.33333	6.73635	2.33123	Bacteria	Proteobacteria	Gammaproteobacteria	Enterobacteriales	Enterobacteriaceae	Enterobacter
OTU000006	7498	4449	3803	1874	581	5996	2149	3498	1970	580	8.36821	4.94922	4.1493	2.05224	1.06406	7.16428	2.22607	3.56248	2.3294	0.620806	Bacteria	Firmicutes	Bacilli	Lactobacillales	Streptococcaceae	Lactococcus	Lactococcus_lactis
OTU000007	4488	2262	5376	1867	555	1048	855	1142	2978	486	5.00887	2.51633	5.86554	2.04457	1.01645	1.2522	0.885662	1.16305	3.5213	0.520192	Bacteria	Proteobacteria	Gammaproteobacteria	Enterobacteriales	Enterobacteriaceae
OTU000008	2295	1460	5372	917	7588	37973	38148	39191	34477	40450	2.56135	1.62415	5.86117	1.00422	13.8969	45.3718	39.516	39.9134	40.7669	43.2958	Bacteria	Proteobacteria	Alphaproteobacteria	Acetobacterales	Acetobacteraceae	Commensalibacter	Commensalibacter_intestini_A911
OTU000009	0	4	8	6	0	2	2	0	1	1	0	0.00445	0.008728	0.006571	0	0.00239	0.002072	0	0.001182	0.00107	Bacteria	Bacteroidetes	Bacteroidia	Flavobacteriales	Flavobacteriaceae	Myroides
OTU000010	221	45	23	25	12	325	208	28	17	1	0.246649	0.05006	0.025094	0.027378	0.021977	0.388324	0.215459	0.028516	0.020101	0.00107	Bacteria	Proteobacteria	Alphaproteobacteria	Rhizobiales	Rhizobiaceae	Ochrobactrum
OTU000011	2349	987	966	18012	3099	1176	263	613	520	225	2.62162	1.09797	1.05396	19.7251	5.67562	1.40514	0.272432	0.6243	0.614868	0.24083	Bacteria	Proteobacteria	Gammaproteobacteria	Enterobacteriales	Enterobacteriaceae	Morganella	Morganella_morganii_subsp_morganii
OTU000012	92	24	10	490	20	5	17	41	29	8	0.102677	0.026698	0.010911	0.536604	0.036629	0.005974	0.01761	0.041756	0.034291	0.008563	Bacteria	Bacteroidetes	Bacteroidia	Bacteroidales	Dysgonomonadaceae	Dysgonomonas
OTU000013	20	28	14	10	14	7	35	13	4	4	0.022321	0.031148	0.015275	0.010951	0.02564	0.008364	0.036255	0.01324	0.00473	0.004281	Bacteria	Firmicutes	Bacilli	Lactobacillales	Enterococcaceae	Vagococcus
OTU000014	1268	661	1113	1080	402	223	764	854	379	1482	1.41516	0.735319	1.21435	1.18272	0.736237	0.26645	0.791398	0.869742	0.448144	1.58627	Bacteria	Proteobacteria	Gammaproteobacteria	Enterobacteriales	Enterobacteriaceae	Raoultella
OTU000015	417	255	377	176	625	876	630	416	150	408	0.465397	0.283671	0.41133	0.192739	1.14465	1.04668	0.652593	0.423668	0.177366	0.436705	Bacteria	Firmicutes	Bacilli	Lactobacillales	Enterococcaceae	Enterococcus	Enterococcus_faecalis
OTU000016	3396	2742	1670	882	631	67	112	81	94	65	3.79014	3.05029	1.82207	0.965887	1.15563	0.080054	0.116016	0.082493	0.111149	0.069573	Bacteria	Bacteroidetes	Bacteroidia	Flavobacteriales	Weeksellaceae	Chishuiella	Empedobacter_sp_FM-1
OTU000017	826	547	304	186	123	20	5	13	7	6	0.921865	0.608501	0.331682	0.203691	0.225266	0.023897	0.005179	0.01324	0.008277	0.006422	Bacteria	Bacteroidetes	Bacteroidia	Sphingobacteriales	Sphingobacteriaceae	Sphingobacterium	Sphingobacterium_multivorum
OTU000018	481	379	154	84	93	46	31	148	39	3	0.536824	0.421612	0.168023	0.091989	0.170323	0.054963	0.032112	0.150728	0.046115	0.003211	Bacteria	Proteobacteria	Gammaproteobacteria	Pseudomonadales	Pseudomonadaceae	Pseudomonas
OTU000019	3	6	8	5	2	10	7	10	13	2	0.003348	0.006675	0.008728	0.005476	0.003663	0.011948	0.007251	0.010184	0.015372	0.002141	Bacteria	Proteobacteria	Gammaproteobacteria	Enterobacteriales	Enterobacteriaceae	Pectobacterium
OTU000020	143	199	291	176	114	85	86	138	48	59	0.159596	0.221374	0.317498	0.192739	0.208784	0.101562	0.089084	0.140544	0.056757	0.063151	Bacteria	Proteobacteria	Gammaproteobacteria	Enterobacteriales	Enterobacteriaceae
OTU000021	988	676	464	436	668	423	271	447	259	423	1.10267	0.752005	0.506252	0.477468	1.2234	0.505419	0.280718	0.45524	0.306252	0.45276	Bacteria	Firmicutes	Bacilli	Lactobacillales	Lactobacillaceae	Lactobacillus	bacterium_symbiont_of_Bactrocera_correcta
OTU000022	533	256	303	228	110	68	29	22	44	11	0.594859	0.284783	0.330591	0.249685	0.201458	0.081249	0.03004	0.022406	0.052027	0.011774	Bacteria	Bacteroidetes	Bacteroidia	Flavobacteriales	Weeksellaceae	Empedobacter	Empedobacter_brevis
OTU000023	220	190	71	123	71	38	17	35	75	6	0.245533	0.211362	0.077465	0.134699	0.130032	0.045404	0.01761	0.035645	0.088683	0.006422	Bacteria	Proteobacteria	Gammaproteobacteria	Pseudomonadales	Moraxellaceae	Acinetobacter
OTU000024	2267	1743	2533	1456	1968	61	40	73	69	191	2.53011	1.93897	2.76365	1.59448	3.60426	0.072885	0.041434	0.074346	0.081588	0.204438	Bacteria	Firmicutes	Bacilli	Lactobacillales	Streptococcaceae	Lactococcus	Lactococcus_garvieae_subsp_garvieae
OTU000025	553	413	119	135	198	34	13	40	16	24	0.617181	0.459435	0.129836	0.14784	0.362624	0.040625	0.013466	0.040737	0.018919	0.025689	Bacteria	Proteobacteria	Gammaproteobacteria	Enterobacteriales	Enterobacteriaceae	Serratia	Serratia_marcescens
OTU000026	134	70	50	32	12	27	23	24	6	2	0.149552	0.07787	0.054553	0.035044	0.021977	0.032261	0.023825	0.024442	0.007095	0.002141	Bacteria	Proteobacteria	Gammaproteobacteria	Pseudomonadales	Moraxellaceae	Acinetobacter
OTU000027	58	9	17	22	3	95	7	12	15	1	0.064731	0.010012	0.018548	0.024092	0.005494	0.11351	0.007251	0.012221	0.017737	0.00107	Bacteria	Proteobacteria	Gammaproteobacteria	Pseudomonadales	Moraxellaceae	Acinetobacter	Acinetobacter_lwoffii
OTU000028	7	19	8	0	54	15	3	18	0	0	0.007812	0.021136	0.008728	0	0.098897	0.017923	0.003108	0.018332	0	0	Bacteria	Firmicutes	Bacilli	Lactobacillales	Streptococcaceae	Lactococcus	bacterium_FCC52
OTU000029	11	5	3	6	5	48	5	2	4	0	0.012277	0.005562	0.003273	0.006571	0.009157	0.057352	0.005179	0.002037	0.00473	0	Bacteria	Proteobacteria	Alphaproteobacteria	Rhizobiales	Rhizobiaceae
OTU000030	416	209	173	88	78	12	4	11	8	7	0.464281	0.232499	0.188753	0.09637	0.142852	0.014338	0.004143	0.011203	0.00946	0.007492	Bacteria	Firmicutes	Bacilli	Bacillales	Staphylococcaceae	Staphylococcus
OTU000031	137	104	61	30	57	90	27	18	5	1	0.1529	0.115693	0.066555	0.032853	0.104392	0.107536	0.027968	0.018332	0.005912	0.00107	Bacteria	Proteobacteria	Gammaproteobacteria	Xanthomonadales	Xanthomonadaceae	Stenotrophomonas	Stenotrophomonas_maltophilia
OTU000032	36	198	45	9	4	7	41	30	5	8	0.040178	0.220262	0.049098	0.009856	0.007326	0.008364	0.04247	0.030553	0.005912	0.008563	Bacteria	Cyanobacteria	Oxyphotobacteria	Chloroplast
OTU000033	1408	992	683	644	712	29	18	30	12	46	1.57141	1.10353	0.745194	0.705251	1.30398	0.03465	0.018646	0.030553	0.014189	0.049236	Bacteria	Bacteroidetes	Bacteroidia	Flavobacteriales	Weeksellaceae	Chishuiella
OTU000034	27	9	17	5	5	4	3	1	2	0	0.030134	0.010012	0.018548	0.005476	0.009157	0.004779	0.003108	0.001018	0.002365	0	Bacteria	Proteobacteria	Gammaproteobacteria	Pseudomonadales	Moraxellaceae	Enhydrobacter
OTU000035	68	35	156	413	71	58	62	127	60	18	0.075892	0.038935	0.170205	0.452281	0.130032	0.069301	0.064223	0.129341	0.070946	0.019266	Bacteria	Proteobacteria	Gammaproteobacteria	Enterobacteriales	Enterobacteriaceae	Escherichia-Shigella
OTU000036	27	74	27	8	9	263	51	31	2	0	0.030134	0.08232	0.029459	0.008761	0.016483	0.314244	0.052829	0.031571	0.002365	0	Bacteria	Proteobacteria	Alphaproteobacteria	Rhizobiales	Rhizobiaceae	Allorhizobium-Neorhizobium-Pararhizobium-Rhizobium	Neorhizobium_huautlense
OTU000037	2	0	2	1	0	4	0	0	0	0	0.002232	0	0.002182	0.001095	0	0.004779	0	0	0	0	Bacteria	Proteobacteria	Gammaproteobacteria	Betaproteobacteriales	Burkholderiaceae	Achromobacter
OTU000038	23	9	24	11	22	7	107	17	0	0	0.025669	0.010012	0.026185	0.012046	0.040292	0.008364	0.110837	0.017313	0	0	Bacteria	Bacteroidetes	Bacteroidia	Flavobacteriales	Weeksellaceae	Elizabethkingia	Elizabethkingia_meningoseptica
OTU000039	25	23	31	5	3	114	45	67	6	16	0.027901	0.025586	0.033823	0.005476	0.005494	0.136212	0.046614	0.068235	0.007095	0.017126	Bacteria	Proteobacteria	Alphaproteobacteria	Rhizobiales	Devosiaceae	Devosia
OTU000040	24	14	19	1	3	3	1	2	0	0	0.026785	0.015574	0.02073	0.001095	0.005494	0.003585	0.001036	0.002037	0	0	Bacteria	Cyanobacteria	Melainabacteria	Obscuribacterales
OTU000041	0	11	1	1	2	7	1	4	0	0	0	0.012237	0.001091	0.001095	0.003663	0.008364	0.001036	0.004074	0	0	Bacteria	Proteobacteria	Alphaproteobacteria	Rhodobacterales	Rhodobacteraceae	Paracoccus
OTU000042	54	16	25	9	11	2	0	5	2	1	0.060267	0.017799	0.027276	0.009856	0.020146	0.00239	0	0.005092	0.002365	0.00107	Bacteria	Actinobacteria	Actinobacteria	Propionibacteriales	Propionibacteriaceae	Cutibacterium
OTU000043	29	9	27	30	8	20	14	32	23	21	0.032366	0.010012	0.029459	0.032853	0.014651	0.023897	0.014502	0.03259	0.027196	0.022477	Bacteria	Proteobacteria	Gammaproteobacteria	Enterobacteriales	Enterobacteriaceae
OTU000044	0	0	0	5	2	0	2	1	0	0	0	0	0	0.005476	0.003663	0	0.002072	0.001018	0	0	Bacteria	Actinobacteria	Actinobacteria	Corynebacteriales	Corynebacteriaceae	Lawsonella
OTU000045	23	7	22	6	2	27	10	22	1	1	0.025669	0.007787	0.024003	0.006571	0.003663	0.032261	0.010359	0.022406	0.001182	0.00107	Bacteria	Proteobacteria	Alphaproteobacteria	Caulobacterales	Caulobacteraceae	Brevundimonas
OTU000046	172	214	147	88	244	6	29	20	26	9	0.191962	0.238061	0.160386	0.09637	0.44687	0.007169	0.03004	0.020369	0.030743	0.009633	Bacteria	Proteobacteria	Deltaproteobacteria	Desulfovibrionales	Desulfovibrionaceae	Desulfovibrio
OTU000047	163	99	54	21	19	28	15	2	4	0	0.181918	0.110131	0.058917	0.022997	0.034797	0.033456	0.015538	0.002037	0.00473	0	Bacteria	Proteobacteria	Gammaproteobacteria	Pseudomonadales	Moraxellaceae	Acinetobacter	Acinetobacter_calcoaceticus
OTU000048	0	0	0	1	2	0	0	0	0	0	0	0	0	0.001095	0.003663	0	0	0	0	0	Bacteria	Firmicutes	Bacilli	Bacillales	Bacillaceae	Bacillus
OTU000049	8	4	6	6	2	2	5	0	0	0	0.008928	0.00445	0.006546	0.006571	0.003663	0.00239	0.005179	0	0	0	Bacteria	Proteobacteria	Gammaproteobacteria	Xanthomonadales	Xanthomonadaceae	Stenotrophomonas	Stenotrophomonas_rhizophila
OTU000050	10	13	2	4	0	1	1	1	0	0	0.011161	0.014462	0.002182	0.00438	0	0.001195	0.001036	0.001018	0	0	Bacteria	Bacteroidetes	Bacteroidia	Chitinophagales	Chitinophagaceae
OTU000051	0	5	4	8	2	1	5	0	1	0	0	0.005562	0.004364	0.008761	0.003663	0.001195	0.005179	0	0.001182	0	Bacteria	Firmicutes	Bacilli	Bacillales	Bacillaceae	Bacillus
OTU000052	23	13	17	8	4	65	8	6	2	1	0.025669	0.014462	0.018548	0.008761	0.007326	0.077665	0.008287	0.006111	0.002365	0.00107	Bacteria	Proteobacteria	Alphaproteobacteria	Sphingomonadales	Sphingomonadaceae	Sphingomonas
OTU000053	5	5	35	54	9	452	12	45	28	10	0.00558	0.005562	0.038187	0.059136	0.016483	0.540069	0.01243	0.04583	0.033108	0.010704	Bacteria	Firmicutes	Bacilli	Lactobacillales	Leuconostocaceae	Fructobacillus	Fructobacillus_durionis
OTU000054	15	5	6	10	3	0	3	6	4	0	0.016741	0.005562	0.006546	0.010951	0.005494	0	0.003108	0.006111	0.00473	0	Bacteria	Actinobacteria	Actinobacteria	Corynebacteriales	Corynebacteriaceae	Corynebacterium_1
OTU000055	52	12	5	4	5	1	0	7	5	13	0.058035	0.013349	0.005455	0.00438	0.009157	0.001195	0	0.007129	0.005912	0.013915	Bacteria	Proteobacteria	Gammaproteobacteria	Betaproteobacteriales	Burkholderiaceae	Delftia	Delftia_tsuruhatensis
OTU000056	3	0	0	0	0	2	0	0	0	0	0.003348	0	0	0	0	0.00239	0	0	0	0	Bacteria	Patescibacteria	Parcubacteria
OTU000057	137	31	22	9	8	47	23	10	5	0	0.1529	0.034485	0.024003	0.009856	0.014651	0.056158	0.023825	0.010184	0.005912	0	Bacteria	Proteobacteria	Alphaproteobacteria	Rhizobiales	Rhizobiaceae	Allorhizobium-Neorhizobium-Pararhizobium-Rhizobium	Agrobacterium_radiobacter
OTU000058	5	8	3	2	0	0	1	1	1	0	0.00558	0.008899	0.003273	0.00219	0	0	0.001036	0.001018	0.001182	0	Bacteria	Proteobacteria	Gammaproteobacteria	Betaproteobacteriales	Burkholderiaceae	Burkholderia-Caballeronia-Paraburkholderia
OTU000059	17	18	9	3	2	0	6	3	1	0	0.018973	0.020024	0.00982	0.003285	0.003663	0	0.006215	0.003055	0.001182	0	Bacteria	Actinobacteria	Actinobacteria	Micrococcales	Micrococcaceae	Micrococcus
OTU000060	18	5	4	6	3	3	0	3	3	0	0.020089	0.005562	0.004364	0.006571	0.005494	0.003585	0	0.003055	0.003547	0	Bacteria	Proteobacteria	Gammaproteobacteria	Pseudomonadales	Moraxellaceae	Acinetobacter
OTU000061	85	16	15	52	1	81	40	8	50	0	0.094865	0.017799	0.016366	0.056946	0.001831	0.096782	0.041434	0.008147	0.059122	0	Bacteria	Bacteroidetes	Bacteroidia	Flavobacteriales	Weeksellaceae	Empedobacter	Empedobacter_brevis
OTU000062	827	789	504	129	166	11	232	1080	9	36	0.922981	0.87771	0.549894	0.141269	0.304018	0.013143	0.24032	1.09991	0.010642	0.038533	Bacteria	Proteobacteria	Gammaproteobacteria	Enterobacteriales	Enterobacteriaceae
OTU000063	16	16	2	3	0	1	0	0	1	1	0.017857	0.017799	0.002182	0.003285	0	0.001195	0	0	0.001182	0.00107	Bacteria	Proteobacteria	Alphaproteobacteria	Sphingomonadales	Sphingomonadaceae	Novosphingobium
OTU000064	10	14	5	1	0	13	9	3	0	0	0.011161	0.015574	0.005455	0.001095	0	0.015533	0.009323	0.003055	0	0	Bacteria	Proteobacteria	Gammaproteobacteria	Pseudomonadales	Moraxellaceae
OTU000065	0	0	0	0	0	0	0	0	0	0	0	0	0	0	0	0	0	0	0	0	Bacteria	Cyanobacteria	Oxyphotobacteria	Chloroplast
OTU000066	3	4	9	14	10	2	1	5	9	2	0.003348	0.00445	0.00982	0.015332	0.018314	0.00239	0.001036	0.005092	0.010642	0.002141	Bacteria	Proteobacteria	Gammaproteobacteria	Betaproteobacteriales	Burkholderiaceae	Comamonas	Comamonas_testosteroni
OTU000067	182	135	118	73	93	31	71	53	27	78	0.203123	0.150179	0.128745	0.079943	0.170323	0.03704	0.073546	0.053977	0.031926	0.083488	Bacteria	Firmicutes	Bacilli	Lactobacillales	Enterococcaceae
OTU000068	0	0	0	0	0	0	0	0	0	0	0	0	0	0	0	0	0	0	0	0	Bacteria	Proteobacteria	Alphaproteobacteria	Rhodobacterales	Rhodobacteraceae	Rubellimicrobium
OTU000069	15	125	8	3	0	2	1	3	1	0	0.016741	0.139054	0.008728	0.003285	0	0.00239	0.001036	0.003055	0.001182	0	Bacteria	Cyanobacteria	Oxyphotobacteria	Chloroplast
OTU000070	28	32	24	31	7	5	6	10	5	1	0.03125	0.035598	0.026185	0.033948	0.01282	0.005974	0.006215	0.010184	0.005912	0.00107	Bacteria	Proteobacteria	Gammaproteobacteria	Enterobacteriales	Enterobacteriaceae	Rahnella
OTU000071	0	0	1	1	12	1	0	4	4	3	0	0	0.001091	0.001095	0.021977	0.001195	0	0.004074	0.00473	0.003211	Bacteria	Proteobacteria	Gammaproteobacteria	Pseudomonadales	Moraxellaceae	Acinetobacter
OTU000072	172	63	58	12	15	4	14	3	0	10	0.191962	0.070083	0.063281	0.013141	0.027472	0.004779	0.014502	0.003055	0	0.010704	Bacteria	Proteobacteria	Gammaproteobacteria	Xanthomonadales	Xanthomonadaceae	Stenotrophomonas
OTU000073	28	21	37	40	13	4	4	9	3	3	0.03125	0.023361	0.040369	0.043804	0.023809	0.004779	0.004143	0.009166	0.003547	0.003211	Bacteria	Firmicutes	Bacilli	Lactobacillales	Leuconostocaceae	Leuconostoc	Leuconostoc_citreum
OTU000074	67	22	17	0	2	4	1	7	3	0	0.074776	0.024474	0.018548	0	0.003663	0.004779	0.001036	0.007129	0.003547	0	Bacteria	Actinobacteria	Actinobacteria	Micrococcales	Intrasporangiaceae
OTU000075	3	3	0	2	0	1	2	0	1	0	0.003348	0.003337	0	0.00219	0	0.001195	0.002072	0	0.001182	0	Bacteria	Proteobacteria	Alphaproteobacteria	Sphingomonadales	Sphingomonadaceae	Sphingomonas	Sphingomonas_paucimobilis
OTU000076	8	16	0	11	6	0	0	1	0	2	0.008928	0.017799	0	0.012046	0.010989	0	0	0.001018	0	0.002141	Bacteria	Proteobacteria	Gammaproteobacteria	Betaproteobacteriales	Burkholderiaceae
OTU000077	20	26	16	4	3	45	14	12	0	1	0.022321	0.028923	0.017457	0.00438	0.005494	0.053768	0.014502	0.012221	0	0.00107	Bacteria	Proteobacteria	Alphaproteobacteria	Sphingomonadales	Sphingomonadaceae	Sphingomonas	Sphingomonas_koreensis
OTU000078	14	120	35	3	1964	0	2	1	8	15	0.015625	0.133492	0.038187	0.003285	3.59694	0	0.002072	0.001018	0.00946	0.016055	Bacteria	Proteobacteria	Gammaproteobacteria	Orbales	Orbaceae
OTU000079	1181	763	381	169	100	3	3	6	0	6	1.31807	0.848787	0.415694	0.185074	0.183143	0.003585	0.003108	0.006111	0	0.006422	Bacteria	Bacteroidetes	Bacteroidia	Sphingobacteriales	Sphingobacteriaceae	Sphingobacterium	Sphingobacterium_multivorum
OTU000080	0	0	0	3	0	0	0	0	0	0	0	0	0	0.003285	0	0	0	0	0	0	Bacteria	Actinobacteria	Actinobacteria	Actinomycetales	Actinomycetaceae	Actinomyces
OTU000081	7	2	3	3	0	3	4	0	0	1	0.007812	0.002225	0.003273	0.003285	0	0.003585	0.004143	0	0	0.00107	Bacteria	Proteobacteria	Alphaproteobacteria	Rhizobiales	Xanthobacteraceae	Bradyrhizobium
OTU000082	3	1	2	14	5	2	4	8	6	0	0.003348	0.001112	0.002182	0.015332	0.009157	0.00239	0.004143	0.008147	0.007095	0	Bacteria	Bacteroidetes	Bacteroidia	Flavobacteriales	Weeksellaceae	Chryseobacterium
OTU000083	2	3	4	4	0	0	0	0	3	0	0.002232	0.003337	0.004364	0.00438	0	0	0	0	0.003547	0	Bacteria	Firmicutes	Bacilli	Lactobacillales	Streptococcaceae	Streptococcus	Streptococcus_pneumoniae
OTU000084	18	26	46	14	6	2	2	6	1	1	0.020089	0.028923	0.050189	0.015332	0.010989	0.00239	0.002072	0.006111	0.001182	0.00107	Bacteria	Proteobacteria	Gammaproteobacteria	Betaproteobacteriales	Neisseriaceae	Uruburuella
OTU000085	15	9	4	3	0	2	2	1	0	0	0.016741	0.010012	0.004364	0.003285	0	0.00239	0.002072	0.001018	0	0	Bacteria	Proteobacteria	Alphaproteobacteria	Caulobacterales	Caulobacteraceae	Brevundimonas	Brevundimonas_diminuta
OTU000086	13	4	0	0	0	0	3	0	2	0	0.014509	0.00445	0	0	0	0	0.003108	0	0.002365	0	Bacteria	Proteobacteria	Gammaproteobacteria	Betaproteobacteriales	Burkholderiaceae	Curvibacter
OTU000087	2	3	0	2	1	3	5	10	1	0	0.002232	0.003337	0	0.00219	0.001831	0.003585	0.005179	0.010184	0.001182	0	Bacteria	Firmicutes	Bacilli	Lactobacillales	Leuconostocaceae	Weissella
OTU000088	8	0	1	0	6	2	0	1	2	0	0.008928	0	0.001091	0	0.010989	0.00239	0	0.001018	0.002365	0	Bacteria	Patescibacteria	Saccharimonadia	Saccharimonadales
OTU000089	4	28	4	1	0	0	21	15	3	0	0.004464	0.031148	0.004364	0.001095	0	0	0.021753	0.015277	0.003547	0	Bacteria	Proteobacteria	Alphaproteobacteria	Rickettsiales	Mitochondria
OTU000090	104	48	66	39	31	10	2	4	2	2	0.11607	0.053397	0.07201	0.042709	0.056774	0.011948	0.002072	0.004074	0.002365	0.002141	Bacteria	Actinobacteria	Actinobacteria	Micrococcales	Micrococcaceae	Glutamicibacter
OTU000091	2	2	3	0	2	2	2	4	0	1	0.002232	0.002225	0.003273	0	0.003663	0.00239	0.002072	0.004074	0	0.00107	Bacteria	Firmicutes	Bacilli	Lactobacillales	Streptococcaceae	Streptococcus	Streptococcus_salivarius_subsp_thermophilus
OTU000092	21	2	23	16	17	21	16	15	9	278	0.023437	0.002225	0.025094	0.017522	0.031134	0.025092	0.016574	0.015277	0.010642	0.297559	Bacteria	Firmicutes	Bacilli	Lactobacillales	Leuconostocaceae	Fructobacillus
OTU000093	19	10	7	5	0	17	2	3	1	2	0.021205	0.011124	0.007637	0.005476	0	0.020312	0.002072	0.003055	0.001182	0.002141	Bacteria	Firmicutes	Bacilli	Bacillales	Staphylococcaceae	Staphylococcus	Staphylococcus_sciuri
OTU000094	7	6	0	0	2	1	3	0	0	0	0.007812	0.006675	0	0	0.003663	0.001195	0.003108	0	0	0	Bacteria	Bacteroidetes	Bacteroidia	Chitinophagales	Chitinophagaceae	Sediminibacterium
OTU000095	35	4	3	17	7	12	19	11	41	9	0.039062	0.00445	0.003273	0.018617	0.01282	0.014338	0.019681	0.011203	0.04848	0.009633	Bacteria	Actinobacteria	Actinobacteria	Micrococcales	Microbacteriaceae	Microbacterium
OTU000096	1	5	0	0	1	2	1	1	1	0	0.001116	0.005562	0	0	0.001831	0.00239	0.001036	0.001018	0.001182	0	Bacteria	Proteobacteria	Gammaproteobacteria	Betaproteobacteriales	Burkholderiaceae	Aquabacterium
OTU000097	4	5	12	5	0	5	13	22	0	0	0.004464	0.005562	0.013093	0.005476	0	0.005974	0.013466	0.022406	0	0	Bacteria	Verrucomicrobia	Verrucomicrobiae	Verrucomicrobiales	Akkermansiaceae	Akkermansia
OTU000098	21	19	41	23	1	10	1	7	0	4	0.023437	0.021136	0.044733	0.025188	0.001831	0.011948	0.001036	0.007129	0	0.004281	Bacteria	Firmicutes	Bacilli	Lactobacillales	Lactobacillaceae	Lactobacillus	Lactobacillus_casei
OTU000099	18	24	8	20	11	10	21	22	12	2	0.020089	0.026698	0.008728	0.021902	0.020146	0.011948	0.021753	0.022406	0.014189	0.002141	Bacteria	Firmicutes	Bacilli	Lactobacillales	Lactobacillaceae	Lactobacillus	Lactobacillus_murinus
OTU000100	22	5	7	23	4	2	0	8	0	0	0.024553	0.005562	0.007637	0.025188	0.007326	0.00239	0	0.008147	0	0	Bacteria	Firmicutes	Bacilli	Lactobacillales	Streptococcaceae	Streptococcus	Streptococcus_varani
OTU000101	0	9	3	1	4	0	3	0	0	3	0	0.010012	0.003273	0.001095	0.007326	0	0.003108	0	0	0.003211	Bacteria	Actinobacteria	Actinobacteria	Micrococcales	Brevibacteriaceae	Brevibacterium
OTU000102	5	153	0	0	140	12	0	0	0	0	0.00558	0.170202	0	0	0.256401	0.014338	0	0	0	0	Bacteria	Bacteroidetes	Bacteroidia	Bacteroidales	Dysgonomonadaceae	Dysgonomonas
OTU000103	2	10	1	2	1	0	0	0	0	0	0.002232	0.011124	0.001091	0.00219	0.001831	0	0	0	0	0	Bacteria	Actinobacteria	Actinobacteria	Corynebacteriales	Nocardiaceae	Rhodococcus	Rhodococcus_erythropolis
OTU000104	5	1	2	0	0	2	0	0	0	0	0.00558	0.001112	0.002182	0	0	0.00239	0	0	0	0	Bacteria	Actinobacteria	Actinobacteria	Micrococcales	Micrococcaceae	Kocuria	Kocuria_palustris
OTU000105	0	2	0	2	0	0	2	0	0	0	0	0.002225	0	0.00219	0	0	0.002072	0	0	0	Bacteria	Proteobacteria	Gammaproteobacteria	Betaproteobacteriales	Burkholderiaceae	Undibacterium
OTU000106	0	7	8	0	2	0	2	0	2	0	0	0.007787	0.008728	0	0.003663	0	0.002072	0	0.002365	0	Bacteria	Proteobacteria	Gammaproteobacteria	Betaproteobacteriales	Burkholderiaceae	Ralstonia
OTU000107	0	0	0	0	0	0	0	0	0	0	0	0	0	0	0	0	0	0	0	0	Bacteria	Bacteroidetes	Bacteroidia	Sphingobacteriales	Sphingobacteriaceae	Sphingobacterium
OTU000108	35	4	19	0	0	1	1	0	1	0	0.039062	0.00445	0.02073	0	0	0.001195	0.001036	0	0.001182	0	Bacteria	Actinobacteria	Actinobacteria	Micrococcales
OTU000109	3	6	0	0	3	2	0	0	0	2	0.003348	0.006675	0	0	0.005494	0.00239	0	0	0	0.002141	Bacteria	Actinobacteria	Actinobacteria	Micrococcales	Dermabacteraceae	Brachybacterium
OTU000110	165	110	76	70	195	3	0	3	19	6	0.18415	0.122368	0.082921	0.076658	0.35713	0.003585	0	0.003055	0.022466	0.006422	Bacteria	Proteobacteria	Gammaproteobacteria	Enterobacteriales	Enterobacteriaceae
OTU000111	0	7	62	0	0	4	6	1	1	0	0	0.007787	0.067646	0	0	0.004779	0.006215	0.001018	0.001182	0	Bacteria	Bacteroidetes	Bacteroidia	Flavobacteriales	Flavobacteriaceae	Myroides	Myroides_odoratimimus
OTU000112	43	30	32	40	14	2	2	3	3	2	0.047991	0.033373	0.034914	0.043804	0.02564	0.00239	0.002072	0.003055	0.003547	0.002141	Bacteria	Bacteroidetes	Bacteroidia	Bacteroidales	Porphyromonadaceae	Porphyromonas	Porphyromonas_pogonae
OTU000113	7	0	0	0	0	0	3	0	0	0	0.007812	0	0	0	0	0	0.003108	0	0	0	Bacteria	Bacteroidetes	Bacteroidia	Flavobacteriales	Weeksellaceae	Chryseobacterium	Chryseobacterium_taklimakanense
OTU000114	0	8	0	0	0	0	0	0	0	0	0	0.008899	0	0	0	0	0	0	0	0	Bacteria	Bacteroidetes	Bacteroidia	Sphingobacteriales	Sphingobacteriaceae	Sphingobacterium
OTU000115	0	0	0	0	0	0	0	0	0	0	0	0	0	0	0	0	0	0	0	0	Bacteria	Firmicutes	Bacilli	Lactobacillales	Aerococcaceae	Aerococcus
OTU000116	32	31	16	15	11	4	4	4	0	0	0.035714	0.034485	0.017457	0.016427	0.020146	0.004779	0.004143	0.004074	0	0	Bacteria	Actinobacteria	Actinobacteria	Corynebacteriales	Corynebacteriaceae	Corynebacterium_1	Corynebacterium_falsenii_DSM_44353
OTU000117	0	21	0	4	1	0	0	0	0	0	0	0.023361	0	0.00438	0.001831	0	0	0	0	0	Bacteria	Proteobacteria	Alphaproteobacteria	Caulobacterales	Caulobacteraceae
OTU000118	0	53	427	71	7	2	3	5	1	4	0	0.058959	0.465883	0.077753	0.01282	0.00239	0.003108	0.005092	0.001182	0.004281	Bacteria	Bacteroidetes	Bacteroidia	Bacteroidales	Dysgonomonadaceae	Dysgonomonas
OTU000119	0	1	0	1	0	0	1	0	1	0	0	0.001112	0	0.001095	0	0	0.001036	0	0.001182	0	Bacteria	Proteobacteria	Gammaproteobacteria	Betaproteobacteriales	Burkholderiaceae	Massilia
OTU000120	43	44	24	12	41	13	6	11	5	22	0.047991	0.048947	0.026185	0.013141	0.075089	0.015533	0.006215	0.011203	0.005912	0.023548	Bacteria	Patescibacteria	Saccharimonadia	Saccharimonadales
OTU000121	3	0	0	0	0	0	0	0	0	0	0.003348	0	0	0	0	0	0	0	0	0	Bacteria	Actinobacteria	Actinobacteria	Micrococcales	Micrococcaceae	Glutamicibacter
OTU000122	3	1	6	4	2	15	2	12	0	0	0.003348	0.001112	0.006546	0.00438	0.003663	0.017923	0.002072	0.012221	0	0	Bacteria	Proteobacteria	Gammaproteobacteria	Enterobacteriales	Enterobacteriaceae	Providencia
OTU000123	0	0	4	0	0	0	0	1	0	1	0	0	0.004364	0	0	0	0	0.001018	0	0.00107	Bacteria	Deinococcus-Thermus	Deinococci	Thermales	Thermaceae	Thermus	Thermus_scotoductus
OTU000124	0	0	0	0	1	0	0	0	0	0	0	0	0	0	0.001831	0	0	0	0	0	Bacteria	Actinobacteria	Actinobacteria	Pseudonocardiales	Pseudonocardiaceae	Pseudonocardia
OTU000125	23	5	50	11	9	55	90	69	71	88	0.025669	0.005562	0.054553	0.012046	0.016483	0.065716	0.093228	0.070272	0.083953	0.094191	Bacteria	Proteobacteria	Gammaproteobacteria	Enterobacteriales	Enterobacteriaceae
OTU000126	0	3	1	1	1	0	0	0	0	0	0	0.003337	0.001091	0.001095	0.001831	0	0	0	0	0	Bacteria	Proteobacteria	Gammaproteobacteria	Betaproteobacteriales	Burkholderiaceae	Massilia
OTU000127	11	8	10	8	2	3	2	5	1	3	0.012277	0.008899	0.010911	0.008761	0.003663	0.003585	0.002072	0.005092	0.001182	0.003211	Bacteria	Firmicutes	Bacilli	Lactobacillales	Enterococcaceae	Enterococcus
OTU000128	0	0	1	0	1	0	2	0	0	0	0	0	0.001091	0	0.001831	0	0.002072	0	0	0	Bacteria	Proteobacteria	Gammaproteobacteria	Pseudomonadales	Moraxellaceae	Acinetobacter
OTU000129	0	0	0	1	0	0	0	1	0	0	0	0	0	0.001095	0	0	0	0.001018	0	0	Bacteria	Actinobacteria	Actinobacteria	Streptomycetales	Streptomycetaceae	Streptomyces
OTU000130	0	0	0	0	0	0	0	0	0	0	0	0	0	0	0	0	0	0	0	0	Bacteria	Bacteroidetes	Bacteroidia	Flavobacteriales	Flavobacteriaceae	Flavobacterium	Flavobacterium_johnsoniae
OTU000131	7	3	10	29	0	6	6	1	8	3	0.007812	0.003337	0.010911	0.031758	0	0.007169	0.006215	0.001018	0.00946	0.003211	Bacteria	Proteobacteria	Gammaproteobacteria	Enterobacteriales	Enterobacteriaceae
OTU000132	1	4	0	4	4	1	0	1	1	2	0.001116	0.00445	0	0.00438	0.007326	0.001195	0	0.001018	0.001182	0.002141	Bacteria	Actinobacteria	Actinobacteria	Micrococcales	Brevibacteriaceae	Brevibacterium	Brevibacterium_epidermidis
OTU000133	128	46	60	19	21	0	0	1	0	2	0.142856	0.051172	0.065464	0.020807	0.03846	0	0	0.001018	0	0.002141	Bacteria	Firmicutes	Bacilli	Bacillales	Staphylococcaceae	Staphylococcus
OTU000134	5	2	3	5	0	4	2	3	1	0	0.00558	0.002225	0.003273	0.005476	0	0.004779	0.002072	0.003055	0.001182	0	Bacteria	Proteobacteria	Gammaproteobacteria	Pseudomonadales	Moraxellaceae	Acinetobacter
OTU000135	3	26	0	1	4	4	11	14	0	1	0.003348	0.028923	0	0.001095	0.007326	0.004779	0.011394	0.014258	0	0.00107	Bacteria	Proteobacteria	Gammaproteobacteria	Enterobacteriales	Enterobacteriaceae
OTU000136	1	12	3	0	0	129	6	2	0	2	0.001116	0.013349	0.003273	0	0	0.154135	0.006215	0.002037	0	0.002141	Bacteria	Firmicutes	Bacilli	Bacillales	Paenibacillaceae	Paenibacillus
OTU000137	8	15	7	7	1	4	9	8	17	1	0.008928	0.016687	0.007637	0.007666	0.001831	0.004779	0.009323	0.008147	0.020101	0.00107	Bacteria	Proteobacteria	Gammaproteobacteria	Enterobacteriales	Enterobacteriaceae	Proteus
OTU000138	0	0	2	0	0	0	0	4	0	0	0	0	0.002182	0	0	0	0	0.004074	0	0	Bacteria	Cyanobacteria	Oxyphotobacteria	Chloroplast
OTU000139	0	0	0	0	0	1	0	0	0	1	0	0	0	0	0	0.001195	0	0	0	0.00107	Bacteria	Actinobacteria	Actinobacteria	Micrococcales	Micrococcaceae	Kocuria	Kocuria_kristinae
OTU000140	0	0	0	0	0	0	0	0	0	0	0	0	0	0	0	0	0	0	0	0	Bacteria	Bacteroidetes	Bacteroidia	Sphingobacteriales	Sphingobacteriaceae	Sphingobacterium	Sphingobacterium_gobiense
OTU000141	2	0	0	7	0	0	5	0	1	0	0.002232	0	0	0.007666	0	0	0.005179	0	0.001182	0	Bacteria	Proteobacteria	Gammaproteobacteria	Pseudomonadales	Moraxellaceae	Acinetobacter
OTU000142	1	0	2	3	4	0	0	0	0	0	0.001116	0	0.002182	0.003285	0.007326	0	0	0	0	0	Bacteria	Proteobacteria	Gammaproteobacteria	Pseudomonadales	Moraxellaceae	Acinetobacter
OTU000143	0	0	16	2	0	0	0	15	0	0	0	0	0.017457	0.00219	0	0	0	0.015277	0	0	Bacteria	Cyanobacteria	Oxyphotobacteria	Nostocales
OTU000144	0	0	1	1	0	0	0	0	0	0	0	0	0.001091	0.001095	0	0	0	0	0	0	Bacteria	Actinobacteria	Actinobacteria	Micrococcales	Micrococcaceae	Rothia
OTU000145	2	1	1	2	0	1	1	1	0	1	0.002232	0.001112	0.001091	0.00219	0	0.001195	0.001036	0.001018	0	0.00107	Bacteria	Proteobacteria	Gammaproteobacteria	Pseudomonadales	Pseudomonadaceae	Pseudomonas
OTU000146	1	0	0	0	0	0	0	0	0	0	0.001116	0	0	0	0	0	0	0	0	0	Bacteria	Bacteroidetes	Bacteroidia	Bacteroidales	Muribaculaceae
OTU000147	0	0	1	1	0	1	0	0	0	0	0	0	0.001091	0.001095	0	0.001195	0	0	0	0	Bacteria	Proteobacteria	Gammaproteobacteria	Pseudomonadales	Pseudomonadaceae	Pseudomonas
OTU000148	10	6	16	11	1	1	2	0	3	0	0.011161	0.006675	0.017457	0.012046	0.001831	0.001195	0.002072	0	0.003547	0	Bacteria	Firmicutes	Bacilli	Lactobacillales
OTU000149	14	2	79	15	35	142	27	78	58	441	0.015625	0.002225	0.086194	0.016427	0.0641	0.169668	0.027968	0.079438	0.068581	0.472026	Bacteria	Proteobacteria	Alphaproteobacteria	Acetobacterales	Acetobacteraceae	Commensalibacter	Commensalibacter_intestini_A911
OTU000150	6	1	18	6	5	3	0	3	0	0	0.006696	0.001112	0.019639	0.006571	0.009157	0.003585	0	0.003055	0	0	Bacteria	Epsilonbacteraeota	Campylobacteria	Campylobacterales	Arcobacteraceae	Arcobacter
OTU000151	12	2	0	2	10	0	1	6	0	0	0.013393	0.002225	0	0.00219	0.018314	0	0.001036	0.006111	0	0	Bacteria	Proteobacteria	Alphaproteobacteria	Rhizobiales	Beijerinckiaceae	Methylobacterium	Methylobacterium_rhodesianum
OTU000152	1	4	71	0	0	3	1	0	0	0	0.001116	0.00445	0.077465	0	0	0.003585	0.001036	0	0	0	Bacteria	Bacteroidetes	Bacteroidia	Flavobacteriales	Flavobacteriaceae	Myroides	Myroides_sp_TF3-37
OTU000153	1	2	1	0	1	0	0	3	2	0	0.001116	0.002225	0.001091	0	0.001831	0	0	0.003055	0.002365	0	Bacteria	Proteobacteria	Gammaproteobacteria	Pseudomonadales	Pseudomonadaceae	Pseudomonas
OTU000154	0	0	0	0	0	0	0	0	0	0	0	0	0	0	0	0	0	0	0	0	Bacteria	Chloroflexi	Anaerolineae	Anaerolineales	Anaerolineaceae	Anaerolinea
OTU000155	0	0	0	0	0	0	0	0	0	0	0	0	0	0	0	0	0	0	0	0	Bacteria	Bacteroidetes	Bacteroidia	Flavobacteriales	Flavobacteriaceae	Myroides	Myroides_sp_122B
OTU000156	0	0	1	0	0	9	0	0	1	1	0	0	0.001091	0	0	0.010754	0	0	0.001182	0.00107	Bacteria	Proteobacteria	Alphaproteobacteria	Sphingomonadales	Sphingomonadaceae	Blastomonas
OTU000157	53	1	19	2	3	5	5	6	1	6	0.059151	0.001112	0.02073	0.00219	0.005494	0.005974	0.005179	0.006111	0.001182	0.006422	Bacteria	Verrucomicrobia	Verrucomicrobiae	Verrucomicrobiales	Rubritaleaceae	Luteolibacter
OTU000158	0	3	17	9	0	19	3	10	0	0	0	0.003337	0.018548	0.009856	0	0.022702	0.003108	0.010184	0	0	Bacteria	Bacteroidetes	Bacteroidia	Sphingobacteriales	Sphingobacteriaceae	Sphingobacterium	Sphingobacterium_sp
OTU000159	28	68	30	70	24	31	29	36	39	20	0.03125	0.075645	0.032732	0.076658	0.043954	0.03704	0.03004	0.036664	0.046115	0.021407	Bacteria
OTU000160	0	0	0	0	0	0	0	0	0	0	0	0	0	0	0	0	0	0	0	0	Bacteria	Actinobacteria	Actinobacteria	Corynebacteriales	Corynebacteriaceae	Corynebacterium_1
OTU000161	26	2	0	3	5	8	1	0	4	1	0.029018	0.002225	0	0.003285	0.009157	0.009559	0.001036	0	0.00473	0.00107	Bacteria	Proteobacteria	Alphaproteobacteria	Rhizobiales	Beijerinckiaceae	Bosea
OTU000162	0	0	0	0	0	0	0	0	0	0	0	0	0	0	0	0	0	0	0	0	Bacteria	Proteobacteria	Gammaproteobacteria	Betaproteobacteriales	Chromobacteriaceae	Aquitalea
OTU000163	272	5	3	0	2	1	2	2	1	1	0.303568	0.005562	0.003273	0	0.003663	0.001195	0.002072	0.002037	0.001182	0.00107	Bacteria	Bacteroidetes	Bacteroidia	Flavobacteriales	Flavobacteriaceae	Flavobacterium	Flavobacteriia_bacterium_enrichment_culture_clone_2-4-3
OTU000164	2	0	2	4	0	3	1	0	1	0	0.002232	0	0.002182	0.00438	0	0.003585	0.001036	0	0.001182	0	Bacteria	Proteobacteria	Alphaproteobacteria	Rhizobiales	Beijerinckiaceae	Methylobacterium
OTU000165	0	0	0	0	0	1	0	0	0	0	0	0	0	0	0	0.001195	0	0	0	0	Bacteria	Actinobacteria	Actinobacteria	Actinomycetales	Actinomycetaceae	Actinomyces	Actinomyces_massiliensis_4401292
OTU000166	15	20	29	36	7	10	24	24	17	27	0.016741	0.022249	0.031641	0.039424	0.01282	0.011948	0.024861	0.024442	0.020101	0.0289	Bacteria
OTU000167	0	0	0	0	3	0	0	0	0	0	0	0	0	0	0.005494	0	0	0	0	0	Bacteria	Proteobacteria	Alphaproteobacteria	Rhodobacterales	Rhodobacteraceae	Paracoccus
OTU000168	29	8	10	1	3	9	4	4	0	0	0.032366	0.008899	0.010911	0.001095	0.005494	0.010754	0.004143	0.004074	0	0	Bacteria	Proteobacteria	Alphaproteobacteria	Caulobacterales	Caulobacteraceae	Brevundimonas
OTU000169	0	0	25	1	0	0	0	19	0	0	0	0	0.027276	0.001095	0	0	0	0.01935	0	0	Bacteria	Proteobacteria	Alphaproteobacteria	Acetobacterales	Acetobacteraceae	Acetobacter
OTU000170	1	8	3	1	0	4	11	0	3	1	0.001116	0.008899	0.003273	0.001095	0	0.004779	0.011394	0	0.003547	0.00107	Bacteria	Firmicutes	Bacilli	Lactobacillales	Streptococcaceae	Streptococcus	Streptococcus_equinus
OTU000171	12	9	0	0	0	6	2	3	4	1	0.013393	0.010012	0	0	0	0.007169	0.002072	0.003055	0.00473	0.00107	Bacteria	Actinobacteria	Actinobacteria	Micrococcales	Microbacteriaceae
OTU000172	9	0	14	1	0	3	30	7	2	0	0.010045	0	0.015275	0.001095	0	0.003585	0.031076	0.007129	0.002365	0	Bacteria	Bacteroidetes	Bacteroidia	Flavobacteriales	Weeksellaceae
OTU000173	0	0	1	0	0	0	1	0	0	0	0	0	0.001091	0	0	0	0.001036	0	0	0	Bacteria	Bacteroidetes	Bacteroidia	Flavobacteriales	Weeksellaceae	Chryseobacterium
OTU000174	1	12	3	4	3	9	3	4	3	2	0.001116	0.013349	0.003273	0.00438	0.005494	0.010754	0.003108	0.004074	0.003547	0.002141	Bacteria	Firmicutes	Bacilli	Lactobacillales	Lactobacillaceae	Lactobacillus	Lactobacillus_reuteri
OTU000175	1	4	0	0	2	108	3	2	0	1	0.001116	0.00445	0	0	0.003663	0.129043	0.003108	0.002037	0	0.00107	Bacteria	Firmicutes	Bacilli	Bacillales	Bacillaceae	Bacillus
OTU000176	0	0	0	0	0	0	0	0	0	0	0	0	0	0	0	0	0	0	0	0	Bacteria	Proteobacteria	Gammaproteobacteria	Betaproteobacteriales	Burkholderiaceae
OTU000177	11	0	0	0	0	2	0	0	0	0	0.012277	0	0	0	0	0.00239	0	0	0	0	Bacteria	Proteobacteria	Gammaproteobacteria	Betaproteobacteriales	Methylophilaceae	Methylophilus
OTU000178	0	2	0	2	5	0	1	1	2	0	0	0.002225	0	0.00219	0.009157	0	0.001036	0.001018	0.002365	0	Bacteria	Actinobacteria	Actinobacteria	Propionibacteriales	Nocardioidaceae	Aeromicrobium
OTU000179	21	18	8	24	5	3	2	1	3	7	0.023437	0.020024	0.008728	0.026283	0.009157	0.003585	0.002072	0.001018	0.003547	0.007492	Bacteria
OTU000180	8	0	0	2	0	0	0	2	0	0	0.008928	0	0	0.00219	0	0	0	0.002037	0	0	Bacteria	Actinobacteria	Actinobacteria	Corynebacteriales	Corynebacteriaceae	Corynebacterium_1
OTU000181	23	12	17	9	0	1	1	4	4	2	0.025669	0.013349	0.018548	0.009856	0	0.001195	0.001036	0.004074	0.00473	0.002141	Bacteria	Bacteroidetes	Bacteroidia	Flavobacteriales	Weeksellaceae
OTU000182	0	0	0	1	3	2	0	0	0	0	0	0	0	0.001095	0.005494	0.00239	0	0	0	0	Bacteria	Proteobacteria	Alphaproteobacteria	Rhizobiales	Rhizobiaceae	Mesorhizobium	Mesorhizobium_ciceri
OTU000183	0	1	1	0	0	0	1	0	1	0	0	0.001112	0.001091	0	0	0	0.001036	0	0.001182	0	Bacteria	Proteobacteria	Gammaproteobacteria	Betaproteobacteriales	Methylophilaceae
OTU000184	0	0	0	0	0	0	2	0	0	0	0	0	0	0	0	0	0.002072	0	0	0	Bacteria	Proteobacteria	Gammaproteobacteria	Betaproteobacteriales	Burkholderiaceae	Massilia
OTU000185	0	0	3	0	0	0	0	0	0	0	0	0	0.003273	0	0	0	0	0	0	0	Bacteria	Actinobacteria	Actinobacteria	Frankiales	Geodermatophilaceae	Blastococcus
OTU000186	0	0	0	6	0	1	3	0	0	0	0	0	0	0.006571	0	0.001195	0.003108	0	0	0	Bacteria	Actinobacteria	Actinobacteria	Corynebacteriales	Dietziaceae	Dietzia
OTU000187	0	0	0	0	0	0	0	0	0	0	0	0	0	0	0	0	0	0	0	0	Bacteria	Proteobacteria	Gammaproteobacteria	Pseudomonadales	Moraxellaceae	Psychrobacter
OTU000188	21	1	5	12	1	4	2	1	1	0	0.023437	0.001112	0.005455	0.013141	0.001831	0.004779	0.002072	0.001018	0.001182	0	Bacteria	Firmicutes	Bacilli	Lactobacillales	Lactobacillaceae	Lactobacillus	Lactobacillus_brevis
OTU000189	0	0	5	3	0	0	0	7	0	0	0	0	0.005455	0.003285	0	0	0	0.007129	0	0	Bacteria	Cyanobacteria	Oxyphotobacteria	Chloroplast
OTU000190	0	0	6	0	0	0	0	6	0	0	0	0	0.006546	0	0	0	0	0.006111	0	0	Bacteria	Actinobacteria	Actinobacteria	Propionibacteriales	Nocardioidaceae	Nocardioides
OTU000191	0	0	0	1	0	0	2	1	0	0	0	0	0	0.001095	0	0	0.002072	0.001018	0	0	Bacteria	Proteobacteria	Gammaproteobacteria	Pseudomonadales	Moraxellaceae	Acinetobacter
OTU000192	0	0	0	1	0	0	0	0	0	0	0	0	0	0.001095	0	0	0	0	0	0	Bacteria	Bacteroidetes	Bacteroidia	Flavobacteriales	Flavobacteriaceae	Myroides
OTU000193	0	0	0	0	0	0	0	0	0	0	0	0	0	0	0	0	0	0	0	0	Bacteria	Proteobacteria	Alphaproteobacteria	Rhizobiales	Devosiaceae	Pelagibacterium
OTU000194	98	0	2	204	88	2	0	0	1	1	0.109374	0	0.002182	0.223403	0.161166	0.00239	0	0	0.001182	0.00107	Bacteria
OTU000195	0	1	0	0	0	0	0	0	0	0	0	0.001112	0	0	0	0	0	0	0	0	Archaea	Euryarchaeota	Methanomicrobia	Methanosarcinales	Methanosarcinaceae	Methanosarcina
OTU000196	2	4	0	2	0	0	0	0	0	0	0.002232	0.00445	0	0.00219	0	0	0	0	0	0	Bacteria	Actinobacteria	Actinobacteria	Corynebacteriales	Nocardiaceae	Rhodococcus	Rhodococcus_fascians
OTU000197	0	0	0	0	0	0	0	0	0	0	0	0	0	0	0	0	0	0	0	0	Bacteria	Proteobacteria	Gammaproteobacteria	Betaproteobacteriales	Burkholderiaceae
OTU000198	0	0	0	0	0	0	0	0	0	0	0	0	0	0	0	0	0	0	0	0	Bacteria	Actinobacteria	Actinobacteria	Propionibacteriales	Nocardioidaceae	Kribbella
OTU000199	0	0	0	0	0	0	0	0	0	0	0	0	0	0	0	0	0	0	0	0	Bacteria	Proteobacteria	Gammaproteobacteria	Xanthomonadales	Rhodanobacteraceae
OTU000200	0	0	0	0	0	0	0	0	0	0	0	0	0	0	0	0	0	0	0	0	Bacteria	Actinobacteria	Actinobacteria	Streptosporangiales	Thermomonosporaceae	Actinoallomurus
OTU000201	0	1	0	0	1	2	1	0	0	0	0	0.001112	0	0	0.001831	0.00239	0.001036	0	0	0	Bacteria	Actinobacteria	Actinobacteria	Micrococcales	Dermacoccaceae
OTU000202	2	11	9	10	1	9	8	4	7	3	0.002232	0.012237	0.00982	0.010951	0.001831	0.010754	0.008287	0.004074	0.008277	0.003211	Bacteria	Proteobacteria	Gammaproteobacteria	Enterobacteriales	Enterobacteriaceae
OTU000203	2	0	0	0	0	0	0	0	0	0	0.002232	0	0	0	0	0	0	0	0	0	Bacteria	Firmicutes	Negativicutes	Selenomonadales	Veillonellaceae	Selenomonas	Selenomonas_lacticifex
OTU000204	13	9	0	2	1	5	9	10	1	1	0.014509	0.010012	0	0.00219	0.001831	0.005974	0.009323	0.010184	0.001182	0.00107	Bacteria	Firmicutes	Bacilli	Lactobacillales	Lactobacillaceae	Lactobacillus	Lactobacillus_gasseri
OTU000205	57	92	274	5	0	8	0	4	3	0	0.063615	0.102344	0.29895	0.005476	0	0.009559	0	0.004074	0.003547	0	Bacteria
OTU000206	0	0	0	0	0	0	0	0	0	0	0	0	0	0	0	0	0	0	0	0	Bacteria	Proteobacteria	Gammaproteobacteria	Betaproteobacteriales	Burkholderiaceae
OTU000207	0	0	0	0	0	0	0	0	0	0	0	0	0	0	0	0	0	0	0	0	Bacteria	Proteobacteria	Alphaproteobacteria	Acetobacterales	Acetobacteraceae	Roseomonas	Roseomonas_arctica
OTU000208	0	0	0	0	0	0	0	0	0	0	0	0	0	0	0	0	0	0	0	0	Bacteria	Proteobacteria	Alphaproteobacteria	Acetobacterales	Acetobacteraceae
OTU000209	1	0	0	0	0	0	0	0	0	0	0.001116	0	0	0	0	0	0	0	0	0	Bacteria	Firmicutes	Bacilli	Bacillales	Bacillaceae	Bacillus
OTU000210	2	1	1	0	0	1	1	0	0	0	0.002232	0.001112	0.001091	0	0	0.001195	0.001036	0	0	0	Bacteria	Proteobacteria	Alphaproteobacteria	Sphingomonadales	Sphingomonadaceae	Sphingomonas
OTU000211	1	0	3	0	0	0	0	0	1	0	0.001116	0	0.003273	0	0	0	0	0	0.001182	0	Bacteria	Proteobacteria	Alphaproteobacteria	Rhizobiales	Rhizobiaceae	Mesorhizobium
OTU000212	0	0	0	0	0	0	0	0	0	0	0	0	0	0	0	0	0	0	0	0	Bacteria	Proteobacteria	Alphaproteobacteria	Acetobacterales	Acetobacteraceae
OTU000213	13	0	2	2	2	9	2	4	0	0	0.014509	0	0.002182	0.00219	0.003663	0.010754	0.002072	0.004074	0	0	Bacteria	Proteobacteria	Alphaproteobacteria	Caulobacterales	Caulobacteraceae	Caulobacter
OTU000214	0	0	0	0	0	0	0	0	0	0	0	0	0	0	0	0	0	0	0	0	Bacteria	Bacteroidetes	Bacteroidia	Chitinophagales	Chitinophagaceae	Chitinophaga
OTU000215	0	0	0	2	0	0	0	0	0	0	0	0	0	0.00219	0	0	0	0	0	0	Bacteria	Actinobacteria	Actinobacteria	Corynebacteriales	Dietziaceae	Dietzia
OTU000216	0	0	0	0	0	0	0	0	0	0	0	0	0	0	0	0	0	0	0	0	Bacteria	Acidobacteria	Acidobacteriia	Solibacterales	Solibacteraceae_Subgroup_3	Bryobacter
OTU000217	0	0	0	8	24	0	0	6	6	3	0	0	0	0.008761	0.043954	0	0	0.006111	0.007095	0.003211	Bacteria	Actinobacteria	Actinobacteria	Propionibacteriales	Nocardioidaceae	Nocardioides	Nocardioidaceae_bacterium_3117BRRJ
OTU000218	0	0	0	3	21	0	0	5	3	0	0	0	0	0.003285	0.03846	0	0	0.005092	0.003547	0	Bacteria	Actinobacteria	Actinobacteria	Propionibacteriales	Nocardioidaceae	Nocardioides
OTU000219	9	0	0	1	0	0	0	0	0	0	0.010045	0	0	0.001095	0	0	0	0	0	0	Bacteria	Bacteroidetes	Bacteroidia	Flavobacteriales	Weeksellaceae	Chryseobacterium
OTU000220	0	0	0	0	0	0	0	0	0	0	0	0	0	0	0	0	0	0	0	0	Bacteria	Bacteroidetes	Bacteroidia	Sphingobacteriales	Sphingobacteriaceae	Sphingobacterium
OTU000221	0	2	2	1	2	1	6	4	1	1	0	0.002225	0.002182	0.001095	0.003663	0.001195	0.006215	0.004074	0.001182	0.00107	Bacteria	Firmicutes	Bacilli	Lactobacillales	Lactobacillaceae	Lactobacillus
OTU000222	0	0	0	0	0	0	0	0	0	0	0	0	0	0	0	0	0	0	0	0	Bacteria	Actinobacteria	Actinobacteria
OTU000223	0	0	0	0	0	0	0	0	0	0	0	0	0	0	0	0	0	0	0	0	Bacteria	Proteobacteria	Deltaproteobacteria	Myxococcales	Archangiaceae	Anaeromyxobacter
OTU000224	0	1	2	4	0	1	1	0	1	1	0	0.001112	0.002182	0.00438	0	0.001195	0.001036	0	0.001182	0.00107	Bacteria	Firmicutes	Bacilli	Bacillales	Family_XII	Exiguobacterium	Exiguobacterium_indicum
OTU000225	0	0	0	0	0	0	0	0	0	0	0	0	0	0	0	0	0	0	0	0	Bacteria	Proteobacteria	Alphaproteobacteria	Sphingomonadales	Sphingomonadaceae	Sphingomonas
OTU000226	0	0	0	0	0	0	0	0	0	0	0	0	0	0	0	0	0	0	0	0	Bacteria	Chloroflexi	Anaerolineae	SJA-15
OTU000227	0	0	7	0	0	0	0	0	0	0	0	0	0.007637	0	0	0	0	0	0	0	Bacteria	Deinococcus-Thermus	Deinococci	Thermales	Thermaceae	Thermus
OTU000228	0	0	0	0	0	0	0	0	0	0	0	0	0	0	0	0	0	0	0	0	Bacteria	Proteobacteria	Alphaproteobacteria	Holosporales	Holosporaceae
OTU000229	0	0	5	0	0	0	0	7	3	0	0	0	0.005455	0	0	0	0	0.007129	0.003547	0	Bacteria	Proteobacteria	Deltaproteobacteria	Desulfuromonadales	Geobacteraceae	Geobacter	Geobacter_soli
OTU000230	1	0	0	0	0	1	0	0	0	0	0.001116	0	0	0	0	0.001195	0	0	0	0	Bacteria	Firmicutes	Negativicutes	Selenomonadales	Veillonellaceae	Veillonella
OTU000231	0	2	3	0	0	1	0	1	0	0	0	0.002225	0.003273	0	0	0.001195	0	0.001018	0	0	Bacteria	Actinobacteria	Actinobacteria	Streptomycetales	Streptomycetaceae	Streptomyces
OTU000232	0	0	0	0	0	0	0	0	0	0	0	0	0	0	0	0	0	0	0	0	Bacteria	Proteobacteria	Gammaproteobacteria	Pseudomonadales	Pseudomonadaceae	Pseudomonas
OTU000233	1	0	0	0	0	0	0	0	0	0	0.001116	0	0	0	0	0	0	0	0	0	Bacteria	Proteobacteria	Alphaproteobacteria	Rhizobiales	Rhizobiaceae
OTU000234	0	0	0	0	0	0	0	0	0	0	0	0	0	0	0	0	0	0	0	0	Bacteria	Proteobacteria	Gammaproteobacteria	Pseudomonadales	Moraxellaceae	Acinetobacter
OTU000235	12	8	2	12	0	0	2	3	0	0	0.013393	0.008899	0.002182	0.013141	0	0	0.002072	0.003055	0	0	Bacteria	Firmicutes	Bacilli	Lactobacillales	Enterococcaceae	Enterococcus
OTU000236	0	0	1	4	1	0	2	2	0	0	0	0	0.001091	0.00438	0.001831	0	0.002072	0.002037	0	0	Bacteria	Firmicutes	Bacilli	Bacillales	Planococcaceae
OTU000237	0	0	0	0	0	0	0	0	0	0	0	0	0	0	0	0	0	0	0	0	Bacteria	Cyanobacteria	Oxyphotobacteria	Nostocales	Chroococcidiopsaceae	Chroococcidiopsis_SAG_2023
OTU000238	1	4	0	0	0	1	0	0	0	0	0.001116	0.00445	0	0	0	0.001195	0	0	0	0	Bacteria	Actinobacteria	Actinobacteria	Micrococcales	Micrococcaceae	Nesterenkonia
OTU000239	7	0	9	11	1	1	1	0	1	0	0.007812	0	0.00982	0.012046	0.001831	0.001195	0.001036	0	0.001182	0	Bacteria	Fusobacteria	Fusobacteriia	Fusobacteriales	Fusobacteriaceae	Fusobacterium
OTU000240	1	2	0	1	0	0	1	0	0	0	0.001116	0.002225	0	0.001095	0	0	0.001036	0	0	0	Bacteria	Cyanobacteria	Oxyphotobacteria	Chloroplast
OTU000241	5	0	0	0	0	1	0	0	0	0	0.00558	0	0	0	0	0.001195	0	0	0	0	Bacteria	Actinobacteria	Actinobacteria	Corynebacteriales	Corynebacteriaceae	Corynebacterium_1	Corynebacterium_kroppenstedtii
OTU000242	2	24	0	0	0	0	19	0	1	0	0.002232	0.026698	0	0	0	0	0.019681	0	0.001182	0	Bacteria	Bacteroidetes	Bacteroidia	Bacteroidales	Bacteroidaceae	Bacteroides
OTU000243	1	0	0	0	1	0	0	0	0	0	0.001116	0	0	0	0.001831	0	0	0	0	0	Bacteria	Proteobacteria	Gammaproteobacteria	Betaproteobacteriales	Burkholderiaceae
OTU000244	0	0	0	0	2	0	0	0	0	0	0	0	0	0	0.003663	0	0	0	0	0	Bacteria	Actinobacteria	Actinobacteria	Corynebacteriales	Corynebacteriaceae	Corynebacterium
OTU000245	0	0	18	1	0	0	1	0	0	0	0	0	0.019639	0.001095	0	0	0.001036	0	0	0	Bacteria	Actinobacteria	Actinobacteria	Corynebacteriales	Mycobacteriaceae	Mycobacterium
OTU000246	0	0	0	0	1	0	0	0	1	0	0	0	0	0	0.001831	0	0	0	0.001182	0	Bacteria	Proteobacteria	Alphaproteobacteria	Rhodobacterales	Rhodobacteraceae	Paracoccus
OTU000247	0	0	0	0	0	1	0	0	0	0	0	0	0	0	0	0.001195	0	0	0	0	Bacteria	Actinobacteria	Actinobacteria	Corynebacteriales	Corynebacteriaceae	Corynebacterium_1
OTU000248	2	0	1	1	0	0	1	0	0	0	0.002232	0	0.001091	0.001095	0	0	0.001036	0	0	0	Bacteria	Proteobacteria	Gammaproteobacteria	Xanthomonadales	Xanthomonadaceae	Stenotrophomonas	Stenotrophomonas_acidaminiphila
OTU000249	0	0	0	0	0	0	0	0	0	0	0	0	0	0	0	0	0	0	0	0	Bacteria	Chloroflexi	Anaerolineae	RBG-13-54-9
OTU000250	11	8	0	2	1	18	3	0	1	0	0.012277	0.008899	0	0.00219	0.001831	0.021507	0.003108	0	0.001182	0	Bacteria	Firmicutes	Clostridia	Clostridiales	Ruminococcaceae	Faecalibacterium
OTU000251	0	0	0	0	0	0	0	0	0	0	0	0	0	0	0	0	0	0	0	0	Bacteria	Proteobacteria	Gammaproteobacteria	Betaproteobacteriales	Burkholderiaceae	Herbaspirillum
OTU000252	0	0	0	0	0	0	0	1	0	0	0	0	0	0	0	0	0	0.001018	0	0	Bacteria	Actinobacteria	Actinobacteria	Corynebacteriales	Tsukamurellaceae	Tsukamurella	Tsukamurella_pulmonis
OTU000253	6	2	4	2	1	0	0	1	0	0	0.006696	0.002225	0.004364	0.00219	0.001831	0	0	0.001018	0	0	Bacteria	Firmicutes	Bacilli	Lactobacillales	Lactobacillaceae	Lactobacillus	Lactobacillus_backii
OTU000254	2	3	4	0	0	0	0	0	0	0	0.002232	0.003337	0.004364	0	0	0	0	0	0	0	Bacteria	Bacteroidetes	Bacteroidia	Flavobacteriales	Weeksellaceae	Empedobacter
OTU000255	0	0	0	0	0	0	0	0	0	0	0	0	0	0	0	0	0	0	0	0	Bacteria	Bacteroidetes	Bacteroidia	Sphingobacteriales	Sphingobacteriaceae
OTU000256	158	127	31	18	6	2	1	0	1	4	0.176337	0.141279	0.033823	0.019712	0.010989	0.00239	0.001036	0	0.001182	0.004281	Bacteria	Proteobacteria	Gammaproteobacteria	Enterobacteriales	Enterobacteriaceae	Tatumella
OTU000257	3	0	3	0	0	2	2	3	0	0	0.003348	0	0.003273	0	0	0.00239	0.002072	0.003055	0	0	Bacteria	Patescibacteria	Saccharimonadia	Saccharimonadales
OTU000258	1	0	1	0	0	0	0	0	0	0	0.001116	0	0.001091	0	0	0	0	0	0	0	Bacteria	Actinobacteria	Actinobacteria	Actinomycetales	Actinomycetaceae	Actinomyces	Actinomyces_radicidentis
OTU000259	0	1	8	0	1	0	0	2	0	0	0	0.001112	0.008728	0	0.001831	0	0	0.002037	0	0	Bacteria	Proteobacteria	Alphaproteobacteria	Rhizobiales	Rhizobiaceae
OTU000260	3	0	0	0	0	0	0	0	0	0	0.003348	0	0	0	0	0	0	0	0	0	Bacteria	Proteobacteria	Gammaproteobacteria	Betaproteobacteriales	Burkholderiaceae
OTU000261	0	0	1	0	0	0	0	0	0	0	0	0	0.001091	0	0	0	0	0	0	0	Bacteria	Fusobacteria	Fusobacteriia	Fusobacteriales	Fusobacteriaceae	Fusobacterium
OTU000262	0	0	0	0	0	2	0	0	1	0	0	0	0	0	0	0.00239	0	0	0.001182	0	Bacteria	Firmicutes	Clostridia	Clostridiales	Family_XI	Finegoldia
OTU000263	10	0	0	0	1	0	0	0	0	0	0.011161	0	0	0	0.001831	0	0	0	0	0	Bacteria	Actinobacteria	Actinobacteria	Micrococcales	Micrococcaceae	Rothia
OTU000264	0	0	0	0	0	0	0	0	0	0	0	0	0	0	0	0	0	0	0	0	Bacteria	Proteobacteria	Alphaproteobacteria	Sphingomonadales	Sphingomonadaceae	Sphingomonas
OTU000265	0	0	0	0	0	0	0	0	0	0	0	0	0	0	0	0	0	0	0	0	Bacteria	Bacteroidetes	Bacteroidia	Flavobacteriales	Flavobacteriaceae	Flavobacterium
OTU000266	0	0	0	0	0	0	0	0	0	0	0	0	0	0	0	0	0	0	0	0	Bacteria	Fibrobacteres	Fibrobacteria	Fibrobacterales	Fibrobacteraceae
OTU000267	0	0	0	0	0	2	0	0	0	0	0	0	0	0	0	0.00239	0	0	0	0	Bacteria	Patescibacteria	Saccharimonadia	Saccharimonadales	Saccharimonadaceae
OTU000268	2	0	0	0	0	0	0	0	0	0	0.002232	0	0	0	0	0	0	0	0	0	Bacteria	Bacteroidetes	Bacteroidia	Sphingobacteriales	Sphingobacteriaceae	Olivibacter
OTU000269	0	0	0	0	0	0	0	0	0	0	0	0	0	0	0	0	0	0	0	0	Bacteria	Bacteroidetes	Bacteroidia	Chitinophagales	Chitinophagaceae	Sediminibacterium
OTU000270	1	7	1	0	0	2	9	3	1	0	0.001116	0.007787	0.001091	0	0	0.00239	0.009323	0.003055	0.001182	0	Bacteria	Firmicutes	Clostridia	Clostridiales	Peptostreptococcaceae	Romboutsia
OTU000271	0	1	3	0	0	0	0	0	0	0	0	0.001112	0.003273	0	0	0	0	0	0	0	Bacteria	Firmicutes	Bacilli	Lactobacillales	Carnobacteriaceae	Atopostipes
OTU000272	0	0	0	0	0	0	0	0	0	0	0	0	0	0	0	0	0	0	0	0	Bacteria	Proteobacteria	Gammaproteobacteria	Betaproteobacteriales	Burkholderiaceae	Lautropia
OTU000273	1	0	1	0	0	9	0	1	0	0	0.001116	0	0.001091	0	0	0.010754	0	0.001018	0	0	Bacteria	Proteobacteria	Alphaproteobacteria	Sphingomonadales	Sphingomonadaceae	Sphingobium
OTU000274	25	4	3	2	0	1	2	0	0	0	0.027901	0.00445	0.003273	0.00219	0	0.001195	0.002072	0	0	0	Bacteria	Proteobacteria	Gammaproteobacteria	Pseudomonadales	Moraxellaceae	Acinetobacter
OTU000275	0	0	0	0	0	0	0	0	0	0	0	0	0	0	0	0	0	0	0	0	Bacteria	Bacteroidetes	Bacteroidia	Sphingobacteriales	Sphingobacteriaceae	Sphingobacterium
OTU000276	1	35	2	6	1	0	6	1	1	1	0.001116	0.038935	0.002182	0.006571	0.001831	0	0.006215	0.001018	0.001182	0.00107	Bacteria	Firmicutes	Bacilli	Bacillales	Bacillaceae	Anoxybacillus
OTU000277	0	0	3	0	0	0	0	3	0	0	0	0	0.003273	0	0	0	0	0.003055	0	0	Bacteria	Firmicutes	Bacilli	Bacillales	Planococcaceae	Rummeliibacillus	Rummeliibacillus_pycnus
OTU000278	0	0	0	0	0	0	0	0	0	0	0	0	0	0	0	0	0	0	0	0	Bacteria	Bacteroidetes	Bacteroidia	Flavobacteriales	Flavobacteriaceae	Flavobacterium
OTU000279	0	2	0	2	2	1	0	0	0	1	0	0.002225	0	0.00219	0.003663	0.001195	0	0	0	0.00107	Bacteria	Proteobacteria	Alphaproteobacteria	Sphingomonadales	Sphingomonadaceae	Novosphingobium
OTU000280	2	11	3	1	1	64	10	18	19	35	0.002232	0.012237	0.003273	0.001095	0.001831	0.07647	0.010359	0.018332	0.022466	0.037462	Bacteria	Verrucomicrobia	Verrucomicrobiae	Chthoniobacterales	Terrimicrobiaceae	Terrimicrobium
OTU000281	0	0	0	0	0	0	0	0	0	0	0	0	0	0	0	0	0	0	0	0	Bacteria	Cyanobacteria	Oxyphotobacteria	Chloroplast
OTU000282	0	0	0	0	0	0	0	0	0	0	0	0	0	0	0	0	0	0	0	0	Bacteria	Chloroflexi	Anaerolineae	Anaerolineales	Anaerolineaceae	Anaerolinea
OTU000283	0	0	0	0	0	0	0	0	0	0	0	0	0	0	0	0	0	0	0	0	Bacteria	Actinobacteria	Actinobacteria	Pseudonocardiales	Pseudonocardiaceae	Pseudonocardia
OTU000284	0	1	0	0	0	0	0	0	0	0	0	0.001112	0	0	0	0	0	0	0	0	Bacteria	Firmicutes	Bacilli	Bacillales	Bacillaceae	Bacillus	Bacillus_pseudofirmus
OTU000285	0	0	0	0	0	0	0	0	0	0	0	0	0	0	0	0	0	0	0	0	Bacteria	Proteobacteria	Alphaproteobacteria	Rhizobiales	Beijerinckiaceae	1174-901-12
OTU000286	0	0	0	0	0	0	0	2	0	0	0	0	0	0	0	0	0	0.002037	0	0	Bacteria	Actinobacteria	Actinobacteria	Corynebacteriales	Corynebacteriaceae	Corynebacterium_1
OTU000287	0	0	0	0	0	0	0	0	0	0	0	0	0	0	0	0	0	0	0	0	Bacteria	Chloroflexi	Anaerolineae	Anaerolineales	Anaerolineaceae
OTU000288	7	0	0	0	0	0	0	3	0	0	0.007812	0	0	0	0	0	0	0.003055	0	0	Bacteria	Firmicutes	Bacilli	Lactobacillales	Carnobacteriaceae	Atopostipes
OTU000289	0	2	1	1	3	15	2	1	0	6	0	0.002225	0.001091	0.001095	0.005494	0.017923	0.002072	0.001018	0	0.006422	Bacteria	Bacteroidetes	Bacteroidia	Chitinophagales	Chitinophagaceae	Sediminibacterium
OTU000290	0	0	0	0	0	0	0	0	0	0	0	0	0	0	0	0	0	0	0	0	Bacteria	Acidobacteria	Acidobacteriia	Acidobacteriales	Koribacteraceae	Candidatus_Koribacter
OTU000291	0	0	0	0	0	0	0	0	0	0	0	0	0	0	0	0	0	0	0	0	Bacteria	Actinobacteria	Actinobacteria	Micrococcales	Promicromonosporaceae	Cellulosimicrobium	Cellulosimicrobium_cellulans
OTU000292	0	0	0	0	0	0	0	0	0	0	0	0	0	0	0	0	0	0	0	0	Bacteria	Bacteroidetes	Bacteroidia	Cytophagales	Cytophagaceae	Cytophaga	Hypsibius_dujardini
OTU000293	0	0	0	0	0	0	1	0	0	0	0	0	0	0	0	0	0.001036	0	0	0	Bacteria	Proteobacteria	Alphaproteobacteria	Acetobacterales	Acetobacteraceae	Roseomonas
OTU000294	0	0	2	0	0	0	0	0	0	0	0	0	0.002182	0	0	0	0	0	0	0	Bacteria	Firmicutes	Bacilli	Bacillales	Bacillaceae	Bacillus	Bacillus_circulans
OTU000295	4	0	0	0	0	5	4	6	0	0	0.004464	0	0	0	0	0.005974	0.004143	0.006111	0	0	Bacteria	Proteobacteria	Alphaproteobacteria	Rhizobiales	Rhizobiaceae
OTU000296	0	0	0	0	0	0	0	0	0	0	0	0	0	0	0	0	0	0	0	0	Bacteria	Actinobacteria	Actinobacteria	Streptosporangiales	Thermomonosporaceae	Actinoallomurus
OTU000297	0	0	0	0	0	0	0	0	0	0	0	0	0	0	0	0	0	0	0	0	Bacteria	Chloroflexi	Ktedonobacteria	C0119
OTU000298	0	0	0	0	0	0	0	0	0	0	0	0	0	0	0	0	0	0	0	0	Bacteria	Fusobacteria	Fusobacteriia	Fusobacteriales	Leptotrichiaceae	Leptotrichia
OTU000299	0	0	0	0	0	0	0	0	0	0	0	0	0	0	0	0	0	0	0	0	Bacteria	Proteobacteria	Gammaproteobacteria	Betaproteobacteriales	Burkholderiaceae	Ralstonia	Ralstonia_pickettii
OTU000300	0	0	0	0	0	1	0	0	0	0	0	0	0	0	0	0.001195	0	0	0	0	Bacteria	Proteobacteria	Alphaproteobacteria	Sphingomonadales	Sphingomonadaceae	Novosphingobium
OTU000301	2	0	2	0	1	0	0	0	0	0	0.002232	0	0.002182	0	0.001831	0	0	0	0	0	Bacteria	Firmicutes	Bacilli	Lactobacillales	Lactobacillaceae	Lactobacillus	Lactobacillus_sp_JCM_8609
OTU000302	0	0	0	0	0	0	0	0	0	0	0	0	0	0	0	0	0	0	0	0	Bacteria	Planctomycetes	vadinHA49
OTU000303	0	0	0	0	0	0	0	0	0	0	0	0	0	0	0	0	0	0	0	0	Bacteria	Firmicutes	Bacilli	Lactobacillales	Streptococcaceae	Streptococcus	Streptococcus_mutans
OTU000304	0	0	0	0	0	0	0	0	0	0	0	0	0	0	0	0	0	0	0	0	Bacteria	Actinobacteria	Actinobacteria	Micrococcales	Intrasporangiaceae
OTU000305	0	0	0	0	0	0	0	0	0	0	0	0	0	0	0	0	0	0	0	0	Bacteria	Firmicutes	Bacilli	Bacillales	Planococcaceae	Lysinibacillus
OTU000306	0	13	0	0	0	3	0	0	0	0	0	0.014462	0	0	0	0.003585	0	0	0	0	Bacteria	Proteobacteria	Gammaproteobacteria	Betaproteobacteriales	Rhodocyclaceae	Methyloversatilis
OTU000307	0	0	0	0	0	0	0	0	0	0	0	0	0	0	0	0	0	0	0	0	Bacteria	Actinobacteria	Actinobacteria	Micrococcales	Promicromonosporaceae	Promicromonospora
OTU000308	0	0	0	0	0	0	0	0	0	0	0	0	0	0	0	0	0	0	0	0	Bacteria	Bacteroidetes	Bacteroidia	Bacteroidales	Prevotellaceae
OTU000309	0	0	0	0	0	0	0	0	0	0	0	0	0	0	0	0	0	0	0	0	Bacteria	Actinobacteria	Thermoleophilia	Solirubrobacterales	67-14
OTU000310	0	0	0	0	0	0	0	0	0	0	0	0	0	0	0	0	0	0	0	0	Bacteria	Proteobacteria	Deltaproteobacteria	Bdellovibrionales	Bdellovibrionaceae	Bdellovibrio
OTU000311	0	0	5	3	0	3	2	3	4	3	0	0	0.005455	0.003285	0	0.003585	0.002072	0.003055	0.00473	0.003211	Bacteria	Proteobacteria	Gammaproteobacteria
OTU000312	0	1	0	2	0	0	0	0	0	0	0	0.001112	0	0.00219	0	0	0	0	0	0	Bacteria	Actinobacteria	Actinobacteria	Micrococcales	Micrococcaceae	Rothia
OTU000313	0	0	0	0	0	0	0	0	0	0	0	0	0	0	0	0	0	0	0	0	Bacteria	Proteobacteria	Alphaproteobacteria	Rhizobiales	Rhizobiaceae	Allorhizobium-Neorhizobium-Pararhizobium-Rhizobium
OTU000314	0	0	7	0	0	1	0	0	0	0	0	0	0.007637	0	0	0.001195	0	0	0	0	Bacteria	Acidobacteria	Blastocatellia_Subgroup_4	Blastocatellales	Blastocatellaceae	Blastocatella
OTU000315	0	0	0	0	1	0	0	0	0	0	0	0	0	0	0.001831	0	0	0	0	0	Bacteria	Acidobacteria	Acidobacteriia	Solibacterales	Solibacteraceae_Subgroup_3	Bryobacter
OTU000316	0	4	0	0	0	0	2	0	0	0	0	0.00445	0	0	0	0	0.002072	0	0	0	Bacteria	Patescibacteria	Saccharimonadia	Saccharimonadales	Saccharimonadaceae
OTU000317	0	0	0	0	0	0	0	0	0	0	0	0	0	0	0	0	0	0	0	0	Bacteria	Firmicutes	Bacilli	Lactobacillales	Lactobacillaceae	Lactobacillus	Lactobacillus_ingluviei
OTU000318	0	0	1	0	0	2	0	0	0	0	0	0	0.001091	0	0	0.00239	0	0	0	0	Bacteria	Proteobacteria	Gammaproteobacteria	Xanthomonadales	Xanthomonadaceae	Xanthomonas	Xanthomonas_campestris
OTU000319	0	0	0	0	5	0	0	3	1	0	0	0	0	0	0.009157	0	0	0.003055	0.001182	0	Bacteria	Actinobacteria	Actinobacteria	Corynebacteriales	Nocardiaceae	Gordonia
OTU000320	4	0	0	0	0	0	0	0	0	0	0.004464	0	0	0	0	0	0	0	0	0	Bacteria	Proteobacteria	Alphaproteobacteria	Rickettsiales	Mitochondria	Musa_acuminata_subsp_malaccensis
OTU000321	2	0	0	4	0	0	0	1	0	0	0.002232	0	0	0.00438	0	0	0	0.001018	0	0	Bacteria	Proteobacteria	Gammaproteobacteria	Enterobacteriales	Enterobacteriaceae	Rosenbergiella
OTU000322	0	0	0	4	0	0	0	2	2	0	0	0	0	0.00438	0	0	0	0.002037	0.002365	0	Bacteria	Proteobacteria	Gammaproteobacteria	Enterobacteriales	Enterobacteriaceae
OTU000323	0	0	0	0	0	0	0	0	0	0	0	0	0	0	0	0	0	0	0	0	Bacteria	Proteobacteria	Alphaproteobacteria	Acetobacterales	Acetobacteraceae	Craurococcus
OTU000324	0	0	0	0	0	0	0	0	0	0	0	0	0	0	0	0	0	0	0	0	Bacteria	Proteobacteria	Alphaproteobacteria	Rhizobiales	Rhizobiaceae	Aureimonas
OTU000325	0	0	0	0	0	1	0	1	0	0	0	0	0	0	0	0.001195	0	0.001018	0	0	Bacteria	Actinobacteria	Actinobacteria	Micrococcales	Microbacteriaceae	Leucobacter
OTU000326	14	4	5	0	0	3	1	1	1	5	0.015625	0.00445	0.005455	0	0	0.003585	0.001036	0.001018	0.001182	0.005352	Bacteria	Actinobacteria	Actinobacteria	Micrococcales	Microbacteriaceae	Galbitalea
OTU000327	0	0	0	0	0	1	0	0	0	0	0	0	0	0	0	0.001195	0	0	0	0	Bacteria	Actinobacteria	Actinobacteria	Corynebacteriales	Corynebacteriaceae	Corynebacterium
OTU000328	0	0	0	0	0	0	0	0	0	0	0	0	0	0	0	0	0	0	0	0	Bacteria	Firmicutes	Bacilli	Bacillales	Bacillaceae	Oceanobacillus
OTU000329	0	0	0	0	0	0	0	0	0	0	0	0	0	0	0	0	0	0	0	0	Bacteria	Proteobacteria	Deltaproteobacteria	Myxococcales	Sandaracinaceae
OTU000330	0	0	0	0	0	0	0	0	0	0	0	0	0	0	0	0	0	0	0	0	Bacteria	Deinococcus-Thermus	Deinococci	Deinococcales	Deinococcaceae	Deinococcus
OTU000331	0	0	0	0	0	0	1	0	0	0	0	0	0	0	0	0	0.001036	0	0	0	Bacteria	Bacteroidetes	Bacteroidia	Sphingobacteriales	Sphingobacteriaceae	Sphingobacterium	bacterium_enrichment_culture_clone_NCAAH_15N2
OTU000332	0	0	0	0	0	0	0	0	0	0	0	0	0	0	0	0	0	0	0	0	Bacteria	Planctomycetes	Phycisphaerae	Tepidisphaerales	WD2101_soil_group
OTU000333	0	0	0	0	0	0	0	0	0	0	0	0	0	0	0	0	0	0	0	0	Bacteria	Planctomycetes	Planctomycetacia	Isosphaerales	Isosphaeraceae	Aquisphaera
OTU000334	0	0	0	0	0	0	0	0	0	0	0	0	0	0	0	0	0	0	0	0	Bacteria
OTU000335	0	0	0	0	0	0	0	0	0	0	0	0	0	0	0	0	0	0	0	0	Bacteria	Bacteroidetes	Bacteroidia	Sphingobacteriales	Sphingobacteriaceae	Sphingobacterium
OTU000336	0	2	2	0	1	4	1	2	2	0	0	0.002225	0.002182	0	0.001831	0.004779	0.001036	0.002037	0.002365	0	Bacteria	Proteobacteria	Gammaproteobacteria	Betaproteobacteriales	Burkholderiaceae	Acidovorax
OTU000337	0	0	0	0	1	0	0	1	0	0	0	0	0	0	0.001831	0	0	0.001018	0	0	Bacteria	Bacteroidetes	Bacteroidia	Flavobacteriales	Crocinitomicaceae	Fluviicola
OTU000338	0	0	0	0	0	0	0	0	0	0	0	0	0	0	0	0	0	0	0	0	Bacteria	Firmicutes	Bacilli	Bacillales	Paenibacillaceae	Paenibacillus
OTU000339	14	10	12	10	4	6	9	6	15	13	0.015625	0.011124	0.013093	0.010951	0.007326	0.007169	0.009323	0.006111	0.017737	0.013915	Bacteria
OTU000340	0	0	1	7	1	0	0	1	1	0	0	0	0.001091	0.007666	0.001831	0	0	0.001018	0.001182	0	Bacteria	Proteobacteria	Gammaproteobacteria	Enterobacteriales	Enterobacteriaceae	Pectobacterium
OTU000341	0	0	0	1	1	0	0	1	0	1	0	0	0	0.001095	0.001831	0	0	0.001018	0	0.00107	Bacteria	Proteobacteria	Deltaproteobacteria	Bdellovibrionales	Bacteriovoracaceae	Peredibacter
OTU000342	0	0	0	5	5	0	0	5	1	5	0	0	0	0.005476	0.009157	0	0	0.005092	0.001182	0.005352	Bacteria	Proteobacteria	Gammaproteobacteria	Legionellales	Legionellaceae	Legionella
OTU000343	0	0	0	0	0	0	0	0	0	0	0	0	0	0	0	0	0	0	0	0	Bacteria	Actinobacteria	Actinobacteria	Actinomycetales	Actinomycetaceae	Actinomyces
OTU000344	0	0	0	0	1	0	0	0	0	0	0	0	0	0	0.001831	0	0	0	0	0	Bacteria	Proteobacteria	Gammaproteobacteria	Xanthomonadales	Xanthomonadaceae	Luteimonas
OTU000345	0	0	1	0	2	0	0	1	0	0	0	0	0.001091	0	0.003663	0	0	0.001018	0	0	Bacteria	Firmicutes	Bacilli	Bacillales	Family_XII	Exiguobacterium
OTU000346	0	0	0	0	0	0	0	0	0	0	0	0	0	0	0	0	0	0	0	0	Bacteria	Bacteroidetes	Bacteroidia	Sphingobacteriales	Sphingobacteriaceae	Sphingobacterium
OTU000347	0	0	0	0	0	2	0	0	0	0	0	0	0	0	0	0.00239	0	0	0	0	Bacteria	Proteobacteria	Alphaproteobacteria	Rhizobiales	Rhizobiaceae	Allorhizobium-Neorhizobium-Pararhizobium-Rhizobium
OTU000348	0	0	0	0	0	0	0	0	0	0	0	0	0	0	0	0	0	0	0	0	Bacteria	Proteobacteria	Alphaproteobacteria	Rhodobacterales	Rhodobacteraceae
OTU000349	0	0	0	3	0	0	0	0	0	0	0	0	0	0.003285	0	0	0	0	0	0	Bacteria	Cyanobacteria	Oxyphotobacteria	Nostocales	Chroococcidiopsaceae	Chroococcidiopsis_SAG_2023
OTU000350	0	1	0	0	0	0	0	0	0	0	0	0.001112	0	0	0	0	0	0	0	0	Bacteria	Proteobacteria	Gammaproteobacteria	Pasteurellales	Pasteurellaceae
OTU000351	0	0	0	0	0	0	0	0	0	0	0	0	0	0	0	0	0	0	0	0	Bacteria	Proteobacteria	Alphaproteobacteria	Rhizobiales	Xanthobacteraceae
OTU000352	0	4	0	0	0	0	0	0	0	0	0	0.00445	0	0	0	0	0	0	0	0	Archaea	Euryarchaeota	Methanomicrobia	Methanosarcinales	Methanosarcinaceae	Methanosarcina
OTU000353	0	0	0	0	0	0	0	0	0	0	0	0	0	0	0	0	0	0	0	0	Bacteria	Actinobacteria	Actinobacteria	Micrococcales	Cellulomonadaceae	Cellulomonas
OTU000354	0	0	0	0	0	0	0	0	0	0	0	0	0	0	0	0	0	0	0	0	Bacteria	Cyanobacteria	Oxyphotobacteria	Oxyphotobacteria_Incertae_Sedis	Unknown_Family	CENA384
OTU000355	0	0	0	0	0	0	0	0	0	0	0	0	0	0	0	0	0	0	0	0	Bacteria	Actinobacteria	Actinobacteria	Pseudonocardiales	Pseudonocardiaceae	Saccharopolyspora
OTU000356	0	0	0	0	0	0	0	0	0	0	0	0	0	0	0	0	0	0	0	0	Bacteria	Bacteroidetes	Bacteroidia	Bacteroidales	Prevotellaceae	Prevotella_7
OTU000357	0	0	0	0	0	0	0	0	0	0	0	0	0	0	0	0	0	0	0	0	Bacteria	Proteobacteria	Gammaproteobacteria	Betaproteobacteriales	Hydrogenophilaceae	Tepidiphilus
OTU000358	0	0	0	0	0	0	1	0	0	0	0	0	0	0	0	0	0.001036	0	0	0	Bacteria	Bacteroidetes	Ignavibacteria	Kryptoniales	BSV26
OTU000359	0	0	0	0	0	0	0	0	0	0	0	0	0	0	0	0	0	0	0	0	Bacteria	Patescibacteria	Parcubacteria
OTU000360	2	2	2	0	3	25	1	0	0	2	0.002232	0.002225	0.002182	0	0.005494	0.029871	0.001036	0	0	0.002141	Bacteria	Firmicutes	Bacilli	Bacillales	Paenibacillaceae	Paenibacillus	Paenibacillus_darwinianus
OTU000361	0	0	0	0	0	0	0	0	0	0	0	0	0	0	0	0	0	0	0	0	Bacteria	Acidobacteria	Acidobacteriia	Acidobacteriales	Acidobacteriaceae_Subgroup_1
OTU000362	0	0	4	0	0	0	0	1	0	1	0	0	0.004364	0	0	0	0	0.001018	0	0.00107	Bacteria	Actinobacteria	Actinobacteria	Micrococcales	Microbacteriaceae	Pseudoclavibacter	Pseudoclavibacter_caeni
OTU000363	3	3	0	1	2	1	0	0	1	0	0.003348	0.003337	0	0.001095	0.003663	0.001195	0	0	0.001182	0	Bacteria	Bacteroidetes	Bacteroidia	Flavobacteriales	Weeksellaceae	Chryseobacterium
OTU000364	0	0	0	0	0	0	0	0	0	0	0	0	0	0	0	0	0	0	0	0	Bacteria	Acidobacteria	Acidobacteriia	Solibacterales	Solibacteraceae_Subgroup_3	Candidatus_Solibacter
OTU000365	0	0	1	0	0	0	0	1	0	0	0	0	0.001091	0	0	0	0	0.001018	0	0	Bacteria	Proteobacteria	Gammaproteobacteria	Aeromonadales	Aeromonadaceae	Aeromonas	Aeromonas_hydrophila_subsp_hydrophila
OTU000366	11	21	0	0	0	0	0	0	0	0	0.012277	0.023361	0	0	0	0	0	0	0	0	Bacteria
OTU000367	17	15	16	40	7	11	6	9	6	4	0.018973	0.016687	0.017457	0.043804	0.01282	0.013143	0.006215	0.009166	0.007095	0.004281	Bacteria
OTU000368	0	0	1	4	0	0	0	0	0	0	0	0	0.001091	0.00438	0	0	0	0	0	0	Bacteria	Bacteroidetes	Bacteroidia	Sphingobacteriales	Sphingobacteriaceae	Sphingobacterium	Sphingobacterium_faecium
OTU000369	0	0	0	0	0	0	0	0	0	0	0	0	0	0	0	0	0	0	0	0	Bacteria	Cyanobacteria	Melainabacteria	Obscuribacterales
OTU000370	0	0	0	0	0	0	0	0	0	0	0	0	0	0	0	0	0	0	0	0	Bacteria	Proteobacteria	Alphaproteobacteria	Rhizobiales	A0839
OTU000371	0	0	0	0	0	0	0	0	1	0	0	0	0	0	0	0	0	0	0.001182	0	Bacteria	Proteobacteria	Alphaproteobacteria	Rhizobiales	Beijerinckiaceae	Methylobacterium	Methylobacterium_aquaticum
OTU000372	1	5	3	0	0	2	0	0	0	0	0.001116	0.005562	0.003273	0	0	0.00239	0	0	0	0	Bacteria	Bacteroidetes	Bacteroidia	Flavobacteriales	Weeksellaceae	Chishuiella
OTU000373	0	0	0	0	0	0	0	0	0	0	0	0	0	0	0	0	0	0	0	0	Bacteria	Acidobacteria	Acidobacteriia	Acidobacteriales	Acidobacteriaceae_Subgroup_1
OTU000374	0	0	0	0	0	0	0	0	0	0	0	0	0	0	0	0	0	0	0	0	Bacteria	Proteobacteria	Gammaproteobacteria	Pseudomonadales	Moraxellaceae	Alkanindiges
OTU000375	0	0	0	0	0	0	0	0	0	0	0	0	0	0	0	0	0	0	0	0	Bacteria	Proteobacteria	Gammaproteobacteria	Betaproteobacteriales	Neisseriaceae
OTU000376	0	0	0	0	0	0	0	0	0	0	0	0	0	0	0	0	0	0	0	0	Bacteria	Proteobacteria	Alphaproteobacteria	Rickettsiales	Mitochondria	Nageia_nagi
OTU000377	0	0	0	0	0	0	0	0	0	0	0	0	0	0	0	0	0	0	0	0	Bacteria	Patescibacteria	Saccharimonadia	Saccharimonadales	Saccharimonadaceae
OTU000378	0	0	0	0	0	0	0	0	0	0	0	0	0	0	0	0	0	0	0	0	Bacteria	Firmicutes	Clostridia	Clostridiales	Ruminococcaceae	Ruminococcaceae_UCG-014
OTU000379	0	0	0	0	1	2	0	0	0	0	0	0	0	0	0.001831	0.00239	0	0	0	0	Bacteria	Firmicutes	Bacilli	Lactobacillales	Lactobacillaceae	Lactobacillus
OTU000380	0	0	2	0	0	0	0	0	0	0	0	0	0.002182	0	0	0	0	0	0	0	Bacteria	Firmicutes	Bacilli	Lactobacillales	Leuconostocaceae	Weissella
OTU000381	0	0	0	0	0	0	0	0	0	0	0	0	0	0	0	0	0	0	0	0	Bacteria	Bacteroidetes	Bacteroidia	Sphingobacteriales	Sphingobacteriaceae	Sphingobacterium
OTU000382	0	1	0	0	0	0	0	3	0	0	0	0.001112	0	0	0	0	0	0.003055	0	0	Bacteria	Proteobacteria	Gammaproteobacteria	Betaproteobacteriales	Burkholderiaceae
OTU000383	0	0	0	0	0	0	0	0	0	0	0	0	0	0	0	0	0	0	0	0	Bacteria	Chloroflexi	Anaerolineae	Anaerolineales	Anaerolineaceae
OTU000384	11	0	12	32	1	0	0	0	0	0	0.012277	0	0.013093	0.035044	0.001831	0	0	0	0	0	Bacteria
OTU000385	0	0	0	0	0	0	0	0	0	0	0	0	0	0	0	0	0	0	0	0	Bacteria	Bacteroidetes	Bacteroidia	Sphingobacteriales	Sphingobacteriaceae	Parapedobacter
OTU000386	0	0	0	0	0	0	2	0	0	0	0	0	0	0	0	0	0.002072	0	0	0	Bacteria	Actinobacteria	Actinobacteria	Corynebacteriales	Corynebacteriaceae
OTU000387	0	0	1	0	0	0	0	2	0	0	0	0	0.001091	0	0	0	0	0.002037	0	0	Bacteria	Firmicutes	Bacilli	Bacillales	Bacillaceae	Bacillus
OTU000388	0	0	3	0	2	2	0	2	1	0	0	0	0.003273	0	0.003663	0.00239	0	0.002037	0.001182	0	Bacteria	Proteobacteria	Alphaproteobacteria	Acetobacterales	Acetobacteraceae	Gluconobacter	Gluconobacter_oxydans
OTU000389	0	3	1	60	0	0	0	2	0	1	0	0.003337	0.001091	0.065707	0	0	0	0.002037	0	0.00107	Bacteria	Proteobacteria	Gammaproteobacteria	Enterobacteriales	Enterobacteriaceae
OTU000390	0	0	0	0	0	0	0	0	0	0	0	0	0	0	0	0	0	0	0	0	Bacteria	Acidobacteria	Acidobacteriia	Solibacterales	Solibacteraceae_Subgroup_3	Candidatus_Solibacter
OTU000391	0	2	1	0	0	1	2	0	1	1	0	0.002225	0.001091	0	0	0.001195	0.002072	0	0.001182	0.00107	Bacteria	Proteobacteria	Alphaproteobacteria	Rhodobacterales	Rhodobacteraceae	Pseudorhodobacter
OTU000392	0	0	0	0	0	0	0	0	0	0	0	0	0	0	0	0	0	0	0	0	Bacteria	Proteobacteria	Gammaproteobacteria	Oceanospirillales	Halomonadaceae	Halomonas
OTU000393	0	0	0	0	0	0	0	0	0	0	0	0	0	0	0	0	0	0	0	0	Archaea	Crenarchaeota	Bathyarchaeia
OTU000394	0	0	0	0	0	0	0	1	0	0	0	0	0	0	0	0	0	0.001018	0	0	Bacteria	Proteobacteria	Deltaproteobacteria	Bdellovibrionales	Bdellovibrionaceae	Bdellovibrio	Bdellovibrio_bacteriovorus
OTU000395	0	0	0	0	0	0	0	0	0	0	0	0	0	0	0	0	0	0	0	0	Bacteria	Proteobacteria	Deltaproteobacteria	Myxococcales	Archangiaceae	Anaeromyxobacter
OTU000396	0	0	0	0	0	0	0	0	0	0	0	0	0	0	0	0	0	0	0	0	Bacteria	Actinobacteria	Acidimicrobiia	IMCC26256
OTU000397	2	0	0	0	1	0	2	0	0	0	0.002232	0	0	0	0.001831	0	0.002072	0	0	0	Bacteria	Actinobacteria	Actinobacteria	Micrococcales	Microbacteriaceae
OTU000398	0	0	0	0	0	0	0	0	0	0	0	0	0	0	0	0	0	0	0	0	Bacteria	Proteobacteria	Alphaproteobacteria	Caulobacterales	Caulobacteraceae
OTU000399	0	0	0	0	0	0	0	0	0	0	0	0	0	0	0	0	0	0	0	0	Bacteria	Proteobacteria	Alphaproteobacteria	Micavibrionales
OTU000400	0	1	0	0	1	0	0	0	1	0	0	0.001112	0	0	0.001831	0	0	0	0.001182	0	Bacteria	Proteobacteria	Gammaproteobacteria	Pseudomonadales	Pseudomonadaceae	Pseudomonas	Pseudomonas_peli
OTU000401	1	9	1	3	0	8	0	4	8	11	0.001116	0.010012	0.001091	0.003285	0	0.009559	0	0.004074	0.00946	0.011774	Bacteria	Proteobacteria	Alphaproteobacteria	Rhizobiales	Xanthobacteraceae	Xanthobacter
OTU000402	1	0	0	2	0	2	0	1	0	0	0.001116	0	0	0.00219	0	0.00239	0	0.001018	0	0	Bacteria	Actinobacteria	Actinobacteria	Micrococcales	Micrococcaceae	Paenarthrobacter
OTU000403	0	0	0	0	0	0	0	0	0	0	0	0	0	0	0	0	0	0	0	0	Bacteria	Bacteroidetes	Bacteroidia	Bacteroidales	Muribaculaceae
OTU000404	0	1	1	0	1	0	0	0	0	0	0	0.001112	0.001091	0	0.001831	0	0	0	0	0	Bacteria	Proteobacteria	Gammaproteobacteria	Pseudomonadales	Pseudomonadaceae	Pseudomonas
OTU000405	0	0	0	0	0	0	0	0	0	0	0	0	0	0	0	0	0	0	0	0	Bacteria	Bacteroidetes	Bacteroidia	Chitinophagales	Chitinophagaceae	Arachidicoccus
OTU000406	0	0	0	0	0	0	0	0	0	0	0	0	0	0	0	0	0	0	0	0	Bacteria	Acidobacteria	Acidobacteriia	Acidobacteriales	Koribacteraceae	Candidatus_Koribacter
OTU000407	0	0	0	0	0	0	0	0	0	0	0	0	0	0	0	0	0	0	0	0	Bacteria	Chloroflexi	Anaerolineae	Anaerolineales	Anaerolineaceae	Anaerolinea
OTU000408	0	0	0	0	0	0	0	0	0	0	0	0	0	0	0	0	0	0	0	0	Bacteria	Actinobacteria	Actinobacteria	Actinomycetales	Actinomycetaceae	Actinomyces	Actinomyces_sp_oral_taxon_178_str_F0338
OTU000409	0	0	0	0	0	0	0	0	0	0	0	0	0	0	0	0	0	0	0	0	Bacteria	Actinobacteria	Actinobacteria	Corynebacteriales	Dietziaceae	Dietzia
OTU000410	0	3	0	0	0	0	0	0	0	0	0	0.003337	0	0	0	0	0	0	0	0	Bacteria	Actinobacteria	Actinobacteria	Micrococcales	Microbacteriaceae	Agromyces	Agromyces_mediolanus
OTU000411	13	0	0	3	0	2	2	0	1	3	0.014509	0	0	0.003285	0	0.00239	0.002072	0	0.001182	0.003211	Bacteria	Bacteroidetes	Bacteroidia	Sphingobacteriales	Sphingobacteriaceae	Sphingobacterium	Sphingobacterium_spiritivorum_ATCC_33300
OTU000412	0	2	0	0	0	0	0	0	0	0	0	0.002225	0	0	0	0	0	0	0	0	Bacteria	Proteobacteria	Gammaproteobacteria	Betaproteobacteriales	Burkholderiaceae	Paucibacter
OTU000413	0	1	1	0	0	0	0	1	0	0	0	0.001112	0.001091	0	0	0	0	0.001018	0	0	Bacteria	Proteobacteria	Gammaproteobacteria	Betaproteobacteriales	Burkholderiaceae	Pelomonas
OTU000414	0	0	0	0	0	0	0	0	0	0	0	0	0	0	0	0	0	0	0	0	Bacteria	Bacteroidetes	Bacteroidia	Bacteroidales	Paludibacteraceae
OTU000415	0	0	0	0	0	0	0	0	0	0	0	0	0	0	0	0	0	0	0	0	Bacteria	Bacteroidetes	Bacteroidia	Flavobacteriales	Flavobacteriaceae	Flavobacterium	Flavobacterium_marinum
OTU000416	0	3	0	0	0	1	9	3	2	3	0	0.003337	0	0	0	0.001195	0.009323	0.003055	0.002365	0.003211	Bacteria	Firmicutes	Clostridia	Clostridiales	Clostridiaceae_1	Clostridium_sensu_stricto_1
OTU000417	0	0	0	0	0	0	0	0	0	0	0	0	0	0	0	0	0	0	0	0	Bacteria	Proteobacteria	Gammaproteobacteria	Betaproteobacteriales	Neisseriaceae	Neisseria
OTU000418	0	0	0	0	0	0	0	0	0	0	0	0	0	0	0	0	0	0	0	0	Bacteria	Chloroflexi	Anaerolineae	Anaerolineales	Anaerolineaceae	Anaerolinea
OTU000419	0	0	0	0	0	0	0	0	0	0	0	0	0	0	0	0	0	0	0	0	Bacteria	Chloroflexi	Anaerolineae	Anaerolineales	Anaerolineaceae	Anaerolinea
OTU000420	0	0	0	0	0	0	0	0	0	0	0	0	0	0	0	0	0	0	0	0	Bacteria	Actinobacteria	Actinobacteria	Micromonosporales	Micromonosporaceae
OTU000421	0	0	0	0	0	0	0	0	0	0	0	0	0	0	0	0	0	0	0	0	Bacteria	Actinobacteria	Acidimicrobiia	Microtrichales	Microtrichaceae
OTU000422	0	0	0	0	0	0	0	0	0	0	0	0	0	0	0	0	0	0	0	0	Bacteria	Chloroflexi	KD4-96
OTU000423	0	1	0	0	0	0	8	1	0	0	0	0.001112	0	0	0	0	0.008287	0.001018	0	0	Bacteria	Firmicutes	Clostridia	Clostridiales	Ruminococcaceae	Ruminococcaceae_UCG-005
OTU000424	0	0	0	0	0	0	0	0	0	0	0	0	0	0	0	0	0	0	0	0	Bacteria	Patescibacteria	Parcubacteria
OTU000425	0	2	2	0	1	0	3	1	0	0	0	0.002225	0.002182	0	0.001831	0	0.003108	0.001018	0	0	Bacteria	Proteobacteria	Gammaproteobacteria	Vibrionales	Vibrionaceae	Vibrio
OTU000426	1	0	1	3	0	0	0	2	0	1	0.001116	0	0.001091	0.003285	0	0	0	0.002037	0	0.00107	Bacteria	Firmicutes	Erysipelotrichia	Erysipelotrichales	Erysipelotrichaceae	Erysipelatoclostridium
OTU000427	0	0	0	0	0	0	0	0	0	0	0	0	0	0	0	0	0	0	0	0	Bacteria	Firmicutes	Bacilli	Lactobacillales	Streptococcaceae	Streptococcus	Streptococcus_anginosus_subsp_anginosus
OTU000428	0	0	0	0	0	0	0	0	0	0	0	0	0	0	0	0	0	0	0	0	Bacteria
OTU000429	0	6	1	0	0	0	1	3	1	0	0	0.006675	0.001091	0	0	0	0.001036	0.003055	0.001182	0	Bacteria	Proteobacteria	Gammaproteobacteria	Betaproteobacteriales	Burkholderiaceae	Burkholderia-Caballeronia-Paraburkholderia	Burkholderia_cepacia
OTU000430	0	1	0	0	0	0	0	0	0	0	0	0.001112	0	0	0	0	0	0	0	0	Bacteria	Actinobacteria	Acidimicrobiia	Microtrichales	Ilumatobacteraceae	Ilumatobacter
OTU000431	0	0	0	0	2	0	0	0	0	0	0	0	0	0	0.003663	0	0	0	0	0	Bacteria	Proteobacteria	Alphaproteobacteria	Azospirillales	Azospirillaceae	Skermanella
OTU000432	0	0	0	0	0	0	0	0	0	0	0	0	0	0	0	0	0	0	0	0	Bacteria	Proteobacteria	Alphaproteobacteria	Acetobacterales	Acetobacteraceae	Craurococcus
OTU000433	6	115	4	0	3	3	0	0	1	0	0.006696	0.12793	0.004364	0	0.005494	0.003585	0	0	0.001182	0	Bacteria
OTU000434	0	0	0	0	0	1	0	0	0	0	0	0	0	0	0	0.001195	0	0	0	0	Bacteria	Proteobacteria	Alphaproteobacteria	Holosporales	Holosporaceae
OTU000435	0	0	0	0	0	0	0	0	0	0	0	0	0	0	0	0	0	0	0	0	Bacteria	Chloroflexi	Anaerolineae	Anaerolineales	Anaerolineaceae	Anaerolinea
OTU000436	0	0	0	0	0	0	0	0	0	0	0	0	0	0	0	0	0	0	0	0	Bacteria	Bacteroidetes	Bacteroidia	Sphingobacteriales	Sphingobacteriaceae	Parapedobacter
OTU000437	0	1	1	0	0	0	0	0	0	0	0	0.001112	0.001091	0	0	0	0	0	0	0	Bacteria	Proteobacteria	Gammaproteobacteria	Betaproteobacteriales	Burkholderiaceae
OTU000438	0	0	0	0	0	0	0	0	0	0	0	0	0	0	0	0	0	0	0	0	Bacteria	Proteobacteria	Alphaproteobacteria	Rhodospirillales
OTU000439	0	0	0	0	0	0	0	0	0	0	0	0	0	0	0	0	0	0	0	0	Bacteria	Proteobacteria	Deltaproteobacteria	Bdellovibrionales	Bdellovibrionaceae	Bdellovibrio
OTU000440	0	1	0	0	0	9	0	0	0	0	0	0.001112	0	0	0	0.010754	0	0	0	0	Bacteria	Proteobacteria	Alphaproteobacteria	Azospirillales	Azospirillaceae	Azospirillum
OTU000441	0	0	0	0	0	0	0	0	0	0	0	0	0	0	0	0	0	0	0	0	Bacteria	Chloroflexi	Anaerolineae	Anaerolineales	Anaerolineaceae	Anaerolinea
OTU000442	0	0	0	0	0	0	0	0	0	0	0	0	0	0	0	0	0	0	0	0	Bacteria	Acidobacteria	Acidobacteriia	Solibacterales	Solibacteraceae_Subgroup_3	Candidatus_Solibacter
OTU000443	0	0	0	0	0	0	0	0	0	0	0	0	0	0	0	0	0	0	0	0	Bacteria	Proteobacteria	Gammaproteobacteria	Betaproteobacteriales	Burkholderiaceae
OTU000444	0	0	0	0	0	0	0	0	0	0	0	0	0	0	0	0	0	0	0	0	Bacteria	Actinobacteria	Actinobacteria	Micrococcales	Micrococcaceae	Glutamicibacter
OTU000445	0	0	0	0	0	1	0	0	0	0	0	0	0	0	0	0.001195	0	0	0	0	Bacteria	Deinococcus-Thermus	Deinococci	Deinococcales	Deinococcaceae	Deinococcus
OTU000446	0	0	0	0	0	0	0	0	0	0	0	0	0	0	0	0	0	0	0	0	Bacteria	Proteobacteria	Gammaproteobacteria	Betaproteobacteriales	Nitrosomonadaceae	Ellin6067
OTU000447	2	0	0	0	0	2	0	0	0	0	0.002232	0	0	0	0	0.00239	0	0	0	0	Bacteria	Firmicutes	Bacilli	Lactobacillales	Lactobacillaceae	Lactobacillus
OTU000448	0	0	0	0	0	0	0	0	0	0	0	0	0	0	0	0	0	0	0	0	Bacteria	Proteobacteria	Alphaproteobacteria	Rhizobiales	Devosiaceae	Pelagibacterium
OTU000449	0	0	0	0	0	0	0	0	0	0	0	0	0	0	0	0	0	0	0	0	Bacteria	Actinobacteria	Actinobacteria	Propionibacteriales	Nocardioidaceae
OTU000450	0	0	0	0	0	0	0	0	0	0	0	0	0	0	0	0	0	0	0	0	Bacteria	Proteobacteria	Alphaproteobacteria
OTU000451	0	0	2	0	1	0	2	0	0	0	0	0	0.002182	0	0.001831	0	0.002072	0	0	0	Bacteria	Actinobacteria	Actinobacteria	Corynebacteriales	Corynebacteriaceae	Corynebacterium_1	Corynebacterium_xerosis
OTU000452	0	0	0	0	0	0	0	0	0	0	0	0	0	0	0	0	0	0	0	0	Bacteria	Cyanobacteria	Oxyphotobacteria	Chloroplast
OTU000453	0	0	0	0	0	0	0	0	0	0	0	0	0	0	0	0	0	0	0	0	Bacteria	Planctomycetes	Phycisphaerae	Tepidisphaerales	WD2101_soil_group
OTU000454	0	0	0	0	0	0	0	0	0	0	0	0	0	0	0	0	0	0	0	0	Bacteria	Proteobacteria	Alphaproteobacteria	Azospirillales	Azospirillaceae	Rhodocista_sp_SCSIO_13435
OTU000455	0	0	0	0	0	0	0	0	0	0	0	0	0	0	0	0	0	0	0	0	Bacteria	Acidobacteria	Acidobacteriia	Solibacterales	Solibacteraceae_Subgroup_3
OTU000456	0	0	0	0	0	0	0	0	0	0	0	0	0	0	0	0	0	0	0	0	Bacteria	Proteobacteria	Gammaproteobacteria	Betaproteobacteriales	Burkholderiaceae
OTU000457	0	0	0	0	0	0	0	0	0	0	0	0	0	0	0	0	0	0	0	0	Bacteria	Bacteroidetes	Bacteroidia	Sphingobacteriales	Sphingobacteriaceae	Sphingobacterium
OTU000458	0	0	0	0	0	0	0	0	0	0	0	0	0	0	0	0	0	0	0	0	Bacteria	Firmicutes	Bacilli	Bacillales	Planococcaceae	Sporosarcina
OTU000459	0	1	0	0	0	0	0	0	0	0	0	0.001112	0	0	0	0	0	0	0	0	Bacteria	Bacteroidetes	Bacteroidia	Bacteroidales	Prevotellaceae	Prevotellaceae_UCG-003
OTU000460	0	0	0	0	0	0	0	0	0	0	0	0	0	0	0	0	0	0	0	0	Bacteria	Bacteroidetes	Bacteroidia	Bacteroidales	Prevotellaceae	Alloprevotella
OTU000461	0	0	0	0	0	0	0	0	0	0	0	0	0	0	0	0	0	0	0	0	Bacteria	Acidobacteria	Acidobacteriia	Subgroup_2
OTU000462	0	2	0	1	1	2	0	1	0	0	0	0.002225	0	0.001095	0.001831	0.00239	0	0.001018	0	0	Bacteria	Firmicutes	Clostridia	Clostridiales	Lachnospiraceae
OTU000463	0	0	0	0	0	0	0	0	0	0	0	0	0	0	0	0	0	0	0	0	Bacteria	Patescibacteria	Saccharimonadia	Saccharimonadales	Saccharimonadaceae
OTU000464	0	0	1	1	0	1	0	0	0	0	0	0	0.001091	0.001095	0	0.001195	0	0	0	0	Bacteria	Proteobacteria	Gammaproteobacteria	Vibrionales	Vibrionaceae	Vibrio	Vibrio_metschnikovii
OTU000465	0	0	1	2	0	0	0	2	0	1	0	0	0.001091	0.00219	0	0	0	0.002037	0	0.00107	Bacteria	Firmicutes	Bacilli	Lactobacillales	Streptococcaceae	Lactococcus
OTU000466	0	0	0	0	0	0	0	0	0	0	0	0	0	0	0	0	0	0	0	0	Bacteria	Proteobacteria	Gammaproteobacteria	Pseudomonadales	Moraxellaceae	Psychrobacter
OTU000467	0	0	0	0	0	0	0	0	0	0	0	0	0	0	0	0	0	0	0	0	Bacteria	Cyanobacteria	Oxyphotobacteria	Nostocales
OTU000468	0	0	0	0	0	0	0	1	0	0	0	0	0	0	0	0	0	0.001018	0	0	Bacteria	Firmicutes	Bacilli	Lactobacillales	Lactobacillaceae	Lactobacillus	Lactobacillus_alimentarius
OTU000469	1	0	0	0	0	1	0	0	0	0	0.001116	0	0	0	0	0.001195	0	0	0	0	Bacteria	Actinobacteria	Actinobacteria	Micrococcales	Microbacteriaceae
OTU000470	0	0	0	0	0	0	0	0	0	0	0	0	0	0	0	0	0	0	0	0	Bacteria	Deinococcus-Thermus	Deinococci	Deinococcales	Deinococcaceae	Deinococcus
OTU000471	0	0	0	0	0	0	0	0	0	0	0	0	0	0	0	0	0	0	0	0	Bacteria	Bacteroidetes	Bacteroidia	Sphingobacteriales	Sphingobacteriaceae
OTU000472	2	0	0	0	0	0	0	0	0	0	0.002232	0	0	0	0	0	0	0	0	0	Bacteria	Proteobacteria	Gammaproteobacteria	Betaproteobacteriales	Burkholderiaceae	Lautropia
OTU000473	0	0	0	0	0	0	0	0	0	0	0	0	0	0	0	0	0	0	0	0	Bacteria	Chloroflexi	Anaerolineae	Anaerolineales	Anaerolineaceae	Anaerolinea
OTU000474	0	0	0	0	0	0	0	0	0	0	0	0	0	0	0	0	0	0	0	0	Bacteria	Proteobacteria	Gammaproteobacteria	Salinisphaerales	Algiphilaceae	Algiphilus
OTU000475	0	1	0	0	0	0	0	0	0	0	0	0.001112	0	0	0	0	0	0	0	0	Bacteria	Proteobacteria	Alphaproteobacteria	Sphingomonadales	Sphingomonadaceae	Erythrobacter
OTU000476	0	0	0	0	0	0	0	0	0	0	0	0	0	0	0	0	0	0	0	0	Bacteria	Bacteroidetes	Bacteroidia	Flavobacteriales	Flavobacteriaceae	Flavobacterium
OTU000477	0	0	0	0	0	1	0	0	0	0	0	0	0	0	0	0.001195	0	0	0	0	Bacteria	Firmicutes	Bacilli	Lactobacillales	Streptococcaceae	Lactococcus
OTU000478	0	0	0	0	0	0	0	0	0	0	0	0	0	0	0	0	0	0	0	0	Bacteria	Proteobacteria	Gammaproteobacteria	Gammaproteobacteria_Incertae_Sedis	Unknown_Family	Candidatus_Berkiella
OTU000479	0	0	0	0	0	0	0	0	0	0	0	0	0	0	0	0	0	0	0	0	Bacteria	Bacteroidetes	Bacteroidia	Chitinophagales	Chitinophagaceae	Taibaiella
OTU000480	0	0	0	0	0	0	0	0	0	0	0	0	0	0	0	0	0	0	0	0	Bacteria	Proteobacteria	Deltaproteobacteria	Myxococcales	Archangiaceae	Anaeromyxobacter
OTU000481	0	0	0	0	0	0	0	0	0	0	0	0	0	0	0	0	0	0	0	0	Archaea	Euryarchaeota	Methanobacteria	Methanobacteriales	Methanobacteriaceae	Methanobacterium
OTU000482	0	0	0	0	0	0	0	0	2	1	0	0	0	0	0	0	0	0	0.002365	0.00107	Bacteria	Actinobacteria	Actinobacteria	Propionibacteriales	Nocardioidaceae	Nocardioides	Nocardioides_simplex
OTU000483	4	3	1	1	0	5	0	0	0	1	0.004464	0.003337	0.001091	0.001095	0	0.005974	0	0	0	0.00107	Bacteria	Proteobacteria	Gammaproteobacteria	Enterobacteriales	Enterobacteriaceae
OTU000484	0	0	0	0	0	0	0	0	0	0	0	0	0	0	0	0	0	0	0	0	Bacteria	Gemmatimonadetes	Gemmatimonadetes	Gemmatimonadales	Gemmatimonadaceae	Gemmatimonas
OTU000485	0	0	0	0	0	0	2	0	0	0	0	0	0	0	0	0	0.002072	0	0	0	Bacteria	Bacteroidetes	Bacteroidia	Sphingobacteriales	Sphingobacteriaceae	Pedobacter	Pedobacter_ureilyticus
OTU000486	289	0	6	0	3	7	2	0	0	0	0.322541	0	0.006546	0	0.005494	0.008364	0.002072	0	0	0	Bacteria	Verrucomicrobia	Verrucomicrobiae	Verrucomicrobiales	Verrucomicrobiaceae	Prosthecobacter
OTU000487	0	2	1	0	1	0	4	0	0	0	0	0.002225	0.001091	0	0.001831	0	0.004143	0	0	0	Bacteria	Firmicutes	Clostridia	Clostridiales	Lachnospiraceae	Blautia
OTU000488	0	0	0	0	0	0	0	0	0	0	0	0	0	0	0	0	0	0	0	0	Bacteria	Firmicutes	Clostridia	Clostridiales	Ruminococcaceae	Ruminococcaceae_UCG-014
OTU000489	0	1	1	1	2	0	0	0	0	0	0	0.001112	0.001091	0.001095	0.003663	0	0	0	0	0	Bacteria	Firmicutes	Bacilli	Lactobacillales	Streptococcaceae	Lactococcus
OTU000490	20	0	0	0	0	0	0	0	0	0	0.022321	0	0	0	0	0	0	0	0	0	Bacteria	Proteobacteria	Deltaproteobacteria	Bdellovibrionales	Bdellovibrionaceae	Bdellovibrio	Bdellovibrio_bacteriovorus_str_Tiberius
OTU000491	0	0	0	0	0	1	0	0	0	0	0	0	0	0	0	0.001195	0	0	0	0	Bacteria	Proteobacteria	Gammaproteobacteria	Betaproteobacteriales	Burkholderiaceae
OTU000492	0	0	0	0	0	0	0	0	0	0	0	0	0	0	0	0	0	0	0	0	Bacteria	Firmicutes	Bacilli	Lactobacillales	Aerococcaceae	Abiotrophia
OTU000493	0	0	0	0	0	0	0	0	0	0	0	0	0	0	0	0	0	0	0	0	Bacteria	Verrucomicrobia	Verrucomicrobiae	Pedosphaerales	Pedosphaeraceae
OTU000494	0	2	0	0	0	0	0	0	0	0	0	0.002225	0	0	0	0	0	0	0	0	Bacteria	Actinobacteria	Actinobacteria	Micromonosporales	Micromonosporaceae
OTU000495	0	0	0	0	0	0	0	0	0	0	0	0	0	0	0	0	0	0	0	0	Bacteria	Firmicutes	Bacilli	Bacillales	Family_XI	Gemella
OTU000496	0	0	0	0	0	0	0	0	0	0	0	0	0	0	0	0	0	0	0	0	Bacteria	Bacteroidetes	Bacteroidia	Flavobacteriales	Flavobacteriaceae	Myroides
OTU000497	0	0	0	0	0	0	0	0	0	0	0	0	0	0	0	0	0	0	0	0	Bacteria	Proteobacteria	Deltaproteobacteria	Bdellovibrionales	Bacteriovoracaceae	Peredibacter	Bacteriovorax_sp_EPA
OTU000498	0	0	0	0	0	0	0	0	0	0	0	0	0	0	0	0	0	0	0	0	Bacteria	Patescibacteria	Gracilibacteria
OTU000499	0	0	0	0	0	1	0	0	0	0	0	0	0	0	0	0.001195	0	0	0	0	Bacteria	Actinobacteria	Actinobacteria	Corynebacteriales	Nocardiaceae	Gordonia
OTU000500	0	0	0	0	0	0	0	0	0	0	0	0	0	0	0	0	0	0	0	0	Bacteria	Proteobacteria	Gammaproteobacteria	Gammaproteobacteria_Incertae_Sedis	Unknown_Family	Acidibacter
OTU000501	0	0	0	0	0	0	0	0	0	0	0	0	0	0	0	0	0	0	0	0	Bacteria	Proteobacteria	Deltaproteobacteria	Myxococcales	Archangiaceae	Anaeromyxobacter
OTU000502	0	0	0	0	0	1	5	0	1	0	0	0	0	0	0	0.001195	0.005179	0	0.001182	0	Bacteria	Bacteroidetes	Bacteroidia	Flavobacteriales	Flavobacteriaceae	Flavobacterium
OTU000503	0	0	0	0	0	0	0	0	0	0	0	0	0	0	0	0	0	0	0	0	Bacteria	Proteobacteria	Gammaproteobacteria	Betaproteobacteriales	Burkholderiaceae	Advenella
OTU000504	0	0	0	0	0	0	0	0	0	0	0	0	0	0	0	0	0	0	0	0	Bacteria	Proteobacteria	Deltaproteobacteria	Myxococcales	Archangiaceae	Anaeromyxobacter
OTU000505	1	1	4	0	0	0	2	1	0	0	0.001116	0.001112	0.004364	0	0	0	0.002072	0.001018	0	0	Bacteria	Firmicutes	Clostridia	Clostridiales	Ruminococcaceae	Ruminococcus_2
OTU000506	0	0	0	0	0	0	0	0	0	0	0	0	0	0	0	0	0	0	0	0	Bacteria	Proteobacteria	Deltaproteobacteria	Myxococcales	BIrii41
OTU000507	0	0	0	0	0	0	0	0	0	0	0	0	0	0	0	0	0	0	0	0	Bacteria	Deinococcus-Thermus	Deinococci	Deinococcales	Deinococcaceae	Deinococcus
OTU000508	0	1	0	1	3	0	0	2	0	0	0	0.001112	0	0.001095	0.005494	0	0	0.002037	0	0	Bacteria	Firmicutes	Bacilli	Bacillales	Planococcaceae	Chryseomicrobium
OTU000509	0	0	0	0	0	0	0	0	0	0	0	0	0	0	0	0	0	0	0	0	Bacteria	Proteobacteria	Alphaproteobacteria	Acetobacterales	Acetobacteraceae
OTU000510	0	0	0	0	0	0	0	0	0	0	0	0	0	0	0	0	0	0	0	0	Bacteria	Chloroflexi	Anaerolineae	RBG-13-54-9
OTU000511	0	0	0	0	0	0	0	0	0	0	0	0	0	0	0	0	0	0	0	0	Bacteria	Cyanobacteria	Oxyphotobacteria	Nostocales	Chroococcidiopsaceae	Aliterella_CENA595
OTU000512	0	0	0	0	0	0	0	0	0	0	0	0	0	0	0	0	0	0	0	0	Bacteria	Proteobacteria	Alphaproteobacteria	Holosporales	Holosporaceae
OTU000513	0	0	0	0	0	1	0	0	0	0	0	0	0	0	0	0.001195	0	0	0	0	Bacteria	Bacteroidetes	Bacteroidia	Bacteroidales	Dysgonomonadaceae	Dysgonomonas	Dysgonomonas_mossii_DSM_22836
OTU000514	0	0	0	1	3	0	0	0	1	0	0	0	0	0.001095	0.005494	0	0	0	0.001182	0	Bacteria	Proteobacteria	Gammaproteobacteria	Pseudomonadales	Pseudomonadaceae
OTU000515	6	0	0	0	0	1	15	1	0	1	0.006696	0	0	0	0	0.001195	0.015538	0.001018	0	0.00107	Bacteria	Firmicutes	Clostridia	Clostridiales	Lachnospiraceae	Ruminococcus_torques_group
OTU000516	0	0	0	0	0	0	0	0	0	0	0	0	0	0	0	0	0	0	0	0	Bacteria	Acidobacteria	Acidobacteriia	Solibacterales	Solibacteraceae_Subgroup_3	Bryobacter
OTU000517	0	0	0	0	0	0	0	0	0	0	0	0	0	0	0	0	0	0	0	0	Bacteria	Firmicutes	Bacilli	Bacillales	Staphylococcaceae	Salinicoccus	Salinicoccus_roseus
OTU000518	1	1	0	0	0	1	1	1	1	0	0.001116	0.001112	0	0	0	0.001195	0.001036	0.001018	0.001182	0	Bacteria	Proteobacteria	Deltaproteobacteria	Desulfovibrionales	Desulfovibrionaceae	Desulfovibrio	Desulfovibrio_fairfieldensis
OTU000519	0	2	0	0	0	0	0	0	0	0	0	0.002225	0	0	0	0	0	0	0	0	Bacteria	Firmicutes	Bacilli	Bacillales	Bacillaceae	Bacillus	Bacillus_thermoamylovorans
OTU000520	0	0	0	0	0	0	0	0	0	0	0	0	0	0	0	0	0	0	0	0	Bacteria	Acidobacteria	Acidobacteriia	Solibacterales	Solibacteraceae_Subgroup_3	Bryobacter
OTU000521	0	0	0	0	0	0	0	0	0	0	0	0	0	0	0	0	0	0	0	0	Bacteria	Proteobacteria	Gammaproteobacteria	Xanthomonadales	Xanthomonadaceae	Arenimonas
OTU000522	0	0	0	0	0	0	0	0	0	0	0	0	0	0	0	0	0	0	0	0	Bacteria	Firmicutes	Bacilli	Bacillales	Paenibacillaceae	Saccharibacillus
OTU000523	7	0	16	0	0	0	0	0	0	0	0.007812	0	0.017457	0	0	0	0	0	0	0	Bacteria	Proteobacteria	Alphaproteobacteria	Acetobacterales	Acetobacteraceae	Acetobacter
OTU000524	0	0	0	0	0	0	0	0	0	0	0	0	0	0	0	0	0	0	0	0	Bacteria	Actinobacteria	Thermoleophilia	Solirubrobacterales	Solirubrobacteraceae	Solirubrobacter
OTU000525	0	0	0	0	0	0	0	0	0	0	0	0	0	0	0	0	0	0	0	0	Bacteria	Firmicutes	Bacilli	Lactobacillales	Lactobacillaceae	Lactobacillus	Lactobacillus_delbrueckii
OTU000526	0	0	0	1	0	0	0	0	0	0	0	0	0	0.001095	0	0	0	0	0	0	Bacteria	Proteobacteria	Gammaproteobacteria	Betaproteobacteriales	Burkholderiaceae	Tepidimonas
OTU000527	1	0	1	4	0	0	0	1	1	0	0.001116	0	0.001091	0.00438	0	0	0	0.001018	0.001182	0	Bacteria	Proteobacteria	Gammaproteobacteria	Pseudomonadales	Pseudomonadaceae	Pseudomonas
OTU000528	0	0	0	0	0	0	0	0	0	0	0	0	0	0	0	0	0	0	0	0	Bacteria	Chloroflexi	Anaerolineae	SBR1031
OTU000529	0	0	0	0	0	0	0	0	0	0	0	0	0	0	0	0	0	0	0	0	Bacteria	Verrucomicrobia	Verrucomicrobiae	Pedosphaerales	Pedosphaeraceae	ADurbBin063-1
OTU000530	6	2	0	2	2	1	1	0	1	0	0.006696	0.002225	0	0.00219	0.003663	0.001195	0.001036	0	0.001182	0	Bacteria	Proteobacteria	Gammaproteobacteria
OTU000531	6	0	0	0	0	0	0	0	0	0	0.006696	0	0	0	0	0	0	0	0	0	Bacteria	Patescibacteria	Saccharimonadia	Saccharimonadales	Saccharimonadaceae
OTU000532	0	0	1	0	0	0	0	3	0	0	0	0	0.001091	0	0	0	0	0.003055	0	0	Bacteria	Proteobacteria	Gammaproteobacteria	Pseudomonadales	Pseudomonadaceae	Thiopseudomonas
OTU000533	0	0	0	0	0	0	0	0	0	0	0	0	0	0	0	0	0	0	0	0	Bacteria	Firmicutes	Clostridia	Clostridiales	Ruminococcaceae	Ruminococcaceae_UCG-014
OTU000534	0	0	0	0	0	0	0	0	0	0	0	0	0	0	0	0	0	0	0	0	Bacteria	Patescibacteria	Parcubacteria	Candidatus_Kaiserbacteria
OTU000535	0	0	0	0	0	0	0	0	0	0	0	0	0	0	0	0	0	0	0	0	Bacteria	Cyanobacteria	Oxyphotobacteria	Nostocales	Chroococcidiopsaceae	Chroococcidiopsis_PCC_7203
OTU000536	1	0	2	3	0	0	0	0	0	0	0.001116	0	0.002182	0.003285	0	0	0	0	0	0	Bacteria	Bacteroidetes	Bacteroidia	Chitinophagales	Chitinophagaceae
OTU000537	0	0	0	0	0	0	0	0	0	0	0	0	0	0	0	0	0	0	0	0	Bacteria
OTU000538	0	0	0	0	0	0	0	0	0	0	0	0	0	0	0	0	0	0	0	0	Bacteria	Chloroflexi	Chloroflexia	Chloroflexales	Roseiflexaceae
OTU000539	0	0	0	0	0	0	0	0	0	0	0	0	0	0	0	0	0	0	0	0	Bacteria	Planctomycetes	Planctomycetacia	Isosphaerales	Isosphaeraceae	Singulisphaera
OTU000540	10	0	0	3	2	4	0	0	0	2	0.011161	0	0	0.003285	0.003663	0.004779	0	0	0	0.002141	Bacteria	Verrucomicrobia	Verrucomicrobiae	Verrucomicrobiales	Rubritaleaceae	Luteolibacter
OTU000541	0	0	0	0	0	0	0	0	0	0	0	0	0	0	0	0	0	0	0	0	Bacteria	Nitrospirae	Nitrospira	Nitrospirales	Nitrospiraceae	Nitrospira	Nitrospira_sp
OTU000542	0	0	0	0	0	0	0	0	0	0	0	0	0	0	0	0	0	0	0	0	Bacteria	Planctomycetes	Phycisphaerae	Tepidisphaerales
OTU000543	0	0	0	0	0	0	0	0	0	0	0	0	0	0	0	0	0	0	0	0	Bacteria	Firmicutes	Bacilli	Lactobacillales	Streptococcaceae	Lactococcus
OTU000544	0	0	0	0	0	0	0	0	0	0	0	0	0	0	0	0	0	0	0	0	Bacteria	Armatimonadetes	Fimbriimonadia	Fimbriimonadales	Fimbriimonadaceae
OTU000545	0	0	0	0	0	0	0	0	0	0	0	0	0	0	0	0	0	0	0	0	Bacteria	Planctomycetes	Phycisphaerae	Tepidisphaerales	WD2101_soil_group
OTU000546	0	0	0	0	0	0	0	0	0	0	0	0	0	0	0	0	0	0	0	0
OTU000547	0	0	0	0	0	0	0	0	0	0	0	0	0	0	0	0	0	0	0	0	Bacteria	Deinococcus-Thermus	Deinococci	Deinococcales	Deinococcaceae	Deinococcus
OTU000548	0	0	0	0	0	0	0	0	0	0	0	0	0	0	0	0	0	0	0	0	Bacteria	Bacteroidetes	Bacteroidia	Flavobacteriales	Weeksellaceae	Chryseobacterium	Chryseobacterium_sp_AaMG14
OTU000549	0	0	0	0	0	0	0	0	0	0	0	0	0	0	0	0	0	0	0	0	Bacteria	Chloroflexi	Anaerolineae	SJA-15
OTU000550	67	34	38	0	0	4	0	1	0	0	0.074776	0.037823	0.04146	0	0	0.004779	0	0.001018	0	0	Bacteria
OTU000551	0	0	0	0	0	0	0	0	0	0	0	0	0	0	0	0	0	0	0	0	Bacteria	Firmicutes	Clostridia	Clostridiales	Ruminococcaceae
OTU000552	0	0	0	0	0	0	0	0	0	0	0	0	0	0	0	0	0	0	0	0	Bacteria	Patescibacteria	Saccharimonadia	Saccharimonadales	Saccharimonadaceae
OTU000553	0	0	0	0	0	0	0	0	0	0	0	0	0	0	0	0	0	0	0	0	Bacteria	Actinobacteria	Actinobacteria	Kineosporiales	Kineosporiaceae	Quadrisphaera
OTU000554	0	0	0	0	0	0	0	0	0	0	0	0	0	0	0	0	0	0	0	0	Bacteria	Planctomycetes	Planctomycetacia	Isosphaerales	Isosphaeraceae	Aquisphaera
OTU000555	0	0	0	0	0	0	0	0	0	0	0	0	0	0	0	0	0	0	0	0	Bacteria	Bacteroidetes	Bacteroidia	Bacteroidales	Bacteroidaceae	Bacteroides
OTU000556	0	0	0	0	0	0	0	0	0	0	0	0	0	0	0	0	0	0	0	0	Bacteria	Firmicutes	Bacilli	Lactobacillales	Lactobacillaceae	Lactobacillus	Lactobacillus_iners_LactinV_11V1-d
OTU000557	0	0	1	0	0	0	0	0	0	0	0	0	0.001091	0	0	0	0	0	0	0	Bacteria	Proteobacteria	Gammaproteobacteria	Oceanospirillales	Halomonadaceae	Halomonas
OTU000558	0	0	0	0	0	0	0	0	0	0	0	0	0	0	0	0	0	0	0	0	Bacteria	Actinobacteria	Actinobacteria	Propionibacteriales	Nocardioidaceae	Nocardioides
OTU000559	0	1	0	0	0	0	0	0	0	1	0	0.001112	0	0	0	0	0	0	0	0.00107	Bacteria	Bacteroidetes	Bacteroidia	Bacteroidales	Bacteroidaceae	Bacteroides
OTU000560	0	0	0	8	0	0	0	0	0	0	0	0	0	0.008761	0	0	0	0	0	0	Bacteria	Verrucomicrobia	Verrucomicrobiae	Verrucomicrobiales	Verrucomicrobiaceae	Prosthecobacter
OTU000561	0	0	0	0	0	0	0	0	0	0	0	0	0	0	0	0	0	0	0	0	Bacteria	Actinobacteria	Actinobacteria	Propionibacteriales	Nocardioidaceae	Nocardioides
OTU000562	0	0	0	0	0	0	0	0	0	0	0	0	0	0	0	0	0	0	0	0	Bacteria	Bacteroidetes	Bacteroidia	Bacteroidales	Prevotellaceae	Prevotella_7
OTU000563	0	0	0	0	1	0	0	1	0	0	0	0	0	0	0.001831	0	0	0.001018	0	0	Bacteria	Firmicutes	Clostridia	Clostridiales	Family_XI	Peptoniphilus
OTU000564	0	0	1	0	0	0	1	0	1	0	0	0	0.001091	0	0	0	0.001036	0	0.001182	0	Archaea	Euryarchaeota	Methanobacteria	Methanobacteriales	Methanobacteriaceae	Methanobrevibacter
OTU000565	0	0	0	0	0	0	0	0	0	0	0	0	0	0	0	0	0	0	0	0	Bacteria
OTU000566	0	0	0	0	0	0	0	0	0	0	0	0	0	0	0	0	0	0	0	0	Bacteria	Actinobacteria	Coriobacteriia	Coriobacteriales	Atopobiaceae	Atopobium
OTU000567	0	0	0	0	0	0	1	0	0	0	0	0	0	0	0	0	0.001036	0	0	0	Bacteria	Bacteroidetes	Bacteroidia	Flavobacteriales	Weeksellaceae	Chryseobacterium
OTU000568	0	0	1	0	0	1	1	0	0	0	0	0	0.001091	0	0	0.001195	0.001036	0	0	0	Bacteria	Firmicutes	Clostridia	Clostridiales	Ruminococcaceae	Eubacterium_coprostanoligenes_group
OTU000569	0	0	0	0	0	0	0	0	0	0	0	0	0	0	0	0	0	0	0	0	Archaea	Euryarchaeota	Thermoplasmata	Methanomassiliicoccales	Methanomassiliicoccaceae	Methanomassiliicoccus
OTU000570	0	0	0	0	0	0	0	0	0	0	0	0	0	0	0	0	0	0	0	0	Bacteria	Proteobacteria	Alphaproteobacteria	Rhizobiales	Beijerinckiaceae	Methylobacterium	Methylobacterium_oxalidis
OTU000571	0	0	0	0	0	0	0	0	0	0	0	0	0	0	0	0	0	0	0	0	Bacteria	Proteobacteria	Alphaproteobacteria	Rhodobacterales	Rhodobacteraceae	Rubellimicrobium
OTU000572	1	2	0	1	0	0	0	2	0	0	0.001116	0.002225	0	0.001095	0	0	0	0.002037	0	0	Bacteria	Proteobacteria	Gammaproteobacteria	Oceanospirillales	Halomonadaceae	Halomonas	Halomonas_pacifica
OTU000573	0	0	0	0	0	0	0	0	0	0	0	0	0	0	0	0	0	0	0	0	Bacteria	Proteobacteria	Alphaproteobacteria	Acetobacterales	Acetobacteraceae	Komagataeibacter	Gluconacetobacter_maltiaceti
OTU000574	0	0	6	0	12	0	0	0	0	0	0	0	0.006546	0	0.021977	0	0	0	0	0	Bacteria	Bacteroidetes	Bacteroidia	Sphingobacteriales	Sphingobacteriaceae	Pedobacter
OTU000575	0	0	0	0	0	0	0	0	0	0	0	0	0	0	0	0	0	0	0	0	Bacteria	Proteobacteria	Gammaproteobacteria	Betaproteobacteriales	Burkholderiaceae
OTU000576	0	0	0	1	0	0	0	0	0	0	0	0	0	0.001095	0	0	0	0	0	0	Bacteria	Proteobacteria	Alphaproteobacteria	Rhizobiales	Rhizobiaceae	Mesorhizobium
OTU000577	0	0	0	0	0	0	0	0	0	0	0	0	0	0	0	0	0	0	0	0	Bacteria	Patescibacteria	Saccharimonadia	Saccharimonadales
OTU000578	0	0	0	0	0	0	0	0	0	0	0	0	0	0	0	0	0	0	0	0	Bacteria	Acidobacteria	Acidobacteriia	Solibacterales	Solibacteraceae_Subgroup_3
OTU000579	0	0	0	0	0	0	0	0	0	0	0	0	0	0	0	0	0	0	0	0	Bacteria	Proteobacteria	Gammaproteobacteria	Betaproteobacteriales	Burkholderiaceae
OTU000580	0	0	0	0	0	0	0	0	0	0	0	0	0	0	0	0	0	0	0	0	Bacteria	Planctomycetes	Planctomycetacia	Planctomycetales
OTU000581	0	0	0	0	0	0	0	0	0	0	0	0	0	0	0	0	0	0	0	0	Bacteria	Actinobacteria	Rubrobacteria	Rubrobacterales	Rubrobacteriaceae	Rubrobacter	Rubrobacter_sp_LYG58
OTU000582	0	0	0	0	0	0	0	0	0	0	0	0	0	0	0	0	0	0	0	0	Bacteria	Chloroflexi	Anaerolineae	SJA-15
OTU000583	0	0	0	0	0	0	0	0	0	0	0	0	0	0	0	0	0	0	0	0	Bacteria	Acidobacteria	Acidobacteriia	Solibacterales	Solibacteraceae_Subgroup_3	Candidatus_Solibacter
OTU000584	0	0	0	0	0	0	0	0	0	0	0	0	0	0	0	0	0	0	0	0	Bacteria	Actinobacteria	Actinobacteria
OTU000585	0	0	0	0	0	0	0	0	0	0	0	0	0	0	0	0	0	0	0	0	Bacteria	Proteobacteria	Gammaproteobacteria	Xanthomonadales	Xanthomonadaceae	Luteimonas
OTU000586	0	0	0	0	0	0	0	0	0	0	0	0	0	0	0	0	0	0	0	0	Bacteria	Chloroflexi	Anaerolineae
OTU000587	0	0	0	0	0	0	0	0	0	0	0	0	0	0	0	0	0	0	0	0	Bacteria	Proteobacteria	Alphaproteobacteria	Rhizobiales	Beijerinckiaceae
OTU000588	0	0	0	0	0	0	0	1	0	0	0	0	0	0	0	0	0	0.001018	0	0	Bacteria	Bacteroidetes	Bacteroidia	Sphingobacteriales	Sphingobacteriaceae	Pedobacter
OTU000589	0	0	0	0	0	0	0	0	0	0	0	0	0	0	0	0	0	0	0	0	Bacteria	Bacteroidetes	Bacteroidia	Bacteroidales	Porphyromonadaceae	Porphyromonas
OTU000590	0	0	0	0	0	0	0	0	0	0	0	0	0	0	0	0	0	0	0	0	Bacteria	Proteobacteria	Gammaproteobacteria	Betaproteobacteriales	Hydrogenophilaceae	Thiobacillus
OTU000591	0	0	0	0	0	0	0	0	0	0	0	0	0	0	0	0	0	0	0	0	Bacteria	Actinobacteria	Thermoleophilia	Solirubrobacterales	67-14
OTU000592	0	0	0	0	0	0	0	0	0	0	0	0	0	0	0	0	0	0	0	0	Bacteria	Verrucomicrobia	Verrucomicrobiae	Verrucomicrobiales	Verrucomicrobiaceae
OTU000593	0	0	0	0	0	0	0	0	0	0	0	0	0	0	0	0	0	0	0	0	Bacteria	Spirochaetes	Spirochaetia	Spirochaetales	Spirochaetaceae	Spirochaeta_2
OTU000594	0	0	0	0	0	0	0	0	0	0	0	0	0	0	0	0	0	0	0	0	Bacteria
OTU000595	0	0	0	0	0	0	0	0	0	0	0	0	0	0	0	0	0	0	0	0	Bacteria	Proteobacteria	Alphaproteobacteria	Rhizobiales	Beijerinckiaceae
OTU000596	0	0	0	0	0	0	0	0	0	0	0	0	0	0	0	0	0	0	0	0	Bacteria	Acidobacteria	Acidobacteriia	Solibacterales	Solibacteraceae_Subgroup_3	Bryobacter
OTU000597	0	0	0	0	0	0	0	0	0	0	0	0	0	0	0	0	0	0	0	0	Bacteria
OTU000598	0	0	0	0	0	0	0	0	0	0	0	0	0	0	0	0	0	0	0	0	Bacteria	Proteobacteria	Gammaproteobacteria	Xanthomonadales	Rhodanobacteraceae
OTU000599	0	0	0	0	0	0	0	0	0	0	0	0	0	0	0	0	0	0	0	0	Bacteria	Chloroflexi	Anaerolineae	Anaerolineales	Anaerolineaceae
OTU000600	0	0	0	0	0	0	0	0	0	0	0	0	0	0	0	0	0	0	0	0	Bacteria	Planctomycetes	Planctomycetacia	Isosphaerales	Isosphaeraceae
OTU000601	0	0	0	0	0	0	1	0	0	0	0	0	0	0	0	0	0.001036	0	0	0	Bacteria	Firmicutes	Bacilli	Bacillales	Staphylococcaceae	Jeotgalicoccus
OTU000602	0	0	0	0	0	0	0	0	0	0	0	0	0	0	0	0	0	0	0	0	Bacteria	Verrucomicrobia	Verrucomicrobiae	Chthoniobacterales	Chthoniobacteraceae	Chthoniobacter
OTU000603	0	0	0	0	0	0	0	0	0	0	0	0	0	0	0	0	0	0	0	0	Bacteria	Chloroflexi	Anaerolineae	Anaerolineales	Anaerolineaceae
OTU000604	0	0	0	0	0	0	0	0	0	0	0	0	0	0	0	0	0	0	0	0	Bacteria	Planctomycetes	Planctomycetacia	Isosphaerales	Isosphaeraceae
OTU000605	0	0	0	0	0	0	0	0	0	0	0	0	0	0	0	0	0	0	0	0	Bacteria	Firmicutes	Erysipelotrichia	Erysipelotrichales	Erysipelotrichaceae	Solobacterium
OTU000606	0	0	0	0	0	0	0	0	0	0	0	0	0	0	0	0	0	0	0	0	Bacteria	Chloroflexi	Anaerolineae	Anaerolineales	Anaerolineaceae
OTU000607	0	0	0	0	0	0	0	0	0	0	0	0	0	0	0	0	0	0	0	0	Bacteria	Chloroflexi	Anaerolineae	Anaerolineales	Anaerolineaceae
OTU000608	0	0	0	0	0	0	0	0	0	0	0	0	0	0	0	0	0	0	0	0	Bacteria	Bacteroidetes	Bacteroidia	Bacteroidales	Dysgonomonadaceae
OTU000609	0	0	0	0	0	0	0	0	0	0	0	0	0	0	0	0	0	0	0	0	Bacteria	Actinobacteria	Actinobacteria	Micrococcales
OTU000610	0	0	0	0	0	0	0	0	0	0	0	0	0	0	0	0	0	0	0	0	Bacteria
OTU000611	0	0	0	0	0	0	0	0	0	0	0	0	0	0	0	0	0	0	0	0	Bacteria
OTU000612	0	0	0	0	0	0	0	0	0	0	0	0	0	0	0	0	0	0	0	0	Archaea	Euryarchaeota	Methanomicrobia	Methanosarcinales	Methanosaetaceae	Methanosaeta
OTU000613	0	1	0	0	0	1	0	0	0	0	0	0.001112	0	0	0	0.001195	0	0	0	0	Bacteria	Proteobacteria	Gammaproteobacteria	Pseudomonadales	Pseudomonadaceae	Pseudomonas
OTU000614	0	0	0	0	0	0	0	0	0	0	0	0	0	0	0	0	0	0	0	0	Bacteria	Chloroflexi	Anaerolineae	RBG-13-54-9
OTU000615	0	0	0	0	0	0	0	0	0	0	0	0	0	0	0	0	0	0	0	0	Bacteria	Bacteroidetes	Bacteroidia	Cytophagales	Spirosomaceae	Spirosoma
OTU000616	0	0	0	0	0	0	0	0	0	0	0	0	0	0	0	0	0	0	0	0	Bacteria	Verrucomicrobia	Verrucomicrobiae	Opitutales	Opitutaceae	Opitutus
OTU000617	8	5	0	2	0	0	3	0	0	1	0.008928	0.005562	0	0.00219	0	0	0.003108	0	0	0.00107	Bacteria
OTU000618	0	0	0	0	0	0	0	0	0	0	0	0	0	0	0	0	0	0	0	0	Bacteria
OTU000619	0	0	0	0	0	0	0	0	0	0	0	0	0	0	0	0	0	0	0	0	Bacteria	Chloroflexi	Anaerolineae	Anaerolineales	Anaerolineaceae
OTU000620	0	0	0	0	0	0	0	0	0	0	0	0	0	0	0	0	0	0	0	0	Bacteria	Actinobacteria	Coriobacteriia	OPB41
OTU000621	0	0	0	0	0	0	0	0	0	0	0	0	0	0	0	0	0	0	0	0	Bacteria	Firmicutes	Bacilli	Bacillales	Planococcaceae	Lysinibacillus
OTU000622	0	0	0	0	0	0	0	0	0	0	0	0	0	0	0	0	0	0	0	0	Bacteria	Planctomycetes	Planctomycetacia	Pirellulales	Pirellulaceae
OTU000623	4	0	1	0	0	0	0	1	0	0	0.004464	0	0.001091	0	0	0	0	0.001018	0	0	Bacteria	Proteobacteria	Gammaproteobacteria	Aeromonadales	Aeromonadaceae	Aeromonas
OTU000624	0	14	1	0	1	0	0	0	0	0	0	0.015574	0.001091	0	0.001831	0	0	0	0	0	Bacteria	Bacteroidetes	Bacteroidia	Sphingobacteriales	Sphingobacteriaceae	Sphingobacterium	bacterium_BYJ5-1
OTU000625	0	0	1	0	5	0	0	0	0	3	0	0	0.001091	0	0.009157	0	0	0	0	0.003211	Bacteria	Actinobacteria	Actinobacteria	Micrococcales	AKAU3644
OTU000626	0	0	0	0	0	0	0	0	0	0	0	0	0	0	0	0	0	0	0	0	Bacteria	Planctomycetes	Planctomycetacia	Pirellulales	Pirellulaceae
OTU000627	0	0	0	0	0	0	0	0	0	0	0	0	0	0	0	0	0	0	0	0	Bacteria	Firmicutes	Clostridia	Clostridiales	Ruminococcaceae	Pseudobacteroides
OTU000628	0	0	0	0	0	0	0	0	0	0	0	0	0	0	0	0	0	0	0	0	Bacteria	Planctomycetes	Phycisphaerae	Phycisphaerales	Phycisphaeraceae
OTU000629	0	0	0	0	0	0	0	0	0	0	0	0	0	0	0	0	0	0	0	0	Bacteria	Acidobacteria	Acidobacteriia	Solibacterales	Solibacteraceae_Subgroup_3	Candidatus_Solibacter
OTU000630	0	0	0	0	0	0	0	0	0	0	0	0	0	0	0	0	0	0	0	0	Bacteria	Proteobacteria	Alphaproteobacteria	Rhizobiales	Pleomorphomonadaceae
OTU000631	0	0	0	0	0	0	0	0	0	0	0	0	0	0	0	0	0	0	0	0	Bacteria	Actinobacteria	Actinobacteria	Pseudonocardiales	Pseudonocardiaceae	Prauserella
OTU000632	0	0	0	0	0	0	0	0	0	0	0	0	0	0	0	0	0	0	0	0	Bacteria	Proteobacteria	Deltaproteobacteria	Myxococcales
OTU000633	0	0	0	0	0	0	0	0	0	0	0	0	0	0	0	0	0	0	0	0	Bacteria	Patescibacteria	ABY1	Candidatus_Falkowbacteria
OTU000634	1	0	2	0	0	1	1	0	0	1	0.001116	0	0.002182	0	0	0.001195	0.001036	0	0	0.00107	Bacteria	Firmicutes	Clostridia	Clostridiales	Ruminococcaceae	Ruminococcaceae_UCG-014
OTU000635	0	0	0	0	0	0	0	0	0	0	0	0	0	0	0	0	0	0	0	0	Bacteria	Proteobacteria	Gammaproteobacteria	Legionellales	Legionellaceae	Legionella
OTU000636	0	0	6	0	0	0	1	1	1	0	0	0	0.006546	0	0	0	0.001036	0.001018	0.001182	0	Bacteria	Bacteroidetes	Bacteroidia	Bacteroidales	Muribaculaceae
OTU000637	0	0	0	2	3	0	0	2	0	1	0	0	0	0.00219	0.005494	0	0	0.002037	0	0.00107	Bacteria	Bacteroidetes	Bacteroidia	Flavobacteriales	Weeksellaceae	Chryseobacterium
OTU000638	0	0	0	0	0	1	0	0	0	0	0	0	0	0	0	0.001195	0	0	0	0	Bacteria	Firmicutes	Bacilli	Lactobacillales	Lactobacillaceae	Lactobacillus	Lactobacillus_salivarius
OTU000639	0	0	0	0	0	0	0	0	0	0	0	0	0	0	0	0	0	0	0	0	Bacteria	Proteobacteria	Alphaproteobacteria	Acetobacterales	Acetobacteraceae	Craurococcus
OTU000640	0	0	0	1	0	0	0	0	0	0	0	0	0	0.001095	0	0	0	0	0	0	Bacteria	Proteobacteria	Gammaproteobacteria	Betaproteobacteriales	Burkholderiaceae
OTU000641	3	24	0	4	0	5	4	0	0	0	0.003348	0.026698	0	0.00438	0	0.005974	0.004143	0	0	0	Bacteria
OTU000642	0	0	1	1	0	0	3	0	0	1	0	0	0.001091	0.001095	0	0	0.003108	0	0	0.00107	Bacteria	Firmicutes	Clostridia	Clostridiales	Lachnospiraceae	Lachnospiraceae_XPB1014_group
OTU000643	0	0	0	0	0	0	0	0	0	0	0	0	0	0	0	0	0	0	0	0	Bacteria	Firmicutes	Clostridia	Clostridiales	Clostridiaceae_1	Clostridium_sensu_stricto_12
OTU000644	0	0	0	0	0	0	0	0	0	0	0	0	0	0	0	0	0	0	0	0	Bacteria	Proteobacteria	Gammaproteobacteria	Betaproteobacteriales	Burkholderiaceae	Rhizobacter
OTU000645	0	0	1	0	0	0	0	0	0	0	0	0	0.001091	0	0	0	0	0	0	0	Bacteria	Firmicutes	Clostridia	Clostridiales	Family_XI	Peptoniphilus	Peptoniphilus_coxii
OTU000646	0	0	0	0	0	0	0	1	1	0	0	0	0	0	0	0	0	0.001018	0.001182	0	Bacteria	Cyanobacteria	Oxyphotobacteria	Chloroplast
OTU000647	0	4	0	0	0	0	0	0	0	0	0	0.00445	0	0	0	0	0	0	0	0	Bacteria	Actinobacteria	Actinobacteria	Pseudonocardiales	Pseudonocardiaceae	Actinomycetospora
OTU000648	0	0	0	0	0	0	0	0	0	0	0	0	0	0	0	0	0	0	0	0	Bacteria	Acidobacteria	Acidobacteriia	Solibacterales	Solibacteraceae_Subgroup_3	AKIW659
OTU000649	0	0	0	0	0	0	0	0	0	0	0	0	0	0	0	0	0	0	0	0	Bacteria	Patescibacteria	Parcubacteria	Candidatus_Jorgensenbacteria	Candidatus_Adlerbacteria_bacterium_GW2011_GWC1_50_9
OTU000650	0	0	0	0	0	0	0	0	0	0	0	0	0	0	0	0	0	0	0	0	Bacteria	Actinobacteria	Actinobacteria	Propionibacteriales	Nocardioidaceae	Nocardioides
OTU000651	0	0	0	0	0	0	0	0	0	0	0	0	0	0	0	0	0	0	0	0	Bacteria	Chloroflexi	Anaerolineae	Anaerolineales	Anaerolineaceae
OTU000652	0	0	0	0	0	0	0	0	0	0	0	0	0	0	0	0	0	0	0	0	Bacteria	Acidobacteria	Acidobacteriia	Solibacterales	Solibacteraceae_Subgroup_3	Bryobacter
OTU000653	0	0	0	0	0	0	0	0	0	0	0	0	0	0	0	0	0	0	0	0	Bacteria	Acidobacteria	Acidobacteriia	Solibacterales	Solibacteraceae_Subgroup_3	Candidatus_Solibacter
OTU000654	0	0	0	0	0	0	0	0	0	0	0	0	0	0	0	0	0	0	0	0	Bacteria	Chloroflexi	Anaerolineae	Anaerolineales	Anaerolineaceae	Anaerolinea
OTU000655	0	1	3	5	0	0	0	0	0	0	0	0.001112	0.003273	0.005476	0	0	0	0	0	0	Bacteria	Bacteroidetes	Bacteroidia
OTU000656	0	0	0	0	0	0	0	0	0	0	0	0	0	0	0	0	0	0	0	0	Bacteria	Cyanobacteria	Oxyphotobacteria	Nostocales	Chroococcidiopsaceae	Chroococcidiopsis_SAG_2023
OTU000657	0	0	0	0	2	0	0	0	0	0	0	0	0	0	0.003663	0	0	0	0	0	Bacteria	Actinobacteria	Actinobacteria	Micrococcales	Intrasporangiaceae	Ornithinimicrobium
OTU000658	1	0	0	0	0	1	2	0	0	0	0.001116	0	0	0	0	0.001195	0.002072	0	0	0	Bacteria	Firmicutes	Erysipelotrichia	Erysipelotrichales	Erysipelotrichaceae	Clostridium_innocuum_group
OTU000659	0	0	0	0	0	0	0	0	0	0	0	0	0	0	0	0	0	0	0	0	Bacteria	Planctomycetes	Planctomycetacia	Pirellulales	Pirellulaceae	Pir2_lineage
OTU000660	0	0	0	0	0	0	0	0	0	0	0	0	0	0	0	0	0	0	0	0	Bacteria	Bacteroidetes	Bacteroidia	Sphingobacteriales	envOPS_17
OTU000661	0	0	0	2	0	0	0	0	1	0	0	0	0	0.00219	0	0	0	0	0.001182	0	Bacteria	Bacteroidetes	Bacteroidia	Sphingobacteriales	Sphingobacteriaceae	Sphingobacterium	Sphingobacterium_thalpophilum
OTU000662	4	1	0	0	0	3	1	0	0	0	0.004464	0.001112	0	0	0	0.003585	0.001036	0	0	0	Bacteria	Proteobacteria	Alphaproteobacteria	Rhizobiales	Methylopilaceae
OTU000663	0	0	0	0	0	0	0	0	0	0	0	0	0	0	0	0	0	0	0	0	Bacteria	Bacteroidetes	Ignavibacteria	Kryptoniales	BSV26
OTU000664	0	0	0	0	0	0	0	0	0	0	0	0	0	0	0	0	0	0	0	0	Bacteria	Verrucomicrobia	Verrucomicrobiae	Chthoniobacterales	Chthoniobacteraceae	Chthoniobacter	Chthoniobacter_flavus
OTU000665	0	0	0	48	0	0	0	0	0	1	0	0	0	0.052565	0	0	0	0	0	0.00107	Bacteria	Bacteroidetes	Chlorobia	Chlorobiales	Chlorobiaceae	Chlorobium
OTU000666	0	0	0	0	0	0	0	0	0	0	0	0	0	0	0	0	0	0	0	0	Bacteria	Chloroflexi	Anaerolineae	Anaerolineales	Anaerolineaceae	UTCFX1
OTU000667	0	0	0	0	0	0	0	0	0	0	0	0	0	0	0	0	0	0	0	0	Bacteria	Actinobacteria	Actinobacteria	Streptosporangiales	Nocardiopsaceae	Nocardiopsis
OTU000668	0	0	0	0	0	0	0	0	0	0	0	0	0	0	0	0	0	0	0	0	Bacteria	Bacteroidetes	Bacteroidia	Cytophagales	Hymenobacteraceae	Hymenobacter
OTU000669	0	0	0	0	0	0	0	0	0	0	0	0	0	0	0	0	0	0	0	0	Bacteria	Verrucomicrobia	Verrucomicrobiae	Pedosphaerales	Pedosphaeraceae
OTU000670	0	0	0	0	0	0	0	0	0	0	0	0	0	0	0	0	0	0	0	0	Bacteria	Patescibacteria	Saccharimonadia	Saccharimonadales
OTU000671	7	0	0	3	1	4	3	1	0	4	0.007812	0	0	0.003285	0.001831	0.004779	0.003108	0.001018	0	0.004281	Bacteria	Verrucomicrobia	Verrucomicrobiae	Chthoniobacterales	Terrimicrobiaceae	Terrimicrobium
OTU000672	6	11	0	0	0	0	0	0	0	0	0.006696	0.012237	0	0	0	0	0	0	0	0	Bacteria	Proteobacteria	Deltaproteobacteria	Desulfovibrionales	Desulfovibrionaceae	Desulfovibrio	bacterium_enrichment_culture
OTU000673	3	0	2	0	0	4	0	1	0	1	0.003348	0	0.002182	0	0	0.004779	0	0.001018	0	0.00107	Bacteria	Bacteroidetes	Bacteroidia	Bacteroidales	Tannerellaceae	Parabacteroides
OTU000674	1	0	0	0	0	0	2	0	0	0	0.001116	0	0	0	0	0	0.002072	0	0	0	Bacteria	Firmicutes	Clostridia	Clostridiales	Lachnospiraceae	Lachnoclostridium
OTU000675	0	0	0	0	0	0	0	0	0	0	0	0	0	0	0	0	0	0	0	0	Bacteria	Cyanobacteria	Oxyphotobacteria	Nostocales	Chroococcidiopsaceae	Chroococcidiopsis_PCC_7203
OTU000676	0	0	0	0	0	0	0	0	0	0	0	0	0	0	0	0	0	0	0	0	Bacteria	Bacteroidetes	Bacteroidia	Flavobacteriales	Flavobacteriaceae	Capnocytophaga
OTU000677	0	0	0	0	0	0	0	0	0	1	0	0	0	0	0	0	0	0	0	0.00107	Bacteria	Bacteroidetes	Bacteroidia	Flavobacteriales	Weeksellaceae	Chryseobacterium
OTU000678	0	0	0	0	3	0	0	0	0	7	0	0	0	0	0.005494	0	0	0	0	0.007492	Bacteria	Cyanobacteria	Oxyphotobacteria	Chloroplast
OTU000679	0	0	0	0	0	0	0	0	0	0	0	0	0	0	0	0	0	0	0	0	Bacteria
OTU000680	0	0	0	0	0	0	0	0	0	0	0	0	0	0	0	0	0	0	0	0	Bacteria	Firmicutes	Clostridia	Clostridiales	Ruminococcaceae	Caproiciproducens
OTU000681	0	0	0	0	0	0	0	0	0	0	0	0	0	0	0	0	0	0	0	0	Bacteria
OTU000682	8	0	3	2	1	0	0	1	0	0	0.008928	0	0.003273	0.00219	0.001831	0	0	0.001018	0	0	Bacteria	Bacteroidetes	Bacteroidia	Chitinophagales	Chitinophagaceae	Haoranjiania	Haoranjiania_flava
OTU000683	0	0	0	0	0	0	0	0	0	0	0	0	0	0	0	0	0	0	0	0	Bacteria	Actinobacteria	Actinobacteria	Micrococcales	Beutenbergiaceae	Salana
OTU000684	0	0	0	0	0	0	1	0	0	0	0	0	0	0	0	0	0.001036	0	0	0	Bacteria	Proteobacteria	Gammaproteobacteria	Betaproteobacteriales	Burkholderiaceae	Rhodoferax
OTU000685	0	0	0	0	0	0	0	0	0	0	0	0	0	0	0	0	0	0	0	0	Bacteria	Chloroflexi	Anaerolineae	Anaerolineales	Anaerolineaceae	Anaerolinea
OTU000686	0	0	0	0	0	0	0	0	0	0	0	0	0	0	0	0	0	0	0	0	Bacteria
OTU000687	0	0	0	0	0	0	0	0	0	0	0	0	0	0	0	0	0	0	0	0	Bacteria	Proteobacteria	Alphaproteobacteria	Sphingomonadales	Sphingomonadaceae
OTU000688	0	0	0	0	0	3	0	0	0	0	0	0	0	0	0	0.003585	0	0	0	0	Bacteria	Bacteroidetes	Bacteroidia	Bacteroidales	Prevotellaceae	Prevotella_6
OTU000689	0	0	0	0	0	0	0	0	0	0	0	0	0	0	0	0	0	0	0	0	Bacteria	Bacteroidetes	Bacteroidia	Bacteroidales	Muribaculaceae
OTU000690	0	0	0	0	0	0	0	0	0	0	0	0	0	0	0	0	0	0	0	0	Bacteria	Verrucomicrobia	Verrucomicrobiae	Pedosphaerales	Pedosphaeraceae	ADurbBin063-1
OTU000691	2	0	0	0	1	0	0	0	0	0	0.002232	0	0	0	0.001831	0	0	0	0	0	Bacteria	Firmicutes	Clostridia	Clostridiales	Lachnospiraceae	Dorea
OTU000692	0	0	0	0	0	0	0	0	0	0	0	0	0	0	0	0	0	0	0	0	Bacteria	Actinobacteria	Actinobacteria	Micromonosporales	Micromonosporaceae
OTU000693	0	0	0	0	1	0	0	0	0	0	0	0	0	0	0.001831	0	0	0	0	0	Bacteria	Cyanobacteria	Oxyphotobacteria	Chloroplast
OTU000694	0	0	0	0	0	0	0	0	0	0	0	0	0	0	0	0	0	0	0	0	Bacteria	Actinobacteria	Actinobacteria	Micrococcales	Micrococcaceae	Nesterenkonia	Corynebacteriaceae_Coryneform_bacteria
OTU000695	0	0	0	0	0	0	0	0	0	0	0	0	0	0	0	0	0	0	0	0	Bacteria	Firmicutes	Bacilli	Bacillales	Bacillaceae	Natribacillus
OTU000696	0	0	0	0	0	0	0	0	0	0	0	0	0	0	0	0	0	0	0	0	Bacteria
OTU000697	0	0	0	0	0	0	0	0	0	0	0	0	0	0	0	0	0	0	0	0	Bacteria	Planctomycetes	Phycisphaerae	Tepidisphaerales	WD2101_soil_group
OTU000698	0	0	0	0	0	0	0	0	0	0	0	0	0	0	0	0	0	0	0	0	Bacteria	Acidobacteria	Acidobacteriia	Solibacterales	Solibacteraceae_Subgroup_3
OTU000699	4	0	0	1	0	0	1	0	0	0	0.004464	0	0	0.001095	0	0	0.001036	0	0	0	Bacteria	Firmicutes	Erysipelotrichia	Erysipelotrichales	Erysipelotrichaceae	Dubosiella
OTU000700	0	3	0	0	0	0	1	0	0	0	0	0.003337	0	0	0	0	0.001036	0	0	0	Bacteria	Patescibacteria	Saccharimonadia	Saccharimonadales	Saccharimonadaceae	Candidatus_Saccharimonas
OTU000701	0	0	0	0	0	0	0	0	0	0	0	0	0	0	0	0	0	0	0	0	Bacteria	Acidobacteria	Acidobacteriia	Solibacterales	Solibacteraceae_Subgroup_3
OTU000702	0	0	0	0	0	0	0	0	0	0	0	0	0	0	0	0	0	0	0	0	Bacteria	Actinobacteria	Actinobacteria	Propionibacteriales	Nocardioidaceae	Nocardioides
OTU000703	0	0	0	0	0	0	0	0	0	0	0	0	0	0	0	0	0	0	0	0	Bacteria	Acidobacteria	Holophagae	Subgroup_7
OTU000704	0	0	0	0	0	0	0	0	0	0	0	0	0	0	0	0	0	0	0	0	Bacteria	Firmicutes	Clostridia	Clostridiales	Ruminococcaceae
OTU000705	0	0	0	0	0	0	0	1	0	0	0	0	0	0	0	0	0	0.001018	0	0	Bacteria	Acidobacteria	Acidobacteriia	Acidobacteriales	Koribacteraceae	Candidatus_Koribacter
OTU000706	4	0	0	0	0	7	0	0	0	0	0.004464	0	0	0	0	0.008364	0	0	0	0	Bacteria	Actinobacteria	Coriobacteriia	Coriobacteriales	Atopobiaceae	Coriobacteriaceae_UCG-002
OTU000707	0	0	0	0	0	0	0	0	0	1	0	0	0	0	0	0	0	0	0	0.00107	Bacteria	Actinobacteria	Actinobacteria	Corynebacteriales	Corynebacteriaceae	Corynebacterium_1
OTU000708	0	0	0	0	0	0	0	0	0	0	0	0	0	0	0	0	0	0	0	0	Bacteria	Acidobacteria	Acidobacteriia	Acidobacteriales	Koribacteraceae	Candidatus_Koribacter	Candidatus_Koribacter_versatilis_Ellin345
OTU000709	2	2	1	0	0	0	3	0	0	0	0.002232	0.002225	0.001091	0	0	0	0.003108	0	0	0	Bacteria	Firmicutes	Clostridia	Clostridiales	Ruminococcaceae
OTU000710	1	0	13	0	0	0	1	7	0	1	0.001116	0	0.014184	0	0	0	0.001036	0.007129	0	0.00107	Bacteria	Firmicutes	Erysipelotrichia	Erysipelotrichales	Erysipelotrichaceae	Allobaculum
OTU000711	0	0	1	1	2	0	0	0	0	0	0	0	0.001091	0.001095	0.003663	0	0	0	0	0	Bacteria	Proteobacteria	Gammaproteobacteria	Betaproteobacteriales	Burkholderiaceae	Massilia
OTU000712	0	0	0	0	0	0	0	0	0	0	0	0	0	0	0	0	0	0	0	0	Bacteria	Actinobacteria	Actinobacteria	Propionibacteriales	Nocardioidaceae	Nocardioides
OTU000713	0	0	0	0	0	0	0	0	0	0	0	0	0	0	0	0	0	0	0	0	Bacteria	Actinobacteria	Actinobacteria	Corynebacteriales	Corynebacteriaceae	Corynebacterium_1
OTU000714	2	0	1	3	0	0	1	1	3	0	0.002232	0	0.001091	0.003285	0	0	0.001036	0.001018	0.003547	0	Bacteria	Proteobacteria	Gammaproteobacteria	Pseudomonadales	Moraxellaceae	Acinetobacter
OTU000715	0	0	0	0	0	0	0	0	0	0	0	0	0	0	0	0	0	0	0	0	Bacteria	Chloroflexi	Chloroflexia	Thermomicrobiales	Thermomicrobiaceae
OTU000716	0	0	0	0	0	0	0	0	0	0	0	0	0	0	0	0	0	0	0	0	Bacteria	Actinobacteria	Actinobacteria	Propionibacteriales	Propionibacteriaceae	Cutibacterium	Cutibacterium_granulosum_TM11
OTU000717	0	0	0	0	0	0	0	0	0	0	0	0	0	0	0	0	0	0	0	0	Bacteria	Actinobacteria	Actinobacteria	Pseudonocardiales	Pseudonocardiaceae	Saccharopolyspora
OTU000718	0	0	0	0	0	0	0	0	0	0	0	0	0	0	0	0	0	0	0	0	Bacteria	Cyanobacteria	Oxyphotobacteria	Nostocales
OTU000719	1	9	0	0	0	0	4	0	0	0	0.001116	0.010012	0	0	0	0	0.004143	0	0	0	Bacteria	Firmicutes	Erysipelotrichia	Erysipelotrichales	Erysipelotrichaceae	Turicibacter
OTU000720	0	0	0	0	0	0	0	0	0	0	0	0	0	0	0	0	0	0	0	0	Bacteria	Planctomycetes	Planctomycetacia	Pirellulales	Pirellulaceae	Pirellula
OTU000721	0	0	0	0	0	0	0	0	0	0	0	0	0	0	0	0	0	0	0	0	Bacteria	Actinobacteria	Thermoleophilia	Gaiellales
OTU000722	0	0	0	0	0	0	1	0	0	0	0	0	0	0	0	0	0.001036	0	0	0	Bacteria	Firmicutes	Clostridia	Clostridiales	Ruminococcaceae	Ruminococcaceae_UCG-014
OTU000723	0	0	0	0	0	0	0	0	0	0	0	0	0	0	0	0	0	0	0	0	Bacteria	Acidobacteria
OTU000724	0	0	0	0	0	0	0	0	0	0	0	0	0	0	0	0	0	0	0	0	Bacteria	Proteobacteria	Alphaproteobacteria	Rhizobiales
OTU000725	0	0	0	0	0	0	0	0	0	0	0	0	0	0	0	0	0	0	0	0	Bacteria	Patescibacteria	Parcubacteria
OTU000726	0	0	0	0	0	0	0	0	0	0	0	0	0	0	0	0	0	0	0	0	Bacteria	Chloroflexi	Ktedonobacteria	Ktedonobacterales	JG30-KF-AS9
OTU000727	0	0	0	0	0	0	0	0	0	0	0	0	0	0	0	0	0	0	0	0	Bacteria	Bacteroidetes	Bacteroidia	Flavobacteriales	Flavobacteriaceae	Salegentibacter
OTU000728	0	0	0	0	0	0	0	0	0	0	0	0	0	0	0	0	0	0	0	0	Bacteria	Chlamydiae	Chlamydiae	Chlamydiales	Parachlamydiaceae	Candidatus_Protochlamydia
OTU000729	15	0	0	1	5	0	0	0	0	0	0.016741	0	0	0.001095	0.009157	0	0	0	0	0	Bacteria	Chloroflexi	Chloroflexia	Thermomicrobiales	JG30-KF-CM45
OTU000730	0	2	0	0	0	0	0	0	0	0	0	0.002225	0	0	0	0	0	0	0	0	Bacteria	Chloroflexi	Anaerolineae	SBR1031
OTU000731	0	0	0	0	0	0	0	0	0	0	0	0	0	0	0	0	0	0	0	0	Bacteria	Actinobacteria	Actinobacteria	Micrococcales	Intrasporangiaceae
OTU000732	0	0	0	0	0	0	0	1	0	0	0	0	0	0	0	0	0	0.001018	0	0	Bacteria	Acidobacteria	Blastocatellia_Subgroup_4	Blastocatellales	Blastocatellaceae	OLB17
OTU000733	0	0	0	0	0	0	0	0	0	0	0	0	0	0	0	0	0	0	0	0	Bacteria	Proteobacteria	Deltaproteobacteria	Syntrophobacterales	Syntrophobacteraceae	Syntrophobacter
OTU000734	0	0	0	0	0	0	0	0	0	0	0	0	0	0	0	0	0	0	0	0	Bacteria	Planctomycetes	Phycisphaerae	Tepidisphaerales	WD2101_soil_group
OTU000735	0	0	0	0	0	0	0	6	0	0	0	0	0	0	0	0	0	0.006111	0	0	Bacteria	Cyanobacteria	Oxyphotobacteria	Synechococcales	Cyanobiaceae	Synechococcus_CC9902
OTU000736	0	0	0	0	0	0	0	0	0	0	0	0	0	0	0	0	0	0	0	0	Bacteria	Firmicutes	Clostridia	Clostridiales	Family_XI	Anaerococcus
OTU000737	0	0	0	0	0	0	0	0	0	0	0	0	0	0	0	0	0	0	0	0	Bacteria
OTU000738	0	0	0	0	0	0	0	0	0	0	0	0	0	0	0	0	0	0	0	0	Bacteria	Actinobacteria	Thermoleophilia	Solirubrobacterales
OTU000739	0	0	0	0	0	1	0	0	1	0	0	0	0	0	0	0.001195	0	0	0.001182	0	Bacteria	Bacteroidetes	Bacteroidia	Bacteroidales	Rikenellaceae	Rikenellaceae_RC9_gut_group
OTU000740	0	0	0	0	0	0	0	0	0	0	0	0	0	0	0	0	0	0	0	0	Bacteria	Chloroflexi	Anaerolineae	Anaerolineales	Anaerolineaceae
OTU000741	0	0	0	0	0	0	0	0	0	0	0	0	0	0	0	0	0	0	0	0	Bacteria	Patescibacteria	Saccharimonadia	Saccharimonadales	Saccharimonadaceae
OTU000742	0	0	0	0	0	0	0	0	0	0	0	0	0	0	0	0	0	0	0	0	Bacteria	Verrucomicrobia	Verrucomicrobiae	Pedosphaerales	Pedosphaeraceae
OTU000743	0	0	0	0	0	0	0	0	0	0	0	0	0	0	0	0	0	0	0	0	Bacteria	Fusobacteria	Fusobacteriia	Fusobacteriales	Leptotrichiaceae	Leptotrichia
OTU000744	0	0	0	0	0	0	0	0	0	0	0	0	0	0	0	0	0	0	0	0	Bacteria	Actinobacteria	Actinobacteria	Micrococcales	Dermatophilaceae	Piscicoccus	Piscicoccus_intestinalis_NBRC_104926
OTU000745	0	0	0	0	0	0	0	0	0	0	0	0	0	0	0	0	0	0	0	0	Bacteria	Firmicutes	Clostridia	Clostridiales	Ruminococcaceae	Ruminiclostridium_1	Clostridium_hungatei
OTU000746	0	0	0	0	0	0	0	0	0	0	0	0	0	0	0	0	0	0	0	0	Bacteria	Firmicutes	Clostridia	Clostridiales	Peptostreptococcaceae	Filifactor
OTU000747	0	0	0	0	0	0	0	0	0	0	0	0	0	0	0	0	0	0	0	0	Bacteria	Chloroflexi	Ktedonobacteria	C0119
OTU000748	0	0	0	0	0	0	0	0	0	0	0	0	0	0	0	0	0	0	0	0	Bacteria	Bacteroidetes	Bacteroidia	Bacteroidales	Prevotellaceae	Prevotella	Prevotella_bivia
OTU000749	0	0	0	0	0	0	0	0	0	0	0	0	0	0	0	0	0	0	0	0	Bacteria	Deinococcus-Thermus	Deinococci	Deinococcales	Deinococcaceae	Deinococcus
OTU000750	0	0	0	0	0	0	0	0	0	0	0	0	0	0	0	0	0	0	0	0	Bacteria	Armatimonadetes	Chthonomonadetes	Chthonomonadales	Chthonomonadaceae	Chthonomonas
OTU000751	0	0	0	0	0	0	0	0	0	0	0	0	0	0	0	0	0	0	0	0	Bacteria	Firmicutes	Erysipelotrichia	Erysipelotrichales	Erysipelotrichaceae	Erysipelotrichaceae_UCG-004
OTU000752	0	0	0	0	0	0	0	0	0	0	0	0	0	0	0	0	0	0	0	0	Bacteria	Patescibacteria	Parcubacteria
OTU000753	0	0	0	0	0	0	0	0	0	0	0	0	0	0	0	0	0	0	0	0	Bacteria	Proteobacteria	Alphaproteobacteria	Acetobacterales	Acetobacteraceae
OTU000754	0	0	0	0	0	0	0	0	0	0	0	0	0	0	0	0	0	0	0	0	Bacteria	Proteobacteria	Alphaproteobacteria	Rhizobiales	Rhizobiales_Incertae_Sedis	Bauldia
OTU000755	0	0	0	0	0	0	0	0	0	0	0	0	0	0	0	0	0	0	0	0	Bacteria	Chloroflexi	Anaerolineae
OTU000756	0	0	0	0	0	0	0	0	0	0	0	0	0	0	0	0	0	0	0	0	Bacteria	Acidobacteria	Subgroup_6
OTU000757	0	0	0	0	0	1	0	0	0	0	0	0	0	0	0	0.001195	0	0	0	0	Bacteria	Firmicutes	Clostridia	Clostridiales	Ruminococcaceae	Subdoligranulum
OTU000758	0	0	0	0	0	0	0	0	0	0	0	0	0	0	0	0	0	0	0	0	Bacteria	Cyanobacteria	Melainabacteria	Gastranaerophilales
OTU000759	0	0	0	0	0	0	0	0	0	0	0	0	0	0	0	0	0	0	0	0	Bacteria	Proteobacteria	Deltaproteobacteria	Desulfuromonadales	Geobacteraceae	Geobacter
OTU000760	0	0	0	0	0	0	0	0	0	0	0	0	0	0	0	0	0	0	0	0	Bacteria	Firmicutes	Bacilli	Bacillales	Planococcaceae	Solibacillus
OTU000761	0	0	0	0	0	0	0	0	0	0	0	0	0	0	0	0	0	0	0	0	Bacteria	Firmicutes	Bacilli	Bacillales	Bacillaceae	Bacillus	Bacillus_foraminis
OTU000762	0	0	0	0	0	0	0	0	0	0	0	0	0	0	0	0	0	0	0	0	Bacteria	Bacteroidetes	Ignavibacteria	Ignavibacteriales
OTU000763	0	0	0	0	0	0	0	0	0	0	0	0	0	0	0	0	0	0	0	0	Bacteria	Verrucomicrobia	Verrucomicrobiae	Chthoniobacterales	Chthoniobacteraceae
OTU000764	0	0	0	0	0	0	0	0	0	0	0	0	0	0	0	0	0	0	0	0	Bacteria	Chloroflexi	Anaerolineae	Anaerolineales	Anaerolineaceae
OTU000765	0	0	0	0	0	0	0	0	0	0	0	0	0	0	0	0	0	0	0	0	Bacteria	Verrucomicrobia	Verrucomicrobiae	Chthoniobacterales	Chthoniobacteraceae	Chthoniobacter
OTU000766	0	0	0	0	0	0	0	0	0	0	0	0	0	0	0	0	0	0	0	0	Bacteria	Proteobacteria	Deltaproteobacteria	Bdellovibrionales	Bacteriovoracaceae	Peredibacter
OTU000767	0	0	0	1	0	0	0	0	0	0	0	0	0	0.001095	0	0	0	0	0	0	Bacteria	Fusobacteria	Fusobacteriia	Fusobacteriales	Fusobacteriaceae	Fusobacterium
OTU000768	0	0	0	0	0	0	0	0	0	0	0	0	0	0	0	0	0	0	0	0	Bacteria	Bacteroidetes	Bacteroidia	Bacteroidales	Prolixibacteraceae
OTU000769	0	0	0	0	0	0	0	0	0	0	0	0	0	0	0	0	0	0	0	0	Bacteria	Proteobacteria	Gammaproteobacteria	Betaproteobacteriales	TRA3-20
OTU000770	0	0	0	0	0	0	0	0	0	0	0	0	0	0	0	0	0	0	0	0	Archaea	Euryarchaeota	Methanomicrobia	Methanomicrobiales
OTU000771	0	0	0	0	0	0	0	0	0	0	0	0	0	0	0	0	0	0	0	0	Bacteria	Planctomycetes	Phycisphaerae	Tepidisphaerales	CPla-3_termite_group
OTU000772	0	0	0	0	0	0	0	0	0	0	0	0	0	0	0	0	0	0	0	0	Bacteria
OTU000773	0	0	0	0	0	0	0	0	0	0	0	0	0	0	0	0	0	0	0	0	Bacteria
OTU000774	0	0	0	0	0	0	0	0	0	0	0	0	0	0	0	0	0	0	0	0	Bacteria	Acidobacteria	Subgroup_6
OTU000775	0	0	0	0	0	0	0	0	0	0	0	0	0	0	0	0	0	0	0	0	Bacteria	Chloroflexi	Anaerolineae	Anaerolineales	Anaerolineaceae
OTU000776	0	0	0	0	0	0	0	0	0	0	0	0	0	0	0	0	0	0	0	0	Bacteria	Patescibacteria	Parcubacteria
OTU000777	0	0	0	0	0	0	0	0	0	0	0	0	0	0	0	0	0	0	0	0	Bacteria	Proteobacteria	Gammaproteobacteria	Pseudomonadales	Pseudomonadaceae	Pseudomonas	Pseudomonas_sp_TSWCW16
OTU000778	0	0	0	0	0	0	0	0	0	0	0	0	0	0	0	0	0	0	0	0	Bacteria	Chloroflexi	KD4-96
OTU000779	0	0	0	0	0	0	0	0	0	0	0	0	0	0	0	0	0	0	0	0	Bacteria
OTU000780	0	0	0	0	0	0	0	0	0	0	0	0	0	0	0	0	0	0	0	0	Bacteria	Proteobacteria	Deltaproteobacteria	Myxococcales	Archangiaceae	Anaeromyxobacter	Anaeromyxobacter_sp_Fw109-5
OTU000781	1	2	0	0	1	0	7	0	0	0	0.001116	0.002225	0	0	0.001831	0	0.007251	0	0	0	Bacteria	Firmicutes	Clostridia	Clostridiales	Ruminococcaceae	Faecalibacterium
OTU000782	0	0	0	0	0	0	0	0	0	0	0	0	0	0	0	0	0	0	0	0	Bacteria	Acidobacteria	Acidobacteriia	Acidobacteriales	Acidobacteriaceae_Subgroup_1
OTU000783	15	16	7	3	3	0	2	0	1	0	0.016741	0.017799	0.007637	0.003285	0.005494	0	0.002072	0	0.001182	0	Bacteria	Bacteroidetes	Bacteroidia	Sphingobacteriales	Sphingobacteriaceae	Nubsella
OTU000784	0	0	0	0	0	0	0	0	0	0	0	0	0	0	0	0	0	0	0	0	Bacteria	Proteobacteria	Deltaproteobacteria	Myxococcales
OTU000785	0	0	0	0	0	0	0	0	0	0	0	0	0	0	0	0	0	0	0	0	Bacteria	Firmicutes	Bacilli	Bacillales	Alicyclobacillaceae	Tumebacillus
OTU000786	0	0	0	0	0	0	0	0	0	0	0	0	0	0	0	0	0	0	0	0	Bacteria	Bacteroidetes	Bacteroidia	Bacteroidales	Prevotellaceae
OTU000787	0	1	0	0	0	0	0	0	0	0	0	0.001112	0	0	0	0	0	0	0	0	Bacteria	Firmicutes	Clostridia	Clostridiales	Clostridiaceae_1	Clostridium_sensu_stricto_9
OTU000788	0	0	0	0	0	0	0	0	0	0	0	0	0	0	0	0	0	0	0	0	Bacteria	Kiritimatiellaeota	Kiritimatiellae	WCHB1-41
OTU000789	0	1	0	0	0	0	0	0	0	0	0	0.001112	0	0	0	0	0	0	0	0	Bacteria	Proteobacteria	Alphaproteobacteria	Sphingomonadales	Sphingomonadaceae	Sphingomonas
OTU000790	0	0	0	0	0	0	0	0	0	0	0	0	0	0	0	0	0	0	0	0	Bacteria	Proteobacteria	Gammaproteobacteria	Legionellales	Legionellaceae	Legionella
OTU000791	0	0	0	0	0	1	0	0	0	0	0	0	0	0	0	0.001195	0	0	0	0	Bacteria	Proteobacteria	Alphaproteobacteria	Caulobacterales	Caulobacteraceae	Asticcacaulis	Asticcacaulis_sp_f282011
OTU000792	0	0	2	0	0	0	0	0	0	0	0	0	0.002182	0	0	0	0	0	0	0	Bacteria	Proteobacteria	Alphaproteobacteria
OTU000793	0	0	0	0	0	0	0	0	0	0	0	0	0	0	0	0	0	0	0	0	Bacteria	Proteobacteria	Gammaproteobacteria	Betaproteobacteriales	Burkholderiaceae	Pandoraea
OTU000794	0	0	0	0	0	0	0	1	0	0	0	0	0	0	0	0	0	0.001018	0	0	Bacteria	Actinobacteria	Actinobacteria	Micrococcales	Bogoriellaceae	Georgenia
OTU000795	0	0	0	0	0	0	0	0	0	0	0	0	0	0	0	0	0	0	0	0	Bacteria	Chloroflexi	Chloroflexia	Kallotenuales	AKIW781
OTU000796	0	0	0	0	0	0	0	0	0	0	0	0	0	0	0	0	0	0	0	0	Bacteria	Bacteroidetes	Bacteroidia	Cytophagales	Hymenobacteraceae	Hymenobacter
OTU000797	15	12	0	0	2	0	0	0	0	0	0.016741	0.013349	0	0	0.003663	0	0	0	0	0	Bacteria	Proteobacteria	Gammaproteobacteria	Pseudomonadales	Moraxellaceae	Alkanindiges
OTU000798	0	0	0	0	0	0	0	0	0	0	0	0	0	0	0	0	0	0	0	0	Bacteria	Firmicutes	Bacilli	Lactobacillales	Enterococcaceae	Vagococcus
OTU000799	0	0	2	0	0	0	0	0	0	0	0	0	0.002182	0	0	0	0	0	0	0	Bacteria	Planctomycetes	Planctomycetacia	Pirellulales	Pirellulaceae
OTU000800	2	0	1	1	0	0	0	1	0	0	0.002232	0	0.001091	0.001095	0	0	0	0.001018	0	0	Bacteria	Proteobacteria	Gammaproteobacteria	Betaproteobacteriales	Burkholderiaceae	Parasutterella
OTU000801	0	0	0	0	0	0	0	0	0	0	0	0	0	0	0	0	0	0	0	0	Bacteria	Deinococcus-Thermus	Deinococci	Deinococcales	Deinococcaceae	Deinococcus	Cenchrus_americanus
OTU000802	0	0	0	0	0	0	0	0	0	0	0	0	0	0	0	0	0	0	0	0	Bacteria	Bacteroidetes	Bacteroidia	Bacteroidales	Tannerellaceae	Tannerella	Tannerella_forsythia
OTU000803	0	0	0	0	0	0	0	0	0	0	0	0	0	0	0	0	0	0	0	0	Bacteria	Firmicutes	Clostridia	Clostridiales	Lachnospiraceae	Lachnospiraceae_NK4A136_group	Clostridiales_bacterium_CIEAF_020
OTU000804	0	0	2	3	0	0	0	0	1	5	0	0	0.002182	0.003285	0	0	0	0	0.001182	0.005352	Bacteria	Proteobacteria	Gammaproteobacteria	Betaproteobacteriales	Methylophilaceae
OTU000805	0	0	0	0	0	0	0	0	0	0	0	0	0	0	0	0	0	0	0	0	Bacteria	Firmicutes	Bacilli	Bacillales	Paenibacillaceae	Paenibacillus
OTU000806	0	0	0	0	0	0	0	0	0	0	0	0	0	0	0	0	0	0	0	0	Bacteria	Actinobacteria	Actinobacteria	Micrococcales	Micrococcales_Incertae_Sedis	Timonella
OTU000807	0	0	0	0	0	0	0	0	0	0	0	0	0	0	0	0	0	0	0	0	Bacteria	Bacteroidetes	Bacteroidia	Bacteroidales	Prevotellaceae	Alloprevotella
OTU000808	0	0	0	0	0	0	0	0	0	0	0	0	0	0	0	0	0	0	0	0	Bacteria	Acidobacteria	Acidobacteriia	Acidobacteriales	Koribacteraceae	Candidatus_Koribacter
OTU000809	0	0	0	0	0	0	0	0	0	0	0	0	0	0	0	0	0	0	0	0	Bacteria
OTU000810	0	0	0	0	0	0	0	0	0	0	0	0	0	0	0	0	0	0	0	0	Bacteria	Actinobacteria	Actinobacteria	Micromonosporales	Micromonosporaceae
OTU000811	0	0	0	0	0	0	0	0	0	0	0	0	0	0	0	0	0	0	0	0	Bacteria	Firmicutes	Clostridia	Clostridiales	Family_XIII	Eubacterium_nodatum_group	Eubacterium_sulci_ATCC_35585
OTU000812	0	0	0	0	0	1	0	0	0	0	0	0	0	0	0	0.001195	0	0	0	0	Bacteria	Bacteroidetes	Bacteroidia	Flavobacteriales	Weeksellaceae
OTU000813	0	0	0	0	0	0	0	0	0	0	0	0	0	0	0	0	0	0	0	0	Bacteria	Cyanobacteria	Oxyphotobacteria	Nostocales	Phormidiaceae	Cephalothrix_SAG_7579
OTU000814	0	0	0	0	0	0	0	0	0	0	0	0	0	0	0	0	0	0	0	0	Bacteria	Chloroflexi	Chloroflexia	Thermomicrobiales	JG30-KF-CM45
OTU000815	0	0	0	0	0	0	0	0	0	0	0	0	0	0	0	0	0	0	0	0	Bacteria	Chloroflexi	Anaerolineae	Anaerolineales	Anaerolineaceae
OTU000816	0	0	0	0	0	0	0	0	0	0	0	0	0	0	0	0	0	0	0	0	Bacteria	Proteobacteria	Gammaproteobacteria	Betaproteobacteriales	Neisseriaceae	Neisseria
OTU000817	0	0	0	0	0	0	0	0	0	0	0	0	0	0	0	0	0	0	0	0	Bacteria	Firmicutes	Bacilli	Lactobacillales	Carnobacteriaceae	Granulicatella
OTU000818	0	0	0	0	0	0	0	0	0	0	0	0	0	0	0	0	0	0	0	0	Bacteria	Planctomycetes	Planctomycetacia	Planctomycetales	Rubinisphaeraceae	Rubinisphaera	Rubinisphaera_brasiliensis
OTU000819	0	0	0	0	0	0	0	0	0	0	0	0	0	0	0	0	0	0	0	0	Bacteria	Cyanobacteria	Oxyphotobacteria	Chloroplast
OTU000820	0	0	0	0	0	0	0	0	0	0	0	0	0	0	0	0	0	0	0	0	Bacteria
OTU000821	0	0	0	0	1	0	0	0	0	0	0	0	0	0	0.001831	0	0	0	0	0	Bacteria	Firmicutes	Clostridia	Clostridiales	Lachnospiraceae	Lachnoclostridium_5
OTU000822	0	0	0	0	0	0	0	0	0	0	0	0	0	0	0	0	0	0	0	0	Bacteria	Firmicutes	Bacilli	Bacillales	Listeriaceae	Brochothrix	Brochothrix_thermosphacta
OTU000823	0	0	0	0	0	0	0	0	0	0	0	0	0	0	0	0	0	0	0	0	Bacteria	Proteobacteria	Alphaproteobacteria	Rhizobiales	Devosiaceae
OTU000824	0	0	0	0	0	0	0	0	0	0	0	0	0	0	0	0	0	0	0	0	Bacteria	Actinobacteria	Thermoleophilia	Gaiellales
OTU000825	0	0	0	0	0	0	0	0	0	0	0	0	0	0	0	0	0	0	0	0	Bacteria	Actinobacteria	Actinobacteria	Frankiales	Frankiaceae	Jatrophihabitans
OTU000826	0	0	0	0	0	0	0	0	0	0	0	0	0	0	0	0	0	0	0	0	Bacteria	Firmicutes	Clostridia	Clostridiales	Family_XI	Anaerococcus	Anaerococcus_sp_HMSC068A02
OTU000827	0	0	0	0	0	0	0	0	0	0	0	0	0	0	0	0	0	0	0	0	Bacteria	Acidobacteria	Thermoanaerobaculia	Thermoanaerobaculales	Thermoanaerobaculaceae	Subgroup_10
OTU000828	0	0	0	0	0	0	0	0	0	0	0	0	0	0	0	0	0	0	0	0	Bacteria	Chloroflexi	Anaerolineae
OTU000829	1	0	0	1	0	0	0	0	0	0	0.001116	0	0	0.001095	0	0	0	0	0	0	Bacteria	Firmicutes	Clostridia	Clostridiales	Family_XI	Anaerococcus
OTU000830	0	0	0	0	0	0	0	0	0	0	0	0	0	0	0	0	0	0	0	0	Bacteria
OTU000831	1	0	0	0	0	0	0	0	0	0	0.001116	0	0	0	0	0	0	0	0	0	Bacteria	Bacteroidetes	Bacteroidia	Bacteroidales	Bacteroidaceae	Bacteroides	Bacteroides_neonati
OTU000832	0	0	0	0	0	0	0	0	0	0	0	0	0	0	0	0	0	0	0	0	Bacteria	Actinobacteria	Thermoleophilia	Gaiellales	Gaiellaceae	Gaiella
OTU000833	0	0	0	0	0	0	0	0	0	0	0	0	0	0	0	0	0	0	0	0	Bacteria
OTU000834	1	6	5	1	0	2	5	1	5	4	0.001116	0.006675	0.005455	0.001095	0	0.00239	0.005179	0.001018	0.005912	0.004281	Bacteria	Firmicutes	Bacilli	Lactobacillales	Enterococcaceae	Vagococcus	Vagococcus_sp_D7T301
OTU000835	0	0	0	0	0	0	0	0	0	0	0	0	0	0	0	0	0	0	0	0	Bacteria	Firmicutes	Clostridia	Clostridiales	Clostridiaceae_1	Fonticella
OTU000836	0	0	0	0	0	0	0	0	0	0	0	0	0	0	0	0	0	0	0	0	Bacteria
OTU000837	4	0	0	0	2	0	1	0	0	0	0.004464	0	0	0	0.003663	0	0.001036	0	0	0	Bacteria	Proteobacteria	Alphaproteobacteria	Rhodobacterales	Rhodobacteraceae
OTU000838	0	0	0	0	0	0	0	0	0	0	0	0	0	0	0	0	0	0	0	0	Bacteria	Chloroflexi	KD4-96
OTU000839	0	0	0	0	0	0	0	0	0	0	0	0	0	0	0	0	0	0	0	0	Bacteria	Actinobacteria	Actinobacteria	Frankiales	Nakamurellaceae	Nakamurella
OTU000840	0	0	0	0	0	0	0	0	0	0	0	0	0	0	0	0	0	0	0	0	Bacteria	Verrucomicrobia	Verrucomicrobiae
OTU000841	0	0	0	0	0	0	0	0	0	0	0	0	0	0	0	0	0	0	0	0	Bacteria	Actinobacteria	Thermoleophilia	Solirubrobacterales	Solirubrobacteraceae	Patulibacter
OTU000842	0	0	0	0	0	0	0	0	0	0	0	0	0	0	0	0	0	0	0	0	Bacteria	Actinobacteria	Thermoleophilia	Gaiellales
OTU000843	0	0	1	0	0	0	0	0	0	0	0	0	0.001091	0	0	0	0	0	0	0	Bacteria	Bacteroidetes	Bacteroidia	Sphingobacteriales	Lentimicrobiaceae	denitrifying_bacterium_enrichment_culture_clone_NOB_2_E8
OTU000844	0	0	0	0	0	0	0	0	0	0	0	0	0	0	0	0	0	0	0	0	Bacteria	Proteobacteria	Alphaproteobacteria	Rhizobiales	Hyphomicrobiaceae	Hyphomicrobium
OTU000845	0	0	0	0	0	0	0	0	0	0	0	0	0	0	0	0	0	0	0	0	Bacteria	Acidobacteria	Subgroup_6
OTU000846	0	0	0	0	0	0	0	0	0	0	0	0	0	0	0	0	0	0	0	0	Bacteria	Deferribacteres	Deferribacteres	Deferribacterales	Deferribacteraceae	Calditerrivibrio
OTU000847	0	18	0	0	0	0	1	0	2	0	0	0.020024	0	0	0	0	0.001036	0	0.002365	0	Bacteria	Firmicutes	Bacilli	Lactobacillales	Lactobacillaceae	Lactobacillus
OTU000848	0	0	0	0	0	0	0	0	0	0	0	0	0	0	0	0	0	0	0	0	Bacteria	Nitrospirae	Thermodesulfovibrionia
OTU000849	0	0	0	0	0	0	0	0	0	0	0	0	0	0	0	0	0	0	0	0	Bacteria	Chloroflexi	Anaerolineae	Anaerolineales	Anaerolineaceae	GWD2-49-16
OTU000850	0	0	0	0	0	0	0	0	0	0	0	0	0	0	0	0	0	0	0	0	Bacteria	Proteobacteria	Gammaproteobacteria	Betaproteobacteriales	Burkholderiaceae
OTU000851	0	0	0	0	0	0	0	0	0	0	0	0	0	0	0	0	0	0	0	0	Bacteria
OTU000852	0	0	0	0	0	0	0	0	0	0	0	0	0	0	0	0	0	0	0	0	Bacteria	Acidobacteria	Acidobacteriia	Acidobacteriales
OTU000853	0	0	0	0	0	0	0	0	0	0	0	0	0	0	0	0	0	0	0	0	Bacteria	Actinobacteria	Actinobacteria	Pseudonocardiales	Pseudonocardiaceae	Pseudonocardia
OTU000854	0	0	0	0	0	0	0	0	0	0	0	0	0	0	0	0	0	0	0	0	Bacteria	Bacteroidetes	Bacteroidia	Bacteroidales	Prevotellaceae	Prevotella_9
OTU000855	0	0	0	0	0	0	0	0	0	0	0	0	0	0	0	0	0	0	0	0	Bacteria	Cyanobacteria	Oxyphotobacteria	Nostocales	Chroococcidiopsaceae	Chroococcidiopsis_SAG_2023
OTU000856	0	0	0	0	0	0	0	0	0	0	0	0	0	0	0	0	0	0	0	0	Bacteria	Actinobacteria	Actinobacteria	Micrococcales	Bogoriellaceae	Bogoriella	Bogoriella_caseilytica
OTU000857	0	0	0	0	0	0	0	0	0	0	0	0	0	0	0	0	0	0	0	0	Bacteria	Proteobacteria	Deltaproteobacteria	Myxococcales	BIrii41
OTU000858	0	0	0	0	0	0	0	0	0	0	0	0	0	0	0	0	0	0	0	0	Bacteria	Nitrospirae	4-29-1
OTU000859	1	1	0	0	0	7	0	0	0	0	0.001116	0.001112	0	0	0	0.008364	0	0	0	0	Bacteria	Bacteroidetes	Bacteroidia	Sphingobacteriales	Sphingobacteriaceae	Sphingobacterium
OTU000860	0	0	0	0	0	0	0	0	0	0	0	0	0	0	0	0	0	0	0	0	Bacteria
OTU000861	0	0	0	0	0	0	0	0	0	0	0	0	0	0	0	0	0	0	0	0	Bacteria	Patescibacteria	Parcubacteria
OTU000862	0	0	0	0	0	0	0	0	0	0	0	0	0	0	0	0	0	0	0	0	Bacteria	Proteobacteria	Gammaproteobacteria	Oceanospirillales	Alcanivoracaceae	Alcanivorax	Alcanivorax_pacificus_W11-5
OTU000863	0	0	0	0	0	0	0	0	0	0	0	0	0	0	0	0	0	0	0	0	Bacteria	Firmicutes	Negativicutes	Selenomonadales	Acidaminococcaceae
OTU000864	0	0	0	0	0	0	0	0	0	0	0	0	0	0	0	0	0	0	0	0	Bacteria	Entotheonellaeota	Entotheonellia	Entotheonellales	Entotheonellaceae
OTU000865	0	0	0	0	0	0	0	0	0	0	0	0	0	0	0	0	0	0	0	0	Bacteria	Planctomycetes	Phycisphaerae	Tepidisphaerales	WD2101_soil_group
OTU000866	0	0	0	0	0	0	0	1	0	0	0	0	0	0	0	0	0	0.001018	0	0	Bacteria	Proteobacteria	Gammaproteobacteria	Betaproteobacteriales	Burkholderiaceae	Polynucleobacter
OTU000867	2	0	0	1	0	0	0	0	0	0	0.002232	0	0	0.001095	0	0	0	0	0	0	Bacteria	Firmicutes	Bacilli	Lactobacillales	Lactobacillaceae	Lactobacillus	Lactobacillus_sucicola_DSM_21376_=_JCM_15457
OTU000868	0	0	0	0	0	0	0	0	0	0	0	0	0	0	0	0	0	0	0	0	Bacteria	Patescibacteria	WS6_Dojkabacteria
OTU000869	0	0	0	0	0	0	0	0	0	0	0	0	0	0	0	0	0	0	0	0	Bacteria	Chloroflexi	Anaerolineae	Anaerolineales	Anaerolineaceae	Anaerolinea
OTU000870	0	0	0	0	0	0	0	0	0	0	0	0	0	0	0	0	0	0	0	0	Bacteria	Chloroflexi	Ktedonobacteria	C0119
OTU000871	0	0	0	0	0	0	0	0	0	0	0	0	0	0	0	0	0	0	0	0	Bacteria	Actinobacteria	Actinobacteria	Micrococcales
OTU000872	0	0	0	0	0	0	0	0	0	0	0	0	0	0	0	0	0	0	0	0	Bacteria	Planctomycetes	BD7-11
OTU000873	0	0	0	0	0	0	1	0	0	0	0	0	0	0	0	0	0.001036	0	0	0	Bacteria	Armatimonadetes	Fimbriimonadia	Fimbriimonadales	Fimbriimonadaceae
OTU000874	0	0	0	0	0	0	0	0	0	0	0	0	0	0	0	0	0	0	0	0	Bacteria	Actinobacteria	Actinobacteria	Pseudonocardiales	Pseudonocardiaceae
OTU000875	0	0	0	0	0	0	0	0	0	0	0	0	0	0	0	0	0	0	0	0	Bacteria	Bacteroidetes	Bacteroidia	Bacteroidales	Prevotellaceae	Prevotellaceae_UCG-001
OTU000876	0	0	0	0	0	0	0	0	0	0	0	0	0	0	0	0	0	0	0	0	Bacteria
OTU000877	0	0	0	0	0	0	0	0	0	0	0	0	0	0	0	0	0	0	0	0	Bacteria	Bacteroidetes	Bacteroidia	Sphingobacteriales	envOPS_17
OTU000878	0	0	0	0	0	0	0	0	0	0	0	0	0	0	0	0	0	0	0	0	Bacteria	Firmicutes	Clostridia	Clostridiales	Clostridiaceae_1	Clostridium_sensu_stricto_12
OTU000879	0	0	0	0	0	0	0	0	0	0	0	0	0	0	0	0	0	0	0	0	Bacteria	Chloroflexi	Anaerolineae
OTU000880	0	1	0	0	0	0	0	1	1	0	0	0.001112	0	0	0	0	0	0.001018	0.001182	0	Bacteria	Proteobacteria	Deltaproteobacteria	Desulfovibrionales	Desulfovibrionaceae
OTU000881	0	0	0	0	0	1	0	0	1	1	0	0	0	0	0	0.001195	0	0	0.001182	0.00107	Bacteria	Proteobacteria	Gammaproteobacteria	Betaproteobacteriales	Burkholderiaceae	Cupriavidus
OTU000882	0	2	0	5	0	0	0	3	0	0	0	0.002225	0	0.005476	0	0	0	0.003055	0	0	Bacteria	Bacteroidetes	Bacteroidia	Bacteroidales	Bacteroidaceae	Bacteroides
OTU000883	0	0	0	0	0	0	0	0	0	0	0	0	0	0	0	0	0	0	0	0	Bacteria	Firmicutes	Bacilli	Bacillales	Paenibacillaceae	Brevibacillus	Brevibacillus_sp_CHY01
OTU000884	0	2	0	0	0	0	0	0	0	0	0	0.002225	0	0	0	0	0	0	0	0	Bacteria	Firmicutes	Clostridia	Clostridiales	Ruminococcaceae
OTU000885	0	2	0	0	0	0	4	0	0	1	0	0.002225	0	0	0	0	0.004143	0	0	0.00107	Bacteria	Firmicutes	Clostridia	Clostridiales	Ruminococcaceae	Ruminococcaceae_UCG-002
OTU000886	0	4	0	2	0	0	0	0	0	0	0	0.00445	0	0.00219	0	0	0	0	0	0	Bacteria	Proteobacteria	Gammaproteobacteria	Alteromonadales	Idiomarinaceae	Idiomarina	Idiomarina_baltica
OTU000887	0	0	0	0	0	0	0	0	0	0	0	0	0	0	0	0	0	0	0	0	Bacteria
OTU000888	0	1	0	0	0	0	5	0	0	0	0	0.001112	0	0	0	0	0.005179	0	0	0	Bacteria	Firmicutes	Clostridia	Clostridiales	Peptostreptococcaceae	Intestinibacter
OTU000889	11	0	0	0	0	0	0	0	0	0	0.012277	0	0	0	0	0	0	0	0	0	Bacteria	Actinobacteria	Actinobacteria	Micrococcales	Brevibacteriaceae	Brevibacterium
OTU000890	0	0	0	0	0	0	0	0	0	0	0	0	0	0	0	0	0	0	0	0	Bacteria	Planctomycetes
OTU000891	0	0	0	0	0	0	0	0	0	0	0	0	0	0	0	0	0	0	0	0	Bacteria	Proteobacteria	Deltaproteobacteria	Myxococcales	BIrii41
OTU000892	0	0	0	0	0	0	0	0	0	0	0	0	0	0	0	0	0	0	0	0	Bacteria	Proteobacteria	Gammaproteobacteria	Betaproteobacteriales	Hydrogenophilaceae	Hydrogenophilus
OTU000893	0	0	0	0	0	0	0	0	0	0	0	0	0	0	0	0	0	0	0	0	Bacteria	Chloroflexi	Anaerolineae	Anaerolineales	Anaerolineaceae	Anaerolinea
OTU000894	0	0	0	0	0	0	0	0	0	0	0	0	0	0	0	0	0	0	0	0	Bacteria	Proteobacteria	Deltaproteobacteria	Myxococcales
OTU000895	0	0	0	0	0	0	0	0	0	0	0	0	0	0	0	0	0	0	0	0	Bacteria	Patescibacteria	Parcubacteria
OTU000896	0	0	0	0	0	0	0	0	0	0	0	0	0	0	0	0	0	0	0	0	Bacteria	Proteobacteria	Alphaproteobacteria	Acetobacterales	Acetobacteraceae
OTU000897	0	0	0	0	0	0	0	0	0	0	0	0	0	0	0	0	0	0	0	0	Bacteria	Proteobacteria	Gammaproteobacteria	Betaproteobacteriales	Burkholderiaceae
OTU000898	0	0	0	0	0	0	0	0	0	0	0	0	0	0	0	0	0	0	0	0	Bacteria	Gemmatimonadetes	Gemmatimonadetes	Gemmatimonadales	Gemmatimonadaceae	Gemmatirosa
OTU000899	0	0	0	0	0	0	0	0	0	0	0	0	0	0	0	0	0	0	0	0	Bacteria	Chloroflexi	Anaerolineae
OTU000900	0	0	0	0	0	0	0	0	0	0	0	0	0	0	0	0	0	0	0	0	Bacteria	Acidobacteria	Holophagae	Holophagales	Holophagaceae	Geothrix
OTU000901	0	0	1	0	0	0	0	0	0	0	0	0	0.001091	0	0	0	0	0	0	0	Bacteria	Actinobacteria	Actinobacteria	Bifidobacteriales	Bifidobacteriaceae	Bifidobacterium
OTU000902	134	0	3	0	0	0	0	0	0	0	0.149552	0	0.003273	0	0	0	0	0	0	0	Bacteria	Bacteroidetes	Bacteroidia	Chitinophagales	Chitinophagaceae	Terrimonas
OTU000903	0	0	0	0	0	0	0	0	0	0	0	0	0	0	0	0	0	0	0	0	Bacteria	Proteobacteria	Gammaproteobacteria	Cellvibrionales	Halieaceae	OM60NOR5_clade
OTU000904	0	0	0	0	0	0	0	0	0	0	0	0	0	0	0	0	0	0	0	0	Bacteria	Proteobacteria	Deltaproteobacteria	Myxococcales	Polyangiaceae	Pajaroellobacter
OTU000905	0	0	0	0	0	0	0	0	0	0	0	0	0	0	0	0	0	0	0	0	Bacteria	Bacteroidetes	Bacteroidia	Flavobacteriales	Flavobacteriaceae	Flavobacterium
OTU000906	0	0	0	0	0	0	0	0	0	0	0	0	0	0	0	0	0	0	0	0	Bacteria	Patescibacteria	WS6_Dojkabacteria
OTU000907	0	0	0	0	0	0	0	0	0	0	0	0	0	0	0	0	0	0	0	0	Bacteria	Proteobacteria	Gammaproteobacteria	Betaproteobacteriales	Nitrosomonadaceae	MND1
OTU000908	0	0	0	0	0	0	0	0	0	0	0	0	0	0	0	0	0	0	0	0	Bacteria
OTU000909	0	0	0	0	0	0	0	0	0	0	0	0	0	0	0	0	0	0	0	0	Bacteria
OTU000910	0	0	0	0	0	0	0	0	0	0	0	0	0	0	0	0	0	0	0	0	Bacteria	Patescibacteria	Parcubacteria
OTU000911	0	0	0	0	0	0	0	0	0	0	0	0	0	0	0	0	0	0	0	0	Bacteria	Firmicutes	Clostridia	Clostridiales	Clostridiaceae_1	Clostridium_sensu_stricto_12
OTU000912	0	0	0	0	0	0	0	0	0	0	0	0	0	0	0	0	0	0	0	0	Bacteria	Patescibacteria	Parcubacteria
OTU000913	0	0	0	0	0	0	0	0	0	0	0	0	0	0	0	0	0	0	0	0	Bacteria	Bacteroidetes	Bacteroidia	Bacteroidales	Porphyromonadaceae	Porphyromonas	Porites_australiensis
OTU000914	0	0	0	0	0	0	0	0	0	0	0	0	0	0	0	0	0	0	0	0	Bacteria	Proteobacteria	Alphaproteobacteria	Rhizobiales	Xanthobacteraceae	Rhodopseudomonas
OTU000915	0	0	0	0	0	0	0	0	0	0	0	0	0	0	0	0	0	0	0	0	Bacteria	Epsilonbacteraeota	Campylobacteria	Campylobacterales	Helicobacteraceae	Wolinella	Wolinella_succinogenes
OTU000916	0	0	0	0	0	0	0	0	0	0	0	0	0	0	0	0	0	0	0	0	Bacteria	Proteobacteria
OTU000917	0	0	0	0	0	0	0	0	0	0	0	0	0	0	0	0	0	0	0	0	Bacteria	Bacteroidetes	Bacteroidia	Flavobacteriales	Weeksellaceae	Chryseobacterium
OTU000918	0	0	0	0	0	0	0	0	0	0	0	0	0	0	0	0	0	0	0	0	Bacteria	Bacteroidetes	Bacteroidia	Chitinophagales	Chitinophagaceae
OTU000919	0	0	0	0	0	0	0	0	0	0	0	0	0	0	0	0	0	0	0	0	Bacteria	Planctomycetes	Phycisphaerae	Tepidisphaerales	WD2101_soil_group
OTU000920	0	0	0	0	0	0	0	0	0	0	0	0	0	0	0	0	0	0	0	0	Bacteria	Bacteroidetes	Bacteroidia	Bacteroidales	Rikenellaceae	Rikenellaceae_RC9_gut_group
OTU000921	0	0	0	0	0	0	0	0	0	0	0	0	0	0	0	0	0	0	0	0	Bacteria	Firmicutes	Bacilli	Bacillales	Alicyclobacillaceae	Tumebacillus
OTU000922	0	0	0	1	0	0	0	1	0	0	0	0	0	0.001095	0	0	0	0.001018	0	0	Bacteria	Proteobacteria	Gammaproteobacteria	Enterobacteriales	Enterobacteriaceae
OTU000923	3	1	0	0	0	3	0	0	0	0	0.003348	0.001112	0	0	0	0.003585	0	0	0	0	Bacteria	Bacteroidetes	Bacteroidia	Bacteroidales	Bacteroidaceae	Bacteroides
OTU000924	0	0	0	2	0	0	0	0	0	0	0	0	0	0.00219	0	0	0	0	0	0	Bacteria	Proteobacteria	Alphaproteobacteria	Rhizobiales	Beijerinckiaceae	Psychroglaciecola
OTU000925	0	0	0	0	0	0	0	0	0	0	0	0	0	0	0	0	0	0	0	0	Bacteria	Proteobacteria	Gammaproteobacteria	Betaproteobacteriales	Nitrosomonadaceae	Ellin6067
OTU000926	0	0	0	0	0	0	0	0	0	0	0	0	0	0	0	0	0	0	0	0	Bacteria	Cyanobacteria	Oxyphotobacteria	Chloroplast
OTU000927	0	0	0	0	0	0	0	0	0	0	0	0	0	0	0	0	0	0	0	0	Bacteria	Proteobacteria	Alphaproteobacteria	Rhizobiales	Xanthobacteraceae
OTU000928	21	0	0	0	15	3	0	0	0	0	0.023437	0	0	0	0.027472	0.003585	0	0	0	0	Bacteria
OTU000929	5	3	3	1	0	0	0	0	2	0	0.00558	0.003337	0.003273	0.001095	0	0	0	0	0.002365	0	Bacteria	Proteobacteria	Gammaproteobacteria	Pseudomonadales	Moraxellaceae	Perlucidibaca
OTU000930	0	0	0	0	0	0	0	0	0	0	0	0	0	0	0	0	0	0	0	0	Bacteria	BRC1	soil_bacterium_WWH121
OTU000931	1	0	1	2	0	0	0	3	0	0	0.001116	0	0.001091	0.00219	0	0	0	0.003055	0	0	Bacteria
OTU000932	0	0	0	0	0	0	0	0	0	0	0	0	0	0	0	0	0	0	0	0	Bacteria	Firmicutes	Bacilli	Bacillales	Bacillaceae
OTU000933	0	0	0	0	0	0	0	0	0	0	0	0	0	0	0	0	0	0	0	0	Bacteria
OTU000934	0	0	0	0	0	0	0	0	0	0	0	0	0	0	0	0	0	0	0	0	Bacteria	Proteobacteria
OTU000935	0	0	0	0	0	0	2	0	0	0	0	0	0	0	0	0	0.002072	0	0	0	Bacteria	Firmicutes	Clostridia	Clostridiales	Lachnospiraceae	Robinsoniella	Robinsoniella_peoriensis
OTU000936	0	0	0	0	0	0	0	0	0	0	0	0	0	0	0	0	0	0	0	0	Bacteria	Firmicutes	Clostridia	Clostridiales	Ruminococcaceae	Anaerobacterium
OTU000937	0	0	0	0	0	0	0	0	0	0	0	0	0	0	0	0	0	0	0	0	Bacteria	Actinobacteria	Actinobacteria	Pseudonocardiales	Pseudonocardiaceae	Pseudonocardia
OTU000938	0	0	0	0	0	0	0	0	0	0	0	0	0	0	0	0	0	0	0	0	Bacteria	Chloroflexi	Chloroflexia	Kallotenuales	AKIW781
OTU000939	3	0	0	0	0	0	0	0	0	0	0.003348	0	0	0	0	0	0	0	0	0	Bacteria	Proteobacteria	Gammaproteobacteria	Betaproteobacteriales	Burkholderiaceae
OTU000940	0	0	0	0	0	0	0	0	0	0	0	0	0	0	0	0	0	0	0	0	Bacteria	Bacteroidetes	Bacteroidia
OTU000941	0	0	0	0	0	0	0	0	0	0	0	0	0	0	0	0	0	0	0	0	Bacteria	Bacteroidetes	Bacteroidia
OTU000942	0	1	1	0	0	0	0	1	0	0	0	0.001112	0.001091	0	0	0	0	0.001018	0	0	Bacteria	Firmicutes	Clostridia	Clostridiales	Eubacteriaceae	Eubacterium	Eubacterium_limosum
OTU000943	0	0	0	0	0	0	0	0	0	0	0	0	0	0	0	0	0	0	0	0	Bacteria	Proteobacteria
OTU000944	0	0	0	0	0	0	0	0	0	0	0	0	0	0	0	0	0	0	0	0	Bacteria	Planctomycetes	Planctomycetacia	Pirellulales	Pirellulaceae	Pir2_lineage
OTU000945	0	0	0	0	0	0	0	0	0	0	0	0	0	0	0	0	0	0	0	0	Bacteria	Verrucomicrobia	Verrucomicrobiae
OTU000946	0	0	0	0	0	0	0	0	0	0	0	0	0	0	0	0	0	0	0	0	Bacteria	Planctomycetes	Planctomycetacia	Pirellulales	Pirellulaceae	Rhodopirellula
OTU000947	0	0	0	0	0	0	0	0	0	0	0	0	0	0	0	0	0	0	0	0	Bacteria	Proteobacteria	Gammaproteobacteria	Pasteurellales	Pasteurellaceae	Haemophilus
OTU000948	0	0	0	0	0	0	0	0	0	0	0	0	0	0	0	0	0	0	0	0	Bacteria	Cyanobacteria	Oxyphotobacteria	Chloroplast
OTU000949	0	0	0	0	0	0	0	0	0	0	0	0	0	0	0	0	0	0	0	0	Bacteria	Bacteroidetes	Bacteroidia	Cytophagales	Hymenobacteraceae	Rufibacter	Rufibacter_ruber
OTU000950	0	0	0	0	0	0	0	0	0	0	0	0	0	0	0	0	0	0	0	0	Bacteria	Chloroflexi	Anaerolineae	Anaerolineales	Anaerolineaceae
OTU000951	0	0	0	0	0	0	0	0	0	0	0	0	0	0	0	0	0	0	0	0	Bacteria	Chloroflexi	Anaerolineae	Anaerolineales	Anaerolineaceae
OTU000952	0	0	0	0	0	0	0	0	0	0	0	0	0	0	0	0	0	0	0	0	Bacteria	Firmicutes	Clostridia	Clostridiales	Clostridiaceae_1	Clostridium_sensu_stricto_1	Clostridium_aurantibutyricum
OTU000953	0	0	0	0	0	0	0	0	0	0	0	0	0	0	0	0	0	0	0	0	Bacteria	Planctomycetes	Planctomycetacia	Gemmatales	Gemmataceae	Gemmata
OTU000954	0	0	0	0	0	0	0	0	0	0	0	0	0	0	0	0	0	0	0	0	Bacteria	Cyanobacteria	Oxyphotobacteria	Chloroplast
OTU000955	0	0	0	0	0	1	0	0	1	0	0	0	0	0	0	0.001195	0	0	0.001182	0	Bacteria	Firmicutes	Bacilli	Lactobacillales	Lactobacillaceae	Pediococcus	Pediococcus_pentosaceus
OTU000956	0	0	0	0	0	0	0	0	0	0	0	0	0	0	0	0	0	0	0	0	Bacteria	Actinobacteria	Actinobacteria
OTU000957	0	0	0	0	0	0	0	0	0	0	0	0	0	0	0	0	0	0	0	0	Bacteria	Chloroflexi	Anaerolineae	Anaerolineales	Anaerolineaceae
OTU000958	0	0	0	0	0	0	0	0	0	0	0	0	0	0	0	0	0	0	0	0	Bacteria
OTU000959	0	0	0	0	0	0	0	0	0	0	0	0	0	0	0	0	0	0	0	0	Bacteria	Planctomycetes	Planctomycetacia	Isosphaerales	Isosphaeraceae	Aquisphaera
OTU000960	0	1	0	0	0	0	0	0	0	0	0	0.001112	0	0	0	0	0	0	0	0	Bacteria	Proteobacteria	Alphaproteobacteria	Rhizobiales	Rhizobiales_Incertae_Sedis
OTU000961	0	0	0	0	0	0	0	0	0	0	0	0	0	0	0	0	0	0	0	0	Bacteria	Chloroflexi	Anaerolineae	Anaerolineales	Anaerolineaceae
OTU000962	0	0	0	0	0	0	0	0	0	0	0	0	0	0	0	0	0	0	0	0	Bacteria	Bacteroidetes	Bacteroidia	Chitinophagales	Chitinophagaceae	Dinghuibacter
OTU000963	0	0	0	0	0	0	0	0	0	0	0	0	0	0	0	0	0	0	0	0	Bacteria	Firmicutes	Bacilli	Bacillales	Bacillaceae	Bacillus	Bacillus_korlensis
OTU000964	1	0	2	0	0	0	0	0	0	0	0.001116	0	0.002182	0	0	0	0	0	0	0	Bacteria	Firmicutes	Clostridia	Clostridiales	Ruminococcaceae	UBA1819
OTU000965	0	0	0	0	0	0	0	0	0	0	0	0	0	0	0	0	0	0	0	0	Bacteria	Cyanobacteria	Oxyphotobacteria	Nostocales	Chroococcidiopsaceae	Dapisostemonum_CCIBt_3536
OTU000966	0	0	0	0	0	0	0	0	0	0	0	0	0	0	0	0	0	0	0	0	Bacteria	Firmicutes	Clostridia	Clostridiales	Clostridiaceae_1	Clostridium_sensu_stricto_8
OTU000967	0	0	0	0	0	0	0	0	0	0	0	0	0	0	0	0	0	0	0	0	Bacteria	Bacteroidetes	Bacteroidia	Cytophagales	Spirosomaceae	Spirosoma	Spirosoma_oryzae
OTU000968	0	0	0	0	0	0	0	0	0	0	0	0	0	0	0	0	0	0	0	0	Bacteria	Patescibacteria	Saccharimonadia	Saccharimonadales
OTU000969	0	0	0	0	0	0	0	0	0	0	0	0	0	0	0	0	0	0	0	0	Bacteria	Acidobacteria	Acidobacteriia	Solibacterales	Solibacteraceae_Subgroup_3
OTU000970	0	0	0	0	0	0	0	0	0	0	0	0	0	0	0	0	0	0	0	0	Bacteria	Cyanobacteria	Oxyphotobacteria	Nostocales	Chroococcidiopsaceae
OTU000971	0	0	0	0	0	0	0	0	0	0	0	0	0	0	0	0	0	0	0	0	Bacteria	Chloroflexi	Anaerolineae	SJA-15
OTU000972	0	0	0	0	0	0	0	0	0	0	0	0	0	0	0	0	0	0	0	0	Bacteria	Proteobacteria	Gammaproteobacteria	Betaproteobacteriales	Burkholderiaceae	Pandoraea	Pandoraea_pnomenusa
OTU000973	0	0	0	0	0	0	0	0	0	0	0	0	0	0	0	0	0	0	0	0	Bacteria	Proteobacteria	Alphaproteobacteria	Rhodobacterales	Rhodobacteraceae	Rubellimicrobium
OTU000974	0	0	0	0	0	0	0	0	0	0	0	0	0	0	0	0	0	0	0	0	Bacteria	Chloroflexi	Anaerolineae	SBR1031	A4b
OTU000975	0	0	0	0	0	0	0	0	0	0	0	0	0	0	0	0	0	0	0	0	Bacteria	Proteobacteria	Gammaproteobacteria	Betaproteobacteriales	Burkholderiaceae	Hydrogenophaga
OTU000976	0	0	0	0	0	0	0	0	0	0	0	0	0	0	0	0	0	0	0	0	Bacteria	Acidobacteria	Acidobacteriia	Solibacterales	Solibacteraceae_Subgroup_3	Bryobacter
OTU000977	0	0	0	0	0	0	0	0	0	0	0	0	0	0	0	0	0	0	0	0	Bacteria	Acidobacteria	Acidobacteriia	Acidobacteriales	Acidobacteriaceae_Subgroup_1
OTU000978	0	0	0	0	0	0	0	0	0	0	0	0	0	0	0	0	0	0	0	0	Bacteria	Firmicutes	Clostridia	Clostridiales	Family_XI	Anaerococcus
OTU000979	0	0	0	0	0	0	0	0	0	0	0	0	0	0	0	0	0	0	0	0	Bacteria	Proteobacteria	Gammaproteobacteria	Steroidobacterales	Steroidobacteraceae
OTU000980	5	0	6	0	9	3	2	5	8	3	0.00558	0	0.006546	0	0.016483	0.003585	0.002072	0.005092	0.00946	0.003211	Bacteria	Bacteroidetes	Bacteroidia	Flavobacteriales	Weeksellaceae	Chishuiella
OTU000981	0	0	0	0	0	0	0	0	0	0	0	0	0	0	0	0	0	0	0	0	Bacteria	Proteobacteria	Gammaproteobacteria	Pseudomonadales	Pseudomonadaceae	Pseudomonas	Pseudomonas_sp_BL33
OTU000982	0	0	0	0	0	0	0	0	0	0	0	0	0	0	0	0	0	0	0	0	Bacteria	Acidobacteria	Acidobacteriia	Solibacterales	Solibacteraceae_Subgroup_3
OTU000983	0	0	0	0	0	0	0	0	0	0	0	0	0	0	0	0	0	0	0	0	Bacteria	Proteobacteria	Deltaproteobacteria	Myxococcales	Haliangiaceae	Haliangium
OTU000984	0	0	0	0	0	3	1	0	0	0	0	0	0	0	0	0.003585	0.001036	0	0	0	Bacteria	Bacteroidetes	Bacteroidia	Chitinophagales	Chitinophagaceae	Lacibacter	Lacibacter_sp_VITPRS10
OTU000985	0	0	0	0	0	0	0	0	0	0	0	0	0	0	0	0	0	0	0	0	Bacteria	Proteobacteria	Gammaproteobacteria	Pseudomonadales	Moraxellaceae	Acinetobacter
OTU000986	0	0	0	0	0	0	0	0	0	0	0	0	0	0	0	0	0	0	0	0	Bacteria	Gemmatimonadetes	Gemmatimonadetes	Gemmatimonadales	Gemmatimonadaceae	Gemmatimonas
OTU000987	0	0	0	0	0	0	0	0	0	0	0	0	0	0	0	0	0	0	0	0	Bacteria
OTU000988	0	0	0	0	0	1	0	0	0	0	0	0	0	0	0	0.001195	0	0	0	0	Bacteria	Proteobacteria	Gammaproteobacteria	Xanthomonadales	Xanthomonadaceae	Pseudoxanthomonas	Pseudoxanthomonas_mexicana
OTU000989	0	0	0	0	0	0	0	0	0	0	0	0	0	0	0	0	0	0	0	0	Bacteria	Firmicutes	Bacilli	Bacillales	Paenibacillaceae	Paenibacillus
OTU000990	0	0	0	0	0	0	0	0	0	0	0	0	0	0	0	0	0	0	0	0	Bacteria	Actinobacteria	Actinobacteria	Micrococcales	Dermacoccaceae	Barrientosiimonas	Barrientosiimonas_humi
OTU000991	0	1	0	0	0	0	0	0	0	0	0	0.001112	0	0	0	0	0	0	0	0	Bacteria	Firmicutes	Erysipelotrichia	Erysipelotrichales	Erysipelotrichaceae	Faecalibaculum
OTU000992	0	0	0	0	0	0	0	0	0	0	0	0	0	0	0	0	0	0	0	0	Bacteria	Firmicutes	Clostridia	Clostridiales	Lachnospiraceae	Marvinbryantia	Clostridiales_bacterium_CIEAF_012
OTU000993	0	0	0	0	0	0	0	0	0	0	0	0	0	0	0	0	0	0	0	0	Bacteria	Acidobacteria	Blastocatellia_Subgroup_4	Blastocatellales	Blastocatellaceae
OTU000994	0	0	0	0	0	0	0	0	0	0	0	0	0	0	0	0	0	0	0	0	Bacteria	Acidobacteria	Acidobacteriia	Acidobacteriales
OTU000995	0	0	0	0	0	0	0	0	0	0	0	0	0	0	0	0	0	0	0	0	Bacteria	Firmicutes	Bacilli	Lactobacillales	Lactobacillaceae	Lactobacillus	Lactobacillus_sakei
OTU000996	0	0	0	0	0	0	0	0	0	0	0	0	0	0	0	0	0	0	0	0	Bacteria
OTU000997	0	0	0	0	0	0	0	0	0	0	0	0	0	0	0	0	0	0	0	0	Bacteria	Proteobacteria	Alphaproteobacteria	Rhizobiales	Beijerinckiaceae	Methylocella
OTU000998	0	0	0	0	0	0	0	0	0	0	0	0	0	0	0	0	0	0	0	0	Bacteria	Firmicutes	Clostridia	Clostridiales	Lachnospiraceae
OTU000999	0	0	0	0	0	0	0	0	0	0	0	0	0	0	0	0	0	0	0	0	Bacteria	Planctomycetes	Planctomycetacia	Isosphaerales	Isosphaeraceae	Aquisphaera
OTU001000	0	0	0	0	0	0	0	0	0	0	0	0	0	0	0	0	0	0	0	0	Bacteria	Armatimonadetes	Fimbriimonadia	Fimbriimonadales	Fimbriimonadaceae
OTU001001	0	0	0	0	0	0	0	0	0	0	0	0	0	0	0	0	0	0	0	0	Bacteria	Nitrospirae	Nitrospira	Nitrospirales	Nitrospiraceae	Nitrospira
OTU001002	0	0	0	0	0	0	0	0	0	0	0	0	0	0	0	0	0	0	0	0	Bacteria
OTU001003	0	0	0	0	0	0	0	0	0	0	0	0	0	0	0	0	0	0	0	0	Bacteria	Firmicutes	Clostridia	Clostridiales	Clostridiaceae_1	Clostridium_sensu_stricto_6
OTU001004	136	0	0	0	0	0	0	0	0	0	0.151784	0	0	0	0	0	0	0	0	0	Bacteria	Bacteroidetes	Bacteroidia	Chitinophagales	Chitinophagaceae
OTU001005	0	0	0	0	0	0	0	0	0	0	0	0	0	0	0	0	0	0	0	0	Bacteria	Bacteroidetes	Bacteroidia	Bacteroidales	Prevotellaceae	Prevotella	Chlamydia_trachomatis
OTU001006	0	0	0	0	0	0	0	0	0	0	0	0	0	0	0	0	0	0	0	0	Bacteria	Proteobacteria	Gammaproteobacteria	Pseudomonadales	Moraxellaceae	Moraxella	Moraxella_atlantae
OTU001007	0	0	0	0	0	0	0	0	0	0	0	0	0	0	0	0	0	0	0	0	Bacteria	Chloroflexi	Anaerolineae	Anaerolineales	Anaerolineaceae
OTU001008	0	0	0	0	0	0	0	0	0	0	0	0	0	0	0	0	0	0	0	0	Bacteria	Cyanobacteria	Oxyphotobacteria	Chloroplast
OTU001009	0	1	1	0	0	2	0	0	1	0	0	0.001112	0.001091	0	0	0.00239	0	0	0.001182	0	Bacteria	Proteobacteria	Gammaproteobacteria	Pseudomonadales	Moraxellaceae	Alkanindiges
OTU001010	0	3	0	0	0	0	0	0	0	0	0	0.003337	0	0	0	0	0	0	0	0	Bacteria	Proteobacteria	Gammaproteobacteria	Orbales	Orbaceae	Orbus
OTU001011	0	0	0	0	0	0	0	0	0	0	0	0	0	0	0	0	0	0	0	0	Bacteria	Acidobacteria	Subgroup_18
OTU001012	0	0	0	0	0	0	0	0	0	0	0	0	0	0	0	0	0	0	0	0	Bacteria	Chloroflexi	TK10
OTU001013	0	0	0	0	0	0	0	0	0	0	0	0	0	0	0	0	0	0	0	0	Bacteria	Chloroflexi	Anaerolineae	Anaerolineales	Anaerolineaceae
OTU001014	0	0	0	0	0	0	0	0	0	0	0	0	0	0	0	0	0	0	0	0	Bacteria	Planctomycetes	Phycisphaerae	Tepidisphaerales	WD2101_soil_group
OTU001015	9	0	0	0	1	1	0	0	0	0	0.010045	0	0	0	0.001831	0.001195	0	0	0	0	Bacteria	Firmicutes	Clostridia	Clostridiales	Lachnospiraceae	Fusicatenibacter
OTU001016	0	0	0	0	0	0	0	0	0	0	0	0	0	0	0	0	0	0	0	0	Bacteria
OTU001017	0	0	0	0	0	0	0	0	0	0	0	0	0	0	0	0	0	0	0	0	Bacteria	Cyanobacteria	Oxyphotobacteria	Nostocales
OTU001018	1	1	0	2	0	1	0	0	1	0	0.001116	0.001112	0	0.00219	0	0.001195	0	0	0.001182	0	Bacteria	Firmicutes	Bacilli	Lactobacillales
OTU001019	0	0	0	0	0	0	0	0	0	0	0	0	0	0	0	0	0	0	0	0	Bacteria	Proteobacteria	Gammaproteobacteria	Gammaproteobacteria_Incertae_Sedis	Unknown_Family	Candidatus_Ovatusbacter
OTU001020	0	0	0	0	0	0	0	0	0	0	0	0	0	0	0	0	0	0	0	0	Bacteria	Chloroflexi	Anaerolineae	SBR1031	A4b
OTU001021	0	0	0	0	0	0	0	0	0	0	0	0	0	0	0	0	0	0	0	0	Bacteria	Chloroflexi	Anaerolineae	Anaerolineales	Anaerolineaceae	Anaerolinea
OTU001022	1	0	0	0	0	1	0	0	0	0	0.001116	0	0	0	0	0.001195	0	0	0	0	Bacteria	Bacteroidetes	Bacteroidia	Bacteroidales	Bacteroidaceae	Bacteroides
OTU001023	0	0	0	0	0	0	0	0	0	0	0	0	0	0	0	0	0	0	0	0	Bacteria
OTU001024	0	0	0	0	0	0	0	0	0	0	0	0	0	0	0	0	0	0	0	0	Bacteria	Planctomycetes	Planctomycetacia	Pirellulales	Pirellulaceae	Pirellula
OTU001025	0	0	0	0	0	0	0	0	1	0	0	0	0	0	0	0	0	0	0.001182	0	Bacteria	Actinobacteria	Actinobacteria	Corynebacteriales	Corynebacteriaceae	Corynebacterium	Corynebacterium_durum
OTU001026	0	0	0	0	0	0	0	0	0	0	0	0	0	0	0	0	0	0	0	0	Bacteria	Epsilonbacteraeota	Campylobacteria	Campylobacterales	Thiovulaceae	Sulfuricurvum
OTU001027	0	0	0	0	0	0	0	0	0	0	0	0	0	0	0	0	0	0	0	0	Bacteria	Chloroflexi	Anaerolineae	SJA-15
OTU001028	0	0	0	0	0	0	0	0	0	0	0	0	0	0	0	0	0	0	0	0	Bacteria	Firmicutes	Bacilli	Bacillales	Bacillaceae	Bacillus
OTU001029	0	0	0	0	0	0	0	0	0	0	0	0	0	0	0	0	0	0	0	0	Bacteria	Actinobacteria	Actinobacteria	Micrococcales	Microbacteriaceae	Aurantimicrobium
OTU001030	0	0	0	0	0	0	0	0	0	0	0	0	0	0	0	0	0	0	0	0	Bacteria	Firmicutes	Clostridia	Clostridiales	Clostridiaceae_1	Fonticella
OTU001031	0	0	0	1	0	1	0	1	2	0	0	0	0	0.001095	0	0.001195	0	0.001018	0.002365	0	Bacteria	Bacteroidetes	Bacteroidia	Sphingobacteriales	Sphingobacteriaceae	Sphingobacterium	Sphingobacterium_psychroaquaticum
OTU001032	0	0	0	0	0	0	0	0	0	0	0	0	0	0	0	0	0	0	0	0	Bacteria	Cyanobacteria	Oxyphotobacteria	Nostocales	Microcystaceae	Chalicogloea_CCALA_975
OTU001033	1	0	0	0	2	0	0	0	0	0	0.001116	0	0	0	0.003663	0	0	0	0	0	Bacteria	Actinobacteria	Actinobacteria	Bifidobacteriales	Bifidobacteriaceae	Bifidobacterium	Bifidobacterium_thermophilum_RBL67
OTU001034	0	0	0	0	0	0	0	0	0	0	0	0	0	0	0	0	0	0	0	0	Bacteria	Acidobacteria	Acidobacteriia	Solibacterales	Solibacteraceae_Subgroup_3	Bryobacter
OTU001035	0	0	0	0	0	0	0	0	0	0	0	0	0	0	0	0	0	0	0	0	Bacteria
OTU001036	0	0	0	0	0	0	0	0	0	0	0	0	0	0	0	0	0	0	0	0	Bacteria	Firmicutes	Clostridia	Clostridiales	Clostridiaceae_1
OTU001037	0	0	0	0	0	0	0	0	0	0	0	0	0	0	0	0	0	0	0	0	Bacteria	Cyanobacteria	Oxyphotobacteria	Nostocales	Coleofasciculaceae	Microcoleus_Es-Yyy1400
OTU001038	0	0	0	0	0	0	0	0	0	0	0	0	0	0	0	0	0	0	0	0	Bacteria	Planctomycetes	Planctomycetacia	Pirellulales	Pirellulaceae
OTU001039	0	0	0	0	0	0	0	0	0	0	0	0	0	0	0	0	0	0	0	0	Bacteria
OTU001040	0	0	0	0	0	0	0	0	0	0	0	0	0	0	0	0	0	0	0	0	Bacteria	Proteobacteria	Gammaproteobacteria	Betaproteobacteriales	SC-I-84
OTU001041	0	0	1	0	0	0	0	0	0	0	0	0	0.001091	0	0	0	0	0	0	0	Bacteria	Bacteroidetes	Bacteroidia	Bacteroidales	Rikenellaceae	DMER64
OTU001042	0	0	0	0	0	0	0	0	0	0	0	0	0	0	0	0	0	0	0	0	Bacteria	Proteobacteria	Deltaproteobacteria	Bdellovibrionales	Bacteriovoracaceae	Peredibacter
OTU001043	0	0	0	0	0	0	0	0	0	0	0	0	0	0	0	0	0	0	0	0	Bacteria	Acidobacteria	Acidobacteriia	Solibacterales	Solibacteraceae_Subgroup_3
OTU001044	0	0	0	0	0	0	0	0	0	0	0	0	0	0	0	0	0	0	0	0	Bacteria	Chloroflexi	Anaerolineae	Anaerolineales	Anaerolineaceae	Anaerolinea
OTU001045	0	0	0	0	0	0	0	0	0	0	0	0	0	0	0	0	0	0	0	0	Bacteria	Actinobacteria	Actinobacteria	Propionibacteriales	Nocardioidaceae	Nocardioides
OTU001046	0	0	0	0	0	0	0	0	0	0	0	0	0	0	0	0	0	0	0	0	Bacteria	Bacteroidetes	Bacteroidia	Cytophagales	Microscillaceae	Siphonobacter	Siphonobacter_sp_BAB-5404
OTU001047	0	0	0	0	0	0	0	0	0	0	0	0	0	0	0	0	0	0	0	0	Bacteria	Bacteroidetes	Bacteroidia	Sphingobacteriales	Sphingobacteriaceae	Parapedobacter
OTU001048	0	0	0	0	0	0	0	0	0	0	0	0	0	0	0	0	0	0	0	0	Bacteria	Actinobacteria	Actinobacteria	Micrococcales	Microbacteriaceae	Microbacterium	Microbacterium_halotolerans
OTU001049	0	0	0	0	0	0	0	0	0	0	0	0	0	0	0	0	0	0	0	0	Bacteria	Proteobacteria	Deltaproteobacteria	Syntrophobacterales	Syntrophobacteraceae	Syntrophobacter
OTU001050	0	0	0	0	0	0	0	0	0	0	0	0	0	0	0	0	0	0	0	0	Bacteria	Firmicutes	Bacilli	Bacillales	Paenibacillaceae	Paenibacillus	Paenibacillus_amylolyticus
OTU001051	0	0	0	0	0	0	0	0	0	0	0	0	0	0	0	0	0	0	0	0	Bacteria	Proteobacteria	Gammaproteobacteria	Diplorickettsiales	Diplorickettsiaceae
OTU001052	0	0	0	0	2	0	0	0	0	0	0	0	0	0	0.003663	0	0	0	0	0	Bacteria	Bacteroidetes	Bacteroidia	Chitinophagales	Chitinophagaceae
OTU001053	0	0	2	0	0	0	0	0	0	0	0	0	0.002182	0	0	0	0	0	0	0	Bacteria	Proteobacteria	Gammaproteobacteria	Xanthomonadales	Xanthomonadaceae	Luteimonas
OTU001054	0	0	0	0	0	0	0	0	0	0	0	0	0	0	0	0	0	0	0	0	Bacteria	Proteobacteria	Alphaproteobacteria	Rhizobiales	Xanthobacteraceae
OTU001055	0	1	0	0	1	5	0	1	0	0	0	0.001112	0	0	0.001831	0.005974	0	0.001018	0	0	Bacteria	Verrucomicrobia	Verrucomicrobiae	Verrucomicrobiales	Rubritaleaceae	Luteolibacter	Luteolibacter_sp_M67
OTU001056	0	0	0	0	0	0	0	0	0	0	0	0	0	0	0	0	0	0	0	0	Bacteria	Patescibacteria	ABY1	Candidatus_Magasanikbacteria
OTU001057	0	0	0	0	0	0	0	0	0	0	0	0	0	0	0	0	0	0	0	0	Bacteria	Bacteroidetes	Bacteroidia	Flavobacteriales	Flavobacteriaceae	Myroides
OTU001058	0	0	0	0	0	0	0	0	0	0	0	0	0	0	0	0	0	0	0	0	Bacteria	Actinobacteria	Actinobacteria	Corynebacteriales	Mycobacteriaceae	Mycobacterium
OTU001059	0	0	0	0	0	0	0	0	0	0	0	0	0	0	0	0	0	0	0	0	Bacteria	Planctomycetes	Phycisphaerae	mle1-8
OTU001060	1	0	0	0	3	1	0	0	0	0	0.001116	0	0	0	0.005494	0.001195	0	0	0	0	Bacteria	Proteobacteria	Gammaproteobacteria	Xanthomonadales	Rhodanobacteraceae	Rhodanobacter
OTU001061	0	0	0	0	0	0	0	0	0	0	0	0	0	0	0	0	0	0	0	0	Bacteria	Chloroflexi	Anaerolineae	Anaerolineales	Anaerolineaceae
OTU001062	0	1	0	0	0	1	0	0	0	0	0	0.001112	0	0	0	0.001195	0	0	0	0	Bacteria	Firmicutes	Clostridia	Clostridiales	Ruminococcaceae	Ruminococcaceae_UCG-014
OTU001063	0	0	1	0	0	0	0	0	0	0	0	0	0.001091	0	0	0	0	0	0	0	Bacteria	Bacteroidetes	Bacteroidia	Flavobacteriales	Weeksellaceae
OTU001064	0	0	0	0	0	0	0	0	0	0	0	0	0	0	0	0	0	0	0	0	Bacteria	Cyanobacteria	Sericytochromatia
OTU001065	0	0	0	0	0	0	0	0	0	0	0	0	0	0	0	0	0	0	0	0	Bacteria	Patescibacteria	ABY1	Candidatus_Magasanikbacteria
OTU001066	0	0	0	0	0	0	0	0	0	0	0	0	0	0	0	0	0	0	0	0	Bacteria	Planctomycetes	Planctomycetacia	Planctomycetales
OTU001067	0	0	0	0	0	0	0	0	0	0	0	0	0	0	0	0	0	0	0	0	Bacteria	Proteobacteria	Deltaproteobacteria
OTU001068	0	2	0	0	1	0	6	1	0	0	0	0.002225	0	0	0.001831	0	0.006215	0.001018	0	0	Bacteria	Firmicutes	Clostridia	Clostridiales	Lachnospiraceae	Blautia
OTU001069	0	0	19	0	2	0	0	0	0	0	0	0	0.02073	0	0.003663	0	0	0	0	0	Bacteria
OTU001070	0	0	0	0	0	0	0	0	0	0	0	0	0	0	0	0	0	0	0	0	Bacteria	Actinobacteria	Acidimicrobiia	Microtrichales
OTU001071	1	0	0	0	0	0	0	0	0	0	0.001116	0	0	0	0	0	0	0	0	0	Bacteria	Actinobacteria	Actinobacteria	Micrococcales	Brevibacteriaceae	Brevibacterium
OTU001072	0	0	0	0	0	0	0	0	0	0	0	0	0	0	0	0	0	0	0	0	Bacteria
OTU001073	0	0	0	0	0	0	0	0	0	0	0	0	0	0	0	0	0	0	0	0	Bacteria	Proteobacteria	Deltaproteobacteria	Oligoflexales	Oligoflexaceae
OTU001074	0	0	0	0	0	0	0	0	0	0	0	0	0	0	0	0	0	0	0	0	Bacteria	Bacteroidetes	Ignavibacteria	Ignavibacteriales	PHOS-HE36
OTU001075	0	0	0	0	0	0	0	0	0	0	0	0	0	0	0	0	0	0	0	0	Bacteria	Firmicutes	Negativicutes	Selenomonadales	Veillonellaceae
OTU001076	0	0	0	0	0	0	0	0	0	0	0	0	0	0	0	0	0	0	0	0	Bacteria
OTU001077	0	0	0	0	0	0	0	0	0	0	0	0	0	0	0	0	0	0	0	0	Bacteria	Verrucomicrobia	Verrucomicrobiae	Verrucomicrobiales	Verrucomicrobiaceae	Roseimicrobium
OTU001078	0	0	0	0	0	0	0	0	0	0	0	0	0	0	0	0	0	0	0	0	Bacteria	Actinobacteria	Actinobacteria	Propionibacteriales	Nocardioidaceae	Marmoricola
OTU001079	0	0	0	0	0	0	0	0	0	0	0	0	0	0	0	0	0	0	0	0	Bacteria	Verrucomicrobia	Verrucomicrobiae	Pedosphaerales	Pedosphaeraceae
OTU001080	0	0	0	0	0	0	0	0	0	0	0	0	0	0	0	0	0	0	0	0	Bacteria	Chloroflexi	Anaerolineae	Anaerolineales	Anaerolineaceae
OTU001081	0	0	0	0	0	0	0	0	0	0	0	0	0	0	0	0	0	0	0	0	Bacteria	Actinobacteria	Thermoleophilia	Solirubrobacterales	67-14
OTU001082	0	0	0	0	0	0	0	0	0	0	0	0	0	0	0	0	0	0	0	0	Bacteria	Acidobacteria	Acidobacteriia	Solibacterales	Solibacteraceae_Subgroup_3	Bryobacter
OTU001083	0	0	0	0	0	0	0	0	0	0	0	0	0	0	0	0	0	0	0	0	Bacteria	Proteobacteria	Gammaproteobacteria	Betaproteobacteriales	Rhodocyclaceae	Dechlorosoma
OTU001084	0	0	0	0	0	0	0	0	0	0	0	0	0	0	0	0	0	0	0	0	Bacteria	Acidobacteria	Subgroup_17	Acidobacteria_bacterium_RBG_16_70_10
OTU001085	0	0	0	0	0	0	0	0	0	0	0	0	0	0	0	0	0	0	0	0	Bacteria	Planctomycetes	Planctomycetacia	Pirellulales	Pirellulaceae	Pirellula
OTU001086	0	0	0	0	0	0	0	0	0	0	0	0	0	0	0	0	0	0	0	0	Bacteria	Bacteroidetes	Bacteroidia	Bacteroidales	Muribaculaceae
OTU001087	0	0	0	0	0	0	0	0	0	0	0	0	0	0	0	0	0	0	0	0	Bacteria	Planctomycetes	Planctomycetacia	Pirellulales	Pirellulaceae
OTU001088	0	0	0	0	0	0	0	0	0	0	0	0	0	0	0	0	0	0	0	0	Bacteria	Actinobacteria	Acidimicrobiia	Microtrichales	Ilumatobacteraceae
OTU001089	0	0	0	0	0	0	0	0	0	0	0	0	0	0	0	0	0	0	0	0	Bacteria	Proteobacteria	Gammaproteobacteria	Betaproteobacteriales	Burkholderiaceae	Tepidimonas
OTU001090	0	0	0	0	0	0	0	0	0	0	0	0	0	0	0	0	0	0	0	0	Bacteria	Actinobacteria	Actinobacteria	Micrococcales	Micrococcaceae
OTU001091	0	0	0	0	0	0	0	0	0	0	0	0	0	0	0	0	0	0	0	0	Bacteria	Chloroflexi	Anaerolineae	Anaerolineales	Anaerolineaceae
OTU001092	0	0	0	0	0	0	0	0	0	0	0	0	0	0	0	0	0	0	0	0	Bacteria	Chloroflexi	Anaerolineae	SJA-15
OTU001093	0	0	0	0	0	0	0	0	0	0	0	0	0	0	0	0	0	0	0	0	Bacteria	Actinobacteria	Coriobacteriia	OPB41
OTU001094	0	0	0	0	0	0	0	0	0	0	0	0	0	0	0	0	0	0	0	0	Bacteria	Proteobacteria	Gammaproteobacteria	Alteromonadales	Idiomarinaceae	Idiomarina	Idiomarina_loihiensis_GSL_199
OTU001095	0	0	0	0	0	0	0	0	0	0	0	0	0	0	0	0	0	0	0	0	Bacteria	Verrucomicrobia	Verrucomicrobiae	Pedosphaerales	Pedosphaeraceae
OTU001096	0	0	0	0	0	0	0	0	0	0	0	0	0	0	0	0	0	0	0	0	Bacteria	Actinobacteria	Actinobacteria	Propionibacteriales	Nocardioidaceae
OTU001097	0	0	0	0	0	0	0	0	0	0	0	0	0	0	0	0	0	0	0	0	Bacteria	Chloroflexi	Chloroflexia	Thermomicrobiales	Thermomicrobiaceae	Nitrolancea
OTU001098	0	0	0	0	0	0	0	0	0	0	0	0	0	0	0	0	0	0	0	0	Bacteria	Chloroflexi	Anaerolineae	Anaerolineales	Anaerolineaceae
OTU001099	0	0	1	0	0	0	0	0	0	0	0	0	0.001091	0	0	0	0	0	0	0	Bacteria	Bacteroidetes	Bacteroidia	Cytophagales	Microscillaceae	Siphonobacter	Siphonobacter_aquaeclarae
OTU001100	0	0	0	0	0	0	0	0	0	0	0	0	0	0	0	0	0	0	0	0	Bacteria	Bacteroidetes	Bacteroidia	Cytophagales	Hymenobacteraceae	Hymenobacter
OTU001101	0	0	0	0	0	0	0	0	0	0	0	0	0	0	0	0	0	0	0	0	Bacteria	Bacteroidetes	Bacteroidia	Bacteroidales	Porphyromonadaceae	Porphyromonas	Porphyromonas_sp_oral_clone_HF001
OTU001102	0	0	0	0	0	0	0	0	0	0	0	0	0	0	0	0	0	0	0	0	Bacteria	Proteobacteria	Deltaproteobacteria	Bdellovibrionales	Bacteriovoracaceae	Bacteriovorax
OTU001103	0	0	0	0	0	0	0	0	0	0	0	0	0	0	0	0	0	0	0	0	Bacteria	Actinobacteria	Acidimicrobiia	Microtrichales
OTU001104	0	0	0	0	0	0	0	0	0	0	0	0	0	0	0	0	0	0	0	0	Bacteria	Acidobacteria	Acidobacteriia	Acidobacteriales
OTU001105	0	0	0	0	0	0	0	0	0	0	0	0	0	0	0	0	0	0	0	0	Bacteria	Chloroflexi	Anaerolineae	RBG-13-54-9
OTU001106	7	3	3	1	3	0	6	0	4	2	0.007812	0.003337	0.003273	0.001095	0.005494	0	0.006215	0	0.00473	0.002141	Bacteria	Firmicutes	Bacilli	Lactobacillales	Enterococcaceae	Vagococcus	Vagococcus_sp_D7T301
OTU001107	24	0	0	0	1	0	0	0	0	0	0.026785	0	0	0	0.001831	0	0	0	0	0	Bacteria	Bacteroidetes	Bacteroidia	Flavobacteriales	Flavobacteriaceae	Flavobacterium
OTU001108	0	0	0	0	0	0	0	0	0	0	0	0	0	0	0	0	0	0	0	0	Bacteria	Actinobacteria	Actinobacteria	Kineosporiales	Kineosporiaceae
OTU001109	1	0	3	0	79	0	0	0	0	0	0.001116	0	0.003273	0	0.144683	0	0	0	0	0	Bacteria	Proteobacteria	Alphaproteobacteria	Acetobacterales	Acetobacteraceae	Commensalibacter	Commensalibacter_intestini_A911
OTU001110	11	0	0	0	0	0	0	0	0	0	0.012277	0	0	0	0	0	0	0	0	0	Bacteria	Bacteroidetes	Bacteroidia	Cytophagales	Spirosomaceae	Arsenicibacter	Arsenicibacter_rosenii
OTU001111	0	0	0	0	0	0	0	0	0	0	0	0	0	0	0	0	0	0	0	0	Bacteria
OTU001112	0	0	0	0	0	0	0	0	0	0	0	0	0	0	0	0	0	0	0	0	Bacteria	Actinobacteria	Actinobacteria	Corynebacteriales	Corynebacteriaceae	Corynebacterium	Corynebacterium_pyruviciproducens_ATCC_BAA-1742
OTU001113	0	0	0	0	0	0	0	0	0	0	0	0	0	0	0	0	0	0	0	0	Bacteria	Verrucomicrobia	Verrucomicrobiae	Verrucomicrobiales	Rubritaleaceae	Roseibacillus
OTU001114	0	0	0	0	0	0	0	0	0	0	0	0	0	0	0	0	0	0	0	0	Bacteria	Chloroflexi	Anaerolineae	Anaerolineales	Anaerolineaceae
OTU001115	0	0	0	0	0	0	0	0	0	0	0	0	0	0	0	0	0	0	0	0	Bacteria	Bacteroidetes	Bacteroidia	Sphingobacteriales	envOPS_17
OTU001116	0	0	0	0	0	0	0	0	0	0	0	0	0	0	0	0	0	0	0	0	Bacteria	Proteobacteria	Alphaproteobacteria	Rhizobiales	Beijerinckiaceae	Microvirga
OTU001117	1	0	0	0	0	0	1	0	0	0	0.001116	0	0	0	0	0	0.001036	0	0	0	Bacteria	Proteobacteria	Gammaproteobacteria	Betaproteobacteriales	Burkholderiaceae	Undibacterium
OTU001118	0	0	0	0	0	0	0	0	0	0	0	0	0	0	0	0	0	0	0	0	Bacteria	Chloroflexi	Anaerolineae	Anaerolineales	Anaerolineaceae
OTU001119	0	0	0	0	0	0	0	0	0	0	0	0	0	0	0	0	0	0	0	0	Bacteria	Firmicutes	Clostridia	Clostridiales
OTU001120	0	0	0	0	0	0	0	0	0	0	0	0	0	0	0	0	0	0	0	0	Bacteria	Deinococcus-Thermus	Deinococci	Deinococcales	Deinococcaceae	Deinococcus	Deinococcus_phoenicis
OTU001121	0	0	0	0	0	0	0	1	0	0	0	0	0	0	0	0	0	0.001018	0	0	Bacteria	Actinobacteria	Actinobacteria	Kineosporiales	Kineosporiaceae	Kineosporia
OTU001122	0	0	0	0	0	0	0	0	0	0	0	0	0	0	0	0	0	0	0	0	Bacteria	Chloroflexi	Anaerolineae	Anaerolineales	Anaerolineaceae
OTU001123	0	0	0	0	0	0	0	0	0	0	0	0	0	0	0	0	0	0	0	0	Bacteria	Gemmatimonadetes	S0134_terrestrial_group
OTU001124	0	0	0	0	0	0	0	0	0	0	0	0	0	0	0	0	0	0	0	0	Bacteria	Acidobacteria	Acidobacteriia	Acidobacteriales	Acidobacteriaceae_Subgroup_1	Bryocella
OTU001125	0	0	4	1	0	0	0	0	0	1	0	0	0.004364	0.001095	0	0	0	0	0	0.00107	Bacteria	Proteobacteria	Gammaproteobacteria	Enterobacteriales	Enterobacteriaceae	Providencia
OTU001126	0	0	0	0	0	0	0	0	0	0	0	0	0	0	0	0	0	0	0	0	Bacteria	Proteobacteria	Alphaproteobacteria	Rhodospirillales
OTU001127	0	0	0	0	1	0	0	0	0	0	0	0	0	0	0.001831	0	0	0	0	0	Bacteria	Bacteroidetes	Bacteroidia	Flavobacteriales	Weeksellaceae	Cloacibacterium
OTU001128	0	0	0	0	0	0	0	0	0	0	0	0	0	0	0	0	0	0	0	0	Bacteria	Firmicutes	Clostridia	Clostridiales	Clostridiaceae_1
OTU001129	109	0	0	0	0	0	0	0	0	0	0.12165	0	0	0	0	0	0	0	0	0	Bacteria	Bacteroidetes	Bacteroidia	Flavobacteriales	Flavobacteriaceae	Flavobacterium
OTU001130	0	0	0	0	0	0	0	0	0	0	0	0	0	0	0	0	0	0	0	0	Bacteria	Actinobacteria	Thermoleophilia	Gaiellales
OTU001131	0	0	0	0	0	0	0	0	0	0	0	0	0	0	0	0	0	0	0	0	Bacteria	Proteobacteria	Gammaproteobacteria	Betaproteobacteriales	Burkholderiaceae
OTU001132	0	0	0	0	0	0	0	0	0	0	0	0	0	0	0	0	0	0	0	0	Bacteria	Proteobacteria	Alphaproteobacteria	Azospirillales	Azospirillaceae	Niveispirillum	alpha_proteobacterium_AAP38
OTU001133	0	0	0	0	0	0	0	0	0	0	0	0	0	0	0	0	0	0	0	0	Bacteria	Verrucomicrobia	Verrucomicrobiae	Pedosphaerales	Pedosphaeraceae
OTU001134	0	0	0	0	0	0	0	0	0	0	0	0	0	0	0	0	0	0	0	0	Bacteria	Firmicutes	Clostridia	Clostridiales	Ruminococcaceae	Ruminococcaceae_UCG-014
OTU001135	0	0	0	0	0	0	0	0	0	0	0	0	0	0	0	0	0	0	0	0	Bacteria	Firmicutes	Clostridia	Clostridiales	Heliobacteriaceae	Hydrogenispora
OTU001136	0	0	0	0	0	0	0	0	0	0	0	0	0	0	0	0	0	0	0	0	Bacteria	Cyanobacteria	Oxyphotobacteria	Nostocales	Nostocales_Incertae_Sedis	Phormidium_SAG_8179	Phormidium_sp_IklLNG19
OTU001137	0	0	0	0	0	0	0	0	0	0	0	0	0	0	0	0	0	0	0	0	Bacteria	Patescibacteria	Saccharimonadia	Saccharimonadales
OTU001138	1	0	0	0	0	0	0	0	0	0	0.001116	0	0	0	0	0	0	0	0	0	Bacteria	Proteobacteria	Deltaproteobacteria	Bdellovibrionales	Bdellovibrionaceae	Bdellovibrio
OTU001139	0	0	0	0	0	0	0	0	0	0	0	0	0	0	0	0	0	0	0	0	Bacteria	Bacteroidetes	Bacteroidia	Sphingobacteriales	Lentimicrobiaceae	bacterium_sp_OF1
OTU001140	0	0	0	0	0	0	0	0	0	0	0	0	0	0	0	0	0	0	0	0	Bacteria	Bacteroidetes	Bacteroidia	Sphingobacteriales	Sphingobacteriaceae	Sphingobacterium
OTU001141	0	1	0	3	0	0	2	0	1	0	0	0.001112	0	0.003285	0	0	0.002072	0	0.001182	0	Bacteria
OTU001142	0	0	0	0	0	0	0	0	0	0	0	0	0	0	0	0	0	0	0	0	Bacteria	Gemmatimonadetes	Gemmatimonadetes	Gemmatimonadales	Gemmatimonadaceae
OTU001143	0	0	0	0	0	0	0	0	0	0	0	0	0	0	0	0	0	0	0	0	Bacteria	Acidobacteria	Blastocatellia_Subgroup_4	45620
OTU001144	0	0	0	0	0	0	0	0	0	0	0	0	0	0	0	0	0	0	0	0	Bacteria	Firmicutes	Bacilli	Bacillales	Planococcaceae	Lysinibacillus
OTU001145	0	0	0	0	0	0	0	0	0	0	0	0	0	0	0	0	0	0	0	0	Bacteria	Patescibacteria	WWE3	bacterium_enrichment_culture_clone_EBa3
OTU001146	0	0	0	0	0	0	0	0	0	0	0	0	0	0	0	0	0	0	0	0	Bacteria	Spirochaetes	Spirochaetia	Spirochaetales	Spirochaetaceae	Spirochaeta_2
OTU001147	0	0	0	0	1	1	0	0	0	0	0	0	0	0	0.001831	0.001195	0	0	0	0	Bacteria	Firmicutes	Erysipelotrichia	Erysipelotrichales	Erysipelotrichaceae	Turicibacter
OTU001148	0	0	0	0	0	0	0	0	0	0	0	0	0	0	0	0	0	0	0	0	Bacteria	Proteobacteria	Alphaproteobacteria	Micropepsales	Micropepsaceae
OTU001149	0	0	0	0	0	0	0	0	0	0	0	0	0	0	0	0	0	0	0	0	Bacteria	Bacteroidetes	Bacteroidia	Sphingobacteriales	Sphingobacteriaceae
OTU001150	0	0	0	0	0	0	0	0	0	0	0	0	0	0	0	0	0	0	0	0	Bacteria	Firmicutes	Bacilli	Bacillales	Bacillaceae	Aeribacillus
OTU001151	0	0	0	0	0	0	0	1	0	0	0	0	0	0	0	0	0	0.001018	0	0	Bacteria	Proteobacteria	Deltaproteobacteria	Desulfarculales	Desulfarculaceae
OTU001152	10	0	0	0	0	0	0	0	0	0	0.011161	0	0	0	0	0	0	0	0	0	Bacteria	Cyanobacteria	Sericytochromatia	Hyaloperonospora_arabidopsidis
OTU001153	0	0	0	0	0	0	0	0	0	0	0	0	0	0	0	0	0	0	0	0	Bacteria	Chloroflexi	Chloroflexia	Thermomicrobiales	JG30-KF-CM45
OTU001154	0	0	1	0	0	0	0	0	0	0	0	0	0.001091	0	0	0	0	0	0	0	Bacteria	Bacteroidetes	Bacteroidia	Sphingobacteriales	Sphingobacteriaceae	Sphingobacterium
OTU001155	1	0	0	0	0	1	0	0	0	1	0.001116	0	0	0	0	0.001195	0	0	0	0.00107	Bacteria	Bacteroidetes	Bacteroidia	Chitinophagales	Saprospiraceae	Candidatus_Aquirestis
OTU001156	0	0	1	1	0	0	0	7	1	0	0	0	0.001091	0.001095	0	0	0	0.007129	0.001182	0	Bacteria	Cyanobacteria	Oxyphotobacteria	Synechococcales	Cyanobiaceae	Cyanobium_PCC-6307
OTU001157	0	0	0	0	0	0	0	0	0	0	0	0	0	0	0	0	0	0	0	0	Bacteria	Actinobacteria	Thermoleophilia	Solirubrobacterales	Solirubrobacteraceae	Patulibacter
OTU001158	0	0	0	0	0	0	0	0	0	0	0	0	0	0	0	0	0	0	0	0	Bacteria	Proteobacteria	Alphaproteobacteria	Rhizobiales	Rhizobiales_Incertae_Sedis	Bauldia
OTU001159	0	0	0	0	0	0	0	0	0	0	0	0	0	0	0	0	0	0	0	0	Bacteria	Acidobacteria	Subgroup_6
OTU001160	0	0	0	0	0	0	0	0	0	0	0	0	0	0	0	0	0	0	0	0	Bacteria	Proteobacteria	Alphaproteobacteria	Micropepsales	Micropepsaceae
OTU001161	0	0	0	0	0	0	0	0	0	0	0	0	0	0	0	0	0	0	0	0	Bacteria	Proteobacteria	Alphaproteobacteria	Holosporales	Holosporaceae
OTU001162	0	0	0	0	0	0	0	0	0	0	0	0	0	0	0	0	0	0	0	0	Bacteria	Acidobacteria	Acidobacteriia	Acidobacteriales	Acidobacteriaceae_Subgroup_1
OTU001163	0	0	0	0	0	0	0	0	0	0	0	0	0	0	0	0	0	0	0	0	Bacteria	Firmicutes	Erysipelotrichia	Erysipelotrichales	Erysipelotrichaceae	Erysipelatoclostridium
OTU001164	0	0	0	0	0	0	0	0	0	0	0	0	0	0	0	0	0	0	0	0	Bacteria	Proteobacteria	Deltaproteobacteria	Myxococcales
OTU001165	0	0	0	0	0	0	0	0	0	0	0	0	0	0	0	0	0	0	0	0	Bacteria	Proteobacteria	Gammaproteobacteria	Alteromonadales	Alteromonadaceae	Rheinheimera
OTU001166	0	0	0	1	0	0	0	0	0	0	0	0	0	0.001095	0	0	0	0	0	0	Bacteria	Actinobacteria	Acidimicrobiia	Microtrichales
OTU001167	0	0	0	0	0	0	0	0	0	0	0	0	0	0	0	0	0	0	0	0	Bacteria	Patescibacteria	Saccharimonadia	Saccharimonadales	Saccharimonadaceae
OTU001168	0	0	0	0	0	0	0	0	0	0	0	0	0	0	0	0	0	0	0	0	Bacteria	Planctomycetes	Phycisphaerae	Phycisphaerales	AKAU3564_sediment_group	Planctomycetes_bacterium_ADurbBin126
OTU001169	0	0	0	0	0	0	0	0	0	0	0	0	0	0	0	0	0	0	0	0	Bacteria	Acidobacteria	Acidobacteriia	Solibacterales	Solibacteraceae_Subgroup_3	Candidatus_Solibacter
OTU001170	0	0	0	0	0	0	0	0	0	0	0	0	0	0	0	0	0	0	0	0	Bacteria	Armatimonadetes	Chthonomonadetes	Chthonomonadales
OTU001171	0	0	0	0	0	0	0	0	0	0	0	0	0	0	0	0	0	0	0	0	Archaea	Euryarchaeota	Methanomicrobia	Methanocellales	Methanocellaceae	Rice_Cluster_I
OTU001172	0	0	0	0	0	0	0	0	0	0	0	0	0	0	0	0	0	0	0	0	Bacteria	Rokubacteria	NC10	Rokubacteriales
OTU001173	0	0	0	0	0	0	0	0	0	0	0	0	0	0	0	0	0	0	0	0	Bacteria
OTU001174	0	0	0	0	0	0	0	0	0	0	0	0	0	0	0	0	0	0	0	0	Archaea	Euryarchaeota	Thermoplasmata	Marine_Group_II
OTU001175	0	0	0	0	0	0	0	0	0	0	0	0	0	0	0	0	0	0	0	0	Bacteria	Proteobacteria	Deltaproteobacteria	Desulfovibrionales	Desulfovibrionaceae	Desulfovibrio
OTU001176	0	0	0	0	0	0	0	0	0	0	0	0	0	0	0	0	0	0	0	0	Bacteria	Firmicutes	Bacilli	Bacillales	Paenibacillaceae	Brevibacillus
OTU001177	0	0	0	0	0	0	0	0	0	0	0	0	0	0	0	0	0	0	0	0	Bacteria	Chloroflexi	Anaerolineae	Anaerolineales	Anaerolineaceae
OTU001178	0	0	0	0	0	0	0	0	0	0	0	0	0	0	0	0	0	0	0	0	Bacteria	Proteobacteria	Gammaproteobacteria	Pseudomonadales	Pseudomonadaceae	Pseudomonas	Pseudomonas_sp_enrichment_culture_clone_B2-6
OTU001179	0	0	0	0	0	0	0	0	0	0	0	0	0	0	0	0	0	0	0	0	Bacteria	Deinococcus-Thermus	Deinococci	Thermales	Thermaceae	Thermus
OTU001180	0	0	0	0	0	0	0	0	0	0	0	0	0	0	0	0	0	0	0	0	Bacteria	Verrucomicrobia	Verrucomicrobiae	Pedosphaerales	Pedosphaeraceae
OTU001181	0	0	0	0	0	0	0	0	0	0	0	0	0	0	0	0	0	0	0	0	Bacteria
OTU001182	0	0	0	0	0	0	0	0	0	0	0	0	0	0	0	0	0	0	0	0	Bacteria	Firmicutes	Bacilli	Lactobacillales	Lactobacillaceae	Lactobacillus
OTU001183	0	0	0	0	0	0	0	0	0	0	0	0	0	0	0	0	0	0	0	0	Bacteria	Acidobacteria	Blastocatellia_Subgroup_4	Blastocatellales	Blastocatellaceae
OTU001184	0	0	0	0	0	0	0	0	0	0	0	0	0	0	0	0	0	0	0	0	Bacteria	Firmicutes	Clostridia	Clostridiales	Family_XI	Anaerococcus
OTU001185	0	0	0	0	0	0	0	0	0	0	0	0	0	0	0	0	0	0	0	0	Bacteria	Proteobacteria	Deltaproteobacteria	Syntrophobacterales	Syntrophobacteraceae	Syntrophobacter
OTU001186	0	0	0	0	0	0	0	0	0	0	0	0	0	0	0	0	0	0	0	0	Bacteria	Proteobacteria	Gammaproteobacteria	Salinisphaerales	Solimonadaceae	Hydrocarboniphaga
OTU001187	0	0	0	0	0	0	0	0	0	0	0	0	0	0	0	0	0	0	0	0	Bacteria	Proteobacteria	Deltaproteobacteria	Myxococcales	BIrii41
OTU001188	0	0	0	0	0	0	0	0	0	0	0	0	0	0	0	0	0	0	0	0	Bacteria	Cyanobacteria	Oxyphotobacteria	Leptolyngbyales	Leptolyngbyaceae	Pantanalinema_CENA516
OTU001189	0	0	0	0	0	0	0	0	0	0	0	0	0	0	0	0	0	0	0	0	Bacteria	Actinobacteria	Acidimicrobiia	IMCC26256
OTU001190	0	0	0	0	0	0	0	0	0	0	0	0	0	0	0	0	0	0	0	0	Bacteria	Bacteroidetes	Bacteroidia	Chitinophagales	Chitinophagaceae	Flavisolibacter
OTU001191	0	0	0	0	0	0	0	0	0	0	0	0	0	0	0	0	0	0	0	0	Bacteria	Planctomycetes	Planctomycetacia	Planctomycetales
OTU001192	0	0	0	0	0	0	0	0	0	0	0	0	0	0	0	0	0	0	0	0	Bacteria	Actinobacteria	Actinobacteria	Micrococcales
OTU001193	0	0	0	0	0	0	0	0	0	0	0	0	0	0	0	0	0	0	0	0	Bacteria	Bacteroidetes	Bacteroidia	Bacteroidales	Bacteroidetes_vadinHA17
OTU001194	0	0	0	0	0	0	0	0	0	0	0	0	0	0	0	0	0	0	0	0	Bacteria	Planctomycetes	Brocadiae	Brocadiales	Brocadiaceae	Candidatus_Brocadia
OTU001195	0	0	0	0	0	0	0	0	0	0	0	0	0	0	0	0	0	0	0	0	Archaea	Euryarchaeota	Thermoplasmata	Marine_Group_II	Marine_group_II_euryarchaeote_REDSEA-S03_B6
OTU001196	0	0	0	0	0	0	0	0	0	0	0	0	0	0	0	0	0	0	0	0	Bacteria	Proteobacteria	Gammaproteobacteria	Pasteurellales	Pasteurellaceae	Aggregatibacter
OTU001197	4	0	0	0	0	1	1	0	0	0	0.004464	0	0	0	0	0.001195	0.001036	0	0	0	Bacteria	Firmicutes	Clostridia	Clostridiales	Ruminococcaceae	Ruminococcaceae_UCG-005
OTU001198	0	0	0	0	0	0	0	0	0	0	0	0	0	0	0	0	0	0	0	0	Bacteria	Actinobacteria	Actinobacteria
OTU001199	0	0	0	0	0	0	0	0	0	0	0	0	0	0	0	0	0	0	0	0	Bacteria	Proteobacteria	Deltaproteobacteria	Myxococcales	Haliangiaceae	Haliangium
OTU001200	1	0	0	0	0	0	0	2	0	0	0.001116	0	0	0	0	0	0	0.002037	0	0	Bacteria	Firmicutes	Clostridia	Clostridiales	Christensenellaceae	Christensenellaceae_R-7_group
OTU001201	0	0	0	0	0	0	0	0	0	0	0	0	0	0	0	0	0	0	0	0	Bacteria	Chloroflexi	Anaerolineae	Ardenticatenales
OTU001202	0	0	0	0	0	0	0	0	0	0	0	0	0	0	0	0	0	0	0	0	Bacteria	Actinobacteria	Acidimicrobiia	Microtrichales
OTU001203	0	0	0	0	0	1	0	0	0	0	0	0	0	0	0	0.001195	0	0	0	0	Bacteria	Bacteroidetes	Bacteroidia	Bacteroidales	Muribaculaceae
OTU001204	0	0	0	0	0	6	0	0	0	0	0	0	0	0	0	0.007169	0	0	0	0	Bacteria	Firmicutes	Bacilli	Lactobacillales
OTU001205	0	0	0	0	0	0	0	0	0	0	0	0	0	0	0	0	0	0	0	0	Bacteria	Proteobacteria	Deltaproteobacteria	Myxococcales	Sandaracinaceae
OTU001206	0	0	0	0	0	0	0	0	0	0	0	0	0	0	0	0	0	0	0	0	Bacteria	Actinobacteria	Actinobacteria
OTU001207	0	0	0	1	0	0	0	0	0	0	0	0	0	0.001095	0	0	0	0	0	0	Bacteria	Proteobacteria	Alphaproteobacteria	Rhodobacterales	Rhodobacteraceae	Gemmobacter
OTU001208	0	0	1	0	0	0	1	0	0	0	0	0	0.001091	0	0	0	0.001036	0	0	0	Bacteria	Bacteroidetes	Bacteroidia	Flavobacteriales	Flavobacteriaceae	Flavobacterium
OTU001209	0	0	0	0	0	0	0	0	0	0	0	0	0	0	0	0	0	0	0	0	Bacteria	Acidobacteria	Acidobacteriia	Acidobacteriales
OTU001210	0	0	0	0	0	0	0	0	0	0	0	0	0	0	0	0	0	0	0	0	Bacteria	Actinobacteria	Acidimicrobiia	Microtrichales	Ilumatobacteraceae
OTU001211	0	0	0	0	0	0	0	0	0	0	0	0	0	0	0	0	0	0	0	0	Bacteria
OTU001212	26	5	4	0	6	0	0	0	0	0	0.029018	0.005562	0.004364	0	0.010989	0	0	0	0	0	Bacteria	Bacteroidetes	Bacteroidia	Cytophagales	Spirosomaceae	Emticicia	Emticicia_sp_NL128
OTU001213	0	0	0	0	0	0	0	0	0	0	0	0	0	0	0	0	0	0	0	0	Bacteria	Chloroflexi	Anaerolineae	Caldilineales	Caldilineaceae	Litorilinea
OTU001214	0	0	0	0	0	0	0	0	0	0	0	0	0	0	0	0	0	0	0	0	Bacteria	Cyanobacteria	Oxyphotobacteria	Nostocales	Microcystaceae
OTU001215	0	0	0	0	0	0	0	0	0	0	0	0	0	0	0	0	0	0	0	0	Bacteria	Chloroflexi	Anaerolineae	RBG-13-54-9
OTU001216	0	0	0	0	0	0	0	0	0	0	0	0	0	0	0	0	0	0	0	0	Bacteria	Proteobacteria	Alphaproteobacteria	Paracaedibacterales	Paracaedibacteraceae	Candidatus_Paracaedibacter	Candidatus_Paracaedibacter_acanthamoebae
OTU001217	3	0	0	0	0	1	2	0	0	0	0.003348	0	0	0	0	0.001195	0.002072	0	0	0	Bacteria	Firmicutes	Bacilli	Lactobacillales	Streptococcaceae	Lactococcus	bacterium_LBS1
OTU001218	0	0	0	0	0	0	0	0	0	0	0	0	0	0	0	0	0	0	0	0	Bacteria	Bacteroidetes	Bacteroidia	Cytophagales	Hymenobacteraceae	Hymenobacter	Hymenobacter_luteus
OTU001219	0	0	0	0	0	0	0	0	0	0	0	0	0	0	0	0	0	0	0	0	Bacteria
OTU001220	1	0	0	0	0	1	0	0	0	0	0.001116	0	0	0	0	0.001195	0	0	0	0	Bacteria	Bacteroidetes	Bacteroidia	Bacteroidales	Rikenellaceae	Alistipes
OTU001221	0	0	0	0	0	0	0	0	0	0	0	0	0	0	0	0	0	0	0	0	Bacteria	Firmicutes	Bacilli	Bacillales	Bacillaceae	Alteribacillus
OTU001222	0	0	0	0	0	2	1	0	0	0	0	0	0	0	0	0.00239	0.001036	0	0	0	Bacteria	Proteobacteria	Alphaproteobacteria	Sphingomonadales	Sphingomonadaceae	Altererythrobacter
OTU001223	0	0	0	0	0	0	0	0	0	0	0	0	0	0	0	0	0	0	0	0	Bacteria	Firmicutes	Clostridia	Clostridiales	Ruminococcaceae	Ruminococcaceae_UCG-014
OTU001224	0	0	0	0	0	0	0	0	0	0	0	0	0	0	0	0	0	0	0	0	Bacteria	Proteobacteria	Gammaproteobacteria	Betaproteobacteriales	Burkholderiaceae	Curvibacter
OTU001225	0	0	0	0	0	0	0	0	0	0	0	0	0	0	0	0	0	0	0	0	Bacteria	Acidobacteria	Subgroup_6
OTU001226	0	0	0	0	0	0	0	0	0	0	0	0	0	0	0	0	0	0	0	0	Bacteria	Chloroflexi	Anaerolineae
OTU001227	0	0	0	0	0	0	0	0	0	0	0	0	0	0	0	0	0	0	0	0	Bacteria	Proteobacteria	Deltaproteobacteria	Myxococcales	bacteriap25
OTU001228	0	0	0	0	0	0	0	0	0	0	0	0	0	0	0	0	0	0	0	0	Bacteria	Actinobacteria	Thermoleophilia	Solirubrobacterales	Solirubrobacteraceae	Patulibacter	Patulibacter_sp_S1-28
OTU001229	0	0	0	0	0	0	0	0	0	0	0	0	0	0	0	0	0	0	0	0	Bacteria	Firmicutes	Bacilli	Lactobacillales	Streptococcaceae	Streptococcus
OTU001230	0	0	0	0	0	0	0	0	0	0	0	0	0	0	0	0	0	0	0	0	Bacteria	Proteobacteria	Alphaproteobacteria
OTU001231	0	0	0	0	0	0	0	0	0	0	0	0	0	0	0	0	0	0	0	0	Bacteria	Patescibacteria
OTU001232	0	0	0	0	0	0	0	0	0	0	0	0	0	0	0	0	0	0	0	0	Bacteria	Chloroflexi	Chloroflexia	Chloroflexales	Roseiflexaceae
OTU001233	0	0	0	0	0	0	0	0	0	0	0	0	0	0	0	0	0	0	0	0	Bacteria	Proteobacteria	Alphaproteobacteria	Acetobacterales	Acetobacteraceae
OTU001234	0	0	0	0	0	0	0	0	0	0	0	0	0	0	0	0	0	0	0	0	Bacteria
OTU001235	0	0	0	0	0	0	0	0	0	0	0	0	0	0	0	0	0	0	0	0	Bacteria	Actinobacteria	Actinobacteria	Corynebacteriales	Corynebacteriaceae
OTU001236	0	0	0	0	0	0	0	0	0	0	0	0	0	0	0	0	0	0	0	0	Bacteria	Verrucomicrobia	Verrucomicrobiae	Pedosphaerales	Pedosphaeraceae
OTU001237	0	0	0	0	0	2	0	0	0	0	0	0	0	0	0	0.00239	0	0	0	0	Bacteria	Bacteroidetes	Bacteroidia	Flavobacteriales	Flavobacteriaceae	Flavobacterium	Cytophaga_sp_SA1
OTU001238	0	0	0	0	0	0	0	0	0	0	0	0	0	0	0	0	0	0	0	0	Bacteria	Bacteroidetes	Bacteroidia	Bacteroidales	Prevotellaceae	Prevotella_7
OTU001239	0	0	0	0	0	0	0	0	0	0	0	0	0	0	0	0	0	0	0	0	Bacteria	Chloroflexi	Ktedonobacteria
OTU001240	0	0	0	0	0	0	0	0	0	0	0	0	0	0	0	0	0	0	0	0	Bacteria	Bacteroidetes	Ignavibacteria	Ignavibacteriales	BSV40
OTU001241	0	0	0	0	0	0	0	0	0	0	0	0	0	0	0	0	0	0	0	0	Bacteria	Patescibacteria	Parcubacteria
OTU001242	0	0	0	0	0	0	0	0	0	0	0	0	0	0	0	0	0	0	0	0	Bacteria	Chloroflexi	Anaerolineae	Caldilineales	Caldilineaceae
OTU001243	0	0	1	0	0	0	0	0	0	0	0	0	0.001091	0	0	0	0	0	0	0	Bacteria	Actinobacteria	Actinobacteria	Streptomycetales	Streptomycetaceae	Streptomyces
OTU001244	0	0	0	0	0	0	0	0	0	0	0	0	0	0	0	0	0	0	0	0	Bacteria	Actinobacteria	Acidimicrobiia	Microtrichales	Microtrichaceae	Sva0996_marine_group
OTU001245	0	0	0	0	0	0	0	0	0	0	0	0	0	0	0	0	0	0	0	0	Bacteria	Proteobacteria	Deltaproteobacteria	Desulfovibrionales	Desulfovibrionaceae	Desulfovibrio
OTU001246	0	0	0	0	0	0	0	0	0	0	0	0	0	0	0	0	0	0	0	0	Bacteria	Chloroflexi	Anaerolineae
OTU001247	0	0	0	0	0	0	0	0	0	0	0	0	0	0	0	0	0	0	0	0	Bacteria	Bacteroidetes	Bacteroidia	Bacteroidales	Tannerellaceae	Tannerella
OTU001248	0	0	0	0	0	0	0	0	0	0	0	0	0	0	0	0	0	0	0	0	Bacteria	Firmicutes	Clostridia	Clostridiales	Family_XI	Ezakiella	Tissierellia_bacterium_S7-1-4
OTU001249	0	0	0	0	0	0	0	0	0	0	0	0	0	0	0	0	0	0	0	0	Bacteria	Acidobacteria	Acidobacteriia	Solibacterales	Solibacteraceae_Subgroup_3	Candidatus_Solibacter
OTU001250	0	0	0	0	0	0	0	0	0	0	0	0	0	0	0	0	0	0	0	0	Bacteria	Acidobacteria	Acidobacteriia	Acidobacteriales
OTU001251	0	0	0	0	0	0	0	0	0	0	0	0	0	0	0	0	0	0	0	0	Bacteria	Firmicutes	Clostridia	Clostridiales	Ruminococcaceae	Oscillibacter
OTU001252	0	0	0	0	0	0	0	0	0	0	0	0	0	0	0	0	0	0	0	0	Bacteria	Firmicutes	Clostridia	Clostridiales	Family_XI	Tissierella
OTU001253	1	0	0	0	0	0	0	0	0	0	0.001116	0	0	0	0	0	0	0	0	0	Bacteria	Proteobacteria	Alphaproteobacteria	Rhizobiales	Xanthobacteraceae	Pseudolabrys
OTU001254	0	1	0	0	0	0	1	0	0	0	0	0.001112	0	0	0	0	0.001036	0	0	0	Bacteria	Bacteroidetes	Bacteroidia	Sphingobacteriales	Sphingobacteriaceae	Olivibacter	Olivibacter_sp_XZL3
OTU001255	0	0	0	0	0	0	0	0	0	0	0	0	0	0	0	0	0	0	0	0	Bacteria	Patescibacteria	WWE3
OTU001256	0	0	0	0	0	0	0	0	0	0	0	0	0	0	0	0	0	0	0	0	Bacteria	Firmicutes	Clostridia	Clostridiales
OTU001257	0	0	0	0	0	0	0	0	1	0	0	0	0	0	0	0	0	0	0.001182	0	Bacteria	Firmicutes	Bacilli	Bacillales	Paenibacillaceae	Cohnella
OTU001258	0	0	0	0	0	0	0	0	0	0	0	0	0	0	0	0	0	0	0	0	Bacteria	Deinococcus-Thermus	Deinococci	Thermales	Thermaceae	Thermus	Thermus_parvatiensis
OTU001259	0	0	0	0	0	0	0	0	0	0	0	0	0	0	0	0	0	0	0	0	Bacteria	Dependentiae	Babeliae	Babeliales	Vermiphilaceae
OTU001260	0	0	0	0	0	0	0	0	0	0	0	0	0	0	0	0	0	0	0	0	Bacteria	Actinobacteria	Thermoleophilia	Solirubrobacterales
OTU001261	0	0	0	0	0	0	0	0	0	0	0	0	0	0	0	0	0	0	0	0	Bacteria	Actinobacteria	Actinobacteria	Micrococcales	Intrasporangiaceae
OTU001262	0	0	0	0	0	0	0	0	0	0	0	0	0	0	0	0	0	0	0	0	Bacteria
OTU001263	0	0	0	0	0	0	0	0	0	0	0	0	0	0	0	0	0	0	0	0	Bacteria	Chloroflexi	Anaerolineae	Anaerolineales	Anaerolineaceae
OTU001264	0	0	0	0	0	0	0	0	0	0	0	0	0	0	0	0	0	0	0	0	Bacteria	Cyanobacteria	Oxyphotobacteria	Chloroplast
OTU001265	0	0	0	0	0	0	0	0	0	0	0	0	0	0	0	0	0	0	0	0	Bacteria	Actinobacteria	Acidimicrobiia	IMCC26256
OTU001266	0	0	0	0	0	0	0	0	0	0	0	0	0	0	0	0	0	0	0	0	Bacteria	Patescibacteria	Parcubacteria	Candidatus_Jorgensenbacteria	Candidatus_Adlerbacteria_bacterium_GW2011_GWC1_50_9
OTU001267	0	0	0	0	0	0	0	0	0	0	0	0	0	0	0	0	0	0	0	0	Bacteria	Patescibacteria	Saccharimonadia	Saccharimonadales	Saccharimonadaceae
OTU001268	0	0	0	0	0	0	0	0	0	0	0	0	0	0	0	0	0	0	0	0	Bacteria	Gemmatimonadetes	Gemmatimonadetes	Gemmatimonadales	Gemmatimonadaceae
OTU001269	0	0	0	0	0	0	0	0	0	0	0	0	0	0	0	0	0	0	0	0	Bacteria	Actinobacteria	Actinobacteria	Propionibacteriales	Nocardioidaceae
OTU001270	0	0	0	0	0	0	0	0	0	0	0	0	0	0	0	0	0	0	0	0	Bacteria
OTU001271	0	0	0	0	0	0	0	0	0	0	0	0	0	0	0	0	0	0	0	0	Bacteria	Bacteroidetes	Bacteroidia	Bacteroidales	Prevotellaceae	Prevotella_7	Prevotella_sp_oral_clone_FW035
OTU001272	0	0	0	0	0	0	0	0	0	0	0	0	0	0	0	0	0	0	0	0	Bacteria	Cyanobacteria	Oxyphotobacteria	Chloroplast
OTU001273	0	0	0	0	0	0	0	0	0	0	0	0	0	0	0	0	0	0	0	0	Bacteria	Proteobacteria	Deltaproteobacteria	Desulfovibrionales	Desulfovibrionaceae	Desulfovibrio
OTU001274	0	0	0	0	0	0	0	0	0	0	0	0	0	0	0	0	0	0	0	0	Bacteria
OTU001275	1	0	0	0	0	0	3	1	0	0	0.001116	0	0	0	0	0	0.003108	0.001018	0	0	Bacteria	Firmicutes	Clostridia	Clostridiales	Christensenellaceae	Christensenellaceae_R-7_group
OTU001276	0	0	0	0	0	0	0	0	0	0	0	0	0	0	0	0	0	0	0	0	Bacteria	Deinococcus-Thermus	Deinococci	Deinococcales	Deinococcaceae	Deinococcus
OTU001277	0	0	2	0	1	1	0	1	0	0	0	0	0.002182	0	0.001831	0.001195	0	0.001018	0	0	Bacteria	Firmicutes	Erysipelotrichia	Erysipelotrichales	Erysipelotrichaceae	Dubosiella
OTU001278	0	0	0	0	0	0	0	0	0	0	0	0	0	0	0	0	0	0	0	0	Bacteria	Cyanobacteria	Oxyphotobacteria	Chloroplast
OTU001279	0	0	0	0	0	0	0	0	0	0	0	0	0	0	0	0	0	0	0	0	Bacteria	Proteobacteria	Gammaproteobacteria	Betaproteobacteriales	SC-I-84
OTU001280	0	0	0	0	0	0	0	0	0	0	0	0	0	0	0	0	0	0	0	0	Bacteria	Firmicutes	Bacilli	Bacillales	Paenibacillaceae	Saccharibacillus	Saccharibacillus_kuerlensis
OTU001281	0	0	0	0	0	0	0	0	0	0	0	0	0	0	0	0	0	0	0	0	Bacteria	Acidobacteria	Subgroup_18
OTU001282	0	0	0	0	0	0	0	0	0	0	0	0	0	0	0	0	0	0	0	0	Bacteria	Bacteroidetes	Ignavibacteria	OPB56
OTU001283	0	0	0	0	0	0	0	0	0	0	0	0	0	0	0	0	0	0	0	0	Bacteria	Bacteroidetes	Bacteroidia	Bacteroidales	Muribaculaceae
OTU001284	0	0	0	0	0	0	0	0	0	0	0	0	0	0	0	0	0	0	0	0	Bacteria	BRC1	soil_bacterium_WWH121
OTU001285	0	0	0	0	0	0	0	0	0	0	0	0	0	0	0	0	0	0	0	0	Bacteria	Proteobacteria	Alphaproteobacteria	Rhizobiales	Xanthobacteraceae
OTU001286	0	0	0	0	0	0	0	0	0	0	0	0	0	0	0	0	0	0	0	0	Bacteria	Actinobacteria	Thermoleophilia	Solirubrobacterales
OTU001287	0	0	0	0	0	0	0	0	0	0	0	0	0	0	0	0	0	0	0	0	Bacteria	Acidobacteria	Acidobacteriia	Solibacterales	Solibacteraceae_Subgroup_3	Candidatus_Solibacter
OTU001288	0	0	0	0	0	0	0	0	0	0	0	0	0	0	0	0	0	0	0	0	Bacteria	Planctomycetes	Planctomycetacia	Pirellulales	Pirellulaceae	Pirellula
OTU001289	0	0	0	0	0	0	0	0	0	0	0	0	0	0	0	0	0	0	0	0	Bacteria	Firmicutes	Clostridia	Clostridiales	Lachnospiraceae
OTU001290	0	0	0	0	0	0	0	0	0	0	0	0	0	0	0	0	0	0	0	0	Bacteria	Proteobacteria	Deltaproteobacteria	Myxococcales	Polyangiaceae	Polyangium
OTU001291	0	0	0	0	0	0	0	0	0	0	0	0	0	0	0	0	0	0	0	0	Bacteria	Proteobacteria	Alphaproteobacteria	Sphingomonadales	Sphingomonadaceae	Sphingoaurantiacus
OTU001292	0	0	0	0	0	0	0	0	0	0	0	0	0	0	0	0	0	0	0	0	Bacteria	Chloroflexi	Anaerolineae	Anaerolineales	Anaerolineaceae
OTU001293	0	0	0	0	0	0	0	0	0	0	0	0	0	0	0	0	0	0	0	0	Bacteria	Bacteroidetes	Bacteroidia	Chitinophagales	Chitinophagaceae	Flavisolibacter
OTU001294	0	0	0	0	0	1	0	0	0	0	0	0	0	0	0	0.001195	0	0	0	0	Bacteria	Proteobacteria	Alphaproteobacteria	Caulobacterales	Caulobacteraceae	Brevundimonas
OTU001295	0	0	0	0	0	0	0	0	0	0	0	0	0	0	0	0	0	0	0	0	Bacteria	Proteobacteria	Gammaproteobacteria	Betaproteobacteriales
OTU001296	0	0	0	0	0	0	0	0	0	0	0	0	0	0	0	0	0	0	0	0	Bacteria	Bacteroidetes	Bacteroidia	Bacteroidales	Muribaculaceae
OTU001297	0	0	13	0	0	0	0	0	0	0	0	0	0.014184	0	0	0	0	0	0	0	Bacteria	Actinobacteria	Actinobacteria	Pseudonocardiales	Pseudonocardiaceae	Saccharopolyspora
OTU001298	0	0	0	0	0	0	0	0	0	0	0	0	0	0	0	0	0	0	0	0	Bacteria
OTU001299	0	0	0	0	0	0	0	0	0	0	0	0	0	0	0	0	0	0	0	0	Bacteria
OTU001300	6	0	0	0	0	0	0	0	0	0	0.006696	0	0	0	0	0	0	0	0	0	Bacteria	Proteobacteria	Deltaproteobacteria	Oligoflexales	0319-6G20
OTU001301	0	4	0	0	0	0	0	0	0	0	0	0.00445	0	0	0	0	0	0	0	0	Bacteria	Proteobacteria
OTU001302	0	0	0	0	0	0	0	0	0	0	0	0	0	0	0	0	0	0	0	0	Bacteria	Acidobacteria	Blastocatellia_Subgroup_4	Blastocatellales	Blastocatellaceae
OTU001303	0	0	0	0	0	0	0	0	0	0	0	0	0	0	0	0	0	0	0	0	Bacteria	Planctomycetes	Phycisphaerae	mle1-8
OTU001304	0	0	0	0	0	0	0	0	0	0	0	0	0	0	0	0	0	0	0	0	Bacteria	Firmicutes	Clostridia	Clostridiales	Ruminococcaceae	Ruminiclostridium
OTU001305	0	0	0	0	0	0	0	0	0	0	0	0	0	0	0	0	0	0	0	0	Bacteria	Proteobacteria	Deltaproteobacteria	Myxococcales	KD3-10
OTU001306	0	0	0	0	0	0	0	0	0	0	0	0	0	0	0	0	0	0	0	0	Bacteria	Firmicutes	Negativicutes	Selenomonadales	Veillonellaceae	Sporomusa
OTU001307	0	0	0	0	0	0	0	0	0	0	0	0	0	0	0	0	0	0	0	0	Bacteria	Firmicutes	Bacilli	Bacillales	Planococcaceae	Savagea
OTU001308	0	0	0	0	0	0	0	0	0	0	0	0	0	0	0	0	0	0	0	0	Bacteria	Acidobacteria	Acidobacteriia	Solibacterales	Solibacteraceae_Subgroup_3	Candidatus_Solibacter
OTU001309	0	0	0	0	0	0	0	0	0	0	0	0	0	0	0	0	0	0	0	0	Bacteria	Acidobacteria	Acidobacteriia	Solibacterales	Solibacteraceae_Subgroup_3	Candidatus_Solibacter
OTU001310	0	0	0	0	0	0	0	0	0	0	0	0	0	0	0	0	0	0	0	0	Bacteria	Acidobacteria	Acidobacteriia	Solibacterales	Solibacteraceae_Subgroup_3	Bryobacter
OTU001311	0	0	0	0	0	0	0	0	0	0	0	0	0	0	0	0	0	0	0	0	Bacteria	Firmicutes	Clostridia	Clostridiales	Lachnospiraceae	Lachnospiraceae_NK4A136_group
OTU001312	0	0	0	0	0	0	0	0	0	0	0	0	0	0	0	0	0	0	0	0	Bacteria	Actinobacteria	Actinobacteria	Micrococcales	Microbacteriaceae	Leucobacter
OTU001313	0	0	0	0	0	0	0	0	0	0	0	0	0	0	0	0	0	0	0	0	Bacteria	Chloroflexi	Ktedonobacteria	C0119
OTU001314	0	0	0	0	0	0	0	1	0	0	0	0	0	0	0	0	0	0.001018	0	0	Bacteria	Cyanobacteria	Oxyphotobacteria	Chloroplast
OTU001315	0	0	0	0	0	0	0	0	0	0	0	0	0	0	0	0	0	0	0	0	Bacteria	Gemmatimonadetes	S0134_terrestrial_group
OTU001316	0	0	0	0	0	0	0	0	0	0	0	0	0	0	0	0	0	0	0	0	Bacteria	Proteobacteria	Deltaproteobacteria
OTU001317	0	0	0	0	0	0	0	0	0	0	0	0	0	0	0	0	0	0	0	0	Bacteria	Proteobacteria	Deltaproteobacteria	Syntrophobacterales	Syntrophobacteraceae	Syntrophobacter
OTU001318	0	0	0	0	0	0	0	0	0	0	0	0	0	0	0	0	0	0	0	0	Bacteria	Proteobacteria	Gammaproteobacteria	Pseudomonadales	Moraxellaceae	Acinetobacter
OTU001319	0	0	0	0	0	0	0	0	0	0	0	0	0	0	0	0	0	0	0	0	Bacteria	Actinobacteria	Actinobacteria	Propionibacteriales	Nocardioidaceae	Nocardioides
OTU001320	0	0	0	0	0	0	0	0	0	0	0	0	0	0	0	0	0	0	0	0	Bacteria	Verrucomicrobia	Verrucomicrobiae	Pedosphaerales	Pedosphaeraceae
OTU001321	0	0	0	0	0	0	0	0	0	0	0	0	0	0	0	0	0	0	0	0	Bacteria
OTU001322	0	0	0	0	0	0	0	0	0	0	0	0	0	0	0	0	0	0	0	0	Bacteria	Actinobacteria	Actinobacteria	Corynebacteriales	Nocardiaceae	Gordonia
OTU001323	0	0	0	0	0	0	0	0	0	0	0	0	0	0	0	0	0	0	0	0	Bacteria	Chloroflexi	Anaerolineae	Anaerolineales	Anaerolineaceae
OTU001324	7	0	0	0	0	0	0	0	0	0	0.007812	0	0	0	0	0	0	0	0	0	Bacteria	Deinococcus-Thermus	Deinococci	Deinococcales	Deinococcaceae	Deinococcus
OTU001325	0	0	0	0	0	0	0	0	0	0	0	0	0	0	0	0	0	0	0	0	Bacteria	Acidobacteria	Subgroup_6
OTU001326	0	0	0	0	0	0	0	0	0	0	0	0	0	0	0	0	0	0	0	0	Bacteria	Bacteroidetes	Bacteroidia	Sphingobacteriales	Sphingobacteriaceae
OTU001327	0	0	0	0	0	0	0	0	0	0	0	0	0	0	0	0	0	0	0	0	Bacteria	Bacteroidetes	Bacteroidia	Flavobacteriales	Flavobacteriaceae	Flavobacterium
OTU001328	0	0	0	0	0	0	0	0	1	0	0	0	0	0	0	0	0	0	0.001182	0	Bacteria	Proteobacteria	Gammaproteobacteria	Xanthomonadales
OTU001329	0	0	0	0	0	0	0	0	0	0	0	0	0	0	0	0	0	0	0	0	Archaea	Euryarchaeota	Methanobacteria	Methanobacteriales	Methanobacteriaceae	Methanobacterium
OTU001330	0	0	0	0	0	0	0	0	0	0	0	0	0	0	0	0	0	0	0	0	Bacteria	Firmicutes
OTU001331	0	0	0	0	2	0	1	1	1	0	0	0	0	0	0.003663	0	0.001036	0.001018	0.001182	0	Bacteria
OTU001332	11	0	0	0	0	0	0	0	0	0	0.012277	0	0	0	0	0	0	0	0	0	Bacteria	Actinobacteria	Actinobacteria	Propionibacteriales	Nocardioidaceae	Nocardioides
OTU001333	0	0	0	0	0	0	0	0	0	0	0	0	0	0	0	0	0	0	0	0	Bacteria	Cyanobacteria	Oxyphotobacteria	Chloroplast
OTU001334	0	0	0	0	0	0	0	0	0	0	0	0	0	0	0	0	0	0	0	0	Bacteria	Proteobacteria	Deltaproteobacteria	Myxococcales	Haliangiaceae	Haliangium
OTU001335	0	0	0	0	0	0	0	0	0	0	0	0	0	0	0	0	0	0	0	0	Bacteria	Firmicutes	Bacilli	Bacillales	Bacillaceae	Bacillus
OTU001336	2	1	5	2	0	0	2	3	0	1	0.002232	0.001112	0.005455	0.00219	0	0	0.002072	0.003055	0	0.00107	Bacteria
OTU001337	0	0	0	0	0	0	0	0	0	0	0	0	0	0	0	0	0	0	0	0	Bacteria	Firmicutes	Bacilli	Bacillales	Bacillaceae
OTU001338	0	0	0	0	0	0	0	0	0	0	0	0	0	0	0	0	0	0	0	0	Bacteria	Proteobacteria	Deltaproteobacteria	Oligoflexales	0319-6G20
OTU001339	0	0	0	0	0	0	0	0	0	0	0	0	0	0	0	0	0	0	0	0	Bacteria	Firmicutes	Bacilli	Bacillales
OTU001340	2	0	2	4	1	0	0	0	1	1	0.002232	0	0.002182	0.00438	0.001831	0	0	0	0.001182	0.00107	Bacteria	Proteobacteria	Gammaproteobacteria	Enterobacteriales	Enterobacteriaceae
OTU001341	0	0	0	0	0	0	0	0	0	0	0	0	0	0	0	0	0	0	0	0	Bacteria
OTU001342	0	0	0	0	0	0	0	0	0	0	0	0	0	0	0	0	0	0	0	0	Bacteria	Rokubacteria	NC10	Rokubacteriales
OTU001343	0	0	0	0	0	0	0	0	0	0	0	0	0	0	0	0	0	0	0	0	Bacteria
OTU001344	0	7	0	0	0	0	0	0	0	0	0	0.007787	0	0	0	0	0	0	0	0	Bacteria	Actinobacteria	Actinobacteria	Pseudonocardiales	Pseudonocardiaceae	Actinomycetospora
OTU001345	0	0	0	0	0	0	0	0	0	0	0	0	0	0	0	0	0	0	0	0	Bacteria	Planctomycetes	Planctomycetacia	Pirellulales	Pirellulaceae
OTU001346	0	0	0	0	0	0	0	0	0	0	0	0	0	0	0	0	0	0	0	0	Bacteria	Chloroflexi	Anaerolineae
OTU001347	0	0	0	0	0	0	0	0	0	0	0	0	0	0	0	0	0	0	0	0
OTU001348	0	0	0	0	0	0	0	0	0	0	0	0	0	0	0	0	0	0	0	0	Bacteria	Firmicutes	Bacilli	Bacillales	Paenibacillaceae	Paenibacillus	Paenibacillus_ripae
OTU001349	0	0	0	0	0	0	0	0	0	0	0	0	0	0	0	0	0	0	0	0	Bacteria	Chloroflexi	Anaerolineae	Anaerolineales	Anaerolineaceae
OTU001350	0	0	0	0	0	0	0	0	0	0	0	0	0	0	0	0	0	0	0	0	Bacteria	Acidobacteria	Acidobacteriia	Acidobacteriales	Koribacteraceae	Candidatus_Koribacter	Candidatus_Koribacter_versatilis_Ellin345
OTU001351	0	0	0	0	0	0	0	0	0	0	0	0	0	0	0	0	0	0	0	0	Bacteria	Bacteroidetes	Bacteroidia	Bacteroidales	Bacteroidetes_vadinHA17
OTU001352	0	0	0	0	0	0	0	0	0	0	0	0	0	0	0	0	0	0	0	0	Bacteria	Actinobacteria	Actinobacteria
OTU001353	0	0	0	0	0	0	0	0	0	0	0	0	0	0	0	0	0	0	0	0	Bacteria	Proteobacteria	Gammaproteobacteria	Betaproteobacteriales	Hydrogenophilaceae	Thiobacillus
OTU001354	0	0	0	0	1	0	0	0	0	0	0	0	0	0	0.001831	0	0	0	0	0	Bacteria	Proteobacteria	Gammaproteobacteria	Xanthomonadales	Xanthomonadaceae	Lysobacter
OTU001355	0	0	0	0	0	0	0	0	0	0	0	0	0	0	0	0	0	0	0	0	Bacteria	Bacteroidetes	Bacteroidia	Bacteroidales	SB-5
OTU001356	0	0	1	0	1	0	0	1	0	0	0	0	0.001091	0	0.001831	0	0	0.001018	0	0	Bacteria	Actinobacteria	Coriobacteriia	Coriobacteriales	Coriobacteriaceae	Collinsella
OTU001357	0	0	0	0	0	0	0	0	0	0	0	0	0	0	0	0	0	0	0	0	Bacteria	Firmicutes	Clostridia	Clostridiales
OTU001358	0	0	0	0	0	0	0	0	0	0	0	0	0	0	0	0	0	0	0	0	Bacteria	Firmicutes	Clostridia	Clostridiales	Ruminococcaceae
OTU001359	0	0	0	0	0	0	0	0	0	0	0	0	0	0	0	0	0	0	0	0	Bacteria	Actinobacteria	Thermoleophilia	Gaiellales
OTU001360	0	0	0	0	0	0	0	0	0	0	0	0	0	0	0	0	0	0	0	0	Bacteria	Acidobacteria	Acidobacteriia	Solibacterales	Solibacteraceae_Subgroup_3	Bryobacter
OTU001361	0	0	0	0	0	0	0	0	0	0	0	0	0	0	0	0	0	0	0	0	Bacteria	Bacteroidetes	Bacteroidia	Chitinophagales	Chitinophagaceae	Flavitalea
OTU001362	0	0	0	0	0	0	0	0	0	0	0	0	0	0	0	0	0	0	0	0	Bacteria	Patescibacteria	Saccharimonadia	Saccharimonadales
OTU001363	0	0	0	0	0	0	0	0	0	0	0	0	0	0	0	0	0	0	0	0	Bacteria	Proteobacteria
OTU001364	0	0	0	0	0	0	0	0	0	0	0	0	0	0	0	0	0	0	0	0	Bacteria	Actinobacteria	Actinobacteria	Micrococcales	Micrococcales_Incertae_Sedis	Timonella	Timonella_sp_06B10-4-8
OTU001365	0	0	0	0	0	0	0	0	0	0	0	0	0	0	0	0	0	0	0	0	Bacteria	Actinobacteria	Actinobacteria	Corynebacteriales	Nocardiaceae	Rhodococcus
OTU001366	0	0	1	2	0	0	0	2	0	0	0	0	0.001091	0.00219	0	0	0	0.002037	0	0	Bacteria	Proteobacteria	Gammaproteobacteria	Enterobacteriales	Enterobacteriaceae
OTU001367	0	0	0	0	0	0	0	0	0	0	0	0	0	0	0	0	0	0	0	0	Bacteria	Bacteroidetes	Bacteroidia	Bacteroidales	Tannerellaceae	Parabacteroides	Parabacteroides_goldsteinii
OTU001368	0	0	0	0	0	0	0	0	0	0	0	0	0	0	0	0	0	0	0	0	Bacteria	Firmicutes	Clostridia	Clostridiales	Clostridiaceae_1
OTU001369	1	0	0	6	1	0	0	0	0	0	0.001116	0	0	0.006571	0.001831	0	0	0	0	0	Bacteria
OTU001370	0	0	0	0	0	0	0	0	0	0	0	0	0	0	0	0	0	0	0	0	Bacteria	Entotheonellaeota	Entotheonellia	Entotheonellales	Entotheonellaceae
OTU001371	0	0	0	0	0	0	0	0	0	0	0	0	0	0	0	0	0	0	0	0	Bacteria	Firmicutes	Clostridia	Clostridiales	Clostridiaceae_1
OTU001372	0	0	0	0	0	0	0	0	0	0	0	0	0	0	0	0	0	0	0	0	Bacteria	Actinobacteria	Actinobacteria	Propionibacteriales	Propionibacteriaceae
OTU001373	0	0	0	0	0	0	0	0	0	0	0	0	0	0	0	0	0	0	0	0	Bacteria
OTU001374	0	0	0	0	0	0	0	0	0	0	0	0	0	0	0	0	0	0	0	0	Bacteria	Proteobacteria	Alphaproteobacteria	Rhizobiales
OTU001375	0	0	1	0	0	0	0	1	0	0	0	0	0.001091	0	0	0	0	0.001018	0	0	Bacteria	Actinobacteria	Actinobacteria	Pseudonocardiales	Pseudonocardiaceae	Actinomycetospora
OTU001376	0	0	0	0	0	0	0	0	0	0	0	0	0	0	0	0	0	0	0	0	Bacteria	Proteobacteria	Deltaproteobacteria	Myxococcales	Haliangiaceae	Haliangium
OTU001377	0	0	0	0	0	0	0	0	0	0	0	0	0	0	0	0	0	0	0	0	Bacteria	Patescibacteria	Parcubacteria	Candidatus_Moranbacteria
OTU001378	0	0	0	0	0	0	0	0	0	0	0	0	0	0	0	0	0	0	0	0	Bacteria	Deferribacteres	Deferribacteres	Deferribacterales	Deferribacteraceae	Mucispirillum	Mucispirillum_schaedleri_ASF457
OTU001379	0	0	0	0	0	0	0	0	0	0	0	0	0	0	0	0	0	0	0	0	Bacteria	Chloroflexi	Anaerolineae
OTU001380	0	0	0	0	0	0	0	0	0	0	0	0	0	0	0	0	0	0	0	0	Bacteria
OTU001381	0	0	0	0	0	0	0	0	0	0	0	0	0	0	0	0	0	0	0	0	Bacteria
OTU001382	0	0	0	0	0	0	0	0	0	0	0	0	0	0	0	0	0	0	0	0	Bacteria	Actinobacteria
OTU001383	0	0	0	0	0	0	0	0	0	0	0	0	0	0	0	0	0	0	0	0	Bacteria	Chloroflexi	Anaerolineae	RBG-13-54-9
OTU001384	0	0	0	0	0	0	0	0	0	0	0	0	0	0	0	0	0	0	0	0	Bacteria	Proteobacteria	Gammaproteobacteria
OTU001385	0	0	0	0	0	0	0	0	0	0	0	0	0	0	0	0	0	0	0	0	Bacteria	Actinobacteria	Actinobacteria	Micrococcales	Micrococcaceae	Nesterenkonia	Nesterenkonia_sp_MY13
OTU001386	0	0	0	0	0	0	0	0	0	0	0	0	0	0	0	0	0	0	0	0	Bacteria	Proteobacteria	Gammaproteobacteria	Betaproteobacteriales	Neisseriaceae	Neisseria
OTU001387	0	0	0	0	0	0	0	0	0	0	0	0	0	0	0	0	0	0	0	0	Bacteria	Chloroflexi	Anaerolineae	SJA-15
OTU001388	0	0	0	0	0	0	0	0	0	0	0	0	0	0	0	0	0	0	0	0	Bacteria	Bacteroidetes	Bacteroidia	Sphingobacteriales	Sphingobacteriaceae	Sphingobacterium
OTU001389	0	0	0	0	0	0	0	0	0	0	0	0	0	0	0	0	0	0	0	0	Bacteria	Verrucomicrobia	Verrucomicrobiae	Pedosphaerales	Pedosphaeraceae	ADurbBin063-1	bacterium_Ellin515
OTU001390	0	0	0	0	0	0	0	0	0	0	0	0	0	0	0	0	0	0	0	0	Bacteria	Planctomycetes	Phycisphaerae	Pla1_lineage
OTU001391	0	0	0	0	0	0	0	0	0	0	0	0	0	0	0	0	0	0	0	0	Bacteria	Chloroflexi	Anaerolineae	Anaerolineales	Anaerolineaceae
OTU001392	0	0	0	0	0	0	0	0	0	0	0	0	0	0	0	0	0	0	0	0	Bacteria
OTU001393	0	0	0	0	0	0	0	0	0	0	0	0	0	0	0	0	0	0	0	0
OTU001394	0	0	0	0	0	0	0	0	0	0	0	0	0	0	0	0	0	0	0	0	Bacteria	Chlamydiae	Chlamydiae	Chlamydiales	Parachlamydiaceae
OTU001395	0	0	0	0	0	0	0	0	0	0	0	0	0	0	0	0	0	0	0	0	Bacteria	Proteobacteria	Deltaproteobacteria	Myxococcales
OTU001396	0	0	0	0	0	0	0	0	0	0	0	0	0	0	0	0	0	0	0	0	Bacteria	Proteobacteria	Gammaproteobacteria	Betaproteobacteriales	TRA3-20
OTU001397	0	0	0	0	0	0	0	0	0	0	0	0	0	0	0	0	0	0	0	0	Bacteria
OTU001398	0	0	0	0	0	0	0	0	0	0	0	0	0	0	0	0	0	0	0	0	Bacteria	Actinobacteria	Actinobacteria	Micrococcales	Cellulomonadaceae	Cellulomonas
OTU001399	0	0	0	0	0	0	0	0	0	0	0	0	0	0	0	0	0	0	0	0	Bacteria
OTU001400	2	1	0	0	0	0	0	0	0	0	0.002232	0.001112	0	0	0	0	0	0	0	0	Bacteria
OTU001401	0	0	0	0	0	0	0	0	0	0	0	0	0	0	0	0	0	0	0	0	Bacteria	Bacteroidetes	Chlorobia	Chlorobiales	Chlorobiaceae	Chlorobaculum	Chlorobaculum_limnaeum
OTU001402	0	0	0	0	0	0	0	0	0	0	0	0	0	0	0	0	0	0	0	0	Bacteria	Actinobacteria	Actinobacteria	Propionibacteriales	Nocardioidaceae	Nocardioides
OTU001403	0	0	0	0	0	0	0	0	0	0	0	0	0	0	0	0	0	0	0	0	Bacteria	Proteobacteria	Alphaproteobacteria	Rhizobiales	Devosiaceae	Devosia
OTU001404	0	0	0	0	0	0	0	0	0	0	0	0	0	0	0	0	0	0	0	0	Bacteria	Cyanobacteria	Oxyphotobacteria	Nostocales	Chroococcidiopsaceae	Chroococcidiopsis_PCC_7203
OTU001405	0	0	0	0	0	0	0	0	0	0	0	0	0	0	0	0	0	0	0	0	Bacteria	Acidobacteria	Holophagae	Subgroup_7
OTU001406	0	0	0	0	0	0	0	0	0	0	0	0	0	0	0	0	0	0	0	0	Bacteria	Firmicutes	Clostridia	Clostridiales	Ruminococcaceae
OTU001407	0	0	0	0	0	0	0	0	0	0	0	0	0	0	0	0	0	0	0	0	Bacteria	Bacteroidetes	Ignavibacteria	Ignavibacteriales	BSV40
OTU001408	0	0	0	0	0	0	0	0	0	0	0	0	0	0	0	0	0	0	0	0	Bacteria	Bacteroidetes	Bacteroidia	Flavobacteriales	Flavobacteriaceae	Flavobacterium
OTU001409	0	0	0	0	0	0	0	0	0	0	0	0	0	0	0	0	0	0	0	0	Bacteria	Actinobacteria	Actinobacteria	Micrococcales	Intrasporangiaceae	Oryzihumus	Oryzihumus_leptocrescens
OTU001410	0	0	0	0	0	0	0	0	0	0	0	0	0	0	0	0	0	0	0	0	Bacteria	Actinobacteria	Actinobacteria	Pseudonocardiales	Pseudonocardiaceae	Pseudonocardia
OTU001411	0	0	0	0	0	0	0	0	0	0	0	0	0	0	0	0	0	0	0	0	Bacteria	Nitrospirae	Nitrospira	Nitrospirales	Nitrospiraceae	Nitrospira
OTU001412	0	0	0	0	0	0	0	0	0	0	0	0	0	0	0	0	0	0	0	0	Bacteria	Chloroflexi	Anaerolineae
OTU001413	0	0	0	0	0	0	0	0	0	0	0	0	0	0	0	0	0	0	0	0	Bacteria	Proteobacteria	Alphaproteobacteria	Rhodospirillales	Rhodopirillaceae	Defluviicoccus
OTU001414	2	0	1	0	0	0	0	0	0	0	0.002232	0	0.001091	0	0	0	0	0	0	0	Bacteria	Proteobacteria	Gammaproteobacteria	Enterobacteriales	Enterobacteriaceae	Franconibacter
OTU001415	0	0	0	0	0	0	0	0	0	0	0	0	0	0	0	0	0	0	0	0	Bacteria
OTU001416	0	0	0	0	0	0	0	0	0	0	0	0	0	0	0	0	0	0	0	0	Bacteria	Patescibacteria
OTU001417	0	0	0	0	0	0	0	0	0	0	0	0	0	0	0	0	0	0	0	0	Bacteria	Acidobacteria	Acidobacteriia	Solibacterales	Solibacteraceae_Subgroup_3	Bryobacter
OTU001418	0	0	0	0	0	0	0	0	0	0	0	0	0	0	0	0	0	0	0	0	Bacteria	Proteobacteria	Alphaproteobacteria	Sphingomonadales	Sphingomonadaceae	Novosphingobium
OTU001419	0	0	0	0	0	0	0	0	0	0	0	0	0	0	0	0	0	0	0	0	Bacteria	Bacteroidetes	Ignavibacteria	Ignavibacteriales	UA-50
OTU001420	0	0	0	0	0	0	0	0	0	0	0	0	0	0	0	0	0	0	0	0	Bacteria	Actinobacteria	Actinobacteria	Actinomycetales	Actinomycetaceae	Actinomyces
OTU001421	0	0	0	0	0	0	0	0	0	0	0	0	0	0	0	0	0	0	0	0	Bacteria	Acidobacteria	Acidobacteriia	Solibacterales	Solibacteraceae_Subgroup_3	Bryobacter
OTU001422	0	0	0	0	0	0	0	0	0	0	0	0	0	0	0	0	0	0	0	0	Bacteria	Firmicutes	Clostridia	Clostridiales	Lachnospiraceae	Lachnospira
OTU001423	0	0	0	0	0	0	0	0	0	0	0	0	0	0	0	0	0	0	0	0	Bacteria	Actinobacteria	Actinobacteria	Streptosporangiales	Thermomonosporaceae	Actinomadura
OTU001424	0	0	0	0	0	0	0	0	0	0	0	0	0	0	0	0	0	0	0	0	Bacteria
OTU001425	0	0	0	0	0	0	0	0	0	0	0	0	0	0	0	0	0	0	0	0	Bacteria	Proteobacteria	Gammaproteobacteria	Alteromonadales	Alteromonadaceae	Rheinheimera
OTU001426	0	0	0	0	0	0	0	0	0	0	0	0	0	0	0	0	0	0	0	0	Bacteria
OTU001427	0	0	0	0	0	0	0	0	0	0	0	0	0	0	0	0	0	0	0	0	Bacteria	Rokubacteria	NC10	Methylomirabilales	Methylomirabilaceae	Sh765B-TzT-35
OTU001428	1	0	0	0	0	0	0	0	0	0	0.001116	0	0	0	0	0	0	0	0	0	Bacteria
OTU001429	0	0	0	0	0	0	0	0	0	0	0	0	0	0	0	0	0	0	0	0	Bacteria	Firmicutes	Clostridia	Clostridiales	Lachnospiraceae	Lachnospiraceae_NK4A136_group
OTU001430	0	0	0	0	0	0	0	0	0	0	0	0	0	0	0	0	0	0	0	0	Bacteria
OTU001431	1	0	0	1	0	0	0	0	0	0	0.001116	0	0	0.001095	0	0	0	0	0	0	Bacteria	Actinobacteria	Actinobacteria	PeM15
OTU001432	0	0	0	0	0	0	0	0	0	0	0	0	0	0	0	0	0	0	0	0	Bacteria
OTU001433	0	0	0	0	0	0	0	0	1	0	0	0	0	0	0	0	0	0	0.001182	0	Bacteria	Acidobacteria	Holophagae	Subgroup_7
OTU001434	0	0	0	0	0	0	0	0	0	0	0	0	0	0	0	0	0	0	0	0	Bacteria
OTU001435	0	0	0	0	0	0	0	0	0	0	0	0	0	0	0	0	0	0	0	0	Bacteria	Acidobacteria	Acidobacteriia	Acidobacteriales
OTU001436	0	0	0	0	0	0	0	0	0	0	0	0	0	0	0	0	0	0	0	0	Bacteria	Proteobacteria	Alphaproteobacteria	Caulobacterales	Caulobacteraceae	Phenylobacterium
OTU001437	0	0	0	0	0	0	0	0	0	0	0	0	0	0	0	0	0	0	0	0	Bacteria	Patescibacteria	Parcubacteria	Candidatus_Nomurabacteria
OTU001438	0	0	0	0	0	0	0	0	0	0	0	0	0	0	0	0	0	0	0	0	Bacteria	Chloroflexi	Anaerolineae	SJA-15
OTU001439	0	0	0	0	0	0	0	0	0	0	0	0	0	0	0	0	0	0	0	0	Bacteria	Proteobacteria	Gammaproteobacteria	Betaproteobacteriales	Burkholderiaceae
OTU001440	0	0	0	0	0	0	0	0	0	0	0	0	0	0	0	0	0	0	0	0	Bacteria	Proteobacteria	Alphaproteobacteria	Caulobacterales	Caulobacteraceae	Phenylobacterium
OTU001441	0	0	0	0	0	0	0	0	0	0	0	0	0	0	0	0	0	0	0	0	Bacteria	Patescibacteria	Parcubacteria	Candidatus_Moranbacteria
OTU001442	0	0	0	1	2	0	0	0	0	0	0	0	0	0.001095	0.003663	0	0	0	0	0	Bacteria	Bacteroidetes	Bacteroidia	Cytophagales	Microscillaceae
OTU001443	0	0	0	0	0	0	0	0	0	0	0	0	0	0	0	0	0	0	0	0	Bacteria	Proteobacteria	Alphaproteobacteria	Acetobacterales	Acetobacteraceae
OTU001444	0	0	0	0	0	0	0	0	0	0	0	0	0	0	0	0	0	0	0	0	Bacteria	Proteobacteria	Gammaproteobacteria	Aeromonadales	Aeromonadaceae	Zobellella
OTU001445	0	0	0	2	0	0	0	1	0	0	0	0	0	0.00219	0	0	0	0.001018	0	0	Bacteria	Proteobacteria
OTU001446	1	1	0	0	0	0	0	0	0	0	0.001116	0.001112	0	0	0	0	0	0	0	0	Bacteria	Firmicutes	Clostridia	Clostridiales	Ruminococcaceae	Ruminococcaceae_UCG-014
OTU001447	0	0	0	0	0	0	0	0	0	0	0	0	0	0	0	0	0	0	0	0	Bacteria	Fibrobacteres	Fibrobacteria	Fibrobacterales	possible_family_01
OTU001448	0	0	0	0	1	0	0	0	0	0	0	0	0	0	0.001831	0	0	0	0	0	Bacteria	Firmicutes	Clostridia	Clostridiales	Lachnospiraceae	Blautia
OTU001449	0	0	0	0	0	0	0	0	0	0	0	0	0	0	0	0	0	0	0	0	Bacteria	Proteobacteria	Alphaproteobacteria	Rhizobiales	Rhizobiales_Incertae_Sedis	Bauldia
OTU001450	0	0	0	0	0	0	0	0	0	0	0	0	0	0	0	0	0	0	0	0	Bacteria	Chloroflexi	Anaerolineae	SJA-15
OTU001451	0	0	0	0	0	0	0	0	0	0	0	0	0	0	0	0	0	0	0	0	Bacteria	Chloroflexi	Anaerolineae	Anaerolineales	Anaerolineaceae
OTU001452	0	0	0	0	0	0	0	0	0	0	0	0	0	0	0	0	0	0	0	0	Bacteria	Chloroflexi	Anaerolineae	Anaerolineales	Anaerolineaceae	Anaerolinea
OTU001453	0	0	0	0	0	0	0	0	0	0	0	0	0	0	0	0	0	0	0	0	Bacteria	Firmicutes	Bacilli	Bacillales	Paenibacillaceae	Paenibacillus
OTU001454	0	2	0	0	0	0	0	1	0	0	0	0.002225	0	0	0	0	0	0.001018	0	0	Bacteria	Firmicutes	Negativicutes	Selenomonadales	Acidaminococcaceae	Phascolarctobacterium
OTU001455	0	0	1	0	0	0	0	0	0	0	0	0	0.001091	0	0	0	0	0	0	0	Bacteria	Actinobacteria	Actinobacteria	Micrococcales	Dermabacteraceae	Dermabacter
OTU001456	0	0	0	0	0	0	0	0	0	0	0	0	0	0	0	0	0	0	0	0	Bacteria	Proteobacteria	Gammaproteobacteria	Betaproteobacteriales	Burkholderiaceae	Massilia
OTU001457	0	0	0	0	0	0	0	0	0	0	0	0	0	0	0	0	0	0	0	0	Bacteria	Chloroflexi	Anaerolineae	Caldilineales	Caldilineaceae
OTU001458	0	0	0	0	0	0	0	0	0	0	0	0	0	0	0	0	0	0	0	0	Bacteria	Actinobacteria	Actinobacteria	Streptosporangiales	Nocardiopsaceae	Nocardiopsis	Nocardiopsis_flavescens
OTU001459	0	0	0	0	0	0	0	0	0	0	0	0	0	0	0	0	0	0	0	0	Bacteria	Actinobacteria	Actinobacteria	Micrococcales	Microbacteriaceae	Agromyces
OTU001460	0	0	0	0	0	0	0	0	0	0	0	0	0	0	0	0	0	0	0	0	Bacteria	Patescibacteria	Parcubacteria	Candidatus_Adlerbacteria
OTU001461	0	0	0	0	0	0	0	0	0	0	0	0	0	0	0	0	0	0	0	0	Bacteria	Actinobacteria	Actinobacteria	Propionibacteriales	Nocardioidaceae	Nocardioides
OTU001462	0	0	0	0	0	0	0	0	0	0	0	0	0	0	0	0	0	0	0	0	Bacteria	Actinobacteria	Actinobacteria	Streptomycetales	Streptomycetaceae	Streptomyces	Streptomyces_thermoatroviridis
OTU001463	0	0	0	0	0	0	0	0	0	0	0	0	0	0	0	0	0	0	0	0	Bacteria	Firmicutes	Clostridia	Clostridiales	Ruminococcaceae	Anaerotruncus
OTU001464	0	0	0	0	0	0	0	0	0	0	0	0	0	0	0	0	0	0	0	0	Archaea	Euryarchaeota	Methanomicrobia	Methanosarcinales	Methanosaetaceae	Methanosaeta
OTU001465	0	0	0	0	0	0	0	0	0	0	0	0	0	0	0	0	0	0	0	0	Bacteria	Actinobacteria	Thermoleophilia	Solirubrobacterales	Solirubrobacteraceae	Conexibacter
OTU001466	0	0	0	0	0	0	0	0	0	0	0	0	0	0	0	0	0	0	0	0	Bacteria
OTU001467	0	0	0	0	0	0	0	0	0	0	0	0	0	0	0	0	0	0	0	0	Bacteria	Bacteroidetes	Bacteroidia	Sphingobacteriales	Sphingobacteriaceae	Sphingobacterium
OTU001468	0	0	0	0	0	0	0	0	0	0	0	0	0	0	0	0	0	0	0	0	Bacteria	Firmicutes	Bacilli	Bacillales	Alicyclobacillaceae	Tumebacillus
OTU001469	0	0	0	0	0	0	0	0	0	0	0	0	0	0	0	0	0	0	0	0	Bacteria
OTU001470	0	1	0	0	0	0	0	0	0	0	0	0.001112	0	0	0	0	0	0	0	0	Bacteria	Firmicutes	Clostridia	Clostridiales	Lachnospiraceae	Lachnoclostridium
OTU001471	0	0	0	0	0	0	0	0	0	0	0	0	0	0	0	0	0	0	0	0	Bacteria	Bacteroidetes	Bacteroidia	Sphingobacteriales	Sphingobacteriaceae
OTU001472	0	0	0	0	0	0	0	0	0	0	0	0	0	0	0	0	0	0	0	0	Bacteria	Bacteroidetes	Bacteroidia	Sphingobacteriales	Sphingobacteriaceae	Sphingobacterium
OTU001473	0	0	0	0	0	0	0	0	0	0	0	0	0	0	0	0	0	0	0	0	Bacteria
OTU001474	0	0	0	0	0	0	0	0	0	0	0	0	0	0	0	0	0	0	0	0	Bacteria	Chloroflexi	Anaerolineae	SJA-15
OTU001475	0	0	0	0	0	0	0	0	0	0	0	0	0	0	0	0	0	0	0	0	Bacteria	Patescibacteria	Parcubacteria	Candidatus_Moranbacteria
OTU001476	0	0	0	0	0	0	0	0	0	0	0	0	0	0	0	0	0	0	0	0	Bacteria	Firmicutes	Clostridia	Clostridiales
OTU001477	0	0	0	0	0	0	0	0	0	0	0	0	0	0	0	0	0	0	0	0	Bacteria	Patescibacteria	Parcubacteria	Candidatus_Jorgensenbacteria	Candidatus_Adlerbacteria_bacterium_GW2011_GWC1_50_9
OTU001478	0	0	0	0	0	0	0	0	0	0	0	0	0	0	0	0	0	0	0	0	Bacteria	Firmicutes	Bacilli	Lactobacillales	Streptococcaceae	Streptococcus	Streptococcus_sobrinus
OTU001479	0	0	0	0	0	2	0	0	0	0	0	0	0	0	0	0.00239	0	0	0	0	Bacteria	Bacteroidetes	Bacteroidia	Flavobacteriales	Weeksellaceae
OTU001480	0	0	0	0	0	0	0	0	0	0	0	0	0	0	0	0	0	0	0	0	Bacteria
OTU001481	0	0	0	0	0	0	0	0	0	0	0	0	0	0	0	0	0	0	0	0	Bacteria	Cyanobacteria	Oxyphotobacteria	Chloroplast
OTU001482	0	0	0	0	0	0	0	0	0	0	0	0	0	0	0	0	0	0	0	0	Bacteria	Gemmatimonadetes	Gemmatimonadetes	Gemmatimonadales	Gemmatimonadaceae
OTU001483	0	0	0	0	0	0	0	0	0	0	0	0	0	0	0	0	0	0	0	0	Bacteria	Proteobacteria	Deltaproteobacteria	Oligoflexales	0319-6G20
OTU001484	0	0	0	0	0	0	0	0	0	0	0	0	0	0	0	0	0	0	0	0	Bacteria	Firmicutes	Bacilli	Bacillales	Bacillaceae	Bacillus
OTU001485	0	0	0	0	0	0	0	0	0	0	0	0	0	0	0	0	0	0	0	0	Bacteria	Verrucomicrobia	Verrucomicrobiae	Pedosphaerales	Pedosphaeraceae	ADurbBin063-1
OTU001486	5	2	6	0	0	1	3	3	0	2	0.00558	0.002225	0.006546	0	0	0.001195	0.003108	0.003055	0	0.002141	Bacteria	Firmicutes	Bacilli	Lactobacillales	Enterococcaceae
OTU001487	0	0	0	0	0	0	0	0	0	0	0	0	0	0	0	0	0	0	0	0	Bacteria	Proteobacteria	Alphaproteobacteria
OTU001488	0	0	0	0	0	0	0	0	0	0	0	0	0	0	0	0	0	0	0	0	Bacteria	Acidobacteria	Acidobacteriia	Acidobacteriales	Koribacteraceae	Candidatus_Koribacter
OTU001489	0	0	0	0	0	0	0	0	0	0	0	0	0	0	0	0	0	0	0	0	Bacteria	Verrucomicrobia	Verrucomicrobiae	Verrucomicrobiales	Rubritaleaceae	Luteolibacter
OTU001490	0	0	0	0	0	0	0	0	0	0	0	0	0	0	0	0	0	0	0	0	Bacteria	Firmicutes	Clostridia	Clostridiales	Ruminococcaceae	Ruminococcaceae_UCG-013
OTU001491	0	0	0	0	0	0	0	0	0	0	0	0	0	0	0	0	0	0	0	0	Bacteria	Proteobacteria
OTU001492	0	0	0	0	0	0	0	0	0	0	0	0	0	0	0	0	0	0	0	0	Bacteria	Firmicutes	Clostridia	Clostridiales	Ruminococcaceae	Ruminococcus_1
OTU001493	0	0	0	0	0	0	1	0	0	0	0	0	0	0	0	0	0.001036	0	0	0	Bacteria	Firmicutes	Clostridia	Clostridiales	Christensenellaceae	Christensenellaceae_R-7_group
OTU001494	0	0	0	0	0	0	0	0	0	0	0	0	0	0	0	0	0	0	0	0	Bacteria	Firmicutes	Clostridia	Clostridiales	Lachnospiraceae	Eubacterium_ventriosum_group
OTU001495	0	0	0	0	0	0	0	0	0	0	0	0	0	0	0	0	0	0	0	0	Bacteria	Firmicutes	Clostridia	Clostridiales	Clostridiaceae_1
OTU001496	0	0	0	0	0	0	0	0	0	0	0	0	0	0	0	0	0	0	0	0	Bacteria
OTU001497	0	0	0	0	0	0	0	0	0	0	0	0	0	0	0	0	0	0	0	0	Bacteria	Actinobacteria	Actinobacteria	Corynebacteriales	Corynebacteriaceae	Corynebacterium_1
OTU001498	0	0	0	0	0	0	0	0	0	0	0	0	0	0	0	0	0	0	0	0	Bacteria	Tenericutes	Mollicutes	Anaeroplasmatales	Anaeroplasmataceae	Anaeroplasma
OTU001499	0	0	0	0	0	0	0	0	0	0	0	0	0	0	0	0	0	0	0	0	Bacteria	Proteobacteria	Gammaproteobacteria	Diplorickettsiales	Diplorickettsiaceae	Diplorickettsia	Diplorickettsia_massiliensis_20B
OTU001500	0	0	0	0	0	0	0	0	0	0	0	0	0	0	0	0	0	0	0	0	Bacteria	Gemmatimonadetes	S0134_terrestrial_group
OTU001501	0	0	0	0	0	0	0	0	0	0	0	0	0	0	0	0	0	0	0	0	Bacteria	Proteobacteria	Alphaproteobacteria	Rhodospirillales	Rhodospirillaceae
OTU001502	0	0	0	0	0	0	0	0	0	0	0	0	0	0	0	0	0	0	0	0	Bacteria	Gemmatimonadetes	Gemmatimonadetes	Gemmatimonadales	Gemmatimonadaceae
OTU001503	3	1	0	0	0	6	3	0	1	0	0.003348	0.001112	0	0	0	0.007169	0.003108	0	0.001182	0	Bacteria	Firmicutes	Clostridia	Clostridiales	Ruminococcaceae	Negativibacillus
OTU001504	0	0	0	0	0	0	0	0	0	0	0	0	0	0	0	0	0	0	0	0	Bacteria	Deinococcus-Thermus	Deinococci	Deinococcales	Trueperaceae	Truepera
OTU001505	0	0	0	0	0	0	0	0	0	0	0	0	0	0	0	0	0	0	0	0	Bacteria	Actinobacteria	Actinobacteria	Frankiales	Nakamurellaceae	Nakamurella
OTU001506	0	0	0	0	0	0	0	0	0	0	0	0	0	0	0	0	0	0	0	0	Bacteria	Patescibacteria	Saccharimonadia	Saccharimonadales
OTU001507	0	0	0	0	0	0	0	0	0	0	0	0	0	0	0	0	0	0	0	0	Bacteria	Acidobacteria	Subgroup_6
OTU001508	0	0	0	0	0	0	0	0	0	0	0	0	0	0	0	0	0	0	0	0	Bacteria	Firmicutes	Clostridia	Clostridiales	Ruminococcaceae
OTU001509	0	1	2	0	0	0	0	0	0	0	0	0.001112	0.002182	0	0	0	0	0	0	0	Bacteria	Proteobacteria	Gammaproteobacteria	Betaproteobacteriales	Aquaspirillaceae	Microvirgula	Microvirgula_aerodenitrificans_DSM_15089
OTU001510	0	0	0	0	0	0	0	0	0	0	0	0	0	0	0	0	0	0	0	0	Bacteria	Cyanobacteria	Oxyphotobacteria	Oxyphotobacteria_Incertae_Sedis	Unknown_Family	Leptolyngbya_ANTL522
OTU001511	0	0	0	0	0	0	0	0	0	0	0	0	0	0	0	0	0	0	0	0	Bacteria	Firmicutes	Clostridia	Clostridiales	Ruminococcaceae
OTU001512	0	0	0	0	0	0	0	0	0	0	0	0	0	0	0	0	0	0	0	0	Bacteria	Cyanobacteria	Oxyphotobacteria	Chloroplast
OTU001513	0	0	1	0	0	0	0	1	0	0	0	0	0.001091	0	0	0	0	0.001018	0	0	Bacteria	Chloroflexi	Chloroflexia	Kallotenuales	AKIW781
OTU001514	0	0	0	0	0	0	0	0	0	0	0	0	0	0	0	0	0	0	0	0	Bacteria	Chloroflexi	Anaerolineae	Anaerolineales	Anaerolineaceae
OTU001515	1	0	0	0	0	1	0	0	0	0	0.001116	0	0	0	0	0.001195	0	0	0	0	Bacteria	Firmicutes	Erysipelotrichia	Erysipelotrichales	Erysipelotrichaceae	Ileibacterium	Ileibacterium_valens
OTU001516	0	0	0	0	0	0	0	0	0	0	0	0	0	0	0	0	0	0	0	0	Bacteria	Actinobacteria	Actinobacteria	Frankiales
OTU001517	0	1	1	0	0	1	1	0	5	1	0	0.001112	0.001091	0	0	0.001195	0.001036	0	0.005912	0.00107	Bacteria	Firmicutes	Bacilli	Lactobacillales
OTU001518	0	0	0	0	0	0	0	0	0	0	0	0	0	0	0	0	0	0	0	0	Bacteria	Chloroflexi	Anaerolineae	Anaerolineales	Anaerolineaceae
OTU001519	0	0	1	0	0	0	0	0	0	0	0	0	0.001091	0	0	0	0	0	0	0	Bacteria
OTU001520	0	0	0	0	0	0	0	0	0	0	0	0	0	0	0	0	0	0	0	0	Bacteria	Planctomycetes	Planctomycetacia	Gemmatales	Gemmataceae
OTU001521	0	0	0	0	0	0	0	0	0	0	0	0	0	0	0	0	0	0	0	0	Bacteria	Acidobacteria	Subgroup_18
OTU001522	0	0	0	0	0	3	0	0	0	0	0	0	0	0	0	0.003585	0	0	0	0	Bacteria	Firmicutes	Bacilli	Lactobacillales	Leuconostocaceae	Weissella	Weissella_ceti_NC36
OTU001523	0	0	0	0	0	0	0	0	0	0	0	0	0	0	0	0	0	0	0	0	Bacteria	Chloroflexi	Anaerolineae	Anaerolineales	Anaerolineaceae
OTU001524	1	0	0	0	0	0	1	1	0	0	0.001116	0	0	0	0	0	0.001036	0.001018	0	0	Bacteria	Firmicutes	Bacilli	Lactobacillales	Lactobacillaceae	Lactobacillus
OTU001525	0	0	0	0	0	0	0	0	0	0	0	0	0	0	0	0	0	0	0	0	Bacteria	Proteobacteria	Gammaproteobacteria
OTU001526	0	0	0	0	0	0	0	0	0	0	0	0	0	0	0	0	0	0	0	0	Bacteria	Actinobacteria	Actinobacteria	Frankiales	Cryptosporangiaceae	Fodinicola
OTU001527	0	0	0	0	0	0	0	0	0	0	0	0	0	0	0	0	0	0	0	0	Bacteria	Patescibacteria	Parcubacteria
OTU001528	2	0	0	0	0	0	0	0	0	0	0.002232	0	0	0	0	0	0	0	0	0	Bacteria	Firmicutes	Clostridia	Clostridiales	Lachnospiraceae	Sellimonas
OTU001529	0	0	0	0	0	0	0	0	0	0	0	0	0	0	0	0	0	0	0	0	Bacteria	Patescibacteria	Parcubacteria	Candidatus_Kaiserbacteria
OTU001530	0	0	0	0	0	0	0	0	0	0	0	0	0	0	0	0	0	0	0	0	Bacteria	Acidobacteria	Subgroup_6
OTU001531	0	0	0	0	0	0	0	0	0	0	0	0	0	0	0	0	0	0	0	0	Bacteria	Planctomycetes	Phycisphaerae	Tepidisphaerales	CPla-3_termite_group
OTU001532	0	0	0	0	0	0	0	0	0	0	0	0	0	0	0	0	0	0	0	0
OTU001533	0	0	0	0	0	0	0	0	0	0	0	0	0	0	0	0	0	0	0	0	Bacteria	Verrucomicrobia	Verrucomicrobiae	Pedosphaerales	Pedosphaeraceae
OTU001534	0	0	0	0	22	0	0	0	1	0	0	0	0	0	0.040292	0	0	0	0.001182	0	Bacteria	Actinobacteria	Actinobacteria	Corynebacteriales	Corynebacteriaceae	Corynebacterium_1
OTU001535	4	0	0	0	0	0	0	0	0	0	0.004464	0	0	0	0	0	0	0	0	0	Bacteria	Bacteroidetes	Bacteroidia	Sphingobacteriales	Sphingobacteriaceae	Mucilaginibacter	Mucilaginibacter_sp_UR6-1
OTU001536	0	0	0	0	0	0	0	0	0	0	0	0	0	0	0	0	0	0	0	0	Bacteria	Verrucomicrobia	Verrucomicrobiae	Chthoniobacterales	Xiphinematobacteraceae	Candidatus_Xiphinematobacter
OTU001537	0	0	0	0	0	0	0	0	0	0	0	0	0	0	0	0	0	0	0	0	Bacteria
OTU001538	0	0	0	0	0	0	0	0	0	0	0	0	0	0	0	0	0	0	0	0	Bacteria	Actinobacteria	Actinobacteria	Micromonosporales	Micromonosporaceae	Actinoplanes
OTU001539	0	0	0	0	0	0	0	0	0	0	0	0	0	0	0	0	0	0	0	0	Bacteria	Chloroflexi	Anaerolineae	Anaerolineales	Anaerolineaceae
OTU001540	0	0	0	0	0	0	0	0	0	0	0	0	0	0	0	0	0	0	0	0	Bacteria	Chloroflexi	Anaerolineae	SBR1031	A4b	OLB13	Chloroflexi_bacterium_OLB13
OTU001541	0	0	0	0	0	0	0	0	0	0	0	0	0	0	0	0	0	0	0	0	Bacteria	Proteobacteria	Alphaproteobacteria	Rhizobiales	Beijerinckiaceae
OTU001542	0	0	0	0	0	0	0	0	0	0	0	0	0	0	0	0	0	0	0	0	Bacteria	Proteobacteria	Alphaproteobacteria	Rhizobiales	Hyphomicrobiaceae
OTU001543	0	0	0	0	0	0	0	0	0	0	0	0	0	0	0	0	0	0	0	0	Bacteria	Actinobacteria	Thermoleophilia	Solirubrobacterales	67-14
OTU001544	0	0	0	0	0	0	0	0	0	0	0	0	0	0	0	0	0	0	0	0	Bacteria	Chloroflexi	KD4-96
OTU001545	0	0	0	0	0	0	0	0	0	0	0	0	0	0	0	0	0	0	0	0	Bacteria	Patescibacteria	Parcubacteria	Candidatus_Jorgensenbacteria	Candidatus_Adlerbacteria_bacterium_GW2011_GWC1_50_9
OTU001546	0	0	0	0	0	0	0	1	0	0	0	0	0	0	0	0	0	0.001018	0	0	Bacteria	Firmicutes	Clostridia	Clostridiales	Family_XI	Ezakiella	Fenollaria_timonensis
OTU001547	11	2	0	0	1	3	0	0	0	0	0.012277	0.002225	0	0	0.001831	0.003585	0	0	0	0	Bacteria
OTU001548	0	0	0	0	0	0	0	0	0	0	0	0	0	0	0	0	0	0	0	0	Bacteria	Gemmatimonadetes	Gemmatimonadetes	Gemmatimonadales	Gemmatimonadaceae	Gemmatirosa
OTU001549	0	0	0	0	0	0	0	0	0	0	0	0	0	0	0	0	0	0	0	0	Bacteria	Proteobacteria	Alphaproteobacteria	Rhizobiales	Xanthobacteraceae	Pseudorhodoplanes
OTU001550	0	0	0	0	0	0	0	0	0	0	0	0	0	0	0	0	0	0	0	0	Bacteria	Cyanobacteria	Oxyphotobacteria	Nostocales	Chroococcidiopsaceae
OTU001551	0	0	0	0	0	0	0	0	0	0	0	0	0	0	0	0	0	0	0	0	Bacteria	Armatimonadetes	Fimbriimonadia	Fimbriimonadales	Fimbriimonadaceae
OTU001552	0	0	0	2	0	0	0	2	0	0	0	0	0	0.00219	0	0	0	0.002037	0	0	Bacteria	Proteobacteria	Gammaproteobacteria	Enterobacteriales	Enterobacteriaceae	Morganella	Morganella_sp_T43-14
OTU001553	0	1	0	0	1	0	0	0	1	0	0	0.001112	0	0	0.001831	0	0	0	0.001182	0	Bacteria	Firmicutes	Clostridia	Clostridiales	Lachnospiraceae
OTU001554	0	0	0	0	0	0	0	0	0	0	0	0	0	0	0	0	0	0	0	0	Bacteria	Bacteroidetes	Bacteroidia	Bacteroidales	Bacteroidetes_vadinHA17
OTU001555	0	0	0	0	0	0	0	0	0	0	0	0	0	0	0	0	0	0	0	0	Bacteria	Verrucomicrobia	Verrucomicrobiae	Pedosphaerales	Pedosphaeraceae
OTU001556	0	0	0	0	0	0	0	0	0	0	0	0	0	0	0	0	0	0	0	0	Bacteria	Firmicutes	Negativicutes	Selenomonadales	Veillonellaceae
OTU001557	0	0	0	0	0	0	0	0	0	0	0	0	0	0	0	0	0	0	0	0	Bacteria	Actinobacteria	Thermoleophilia	Gaiellales
OTU001558	0	0	0	0	0	0	0	0	0	0	0	0	0	0	0	0	0	0	0	0	Bacteria	Acidobacteria	Acidobacteriia
OTU001559	0	0	0	0	0	0	0	0	0	0	0	0	0	0	0	0	0	0	0	0	Bacteria	Chloroflexi	Anaerolineae	Anaerolineales	Anaerolineaceae
OTU001560	0	1	0	0	0	0	0	0	0	0	0	0.001112	0	0	0	0	0	0	0	0	Bacteria	Proteobacteria	Gammaproteobacteria
OTU001561	0	0	0	0	0	0	0	0	0	0	0	0	0	0	0	0	0	0	0	0	Bacteria	Bacteroidetes	Bacteroidia	Sphingobacteriales	Sphingobacteriaceae	Sphingobacterium
OTU001562	1	0	0	0	0	0	0	0	0	0	0.001116	0	0	0	0	0	0	0	0	0	Bacteria
OTU001563	0	0	0	0	0	0	1	0	0	0	0	0	0	0	0	0	0.001036	0	0	0	Bacteria	Planctomycetes	Planctomycetacia	Gemmatales	Gemmataceae	Fimbriiglobus
OTU001564	0	0	0	0	0	0	0	0	0	0	0	0	0	0	0	0	0	0	0	0	Bacteria	Acidobacteria	Subgroup_6
OTU001565	0	0	1	0	0	0	0	0	0	0	0	0	0.001091	0	0	0	0	0	0	0	Bacteria	Bacteroidetes	Bacteroidia	Flavobacteriales	Flavobacteriaceae	Flavobacterium
OTU001566	0	0	0	0	0	0	0	0	0	0	0	0	0	0	0	0	0	0	0	0	Bacteria	Cyanobacteria	Oxyphotobacteria	Leptolyngbyales	Leptolyngbyaceae
OTU001567	0	0	0	0	0	0	0	0	0	0	0	0	0	0	0	0	0	0	0	0	Bacteria	Actinobacteria	Actinobacteria	Micrococcales	Micrococcaceae
OTU001568	0	0	0	0	0	0	0	0	0	0	0	0	0	0	0	0	0	0	0	0	Bacteria	Chloroflexi	Dehalococcoidia	Dehalococcoidales
OTU001569	0	0	0	0	0	0	0	0	0	0	0	0	0	0	0	0	0	0	0	0	Bacteria	Patescibacteria	Parcubacteria
OTU001570	0	0	0	0	0	0	0	0	0	0	0	0	0	0	0	0	0	0	0	0	Bacteria	Chloroflexi	Anaerolineae	Anaerolineales	Anaerolineaceae
OTU001571	0	0	0	0	0	0	0	0	0	0	0	0	0	0	0	0	0	0	0	0	Bacteria	Firmicutes	Clostridia	Clostridiales	Ruminococcaceae
OTU001572	0	0	0	0	0	0	0	0	0	0	0	0	0	0	0	0	0	0	0	0	Bacteria	Gemmatimonadetes	Gemmatimonadetes	Gemmatimonadales	Gemmatimonadaceae
OTU001573	0	0	0	0	0	0	0	0	0	0	0	0	0	0	0	0	0	0	0	0	Bacteria	Verrucomicrobia	Verrucomicrobiae	Pedosphaerales	Pedosphaeraceae	ADurbBin063-1
OTU001574	0	0	0	0	0	0	0	0	0	0	0	0	0	0	0	0	0	0	0	0	Bacteria	Proteobacteria	Deltaproteobacteria	Syntrophobacterales	Syntrophobacteraceae
OTU001575	0	1	0	0	0	0	0	0	0	0	0	0.001112	0	0	0	0	0	0	0	0	Bacteria	Firmicutes	Bacilli	Bacillales	Paenibacillaceae	Brevibacillus
OTU001576	0	0	0	0	0	0	0	0	0	0	0	0	0	0	0	0	0	0	0	0	Bacteria	Acidobacteria	Subgroup_6
OTU001577	0	0	0	0	0	0	0	0	0	0	0	0	0	0	0	0	0	0	0	0	Bacteria
OTU001578	0	0	0	0	0	0	0	0	0	0	0	0	0	0	0	0	0	0	0	0	Bacteria	Proteobacteria	Alphaproteobacteria	Rickettsiales	Mitochondria
OTU001579	0	0	0	0	0	0	0	0	0	0	0	0	0	0	0	0	0	0	0	0	Bacteria	Proteobacteria	Alphaproteobacteria	Rhodospirillales
OTU001580	0	0	0	0	0	1	0	0	0	0	0	0	0	0	0	0.001195	0	0	0	0	Bacteria	Actinobacteria	Coriobacteriia	Coriobacteriales	Eggerthellaceae	Enterorhabdus
OTU001581	0	0	0	0	0	0	0	0	0	0	0	0	0	0	0	0	0	0	0	0	Bacteria	Patescibacteria	Parcubacteria	Candidatus_Kaiserbacteria
OTU001582	0	0	0	0	0	0	0	0	0	0	0	0	0	0	0	0	0	0	0	0	Bacteria	Verrucomicrobia	Verrucomicrobiae	Pedosphaerales	Pedosphaeraceae	ADurbBin063-1
OTU001583	0	0	0	1	0	0	0	0	0	0	0	0	0	0.001095	0	0	0	0	0	0	Bacteria	Cyanobacteria	Oxyphotobacteria	Nostocales	Chroococcidiopsaceae	Chroococcidiopsis_PCC_7203
OTU001584	0	0	0	0	0	0	0	0	0	0	0	0	0	0	0	0	0	0	0	0	Bacteria	Acidobacteria	Subgroup_6
OTU001585	0	0	0	0	0	0	0	0	0	0	0	0	0	0	0	0	0	0	0	0	Bacteria	Proteobacteria
OTU001586	0	0	0	0	0	1	0	0	0	0	0	0	0	0	0	0.001195	0	0	0	0	Bacteria	Firmicutes	Bacilli	Bacillales	Staphylococcaceae
OTU001587	0	0	0	0	0	0	0	0	0	0	0	0	0	0	0	0	0	0	0	0	Bacteria	Acidobacteria	Blastocatellia_Subgroup_4	Blastocatellales	Blastocatellaceae
OTU001588	0	0	0	1	0	2	1	0	0	1	0	0	0	0.001095	0	0.00239	0.001036	0	0	0.00107	Bacteria	Bacteroidetes	Bacteroidia	Chitinophagales	Chitinophagaceae	Lacibacter
OTU001589	0	0	0	0	0	0	0	0	0	0	0	0	0	0	0	0	0	0	0	0	Bacteria	Chloroflexi	Anaerolineae	Anaerolineales	Anaerolineaceae
OTU001590	0	0	0	0	0	0	0	0	0	0	0	0	0	0	0	0	0	0	0	0	Bacteria	Proteobacteria	Alphaproteobacteria	Rhizobiales	Rhizobiales_Incertae_Sedis	Phreatobacter
OTU001591	0	0	0	0	0	0	0	0	0	0	0	0	0	0	0	0	0	0	0	0	Bacteria	Planctomycetes	Planctomycetacia	Pirellulales	Pirellulaceae	Pir2_lineage
OTU001592	4	6	0	0	0	0	0	0	0	0	0.004464	0.006675	0	0	0	0	0	0	0	0	Bacteria	Actinobacteria	Actinobacteria	Corynebacteriales	Corynebacteriaceae	Corynebacterium	Corynebacterium_testudinoris
OTU001593	1	0	0	0	1	1	0	0	0	0	0.001116	0	0	0	0.001831	0.001195	0	0	0	0	Bacteria	Bacteroidetes	Bacteroidia	Bacteroidales	Bacteroidaceae	Bacteroides
OTU001594	0	0	0	0	0	0	0	0	0	0	0	0	0	0	0	0	0	0	0	0	Bacteria	Verrucomicrobia	Verrucomicrobiae	Verrucomicrobiales
OTU001595	1	0	0	0	0	0	0	0	0	0	0.001116	0	0	0	0	0	0	0	0	0	Bacteria	Cyanobacteria	Oxyphotobacteria	Chloroplast
OTU001596	0	0	0	0	0	0	0	0	0	0	0	0	0	0	0	0	0	0	0	0	Bacteria	Patescibacteria	Saccharimonadia	Saccharimonadales
OTU001597	0	0	0	0	0	0	0	0	0	0	0	0	0	0	0	0	0	0	0	0	Bacteria
OTU001598	0	0	0	0	0	0	0	0	0	0	0	0	0	0	0	0	0	0	0	0	Bacteria	Proteobacteria	Deltaproteobacteria	Desulfuromonadales	Geobacteraceae	Geobacter
OTU001599	0	0	0	0	0	0	0	0	0	0	0	0	0	0	0	0	0	0	0	0	Bacteria	Armatimonadetes	Fimbriimonadia	Fimbriimonadales	Fimbriimonadaceae
OTU001600	0	0	0	0	0	0	0	0	0	0	0	0	0	0	0	0	0	0	0	0	Bacteria	Proteobacteria
OTU001601	0	0	0	0	0	0	0	0	0	0	0	0	0	0	0	0	0	0	0	0	Bacteria	Gemmatimonadetes	Gemmatimonadetes	Gemmatimonadales	Gemmatimonadaceae	Gemmatimonas
OTU001602	0	0	0	0	0	0	0	0	0	0	0	0	0	0	0	0	0	0	0	0	Bacteria	Acidobacteria	Acidobacteriia	Solibacterales	Solibacteraceae_Subgroup_3	Bryobacter
OTU001603	0	0	0	0	0	0	0	0	0	0	0	0	0	0	0	0	0	0	0	0	Bacteria	Actinobacteria	Actinobacteria	Propionibacteriales	Nocardioidaceae	Nocardioides	Nocardioides_marinquilinus
OTU001604	1	0	0	0	0	3	0	0	0	0	0.001116	0	0	0	0	0.003585	0	0	0	0	Bacteria	Proteobacteria	Gammaproteobacteria	Xanthomonadales	Xanthomonadaceae	Vulcaniibacterium
OTU001605	0	0	0	0	0	0	0	0	0	0	0	0	0	0	0	0	0	0	0	0	Bacteria	Deinococcus-Thermus	Deinococci	Deinococcales	Deinococcaceae	Deinococcus
OTU001606	0	0	0	0	0	0	0	0	0	0	0	0	0	0	0	0	0	0	0	0	Bacteria	Epsilonbacteraeota	Campylobacteria	Campylobacterales	Campylobacteraceae	Campylobacter
OTU001607	0	0	0	0	0	0	0	0	0	0	0	0	0	0	0	0	0	0	0	0	Bacteria
OTU001608	0	0	0	0	0	0	0	0	0	0	0	0	0	0	0	0	0	0	0	0	Bacteria	Actinobacteria	Actinobacteria	Corynebacteriales	Nocardiaceae	Williamsia
OTU001609	0	0	1	0	0	0	0	0	0	0	0	0	0.001091	0	0	0	0	0	0	0	Bacteria	Spirochaetes	Leptospirae	Leptospirales	Leptospiraceae	Leptonema	Leptonema_illini_DSM_21528
OTU001610	0	0	0	0	0	0	0	0	0	0	0	0	0	0	0	0	0	0	0	0	Bacteria	Planctomycetes	Phycisphaerae	Tepidisphaerales	WD2101_soil_group
OTU001611	0	0	0	0	0	0	0	0	0	0	0	0	0	0	0	0	0	0	0	0	Bacteria	Planctomycetes	Planctomycetacia	Pirellulales	Pirellulaceae
OTU001612	0	0	1	0	0	1	0	2	0	0	0	0	0.001091	0	0	0.001195	0	0.002037	0	0	Bacteria	Firmicutes	Clostridia	Clostridiales	Family_XI	Finegoldia
OTU001613	0	0	0	0	0	0	0	0	0	0	0	0	0	0	0	0	0	0	0	0	Bacteria	Proteobacteria	Gammaproteobacteria	Betaproteobacteriales	Burkholderiaceae
OTU001614	0	0	0	0	0	0	0	0	0	0	0	0	0	0	0	0	0	0	0	0	Bacteria	Verrucomicrobia	Verrucomicrobiae	Verrucomicrobiales	Rubritaleaceae	Luteolibacter
OTU001615	0	0	0	1	0	0	0	0	0	0	0	0	0	0.001095	0	0	0	0	0	0	Bacteria	Proteobacteria	Gammaproteobacteria	Xanthomonadales	Xanthomonadaceae	Luteimonas
OTU001616	0	0	0	0	0	0	0	0	0	0	0	0	0	0	0	0	0	0	0	0	Bacteria	Firmicutes	Clostridia	Clostridiales	Ruminococcaceae
OTU001617	0	0	0	0	0	0	0	0	0	0	0	0	0	0	0	0	0	0	0	0	Bacteria	Bacteroidetes	Bacteroidia	Chitinophagales	Saprospiraceae
OTU001618	0	0	0	0	0	0	0	0	0	0	0	0	0	0	0	0	0	0	0	0	Bacteria
OTU001619	0	0	0	0	0	0	0	2	0	0	0	0	0	0	0	0	0	0.002037	0	0	Bacteria	Firmicutes	Erysipelotrichia	Erysipelotrichales	Erysipelotrichaceae	Faecalibaculum
OTU001620	0	0	0	0	0	0	0	0	0	0	0	0	0	0	0	0	0	0	0	0	Bacteria	Firmicutes	Clostridia	Clostridiales
OTU001621	0	0	0	0	0	0	0	0	0	0	0	0	0	0	0	0	0	0	0	0	Bacteria	Chloroflexi	Anaerolineae
OTU001622	0	0	0	0	0	0	0	0	0	0	0	0	0	0	0	0	0	0	0	0	Bacteria
OTU001623	0	0	0	0	0	0	0	0	0	0	0	0	0	0	0	0	0	0	0	0	Bacteria	Acidobacteria
OTU001624	0	0	0	0	0	0	0	0	4	0	0	0	0	0	0	0	0	0	0.00473	0	Bacteria	Proteobacteria	Alphaproteobacteria	Rhizobiales	Hyphomicrobiaceae	Filomicrobium
OTU001625	0	0	0	0	0	0	0	0	0	0	0	0	0	0	0	0	0	0	0	0	Bacteria	Firmicutes	Bacilli	Bacillales	Paenibacillaceae	Paenibacillus	Paenibacillus_phyllosphaerae
OTU001626	0	0	0	0	0	0	0	0	0	0	0	0	0	0	0	0	0	0	0	0	Bacteria	Chloroflexi	Anaerolineae	Anaerolineales	Anaerolineaceae
OTU001627	0	0	0	0	0	0	0	0	0	0	0	0	0	0	0	0	0	0	0	0	Bacteria	Chloroflexi	Anaerolineae	Anaerolineales	Anaerolineaceae
OTU001628	1	2	0	0	0	0	0	0	0	0	0.001116	0.002225	0	0	0	0	0	0	0	0	Bacteria	Bacteroidetes	Bacteroidia	Cytophagales	Amoebophilaceae	Candidatus_Amoebophilus	endosymbiont_of_Acanthamoeba_sp_Hungarian_isolate
OTU001629	0	0	0	0	0	0	0	0	0	0	0	0	0	0	0	0	0	0	0	0	Bacteria	Actinobacteria	Thermoleophilia	Solirubrobacterales	Solirubrobacteraceae	Conexibacter
OTU001630	0	0	0	0	0	0	0	0	0	0	0	0	0	0	0	0	0	0	0	0	Bacteria	Patescibacteria	Parcubacteria	Candidatus_Nomurabacteria
OTU001631	0	0	0	0	0	0	0	0	0	0	0	0	0	0	0	0	0	0	0	0	Bacteria	Firmicutes	Negativicutes	Selenomonadales	Acidaminococcaceae	Acidaminococcus
OTU001632	0	0	0	0	0	0	0	0	0	0	0	0	0	0	0	0	0	0	0	0	Bacteria	Proteobacteria	Gammaproteobacteria	Betaproteobacteriales	Burkholderiaceae	Limnohabitans
OTU001633	0	0	0	0	0	0	0	0	0	0	0	0	0	0	0	0	0	0	0	0	Bacteria	Planctomycetes	Planctomycetacia	Gemmatales	Gemmataceae
OTU001634	1	0	0	0	0	0	1	0	0	0	0.001116	0	0	0	0	0	0.001036	0	0	0	Bacteria	Proteobacteria	Gammaproteobacteria
OTU001635	0	0	0	0	0	0	0	0	0	0	0	0	0	0	0	0	0	0	0	0	Bacteria
OTU001636	0	0	0	1	0	0	0	0	0	0	0	0	0	0.001095	0	0	0	0	0	0	Bacteria	Bacteroidetes	Bacteroidia	Bacteroidales	Muribaculaceae
OTU001637	0	0	0	0	0	0	0	0	0	0	0	0	0	0	0	0	0	0	0	0	Bacteria	Firmicutes	Clostridia	Clostridiales	Ruminococcaceae	Caproiciproducens	Ruminococcaceae_bacterium_CPB6
OTU001638	0	0	0	0	0	0	0	0	0	0	0	0	0	0	0	0	0	0	0	0	Bacteria	Firmicutes	Clostridia	Clostridiales	Ruminococcaceae	Anaerobacterium
OTU001639	0	0	0	0	0	0	0	0	0	0	0	0	0	0	0	0	0	0	0	0	Bacteria	Patescibacteria	Parcubacteria
OTU001640	0	0	0	0	0	0	0	1	0	0	0	0	0	0	0	0	0	0.001018	0	0	Bacteria	Deinococcus-Thermus	Deinococci	Deinococcales	Deinococcaceae	Deinococcus
OTU001641	0	0	0	0	0	0	0	0	0	0	0	0	0	0	0	0	0	0	0	0	Bacteria
OTU001642	0	0	0	0	0	0	0	0	0	0	0	0	0	0	0	0	0	0	0	0	Bacteria	Acidobacteria	Acidobacteriia	Solibacterales	Solibacteraceae_Subgroup_3
OTU001643	0	0	0	0	0	0	0	0	0	0	0	0	0	0	0	0	0	0	0	0	Bacteria	Proteobacteria	Alphaproteobacteria	Acetobacterales	Acetobacteraceae
OTU001644	0	0	0	0	0	0	0	0	0	0	0	0	0	0	0	0	0	0	0	0	Bacteria	Cyanobacteria	Sericytochromatia
OTU001645	0	0	0	0	0	0	0	0	0	0	0	0	0	0	0	0	0	0	0	0	Bacteria	Actinobacteria	Actinobacteria	Micrococcales	Microbacteriaceae	Agromyces
OTU001646	0	0	0	0	0	0	0	0	0	0	0	0	0	0	0	0	0	0	0	0	Bacteria	Proteobacteria	Gammaproteobacteria	Cellvibrionales	Cellvibrionaceae	Cellvibrio
OTU001647	0	0	0	0	0	0	0	0	0	0	0	0	0	0	0	0	0	0	0	0	Bacteria	Proteobacteria	Alphaproteobacteria	Reyranellales	Reyranellaceae
OTU001648	0	0	0	0	0	0	0	0	0	0	0	0	0	0	0	0	0	0	0	0	Bacteria	Acidobacteria	Acidobacteriia	Acidobacteriales	Koribacteraceae	Candidatus_Koribacter
OTU001649	0	0	0	0	0	0	0	0	0	0	0	0	0	0	0	0	0	0	0	0	Bacteria	Proteobacteria	Alphaproteobacteria	Acetobacterales	Acetobacteraceae
OTU001650	0	0	0	0	0	0	0	0	0	0	0	0	0	0	0	0	0	0	0	0	Bacteria	Planctomycetes	Planctomycetacia	Isosphaerales	Isosphaeraceae
OTU001651	0	0	0	0	0	0	0	0	0	0	0	0	0	0	0	0	0	0	0	0	Bacteria	Chloroflexi	Anaerolineae	Anaerolineales	Anaerolineaceae
OTU001652	0	0	0	0	0	0	0	0	0	0	0	0	0	0	0	0	0	0	0	0	Bacteria
OTU001653	0	0	0	0	0	0	0	0	0	0	0	0	0	0	0	0	0	0	0	0	Bacteria	Bacteroidetes	Bacteroidia	Chitinophagales	Chitinophagaceae
OTU001654	0	0	0	0	0	0	0	0	0	0	0	0	0	0	0	0	0	0	0	0	Bacteria	Proteobacteria	Alphaproteobacteria	Sphingomonadales	Sphingomonadaceae	Altererythrobacter
OTU001655	0	0	0	0	0	0	0	0	0	0	0	0	0	0	0	0	0	0	0	0	Bacteria	Bacteroidetes	Bacteroidia	Bacteroidales	Rikenellaceae
OTU001656	0	0	0	0	0	0	0	0	0	0	0	0	0	0	0	0	0	0	0	0	Bacteria	Cyanobacteria	Oxyphotobacteria	Nostocales
OTU001657	0	0	0	0	0	0	0	0	0	0	0	0	0	0	0	0	0	0	0	0	Bacteria	Proteobacteria	Gammaproteobacteria	Steroidobacterales	Steroidobacteraceae
OTU001658	0	0	0	0	0	0	0	0	0	0	0	0	0	0	0	0	0	0	0	0	Bacteria	Bacteroidetes	Bacteroidia
OTU001659	0	0	0	0	0	0	0	0	0	0	0	0	0	0	0	0	0	0	0	0	Bacteria	Proteobacteria	Gammaproteobacteria	Salinisphaerales	Solimonadaceae
OTU001660	0	0	0	0	0	0	0	0	0	0	0	0	0	0	0	0	0	0	0	0	Bacteria	Firmicutes	Clostridia	Clostridiales	Lachnospiraceae	Shuttleworthia
OTU001661	0	0	0	0	0	0	0	0	0	0	0	0	0	0	0	0	0	0	0	0	Bacteria	Bacteroidetes	Bacteroidia	Cytophagales	Spirosomaceae
OTU001662	0	0	0	0	0	0	0	0	0	0	0	0	0	0	0	0	0	0	0	0	Bacteria	Planctomycetes	Phycisphaerae	Tepidisphaerales	WD2101_soil_group
OTU001663	0	0	0	0	0	0	0	0	0	0	0	0	0	0	0	0	0	0	0	0	Bacteria	Proteobacteria	Deltaproteobacteria	Syntrophobacterales	Syntrophobacteraceae
OTU001664	0	0	0	0	0	0	3	0	0	0	0	0	0	0	0	0	0.003108	0	0	0	Bacteria	Bacteroidetes	Bacteroidia	Bacteroidales	Muribaculaceae
OTU001665	0	0	0	1	0	0	0	0	0	0	0	0	0	0.001095	0	0	0	0	0	0	Bacteria	Bacteroidetes	Bacteroidia	Bacteroidales	Muribaculaceae
OTU001666	0	0	0	0	0	0	0	0	0	0	0	0	0	0	0	0	0	0	0	0	Bacteria	Gemmatimonadetes	Gemmatimonadetes	Gemmatimonadales	Gemmatimonadaceae
OTU001667	0	0	0	0	0	0	0	0	0	0	0	0	0	0	0	0	0	0	0	0	Bacteria	Chloroflexi	Chloroflexia	Thermomicrobiales	JG30-KF-CM45
OTU001668	0	0	0	0	0	0	0	0	0	0	0	0	0	0	0	0	0	0	0	0	Bacteria	Firmicutes	Clostridia	Clostridiales	Ruminococcaceae	Ruminococcaceae_UCG-014
OTU001669	0	0	0	0	0	0	0	0	0	0	0	0	0	0	0	0	0	0	0	0	Bacteria	Proteobacteria	Deltaproteobacteria
OTU001670	0	0	0	0	0	0	0	0	0	0	0	0	0	0	0	0	0	0	0	0	Bacteria	Proteobacteria	Gammaproteobacteria	Betaproteobacteriales	Neisseriaceae
OTU001671	0	0	0	0	0	0	0	0	0	0	0	0	0	0	0	0	0	0	0	0	Bacteria	Firmicutes	Negativicutes	Selenomonadales	Veillonellaceae	Megasphaera
OTU001672	0	0	0	0	0	0	0	0	0	0	0	0	0	0	0	0	0	0	0	0	Bacteria	Proteobacteria	Deltaproteobacteria	Myxococcales	Polyangiaceae	Pajaroellobacter
OTU001673	0	0	0	0	0	0	0	0	0	0	0	0	0	0	0	0	0	0	0	0	Bacteria	Chloroflexi	Anaerolineae	Anaerolineales	Anaerolineaceae
OTU001674	0	0	0	0	0	2	0	0	0	0	0	0	0	0	0	0.00239	0	0	0	0	Bacteria	Firmicutes	Clostridia	Clostridiales	Lachnospiraceae	Ruminococcus_gnavus_group
OTU001675	0	0	0	0	0	0	0	0	0	0	0	0	0	0	0	0	0	0	0	0	Bacteria	Actinobacteria	Actinobacteria	Micromonosporales	Micromonosporaceae	Actinoplanes	Actinoplanes_rectilineatus
OTU001676	0	0	0	0	0	0	0	0	0	0	0	0	0	0	0	0	0	0	0	0	Bacteria	Proteobacteria	Gammaproteobacteria	Betaproteobacteriales	Burkholderiaceae	Candidatus_Tremblaya	Candidatus_Tremblaya_phenacola
OTU001677	0	4	0	0	0	0	1	0	0	0	0	0.00445	0	0	0	0	0.001036	0	0	0	Bacteria	Firmicutes	Bacilli	Bacillales	Bacillaceae	Geobacillus	Geobacillus_stearothermophilus
OTU001678	0	0	0	0	0	0	0	0	0	0	0	0	0	0	0	0	0	0	0	0	Bacteria
OTU001679	0	0	0	0	0	0	0	0	0	0	0	0	0	0	0	0	0	0	0	0	Bacteria	Patescibacteria	Saccharimonadia	Saccharimonadales	Saccharimonadaceae
OTU001680	0	0	0	0	0	0	0	0	0	0	0	0	0	0	0	0	0	0	0	0	Bacteria	Patescibacteria	Parcubacteria	Candidatus_Moranbacteria
OTU001681	0	0	0	0	0	0	0	0	0	0	0	0	0	0	0	0	0	0	0	0	Bacteria	Proteobacteria	Alphaproteobacteria	Rhizobiales	Xanthobacteraceae	Pseudoxanthobacter
OTU001682	0	0	0	0	0	0	0	0	0	0	0	0	0	0	0	0	0	0	0	0	Bacteria	Actinobacteria	Thermoleophilia	Gaiellales	Gaiellaceae	Gaiella
OTU001683	0	0	0	0	0	0	0	0	0	0	0	0	0	0	0	0	0	0	0	0	Bacteria
OTU001684	0	0	0	0	0	0	0	0	0	0	0	0	0	0	0	0	0	0	0	0	Bacteria	Actinobacteria	Thermoleophilia	Solirubrobacterales	67-14
OTU001685	0	0	0	0	0	0	0	0	0	0	0	0	0	0	0	0	0	0	0	0	Bacteria
OTU001686	0	0	0	0	0	0	0	0	0	0	0	0	0	0	0	0	0	0	0	0	Bacteria	Proteobacteria	Gammaproteobacteria	Betaproteobacteriales
OTU001687	0	0	0	0	0	0	0	0	0	0	0	0	0	0	0	0	0	0	0	0	Bacteria	Proteobacteria	Gammaproteobacteria
OTU001688	0	0	0	0	0	0	0	0	0	0	0	0	0	0	0	0	0	0	0	0	Bacteria	Cyanobacteria	Oxyphotobacteria	Chloroplast
OTU001689	0	0	0	0	0	0	0	0	0	0	0	0	0	0	0	0	0	0	0	0	Bacteria
OTU001690	0	0	0	0	0	0	0	0	0	0	0	0	0	0	0	0	0	0	0	0	Bacteria	Bacteroidetes	Bacteroidia	Bacteroidales
OTU001691	0	0	0	0	0	0	0	0	0	0	0	0	0	0	0	0	0	0	0	0	Bacteria	Actinobacteria	Actinobacteria	Propionibacteriales	Nocardioidaceae
OTU001692	0	0	0	0	0	0	0	0	0	0	0	0	0	0	0	0	0	0	0	0	Bacteria	Bacteroidetes	Bacteroidia	Bacteroidales	Tannerellaceae	Macellibacteroides
OTU001693	0	0	0	0	0	0	0	0	0	0	0	0	0	0	0	0	0	0	0	0	Bacteria	Proteobacteria	Gammaproteobacteria	Xanthomonadales	Xanthomonadaceae	Thermomonas	Thermomonas_sp_SMMA_18
OTU001694	0	0	0	0	0	0	0	0	0	0	0	0	0	0	0	0	0	0	0	0	Bacteria	Planctomycetes	Planctomycetacia	Planctomycetales
OTU001695	0	0	0	0	0	0	0	0	0	0	0	0	0	0	0	0	0	0	0	0	Bacteria	Acidobacteria	Acidobacteriia	Solibacterales	Solibacteraceae_Subgroup_3
OTU001696	0	0	0	0	0	0	0	0	0	0	0	0	0	0	0	0	0	0	0	0	Bacteria	Nitrospirae	4-29-1
OTU001697	0	0	0	0	0	0	0	0	0	0	0	0	0	0	0	0	0	0	0	0	Bacteria	Firmicutes	Bacilli	Bacillales	Planococcaceae	Domibacillus
OTU001698	0	0	0	0	0	0	0	0	0	0	0	0	0	0	0	0	0	0	0	0	Bacteria	Proteobacteria	Gammaproteobacteria	Betaproteobacteriales	Burkholderiaceae
OTU001699	0	0	0	0	0	0	0	0	0	0	0	0	0	0	0	0	0	0	0	0	Bacteria	Chloroflexi	Anaerolineae
OTU001700	0	0	0	0	0	0	0	0	0	0	0	0	0	0	0	0	0	0	0	0	Bacteria	Proteobacteria	Alphaproteobacteria	Rhizobiales	Pleomorphomonadaceae	Ancalomicrobium
OTU001701	0	0	0	0	0	0	0	0	0	0	0	0	0	0	0	0	0	0	0	0	Bacteria	Proteobacteria	Alphaproteobacteria	Rhizobiales	Beijerinckiaceae	Camelimonas
OTU001702	0	0	0	0	0	0	0	0	0	0	0	0	0	0	0	0	0	0	0	0	Bacteria	Proteobacteria	Alphaproteobacteria	Acetobacterales	Acetobacteraceae
OTU001703	0	0	0	0	0	0	0	0	0	0	0	0	0	0	0	0	0	0	0	0	Bacteria
OTU001704	0	0	0	0	0	0	0	0	0	0	0	0	0	0	0	0	0	0	0	0	Bacteria	Cyanobacteria	Oxyphotobacteria	Nostocales	Chroococcidiopsaceae
OTU001705	0	0	0	0	0	0	0	0	0	0	0	0	0	0	0	0	0	0	0	0	Bacteria
OTU001706	0	0	0	0	0	0	0	0	0	0	0	0	0	0	0	0	0	0	0	0	Bacteria	Fusobacteria	Fusobacteriia	Fusobacteriales	Leptotrichiaceae	Leptotrichia	Leptotrichia_sp_oral_clone_FP036
OTU001707	0	0	0	3	0	0	0	0	0	0	0	0	0	0.003285	0	0	0	0	0	0	Bacteria	Proteobacteria	Gammaproteobacteria
OTU001708	0	2	0	0	0	0	0	0	0	0	0	0.002225	0	0	0	0	0	0	0	0	Bacteria	Actinobacteria	Actinobacteria	Micromonosporales	Micromonosporaceae	Luedemannella
OTU001709	0	0	0	0	0	0	0	0	0	0	0	0	0	0	0	0	0	0	0	0	Bacteria	Patescibacteria	ABY1
OTU001710	0	0	0	0	0	0	0	0	0	0	0	0	0	0	0	0	0	0	0	0	Bacteria	Firmicutes	Clostridia	Clostridiales	Family_XI	Ezakiella	Ezakiella_massiliensis
OTU001711	0	0	0	0	0	0	0	0	0	0	0	0	0	0	0	0	0	0	0	0	Bacteria	Cyanobacteria	Sericytochromatia
OTU001712	0	0	0	0	0	0	0	0	0	0	0	0	0	0	0	0	0	0	0	0	Bacteria	Chloroflexi	Anaerolineae	Anaerolineales	Anaerolineaceae
OTU001713	0	0	0	0	0	0	0	0	0	0	0	0	0	0	0	0	0	0	0	0	Bacteria	Firmicutes	Clostridia	Clostridiales	Ruminococcaceae
OTU001714	0	0	0	0	0	0	0	0	0	0	0	0	0	0	0	0	0	0	0	0	Bacteria
OTU001715	0	0	0	0	0	0	0	0	0	0	0	0	0	0	0	0	0	0	0	0	Bacteria	Firmicutes	Clostridia	Clostridiales	Lachnospiraceae
OTU001716	1	0	0	0	0	0	0	0	0	0	0.001116	0	0	0	0	0	0	0	0	0	Bacteria	Firmicutes	Clostridia	Clostridiales	Lachnospiraceae	Lachnospiraceae_NK4A136_group
OTU001717	0	0	0	0	0	0	0	0	0	0	0	0	0	0	0	0	0	0	0	0	Bacteria
OTU001718	0	0	0	0	0	0	0	0	0	0	0	0	0	0	0	0	0	0	0	0	Bacteria
OTU001719	0	0	0	0	0	0	0	0	0	0	0	0	0	0	0	0	0	0	0	0	Bacteria	Proteobacteria	Alphaproteobacteria	Caulobacterales	Caulobacteraceae
OTU001720	0	0	0	0	0	0	0	0	0	0	0	0	0	0	0	0	0	0	0	0	Bacteria	Proteobacteria	Gammaproteobacteria	Xanthomonadales	Xanthomonadaceae
OTU001721	0	0	0	0	0	0	0	0	0	0	0	0	0	0	0	0	0	0	0	0	Bacteria	Planctomycetes	Phycisphaerae	mle1-8
OTU001722	0	0	0	0	0	0	0	0	0	0	0	0	0	0	0	0	0	0	0	0	Bacteria	Bacteroidetes	Bacteroidia	Bacteroidales	Prevotellaceae	Prevotella_7
OTU001723	0	0	0	0	0	0	0	0	0	0	0	0	0	0	0	0	0	0	0	0	Bacteria	Proteobacteria	Deltaproteobacteria	Desulfobacterales	Desulfobulbaceae
OTU001724	0	0	0	0	0	0	0	0	0	0	0	0	0	0	0	0	0	0	0	0	Bacteria
OTU001725	0	0	0	0	0	0	0	0	0	0	0	0	0	0	0	0	0	0	0	0	Bacteria	Proteobacteria	Gammaproteobacteria	Cellvibrionales	Cellvibrionaceae	Cellvibrio
OTU001726	0	0	0	0	0	0	0	0	0	0	0	0	0	0	0	0	0	0	0	0	Bacteria	Fusobacteria	Fusobacteriia	Fusobacteriales	Fusobacteriaceae	Cetobacterium
OTU001727	0	0	1	0	0	0	0	0	0	0	0	0	0.001091	0	0	0	0	0	0	0	Bacteria	Spirochaetes	Spirochaetia	Spirochaetales	Spirochaetaceae	Treponema_2
OTU001728	0	0	0	0	0	0	0	0	1	0	0	0	0	0	0	0	0	0	0.001182	0	Bacteria	Bacteroidetes	Bacteroidia	Bacteroidales	Muribaculaceae
OTU001729	0	0	0	0	0	0	0	0	0	0	0	0	0	0	0	0	0	0	0	0	Bacteria	Proteobacteria	Deltaproteobacteria
OTU001730	0	0	0	0	0	0	0	0	2	0	0	0	0	0	0	0	0	0	0.002365	0	Bacteria	Proteobacteria	Deltaproteobacteria	Desulfuromonadales	Geobacteraceae	Geobacter
OTU001731	0	0	0	0	0	0	0	0	0	0	0	0	0	0	0	0	0	0	0	0	Bacteria	Planctomycetes	Planctomycetacia	Pirellulales	Pirellulaceae
OTU001732	1	0	0	0	0	2	0	0	0	0	0.001116	0	0	0	0	0.00239	0	0	0	0	Bacteria	Firmicutes	Clostridia	Clostridiales	Lachnospiraceae	Lachnoclostridium	Lachnoclostridium_sp_YL32
OTU001733	0	0	0	0	0	0	0	0	0	0	0	0	0	0	0	0	0	0	0	0	Bacteria	Proteobacteria	Gammaproteobacteria
OTU001734	0	0	0	0	0	0	0	0	0	0	0	0	0	0	0	0	0	0	0	0	Bacteria	Patescibacteria	Parcubacteria	Candidatus_Kaiserbacteria
OTU001735	0	0	0	0	0	0	0	0	0	0	0	0	0	0	0	0	0	0	0	0	Bacteria	Chloroflexi	Anaerolineae
OTU001736	0	0	0	0	0	0	0	0	0	0	0	0	0	0	0	0	0	0	0	0	Bacteria
OTU001737	0	0	0	0	0	0	0	0	0	0	0	0	0	0	0	0	0	0	0	0	Bacteria	Proteobacteria	Gammaproteobacteria	Betaproteobacteriales	Nitrosomonadaceae	Ellin6067
OTU001738	0	0	0	0	0	0	0	0	0	0	0	0	0	0	0	0	0	0	0	0	Bacteria	Proteobacteria	Gammaproteobacteria	Betaproteobacteriales
OTU001739	0	0	0	0	0	0	0	0	0	0	0	0	0	0	0	0	0	0	0	0	Bacteria	Firmicutes	Clostridia	Clostridiales	Ruminococcaceae	Caproiciproducens
OTU001740	0	0	0	0	0	0	0	0	0	0	0	0	0	0	0	0	0	0	0	0	Bacteria	Proteobacteria	Alphaproteobacteria	Sphingomonadales	Sphingomonadaceae	Sphingorhabdus
OTU001741	0	0	0	0	0	0	0	0	0	0	0	0	0	0	0	0	0	0	0	0	Bacteria
OTU001742	0	0	0	0	0	0	0	0	0	0	0	0	0	0	0	0	0	0	0	0	Bacteria	Firmicutes	Erysipelotrichia	Erysipelotrichales	Erysipelotrichaceae	Erysipelatoclostridium
OTU001743	0	0	0	0	0	0	0	0	0	0	0	0	0	0	0	0	0	0	0	0	Bacteria	Deinococcus-Thermus	Deinococci	Deinococcales	Deinococcaceae	Deinococcus	Deinococcus_budaensis
OTU001744	0	0	0	0	0	0	0	0	0	0	0	0	0	0	0	0	0	0	0	0	Bacteria	Actinobacteria	Actinobacteria	Micrococcales	Micrococcaceae
OTU001745	0	0	0	0	0	0	0	0	0	0	0	0	0	0	0	0	0	0	0	0	Bacteria	Proteobacteria	Gammaproteobacteria	Pseudomonadales	Pseudomonadaceae	Pseudomonas
OTU001746	0	0	0	0	0	0	0	0	0	0	0	0	0	0	0	0	0	0	0	0	Bacteria	Proteobacteria	Gammaproteobacteria	Betaproteobacteriales
OTU001747	0	0	0	0	0	0	0	0	0	0	0	0	0	0	0	0	0	0	0	0	Bacteria	Patescibacteria
OTU001748	0	0	0	0	0	0	0	0	0	0	0	0	0	0	0	0	0	0	0	0	Bacteria	Chloroflexi
OTU001749	0	0	0	0	0	0	0	0	0	0	0	0	0	0	0	0	0	0	0	0	Bacteria	Actinobacteria	Acidimicrobiia	Microtrichales	Iamiaceae	Iamia
OTU001750	0	0	0	0	0	0	0	0	0	0	0	0	0	0	0	0	0	0	0	0	Bacteria	Proteobacteria	Deltaproteobacteria	Myxococcales
OTU001751	0	0	0	0	0	0	1	0	0	0	0	0	0	0	0	0	0.001036	0	0	0	Bacteria	Bacteroidetes	Bacteroidia	Flavobacteriales	Flavobacteriaceae	Flavobacterium
OTU001752	0	0	0	0	0	0	0	0	0	0	0	0	0	0	0	0	0	0	0	0	Bacteria	Bacteroidetes	Bacteroidia	Cytophagales	Spirosomaceae	Spirosoma
OTU001753	0	6	0	1	0	0	0	0	0	0	0	0.006675	0	0.001095	0	0	0	0	0	0	Bacteria	Deinococcus-Thermus	Deinococci	Deinococcales	Trueperaceae	Truepera
OTU001754	0	0	0	0	0	0	0	0	0	0	0	0	0	0	0	0	0	0	0	0	Bacteria	Patescibacteria	Saccharimonadia	Saccharimonadales
OTU001755	0	0	0	0	0	0	0	0	0	0	0	0	0	0	0	0	0	0	0	0	Bacteria	Bacteroidetes	Bacteroidia	Bacteroidales	Bacteroidaceae	Bacteroides	Bacteroides_sp_Marseille-P3108
OTU001756	0	0	0	0	0	0	0	0	0	0	0	0	0	0	0	0	0	0	0	0	Bacteria	Proteobacteria	Gammaproteobacteria	Betaproteobacteriales	Burkholderiaceae
OTU001757	0	0	0	0	0	0	0	0	0	0	0	0	0	0	0	0	0	0	0	0	Bacteria	Proteobacteria	Deltaproteobacteria
OTU001758	0	0	0	0	0	0	0	0	0	0	0	0	0	0	0	0	0	0	0	0	Bacteria	Bacteroidetes	Bacteroidia	Cytophagales
OTU001759	0	0	0	0	0	0	4	0	0	0	0	0	0	0	0	0	0.004143	0	0	0	Bacteria	Firmicutes	Clostridia	Clostridiales	Ruminococcaceae	Ruminococcaceae_UCG-005
OTU001760	0	0	0	0	0	0	0	0	0	0	0	0	0	0	0	0	0	0	0	0	Bacteria	Proteobacteria	Deltaproteobacteria	Myxococcales
OTU001761	0	57	0	0	0	0	0	0	0	0	0	0.063409	0	0	0	0	0	0	0	0	Bacteria
OTU001762	0	0	0	0	0	0	0	0	0	0	0	0	0	0	0	0	0	0	0	0	Bacteria
OTU001763	0	0	0	1	0	1	0	0	0	0	0	0	0	0.001095	0	0.001195	0	0	0	0	Bacteria	Firmicutes	Bacilli	Lactobacillales	Carnobacteriaceae	Jeotgalibaca
OTU001764	0	0	0	0	0	0	0	0	0	0	0	0	0	0	0	0	0	0	0	0	Bacteria	Proteobacteria	Gammaproteobacteria	Xanthomonadales
OTU001765	0	0	0	0	0	0	0	0	0	0	0	0	0	0	0	0	0	0	0	0	Bacteria	Cyanobacteria	Melainabacteria	Obscuribacterales
OTU001766	0	0	0	0	0	0	0	0	0	0	0	0	0	0	0	0	0	0	0	0	Bacteria	Dependentiae	Babeliae	Babeliales
OTU001767	0	0	0	0	0	0	0	0	0	0	0	0	0	0	0	0	0	0	0	0	Bacteria	Proteobacteria	Deltaproteobacteria	Bradymonadales	Bradymonadaceae
OTU001768	0	0	0	0	0	0	0	0	0	0	0	0	0	0	0	0	0	0	0	0	Bacteria	Spirochaetes	Spirochaetia	Spirochaetales	Spirochaetaceae	Treponema_2
OTU001769	0	0	0	0	0	0	0	0	0	0	0	0	0	0	0	0	0	0	0	0	Bacteria	Deinococcus-Thermus	Deinococci	Deinococcales	Deinococcaceae	Deinococcus	bacterium_1227R
OTU001770	0	0	0	0	0	0	0	0	0	0	0	0	0	0	0	0	0	0	0	0	Bacteria	Deinococcus-Thermus	Deinococci	Deinococcales	Deinococcaceae	Deinococcus
OTU001771	0	0	0	0	0	0	0	0	0	0	0	0	0	0	0	0	0	0	0	0	Bacteria	Actinobacteria	Rubrobacteria	Rubrobacterales	Rubrobacteriaceae	Rubrobacter
OTU001772	0	0	0	0	0	0	0	0	0	0	0	0	0	0	0	0	0	0	0	0	Bacteria	Bacteroidetes	Bacteroidia	Bacteroidales	Prevotellaceae	Prevotella	Prevotella_sp_oral_taxon_299_str_F0039
OTU001773	1	37	0	0	0	0	0	0	0	0	0.001116	0.04116	0	0	0	0	0	0	0	0	Bacteria
OTU001774	0	0	0	0	0	0	0	0	0	0	0	0	0	0	0	0	0	0	0	0	Bacteria
OTU001775	0	1	0	0	1	0	0	0	0	0	0	0.001112	0	0	0.001831	0	0	0	0	0	Bacteria	Bacteroidetes	Bacteroidia	Bacteroidales	Muribaculaceae
OTU001776	0	0	0	0	0	0	0	0	0	0	0	0	0	0	0	0	0	0	0	0	Bacteria	Bacteroidetes	Bacteroidia	Chitinophagales	Chitinophagaceae	Flavisolibacter
OTU001777	0	0	0	0	0	0	0	0	0	0	0	0	0	0	0	0	0	0	0	0	Bacteria	Acidobacteria	Acidobacteriia	Acidobacteriales	Acidobacteriaceae_Subgroup_1	Granulicella
OTU001778	0	0	0	0	0	0	0	0	0	0	0	0	0	0	0	0	0	0	0	0	Bacteria	Proteobacteria	Deltaproteobacteria	Oligoflexales	0319-6G20
OTU001779	0	0	0	0	0	0	0	0	0	0	0	0	0	0	0	0	0	0	0	0	Bacteria	Bacteroidetes	Bacteroidia	Cytophagales	Hymenobacteraceae	Hymenobacter
OTU001780	0	0	0	0	0	0	0	0	0	0	0	0	0	0	0	0	0	0	0	0	Bacteria	Proteobacteria	Gammaproteobacteria	Pseudomonadales	Moraxellaceae	Psychrobacter
OTU001781	0	0	0	0	0	0	0	0	0	0	0	0	0	0	0	0	0	0	0	0	Bacteria
OTU001782	0	0	0	0	0	0	0	0	0	0	0	0	0	0	0	0	0	0	0	0	Bacteria	Proteobacteria	Alphaproteobacteria	Rhizobiales	Xanthobacteraceae
OTU001783	0	0	0	0	0	0	0	0	0	0	0	0	0	0	0	0	0	0	0	0	Bacteria	Firmicutes	Clostridia	Clostridiales	Ruminococcaceae	Oscillibacter
OTU001784	0	0	0	0	0	0	0	0	0	0	0	0	0	0	0	0	0	0	0	0	Bacteria	Actinobacteria	Actinobacteria	Micromonosporales	Micromonosporaceae
OTU001785	0	0	0	0	0	0	0	0	0	0	0	0	0	0	0	0	0	0	0	0	Bacteria	Actinobacteria	Actinobacteria
OTU001786	0	0	0	0	0	0	10	0	0	0	0	0	0	0	0	0	0.010359	0	0	0	Bacteria	Bacteroidetes	Bacteroidia	Bacteroidales	Muribaculaceae
OTU001787	0	0	0	0	0	0	0	0	0	0	0	0	0	0	0	0	0	0	0	0	Bacteria	Proteobacteria	Alphaproteobacteria	Micropepsales	Micropepsaceae
OTU001788	0	0	0	0	0	0	0	0	0	0	0	0	0	0	0	0	0	0	0	0	Bacteria	Bacteroidetes	Bacteroidia	Cytophagales	Cyclobacteriaceae	Tunicatimonas
OTU001789	0	0	0	0	0	0	0	0	0	0	0	0	0	0	0	0	0	0	0	0	Bacteria
OTU001790	0	0	0	0	0	0	0	0	0	0	0	0	0	0	0	0	0	0	0	0	Bacteria	Bacteroidetes	Bacteroidia	Sphingobacteriales	AKYH767
OTU001791	0	0	0	0	0	0	0	0	0	0	0	0	0	0	0	0	0	0	0	0	Bacteria	Bacteroidetes	Bacteroidia	Cytophagales	Cytophagaceae	Rhodocytophaga
OTU001792	0	0	0	0	0	0	0	0	0	0	0	0	0	0	0	0	0	0	0	0	Bacteria	Cyanobacteria	Oxyphotobacteria	Chloroplast
OTU001793	0	0	0	0	0	0	0	0	0	0	0	0	0	0	0	0	0	0	0	0	Bacteria	Bacteroidetes	Bacteroidia	Chitinophagales	Chitinophagaceae	Segetibacter	Segetibacter_koreensis_DSM_18137
OTU001794	0	0	0	0	0	0	0	0	0	0	0	0	0	0	0	0	0	0	0	0	Bacteria
OTU001795	0	0	0	0	0	0	0	0	0	0	0	0	0	0	0	0	0	0	0	0	Bacteria	Verrucomicrobia	Verrucomicrobiae	Chthoniobacterales	Chthoniobacteraceae	LD29
OTU001796	0	0	0	0	0	0	0	0	0	0	0	0	0	0	0	0	0	0	0	0	Bacteria	Firmicutes	Bacilli	Bacillales	Bacillaceae
OTU001797	0	0	0	0	0	0	0	0	0	0	0	0	0	0	0	0	0	0	0	0	Bacteria
OTU001798	0	0	0	0	0	0	0	0	0	0	0	0	0	0	0	0	0	0	0	0	Bacteria	Acidobacteria	Acidobacteriia	Solibacterales	Solibacteraceae_Subgroup_3
OTU001799	0	0	0	0	0	0	0	0	0	0	0	0	0	0	0	0	0	0	0	0	Bacteria	Patescibacteria	Parcubacteria	Candidatus_Moranbacteria
OTU001800	0	0	0	0	0	0	0	0	0	0	0	0	0	0	0	0	0	0	0	0	Bacteria	Proteobacteria	Gammaproteobacteria	Betaproteobacteriales	Burkholderiaceae	Limnobacter
OTU001801	0	0	0	0	0	0	0	0	0	0	0	0	0	0	0	0	0	0	0	0	Bacteria	Firmicutes	Bacilli	Bacillales	Planococcaceae
OTU001802	0	0	0	0	0	0	0	0	0	0	0	0	0	0	0	0	0	0	0	0	Bacteria	Proteobacteria	Deltaproteobacteria	Myxococcales	Blfdi19
OTU001803	0	0	0	0	0	0	0	0	0	0	0	0	0	0	0	0	0	0	0	0	Bacteria	Acidobacteria	Acidobacteriia	Acidobacteriales	Acidobacteriaceae_Subgroup_1	Granulicella
OTU001804	0	0	0	0	0	0	0	0	0	0	0	0	0	0	0	0	0	0	0	0	Bacteria	Proteobacteria	Alphaproteobacteria	Rhizobiales	Rhizobiaceae
OTU001805	0	0	0	0	0	0	0	0	0	0	0	0	0	0	0	0	0	0	0	0	Bacteria
OTU001806	0	0	0	0	0	0	0	0	0	0	0	0	0	0	0	0	0	0	0	0	Bacteria	Firmicutes	Clostridia	Clostridiales	Family_XI	Tissierella
OTU001807	0	0	0	0	0	0	0	0	0	0	0	0	0	0	0	0	0	0	0	0	Bacteria	Proteobacteria	Alphaproteobacteria	Rickettsiales	Mitochondria	Triticum_aestivum_bread_wheat
OTU001808	0	0	0	0	0	0	0	0	0	0	0	0	0	0	0	0	0	0	0	0	Bacteria	Firmicutes	Bacilli	Lactobacillales	Lactobacillaceae	Lactobacillus	Lactobacillus_concavus_DSM_17758
OTU001809	0	0	0	0	0	0	0	0	0	0	0	0	0	0	0	0	0	0	0	0	Bacteria	Cyanobacteria	Oxyphotobacteria	Nostocales	Nostocaceae	Scytonema_UCFS19	Iningainema_pulvinus_ES0614
OTU001810	0	0	0	0	0	0	0	0	0	0	0	0	0	0	0	0	0	0	0	0	Bacteria	Gemmatimonadetes	Gemmatimonadetes	Gemmatimonadales	Gemmatimonadaceae
OTU001811	0	0	0	0	0	0	0	0	0	0	0	0	0	0	0	0	0	0	0	0	Bacteria	Proteobacteria	Alphaproteobacteria	Acetobacterales	Acetobacteraceae
OTU001812	0	0	0	0	0	0	0	0	0	0	0	0	0	0	0	0	0	0	0	0	Bacteria
OTU001813	0	0	0	0	0	0	0	0	0	0	0	0	0	0	0	0	0	0	0	0	Bacteria	Firmicutes	Clostridia	Clostridiales	Clostridiaceae_1	Clostridium_sensu_stricto_3
OTU001814	0	0	0	0	0	0	0	0	0	0	0	0	0	0	0	0	0	0	0	0	Bacteria	Proteobacteria	Deltaproteobacteria	Myxococcales	Polyangiaceae	Pajaroellobacter
OTU001815	1	2	1	6	0	0	0	0	0	0	0.001116	0.002225	0.001091	0.006571	0	0	0	0	0	0	Bacteria	Bacteroidetes	Bacteroidia	Flavobacteriales	Weeksellaceae	Empedobacter	Empedobacter_brevis
OTU001816	0	0	0	0	0	0	0	0	0	0	0	0	0	0	0	0	0	0	0	0	Bacteria	Bacteroidetes	Bacteroidia	Bacteroidales	Prevotellaceae	Prevotella_2
OTU001817	0	0	0	0	0	0	0	0	0	0	0	0	0	0	0	0	0	0	0	0	Bacteria	Gemmatimonadetes	Gemmatimonadetes	Gemmatimonadales	Gemmatimonadaceae
OTU001818	0	0	0	0	0	0	0	0	0	0	0	0	0	0	0	0	0	0	0	0	Bacteria
OTU001819	0	0	0	0	0	0	0	0	0	0	0	0	0	0	0	0	0	0	0	0	Bacteria
OTU001820	0	0	0	0	0	0	0	0	0	0	0	0	0	0	0	0	0	0	0	0	Bacteria	Proteobacteria	Deltaproteobacteria	Desulfobacterales	Desulfobulbaceae
OTU001821	0	0	0	0	0	0	0	0	0	0	0	0	0	0	0	0	0	0	0	0	Bacteria	Patescibacteria	Saccharimonadia	Saccharimonadales	Candidatus_Saccharibacteria_bacterium_GW2011_GWC2_44_17
OTU001822	0	0	0	0	0	0	0	1	0	0	0	0	0	0	0	0	0	0.001018	0	0	Bacteria	Planctomycetes	Planctomycetacia	Isosphaerales	Isosphaeraceae	Aquisphaera
OTU001823	0	0	0	0	0	0	0	0	0	0	0	0	0	0	0	0	0	0	0	0	Bacteria	Actinobacteria	Thermoleophilia	Solirubrobacterales	Solirubrobacteraceae
OTU001824	0	0	0	0	0	0	0	0	0	0	0	0	0	0	0	0	0	0	0	0	Bacteria	Bacteroidetes	Bacteroidia	Cytophagales	Cyclobacteriaceae
OTU001825	0	0	0	0	0	0	0	0	0	0	0	0	0	0	0	0	0	0	0	0	Bacteria	Verrucomicrobia	Verrucomicrobiae	Chthoniobacterales	Chthoniobacteraceae	LD29
OTU001826	0	0	0	0	0	0	0	0	0	0	0	0	0	0	0	0	0	0	0	0	Bacteria	Proteobacteria	Gammaproteobacteria	Betaproteobacteriales
OTU001827	0	0	0	0	0	0	0	0	0	0	0	0	0	0	0	0	0	0	0	0	Bacteria
OTU001828	0	0	0	0	0	0	0	0	0	0	0	0	0	0	0	0	0	0	0	0	Bacteria	Bacteroidetes	Bacteroidia	Flavobacteriales	Flavobacteriaceae	Flavobacterium
OTU001829	0	0	0	0	0	0	0	0	0	0	0	0	0	0	0	0	0	0	0	0	Bacteria	Chloroflexi	Anaerolineae	RBG-13-54-9
OTU001830	0	0	0	0	0	0	0	0	0	0	0	0	0	0	0	0	0	0	0	0	Bacteria	Actinobacteria	Actinobacteria	Micrococcales	Micrococcaceae	Enteractinococcus
OTU001831	0	0	0	0	0	0	0	0	0	0	0	0	0	0	0	0	0	0	0	0	Bacteria	Proteobacteria	Gammaproteobacteria	Betaproteobacteriales	Burkholderiaceae
OTU001832	0	0	0	0	0	0	0	1	0	0	0	0	0	0	0	0	0	0.001018	0	0	Bacteria	Proteobacteria	Alphaproteobacteria	Rhizobiales	Xanthobacteraceae	GAS113	Rhizobiales_bacterium_GAS113
OTU001833	0	0	0	0	0	0	0	0	0	0	0	0	0	0	0	0	0	0	0	0	Bacteria	Proteobacteria	Gammaproteobacteria	Betaproteobacteriales	Nitrosomonadaceae	Ellin6067
OTU001834	0	0	0	0	0	0	0	0	0	0	0	0	0	0	0	0	0	0	0	0	Bacteria	Firmicutes	Clostridia	Clostridiales	Ruminococcaceae	Ruminiclostridium	Clostridium_merdae
OTU001835	0	0	0	0	0	0	0	0	0	0	0	0	0	0	0	0	0	0	0	0	Bacteria	Proteobacteria	Gammaproteobacteria	Betaproteobacteriales	Burkholderiaceae	Parapusillimonas
OTU001836	0	1	0	0	0	0	0	2	0	0	0	0.001112	0	0	0	0	0	0.002037	0	0	Bacteria
OTU001837	0	0	0	0	0	0	0	0	0	0	0	0	0	0	0	0	0	0	0	0	Bacteria	Firmicutes	Negativicutes	Selenomonadales
OTU001838	0	0	0	0	0	0	0	0	0	0	0	0	0	0	0	0	0	0	0	0	Bacteria	Proteobacteria	Deltaproteobacteria	Oligoflexales	0319-6G20
OTU001839	0	0	0	0	0	0	0	0	0	0	0	0	0	0	0	0	0	0	0	0	Bacteria
OTU001840	0	0	0	0	0	0	0	0	0	0	0	0	0	0	0	0	0	0	0	0	Bacteria	Actinobacteria	Actinobacteria	Propionibacteriales	Nocardioidaceae	Nocardioides
OTU001841	0	0	0	0	0	0	0	0	0	0	0	0	0	0	0	0	0	0	0	0	Bacteria
OTU001842	0	0	0	0	0	0	0	0	0	0	0	0	0	0	0	0	0	0	0	0	Bacteria	Planctomycetes	Planctomycetacia	Pirellulales	Pirellulaceae
OTU001843	0	0	0	0	0	0	0	0	0	0	0	0	0	0	0	0	0	0	0	0	Bacteria	Cyanobacteria	Oxyphotobacteria	Nostocales	Nostocaceae	Scytonema_PCC-7110
OTU001844	0	0	0	0	0	0	0	0	0	0	0	0	0	0	0	0	0	0	0	0	Bacteria	Nitrospirae	Nitrospira	Nitrospirales	Nitrospiraceae	Nitrospira	Nitrospira_sp
OTU001845	0	0	0	0	0	0	0	0	0	0	0	0	0	0	0	0	0	0	0	0	Bacteria	Proteobacteria	Alphaproteobacteria	Rhizobiales	Beijerinckiaceae
OTU001846	0	0	0	0	0	0	0	0	0	0	0	0	0	0	0	0	0	0	0	0	Bacteria	Verrucomicrobia	Verrucomicrobiae	Pedosphaerales	Pedosphaeraceae
OTU001847	0	0	0	0	0	0	0	0	0	0	0	0	0	0	0	0	0	0	0	0	Bacteria	Actinobacteria	Coriobacteriia	Coriobacteriales	Coriobacteriaceae	Collinsella
OTU001848	0	0	0	0	0	0	0	0	0	0	0	0	0	0	0	0	0	0	0	0	Bacteria	Cyanobacteria	Oxyphotobacteria	Chloroplast
OTU001849	0	0	0	0	0	0	0	0	0	0	0	0	0	0	0	0	0	0	0	0	Bacteria	Proteobacteria	Gammaproteobacteria	Steroidobacterales	Steroidobacteraceae	Povalibacter	Povalibacter_uvarum
OTU001850	0	0	0	0	0	0	0	0	0	0	0	0	0	0	0	0	0	0	0	0	Bacteria
OTU001851	0	0	0	0	0	0	0	0	0	0	0	0	0	0	0	0	0	0	0	0	Bacteria	Proteobacteria	Alphaproteobacteria	Rickettsiales	Mitochondria
OTU001852	0	0	0	0	0	0	0	0	0	0	0	0	0	0	0	0	0	0	0	0	Bacteria	Actinobacteria	Thermoleophilia	Solirubrobacterales	67-14
OTU001853	0	0	0	0	0	0	0	0	0	0	0	0	0	0	0	0	0	0	0	0	Bacteria	Firmicutes	Bacilli	Bacillales	Alicyclobacillaceae	Alicyclobacillus	Alicyclobacillus_acidoterrestris_ATCC_49025
OTU001854	0	0	0	0	0	0	0	0	0	0	0	0	0	0	0	0	0	0	0	0	Bacteria	Deinococcus-Thermus	Deinococci	Deinococcales	Deinococcaceae	Deinococcus
OTU001855	0	0	0	0	0	0	0	0	0	0	0	0	0	0	0	0	0	0	0	0	Bacteria	Firmicutes	Clostridia	Clostridiales	Clostridiaceae_1
OTU001856	0	0	0	0	0	0	0	0	0	0	0	0	0	0	0	0	0	0	0	0	Bacteria	Planctomycetes	Planctomycetacia
OTU001857	0	0	0	0	0	0	0	0	0	0	0	0	0	0	0	0	0	0	0	0	Bacteria	Acidobacteria	Subgroup_6
OTU001858	0	0	0	0	0	0	0	0	0	0	0	0	0	0	0	0	0	0	0	0	Bacteria	Bacteroidetes	Bacteroidia	Bacteroidales	Bacteroidetes_vadinHA17
OTU001859	0	0	0	0	0	0	0	0	0	0	0	0	0	0	0	0	0	0	0	0	Bacteria
OTU001860	0	0	0	0	0	0	0	0	0	0	0	0	0	0	0	0	0	0	0	0	Bacteria	Firmicutes	Clostridia	Clostridiales	Lachnospiraceae
OTU001861	0	0	0	0	0	0	0	0	0	0	0	0	0	0	0	0	0	0	0	0	Bacteria	Firmicutes	Negativicutes	Selenomonadales	Veillonellaceae	Megasphaera	Megasphaera_cerevisiae
OTU001862	0	0	0	0	0	0	4	0	6	7	0	0	0	0	0	0	0.004143	0	0.007095	0.007492	Bacteria
OTU001863	0	0	0	0	0	0	0	0	0	0	0	0	0	0	0	0	0	0	0	0	Bacteria	Proteobacteria	Gammaproteobacteria	Betaproteobacteriales	Nitrosomonadaceae	Nitrosospira
OTU001864	0	0	1	0	0	9	3	0	3	2	0	0	0.001091	0	0	0.010754	0.003108	0	0.003547	0.002141	Bacteria	Proteobacteria
OTU001865	0	0	0	0	0	0	0	0	0	0	0	0	0	0	0	0	0	0	0	0	Bacteria
OTU001866	0	0	0	0	0	0	0	0	0	0	0	0	0	0	0	0	0	0	0	0	Bacteria	Armatimonadetes	Chthonomonadetes	Chthonomonadales
OTU001867	0	0	0	0	0	0	0	0	0	0	0	0	0	0	0	0	0	0	0	0	Bacteria	Proteobacteria	Alphaproteobacteria	Rhizobiales	Beijerinckiaceae	Roseiarcus
OTU001868	0	0	0	0	0	0	0	0	0	0	0	0	0	0	0	0	0	0	0	0	Bacteria
OTU001869	0	0	0	0	0	0	0	0	0	0	0	0	0	0	0	0	0	0	0	0	Bacteria	Bacteroidetes	Bacteroidia	Cytophagales	Cytophagaceae	Cytophaga	Cytophaga_hutchinsonii_ATCC_33406
OTU001870	0	0	0	0	0	0	0	0	0	0	0	0	0	0	0	0	0	0	0	0	Bacteria	Actinobacteria	Actinobacteria
OTU001871	0	0	0	0	0	0	0	0	0	0	0	0	0	0	0	0	0	0	0	0	Bacteria
OTU001872	0	0	0	0	0	0	0	0	0	0	0	0	0	0	0	0	0	0	0	0	Bacteria	Proteobacteria	Gammaproteobacteria	Pseudomonadales	Moraxellaceae	Acinetobacter
OTU001873	0	0	0	0	0	0	0	0	0	0	0	0	0	0	0	0	0	0	0	0	Bacteria	Epsilonbacteraeota	Campylobacteria	Campylobacterales	Helicobacteraceae	Helicobacter
OTU001874	0	0	0	0	0	0	0	0	0	0	0	0	0	0	0	0	0	0	0	0	Bacteria
OTU001875	0	0	0	0	0	0	0	0	0	0	0	0	0	0	0	0	0	0	0	0	Bacteria
OTU001876	0	0	0	0	0	0	0	0	0	0	0	0	0	0	0	0	0	0	0	0	Bacteria	Proteobacteria	Gammaproteobacteria	Betaproteobacteriales	Burkholderiaceae
OTU001877	0	0	0	0	0	0	0	0	0	0	0	0	0	0	0	0	0	0	0	0	Bacteria	Actinobacteria	Actinobacteria	Micrococcales
OTU001878	1	1	2	0	0	0	1	1	2	0	0.001116	0.001112	0.002182	0	0	0	0.001036	0.001018	0.002365	0	Bacteria
OTU001879	0	0	0	0	0	0	0	0	0	0	0	0	0	0	0	0	0	0	0	0	Bacteria	Bacteroidetes	Bacteroidia	Bacteroidales	Prevotellaceae	Alloprevotella
OTU001880	0	0	0	0	0	0	0	0	0	0	0	0	0	0	0	0	0	0	0	0	Bacteria	Planctomycetes	Planctomycetacia	Pirellulales	Pirellulaceae	Pir2_lineage
OTU001881	0	0	0	0	0	0	0	0	0	0	0	0	0	0	0	0	0	0	0	0	Bacteria	Planctomycetes	Phycisphaerae	Tepidisphaerales	WD2101_soil_group
OTU001882	0	0	0	0	0	0	0	0	0	0	0	0	0	0	0	0	0	0	0	0	Bacteria
OTU001883	0	0	0	0	0	0	0	0	0	0	0	0	0	0	0	0	0	0	0	0	Bacteria	Planctomycetes	Phycisphaerae	Tepidisphaerales	WD2101_soil_group
OTU001884	0	0	0	0	0	0	0	0	0	0	0	0	0	0	0	0	0	0	0	0	Bacteria	Proteobacteria	Alphaproteobacteria
OTU001885	0	0	0	0	0	0	0	0	0	0	0	0	0	0	0	0	0	0	0	0	Bacteria	Cyanobacteria	Oxyphotobacteria	Nostocales	Phormidiaceae	Kamptonema_PCC-6407
OTU001886	0	1	0	0	0	0	0	0	0	0	0	0.001112	0	0	0	0	0	0	0	0	Bacteria	Firmicutes	Erysipelotrichia	Erysipelotrichales	Erysipelotrichaceae	Erysipelothrix
OTU001887	0	0	0	0	0	0	0	0	0	0	0	0	0	0	0	0	0	0	0	0	Bacteria	Acidobacteria	Acidobacteriia	Subgroup_2
OTU001888	0	0	0	0	0	0	0	0	0	0	0	0	0	0	0	0	0	0	0	0	Bacteria	Acidobacteria	Subgroup_6
OTU001889	0	0	0	0	0	0	0	0	0	0	0	0	0	0	0	0	0	0	0	0	Bacteria	Proteobacteria	Gammaproteobacteria	Betaproteobacteriales	Burkholderiaceae
OTU001890	0	0	0	0	0	0	0	0	0	0	0	0	0	0	0	0	0	0	0	0	Bacteria	Actinobacteria	Actinobacteria	Streptosporangiales	Thermomonosporaceae	Actinomadura
OTU001891	0	0	0	0	0	0	0	0	0	0	0	0	0	0	0	0	0	0	0	0	Bacteria
OTU001892	0	0	0	0	0	0	0	0	0	0	0	0	0	0	0	0	0	0	0	0	Bacteria	Chloroflexi	Anaerolineae	Anaerolineales	Anaerolineaceae
OTU001893	0	0	0	0	0	0	0	0	0	0	0	0	0	0	0	0	0	0	0	0	Bacteria	Proteobacteria	Gammaproteobacteria	Betaproteobacteriales	Burkholderiaceae	Alcaligenes
OTU001894	0	0	0	0	0	0	0	0	0	0	0	0	0	0	0	0	0	0	0	0	Bacteria	Bacteroidetes	Bacteroidia	Bacteroidales	Muribaculaceae
OTU001895	0	0	0	0	0	0	0	0	0	0	0	0	0	0	0	0	0	0	0	0	Bacteria	Proteobacteria	Gammaproteobacteria	CCD24
OTU001896	0	0	0	0	0	0	0	0	0	0	0	0	0	0	0	0	0	0	0	0	Bacteria
OTU001897	0	0	0	0	0	0	0	0	0	0	0	0	0	0	0	0	0	0	0	0	Bacteria	Actinobacteria	Thermoleophilia	Solirubrobacterales	Solirubrobacteraceae	JCM_18997	Conexibacter_sp_JCM_18997
OTU001898	0	0	0	0	0	0	0	1	0	0	0	0	0	0	0	0	0	0.001018	0	0	Bacteria	Firmicutes	Clostridia	Clostridiales	Ruminococcaceae	Caproiciproducens
OTU001899	0	0	0	0	0	0	0	0	0	0	0	0	0	0	0	0	0	0	0	0	Bacteria	Bacteroidetes	Bacteroidia	Sphingobacteriales	envOPS_17
OTU001900	0	0	0	0	0	0	0	0	0	0	0	0	0	0	0	0	0	0	0	0	Bacteria	Bacteroidetes	Bacteroidia	Flavobacteriales	Weeksellaceae	Soonwooa	Soonwooa_buanensis
OTU001901	0	0	0	0	0	0	0	0	0	0	0	0	0	0	0	0	0	0	0	0	Bacteria	Acidobacteria	Subgroup_18
OTU001902	2	0	0	0	0	0	0	0	0	0	0.002232	0	0	0	0	0	0	0	0	0	Bacteria	Firmicutes	Clostridia	Clostridiales	Ruminococcaceae	Eubacterium_coprostanoligenes_group
OTU001903	0	0	0	0	0	0	0	0	0	0	0	0	0	0	0	0	0	0	0	0	Bacteria	Firmicutes	Bacilli	Bacillales
OTU001904	0	0	0	0	0	0	0	0	0	0	0	0	0	0	0	0	0	0	0	0	Bacteria	Firmicutes	Erysipelotrichia	Erysipelotrichales	Erysipelotrichaceae	Allobaculum
OTU001905	0	0	0	0	0	0	0	0	0	0	0	0	0	0	0	0	0	0	0	0	Bacteria	Acidobacteria	Acidobacteriia	Acidobacteriales	Acidobacteriaceae_Subgroup_1
OTU001906	0	0	0	0	0	0	0	0	0	0	0	0	0	0	0	0	0	0	0	0	Bacteria	Gemmatimonadetes	S0134_terrestrial_group
OTU001907	0	0	0	0	0	0	0	0	0	0	0	0	0	0	0	0	0	0	0	0	Bacteria	Chloroflexi	Anaerolineae	RBG-13-54-9
OTU001908	0	0	0	0	0	0	0	0	0	0	0	0	0	0	0	0	0	0	0	0	Bacteria	Firmicutes	Bacilli	Lactobacillales	Streptococcaceae	Streptococcus	Streptococcus_parauberis
OTU001909	0	0	0	0	0	0	0	0	0	0	0	0	0	0	0	0	0	0	0	0	Bacteria	Proteobacteria	Deltaproteobacteria	Deltaproteobacteria_Incertae_Sedis	Syntrophorhabdaceae	Syntrophorhabdus
OTU001910	0	0	0	0	0	0	0	0	0	0	0	0	0	0	0	0	0	0	0	0	Bacteria	Proteobacteria	Alphaproteobacteria	Rhodobacterales	Rhodobacteraceae	Rubellimicrobium
OTU001911	0	0	0	0	0	0	0	0	0	0	0	0	0	0	0	0	0	0	0	0	Bacteria	Spirochaetes	Spirochaetia	Spirochaetales	Spirochaetaceae	Treponema_2
OTU001912	0	0	0	0	0	0	0	0	0	0	0	0	0	0	0	0	0	0	0	0	Bacteria	Cyanobacteria	Oxyphotobacteria	Chloroplast
OTU001913	0	0	0	0	0	0	0	0	0	0	0	0	0	0	0	0	0	0	0	0	Bacteria	Chloroflexi	Anaerolineae	Anaerolineales	Anaerolineaceae
OTU001914	0	0	0	1	0	0	0	0	0	0	0	0	0	0.001095	0	0	0	0	0	0	Bacteria	Proteobacteria	Gammaproteobacteria	Betaproteobacteriales	Neisseriaceae	Stenoxybacter
OTU001915	0	0	0	0	0	0	0	0	0	0	0	0	0	0	0	0	0	0	0	0	Bacteria
OTU001916	0	0	0	0	0	0	0	0	0	0	0	0	0	0	0	0	0	0	0	0	Bacteria	Firmicutes	Clostridia	Clostridiales	Lachnospiraceae
OTU001917	0	0	0	0	0	0	0	0	0	0	0	0	0	0	0	0	0	0	0	0	Bacteria	Gemmatimonadetes	Gemmatimonadetes	Gemmatimonadales	Gemmatimonadaceae	Gemmatirosa
OTU001918	0	0	0	0	0	0	0	0	0	0	0	0	0	0	0	0	0	0	0	0	Bacteria	Proteobacteria	Deltaproteobacteria	Syntrophobacterales	Syntrophobacteraceae
OTU001919	0	0	0	0	0	0	0	0	0	0	0	0	0	0	0	0	0	0	0	0	Bacteria	Patescibacteria	Parcubacteria	Candidatus_Moranbacteria
OTU001920	0	0	0	0	0	0	0	0	0	0	0	0	0	0	0	0	0	0	0	0	Bacteria	Actinobacteria	Actinobacteria
OTU001921	0	0	0	0	0	0	0	0	0	0	0	0	0	0	0	0	0	0	0	0	Bacteria	Planctomycetes	Planctomycetacia	Isosphaerales	Isosphaeraceae	Paludisphaera
OTU001922	0	0	0	0	0	0	0	0	0	0	0	0	0	0	0	0	0	0	0	0	Bacteria	Firmicutes
OTU001923	0	1	0	0	0	0	0	0	0	0	0	0.001112	0	0	0	0	0	0	0	0	Bacteria	Proteobacteria	Gammaproteobacteria	Betaproteobacteriales	Burkholderiaceae
OTU001924	0	0	0	0	0	0	0	0	0	0	0	0	0	0	0	0	0	0	0	0	Bacteria	Chloroflexi	Anaerolineae	Anaerolineales	Anaerolineaceae
OTU001925	0	0	0	0	0	0	0	0	0	0	0	0	0	0	0	0	0	0	0	0	Bacteria	Proteobacteria	Alphaproteobacteria	Rhizobiales	Beijerinckiaceae	1174-901-12
OTU001926	0	0	0	0	0	0	0	0	0	0	0	0	0	0	0	0	0	0	0	0	Bacteria	Proteobacteria	Alphaproteobacteria
OTU001927	0	2	0	0	0	0	2	0	0	0	0	0.002225	0	0	0	0	0.002072	0	0	0	Bacteria	Firmicutes	Clostridia	Clostridiales	Ruminococcaceae	Ruminococcaceae_UCG-008
OTU001928	0	0	0	0	0	0	0	0	0	0	0	0	0	0	0	0	0	0	0	0	Bacteria	Proteobacteria	Gammaproteobacteria	Betaproteobacteriales	SC-I-84
OTU001929	0	0	0	0	0	0	0	1	0	0	0	0	0	0	0	0	0	0.001018	0	0	Bacteria	Proteobacteria	Gammaproteobacteria	Enterobacteriales	Enterobacteriaceae
OTU001930	0	0	0	0	0	0	0	0	0	0	0	0	0	0	0	0	0	0	0	0	Bacteria	Planctomycetes	Planctomycetacia	Pirellulales	Pirellulaceae
OTU001931	0	0	0	0	0	0	0	0	0	0	0	0	0	0	0	0	0	0	0	0	Bacteria	Chloroflexi	Anaerolineae	Anaerolineales	Anaerolineaceae
OTU001932	0	0	0	0	0	0	0	0	0	0	0	0	0	0	0	0	0	0	0	0	Bacteria	Planctomycetes	Planctomycetacia	Isosphaerales	Isosphaeraceae
OTU001933	0	0	0	0	0	0	0	0	0	0	0	0	0	0	0	0	0	0	0	0	Bacteria	Actinobacteria	Actinobacteria	Micrococcales	Micrococcaceae	Nesterenkonia	Nesterenkonia_sp_AKB-K1-251
OTU001934	0	0	0	0	0	0	0	0	0	0	0	0	0	0	0	0	0	0	0	0	Bacteria	Actinobacteria	Actinobacteria	Corynebacteriales	Mycobacteriaceae	Mycobacterium	Mycobacterium_sp_FI-13363
OTU001935	0	1	0	0	0	0	5	0	0	0	0	0.001112	0	0	0	0	0.005179	0	0	0	Bacteria	Proteobacteria	Gammaproteobacteria	Aeromonadales	Succinivibrionaceae	Succinivibrio
OTU001936	0	0	0	0	0	0	0	0	0	0	0	0	0	0	0	0	0	0	0	0	Bacteria	Chloroflexi	Anaerolineae
OTU001937	0	0	0	0	0	0	0	0	0	0	0	0	0	0	0	0	0	0	0	0	Bacteria	Actinobacteria	Actinobacteria	Micrococcales
OTU001938	0	0	0	0	0	0	0	0	0	0	0	0	0	0	0	0	0	0	0	0	Bacteria	Chloroflexi	Chloroflexia	Chloroflexales	Roseiflexaceae
OTU001939	0	0	0	0	0	0	0	0	0	0	0	0	0	0	0	0	0	0	0	0	Bacteria	Elusimicrobia	Elusimicrobia	MVP-88
OTU001940	0	0	0	0	0	0	1	0	0	0	0	0	0	0	0	0	0.001036	0	0	0	Bacteria	Bacteroidetes	Bacteroidia	Bacteroidales	p-2534-18B5_gut_group
OTU001941	0	0	0	0	0	0	0	0	0	0	0	0	0	0	0	0	0	0	0	0	Bacteria	Bacteroidetes	Bacteroidia	Chitinophagales	Saprospiraceae
OTU001942	0	0	0	0	0	0	0	0	0	0	0	0	0	0	0	0	0	0	0	0	Bacteria	Proteobacteria	Deltaproteobacteria	NB1-j
OTU001943	0	0	0	0	0	0	2	0	0	0	0	0	0	0	0	0	0.002072	0	0	0	Bacteria	Actinobacteria	Actinobacteria	Propionibacteriales	Propionibacteriaceae
OTU001944	0	0	0	0	0	0	0	0	1	0	0	0	0	0	0	0	0	0	0.001182	0	Bacteria	Chloroflexi	Anaerolineae	SJA-15
OTU001945	0	0	0	0	0	0	0	0	0	0	0	0	0	0	0	0	0	0	0	0	Bacteria	Patescibacteria	Parcubacteria
OTU001946	0	0	0	0	0	0	0	0	0	0	0	0	0	0	0	0	0	0	0	0	Bacteria	Bacteroidetes	Bacteroidia	Flavobacteriales	Weeksellaceae	Moheibacter
OTU001947	0	0	0	0	0	0	0	0	0	0	0	0	0	0	0	0	0	0	0	0	Bacteria	Acidobacteria	Subgroup_6
OTU001948	0	0	0	0	0	0	0	0	0	0	0	0	0	0	0	0	0	0	0	0	Bacteria	Proteobacteria	Deltaproteobacteria	Desulfobacterales	Desulfobulbaceae
OTU001949	0	1	0	0	0	0	2	0	0	0	0	0.001112	0	0	0	0	0.002072	0	0	0	Bacteria	Firmicutes	Clostridia	Clostridiales	Ruminococcaceae	Ruminococcaceae_UCG-005
OTU001950	0	0	0	0	0	0	0	0	0	0	0	0	0	0	0	0	0	0	0	0	Bacteria	Bacteroidetes	Bacteroidia	Bacteroidales	Muribaculaceae
OTU001951	0	0	0	0	0	0	0	0	0	0	0	0	0	0	0	0	0	0	0	0	Bacteria
OTU001952	0	0	0	0	0	0	0	0	0	0	0	0	0	0	0	0	0	0	0	0	Bacteria	Actinobacteria	Actinobacteria	Micrococcales	Cellulomonadaceae
OTU001953	0	0	0	0	0	0	0	0	0	0	0	0	0	0	0	0	0	0	0	0	Bacteria	Chlamydiae	Chlamydiae	Chlamydiales
OTU001954	0	0	0	0	0	0	0	1	0	0	0	0	0	0	0	0	0	0.001018	0	0	Bacteria	Proteobacteria	Deltaproteobacteria	Bdellovibrionales	Bacteriovoracaceae	Peredibacter	Peredibacter_starrii
OTU001955	0	0	0	17	0	0	0	0	0	0	0	0	0	0.018617	0	0	0	0	0	0	Bacteria
OTU001956	0	0	0	0	1	0	0	0	1	0	0	0	0	0	0.001831	0	0	0	0.001182	0	Bacteria	Proteobacteria	Gammaproteobacteria	Betaproteobacteriales	Burkholderiaceae	Polaromonas
OTU001957	0	0	0	0	0	0	0	0	0	0	0	0	0	0	0	0	0	0	0	0	Bacteria
OTU001958	0	0	0	0	0	0	0	0	0	0	0	0	0	0	0	0	0	0	0	0	Bacteria	Actinobacteria
OTU001959	0	0	0	0	0	0	0	0	0	0	0	0	0	0	0	0	0	0	0	0	Bacteria	Firmicutes	Bacilli	Bacillales	Bacillaceae	Bacillus
OTU001960	0	0	0	0	0	0	0	0	0	0	0	0	0	0	0	0	0	0	0	0	Bacteria	Actinobacteria	Actinobacteria	Micromonosporales	Micromonosporaceae	Dactylosporangium
OTU001961	0	0	0	0	4	0	0	0	2	1	0	0	0	0	0.007326	0	0	0	0.002365	0.00107	Bacteria	Proteobacteria	Alphaproteobacteria	Acetobacterales	Acetobacteraceae	Roseomonas
OTU001962	0	0	0	0	0	0	0	0	0	0	0	0	0	0	0	0	0	0	0	0	Bacteria	Cyanobacteria	Oxyphotobacteria	Nostocales	Nostocaceae
OTU001963	0	0	0	0	0	0	0	0	0	0	0	0	0	0	0	0	0	0	0	0	Bacteria	Verrucomicrobia	Verrucomicrobiae	Opitutales	Opitutaceae	Lacunisphaera
OTU001964	0	0	0	0	0	0	0	0	0	0	0	0	0	0	0	0	0	0	0	0	Bacteria	Acidobacteria	Subgroup_17
OTU001965	0	0	0	0	0	0	0	0	0	0	0	0	0	0	0	0	0	0	0	0	Bacteria	Proteobacteria	Gammaproteobacteria	Betaproteobacteriales
OTU001966	0	0	0	0	0	0	0	0	0	0	0	0	0	0	0	0	0	0	0	0	Bacteria	Bacteroidetes	Bacteroidia	Chitinophagales
OTU001967	0	0	0	0	0	0	0	0	0	0	0	0	0	0	0	0	0	0	0	0	Bacteria	Proteobacteria	Gammaproteobacteria	Legionellales	Legionellaceae	Legionella
OTU001968	8	13	0	3	0	0	0	0	0	0	0.008928	0.014462	0	0.003285	0	0	0	0	0	0	Bacteria	Proteobacteria	Deltaproteobacteria	Myxococcales	Myxococcaceae	Myxococcus	Myxococcus_fulvus
OTU001969	0	0	0	0	0	0	0	0	0	0	0	0	0	0	0	0	0	0	0	0	Bacteria	Gemmatimonadetes	Gemmatimonadetes	Gemmatimonadales	Gemmatimonadaceae	Gemmatimonas
OTU001970	0	0	0	0	0	0	0	0	0	0	0	0	0	0	0	0	0	0	0	0	Bacteria
OTU001971	0	0	0	0	0	0	0	0	0	0	0	0	0	0	0	0	0	0	0	0	Bacteria	Actinobacteria
OTU001972	0	0	0	0	0	0	0	0	0	0	0	0	0	0	0	0	0	0	0	0	Bacteria	Bacteroidetes	Bacteroidia	Flavobacteriales	Flavobacteriaceae	Flavobacterium	Flavobacterium_akiainvivens
OTU001973	0	0	0	0	0	0	0	0	0	0	0	0	0	0	0	0	0	0	0	0	Bacteria	Proteobacteria	Deltaproteobacteria	Myxococcales	Haliangiaceae	Haliangium
OTU001974	0	0	0	0	0	0	0	0	0	0	0	0	0	0	0	0	0	0	0	0	Bacteria	Bacteroidetes	Bacteroidia	Sphingobacteriales	Sphingobacteriaceae	Sphingobacterium	Sphingobacterium_wenxiniae
OTU001975	0	0	0	0	0	0	0	0	0	0	0	0	0	0	0	0	0	0	0	0	Bacteria	Proteobacteria	Deltaproteobacteria	Syntrophobacterales	Syntrophaceae	Desulfobacca
OTU001976	0	0	0	0	0	0	0	0	0	0	0	0	0	0	0	0	0	0	0	0	Bacteria	Verrucomicrobia	Verrucomicrobiae	Pedosphaerales	Pedosphaeraceae	ADurbBin063-1
OTU001977	0	0	0	0	0	0	0	0	0	0	0	0	0	0	0	0	0	0	0	0	Bacteria	Firmicutes	Bacilli	Lactobacillales	Lactobacillaceae	Lactobacillus
OTU001978	0	0	0	0	0	0	0	0	0	0	0	0	0	0	0	0	0	0	0	0	Bacteria	Bacteroidetes	Bacteroidia	Sphingobacteriales	envOPS_17
OTU001979	0	0	0	0	0	0	0	0	0	0	0	0	0	0	0	0	0	0	0	0	Bacteria
OTU001980	0	0	0	0	0	0	0	0	0	0	0	0	0	0	0	0	0	0	0	0	Bacteria	Acidobacteria	Subgroup_6
OTU001981	0	0	0	0	0	0	0	0	0	0	0	0	0	0	0	0	0	0	0	0	Bacteria	Actinobacteria	Actinobacteria	Bifidobacteriales	Bifidobacteriaceae	Bifidobacterium
OTU001982	0	0	0	0	0	0	0	0	0	0	0	0	0	0	0	0	0	0	0	0	Bacteria	Proteobacteria	Alphaproteobacteria	Rhizobiales
OTU001983	0	0	0	0	0	0	0	0	0	0	0	0	0	0	0	0	0	0	0	0
OTU001984	0	0	0	0	0	0	0	0	0	0	0	0	0	0	0	0	0	0	0	0	Bacteria	Bacteroidetes	Bacteroidia	Bacteroidales	Paludibacteraceae
OTU001985	0	0	0	15	0	0	0	0	0	0	0	0	0	0.016427	0	0	0	0	0	0	Bacteria
OTU001986	0	0	0	0	0	0	0	0	0	0	0	0	0	0	0	0	0	0	0	0	Bacteria	Proteobacteria	Alphaproteobacteria
OTU001987	0	0	0	0	0	0	0	0	0	0	0	0	0	0	0	0	0	0	0	0	Bacteria	Omnitrophicaeota	Omnitrophia	Omnitrophales	Omnitrophaceae	Candidatus_Omnitrophus
OTU001988	0	0	0	0	0	0	0	0	0	0	0	0	0	0	0	0	0	0	0	0	Bacteria	Acidobacteria	Acidobacteriia	Acidobacteriales
OTU001989	0	0	0	0	0	0	0	0	0	0	0	0	0	0	0	0	0	0	0	0	Bacteria	Chloroflexi	Anaerolineae	SJA-15
OTU001990	0	0	0	0	0	0	0	0	0	1	0	0	0	0	0	0	0	0	0	0.00107	Bacteria	Bacteroidetes	Bacteroidia	Bacteroidales	Muribaculaceae
OTU001991	10	0	0	0	0	0	0	0	0	0	0.011161	0	0	0	0	0	0	0	0	0	Bacteria	Bacteroidetes	Bacteroidia	Sphingobacteriales	Sphingobacteriaceae	Pedobacter
OTU001992	0	0	0	0	0	0	0	0	0	0	0	0	0	0	0	0	0	0	0	0	Bacteria	Proteobacteria	Deltaproteobacteria	Myxococcales	Archangiaceae	Anaeromyxobacter
OTU001993	0	0	0	2	0	0	0	0	0	0	0	0	0	0.00219	0	0	0	0	0	0	Bacteria	Proteobacteria	Deltaproteobacteria	Desulfuromonadales	Geobacteraceae	Geobacter
OTU001994	0	0	0	0	0	0	0	0	0	0	0	0	0	0	0	0	0	0	0	0	Bacteria	Acidobacteria	Acidobacteriia	Acidobacteriales	Koribacteraceae	Candidatus_Koribacter
OTU001995	0	0	0	0	0	0	0	0	0	0	0	0	0	0	0	0	0	0	0	0	Bacteria	Chloroflexi	Anaerolineae	Anaerolineales	Anaerolineaceae
OTU001996	0	0	0	0	0	0	0	0	0	0	0	0	0	0	0	0	0	0	0	0	Bacteria	Firmicutes	Clostridia	Clostridiales	Lachnospiraceae	Stomatobaculum
OTU001997	0	0	0	0	0	0	0	0	0	0	0	0	0	0	0	0	0	0	0	0
OTU001998	0	0	0	0	0	0	0	0	0	0	0	0	0	0	0	0	0	0	0	0	Bacteria	Chloroflexi	OLB14
OTU001999	0	0	2	0	0	0	0	0	0	0	0	0	0.002182	0	0	0	0	0	0	0	Bacteria	Firmicutes	Bacilli	Lactobacillales	Streptococcaceae	Lactococcus
[truncated: 2,416 more rows]
