# Supplementary material for: The Sexual Dimorphism in Rectum and Protein Digestion Pathway Influence Sex Pheromone Synthesis in Male Bactrocera Dorsalis
Source: Adv Sci (Weinh). 2024 Oct 8;11(44):2407353. doi: 10.1002/advs.202407353 (PMC11600207; doi:10.1002/advs.202407353)
Supplement: Supplementary file 3 — Supplemental Dataset 2 [file ADVS-11-2407353-s004.xlsx]

## Sheet: all.genes.expression.annot
id	female1-0d_fpkm	female2-0d_fpkm	female3-0d_fpkm	female5-0d_fpkm	male1-0d_fpkm	male2-0d_fpkm	male3-0d_fpkm	male5-0d_fpkm	female1-6d_fpkm	female2-6d_fpkm	female3-6d_fpkm	female4-6d_fpkm	female5-6d_fpkm	male1-6d_fpkm	male2-6d_fpkm	male3-6d_fpkm	male4-6d_fpkm	male5-6d_fpkm	female1-12d_fpkm	female2-12d_fpkm	female3-12d_fpkm	female4-12d_fpkm	female5-12d_fpkm	male1-12d_fpkm	male2-12d_fpkm	male3-12d_fpkm	male4-12d_fpkm	male5-12d_fpkm	female1-0d_count	female2-0d_count	female3-0d_count	female5-0d_count	male1-0d_count	male2-0d_count	male3-0d_count	male5-0d_count	female1-6d_count	female2-6d_count	female3-6d_count	female4-6d_count	female5-6d_count	male1-6d_count	male2-6d_count	male3-6d_count	male4-6d_count	male5-6d_count	female1-12d_count	female2-12d_count	female3-12d_count
MSTRG.10074	0	0.203	0.094	0.09	0.837	0.878	0.361	2.24	0.113	0.097	0	0.337	0.227	0.117	0.908	0.108	0.323	0.502	0.107	0	0.099	0.467	0.788	0.599	0.437	0.218	0.304	0.5	0	2	1	1	10	10	4	25	1	1	0	3	2	1	6	1	3	5	1	0	1
MSTRG.10109	1.042	1.452	1.822	1.455	1.616	1.585	1.349	0.725	0.211	0.423	0.666	0.28	0.423	0.584	0.754	0.536	1.476	0.375	0.534	0.636	0.74	0.698	0.982	0.373	0.544	1.017	0.379	0.545	20	23	31	26	31	29	24	13	3	7	9	4	6	8	8	8	22	6	8	11	12
MSTRG.10125	0	0	0	0	0	0	0	0	0	0.213	0	0	0	1.028	0	0	0	0.22	0	0	0	0	0	0.437	0	0	0	0	0	0	0	0	0	0	0	0	0	1	0	0	0	4	0	0	0	1	0	0	0
MSTRG.10127	0	0	0	0.155	0.145	0	0	0	0	0.168	0	0	0	1.621	0	0	0	0	0	0	0	0	0	0	0	0	0	0	0	0	0	1	1	0	0	0	0	1	0	0	0	8	0	0	0	0	0	0	0
MSTRG.10151	0	0	0	0	0	0	0	0	0	0	0	0	0	0	0	0	0	0	0	0	0	0	0	0	0	0	0.642	3.164	0	0	0	0	0	0	0	0	0	0	0	0	0	0	0	0	0	0	0	0	0
MSTRG.10156	0.849	0.589	0.51	0.507	1.464	1.092	0	0.938	0.395	0	0.61	0	0.913	0	0	0	0.231	0.865	0	0	0	0.276	0	0.395	1.567	0.468	0.572	0	10.01	5.73	5.33	5.56	17.24	12.26	0	10.32	3.45	0	5.06	0	7.94	0	0	0	2.11	8.5	0	0	0
MSTRG.10288	0	0	0	0	0	0	0	0	0	0	0	0	0	0	0	0	0	0	0	0	0	0	0	1.439	0	0	0	0	0	0	0	0	0	0	0	0	0	0	0	0	0	0	0	0	0	0	0	0	0
MSTRG.10329	1.727	2.827	2.317	2.006	0.887	1.322	0.504	0.65	1.512	1.734	1.855	2.444	2.275	0.065	0	0.18	0.12	0	1.195	1.399	1.159	1.824	1.193	0.501	0.568	0.182	0.17	0.07	37	50	44	40	19	27	10	13	24	32	28	39	36	1	0	3	2	0	20	27	21
MSTRG.10337	0	0.575	0.268	0.255	0.119	0.374	0.384	0.763	0.32	0.276	0.168	0	0.161	8.983	7.94	10.218	7.641	9.822	0.608	1.317	0.281	0.663	1.278	7.361	9.499	15.29	12.232	10.991	0	4	2	2	1	3	3	6	2	2	1	0	1	54	37	67	50	69	4	10	2
MSTRG.1036	0	0.536	0	0	2.657	6.038	1.114	0.948	0	0	0.209	0.198	0	1.034	1.334	8.532	2.47	6.724	0	0	0	0	0	1.056	0	1.92	4.294	5.289	0	3	0	0	18	39	7	6	0	0	1	1	0	5	5	45	13	38	0	0	0
MSTRG.1046	0	0.987	0.106	0	0.229	0	0	0.122	1.118	1.639	3.004	1.61	1.365	0	0	0	0.147	0	3.443	0.813	0	2.013	0	0	0	0	0	0.143	0	7.13	0.82	0	2	0	0	1	7.25	12.35	18.51	10.49	8.82	0	0	0	1	0	23.53	6.41	0
MSTRG.10468	0	0	0	0	0	0	0	0	0	0	0	0	0	0	0.551	0	0	0	0	0	0	0	0	0	1.061	0	0	0	0	0	0	0	0	0	0	0	0	0	0	0	0	0	1	0	0	0	0	0	0
MSTRG.10469	0.357	0.072	0.806	0.32	0.715	0.875	0.771	0.638	0.161	0	0	0	0.081	0.083	0	0.459	0.307	0.143	0.076	0.066	0.07	0.2	0	0.213	0.104	0.078	0.072	0	6	1	12	5	12	14	12	10	2	0	0	0	1	1	0	6	4	2	1	1	1
MSTRG.1047	0.887	0.412	0.95	1.787	0	0	0	0	5.233	5.413	2.673	6.303	9.689	0	0	0	0	0	7.603	5.389	1.44	3.927	2.259	0	0	0	0.11	0	9.76	3.74	9.26	18.29	0	0	0	0	42.64	51.29	20.71	51.63	78.68	0	0	0	0	0	65.31	53.4	13.39
MSTRG.1048	0.408	0.311	0	2.464	0.187	0	0	0	4.662	1.737	1.987	5.102	2.823	0	0	0	0	0	7.428	1.182	0.664	3.629	2.286	0	0	0	0	0	2.18	1.37	0	12.26	1	0	0	0	18.46	8	7.48	20.31	11.14	0	0	0	0	0	31.01	5.69	3
MSTRG.10482	0	0	0	0	0	0	0	0.241	0	0	0	0	0	0	0	0	0	0	0	0	0	0	0	0	0	0	0	0	0	0	0	0	0	0	0	1	0	0	0	0	0	0	0	0	0	0	0	0	0
MSTRG.10499	0	0	0	0	0	0.308	0	0	0	0	0	0	0	0	2.125	0	0	0	0	0	0.347	0	0	0	0	0	0	0	0	0	0	0	0	1	0	0	0	0	0	0	0	0	4	0	0	0	0	0	1
MSTRG.1050	0	0	0	1.016	0.158	0	0.17	0	0	0.183	0	0	0	0	0	0	0	0	0.202	0	0.559	0	0.636	0	0	0	0	0	0	0	0	6	1	0	1	0	0	1	0	0	0	0	0	0	0	0	1	0	3
MSTRG.1051	0.391	0.068	0.252	0.18	0.112	0	0.482	0.06	0.678	0.454	0.317	0.525	0.151	2.112	2.221	1.148	1.438	1.138	0.357	0.186	0.066	0.561	0.225	2.464	2.234	2.906	0.609	0.083	7	1	4	3	2	0	8	1	9	7	4	7	2	27	22	16	20	17	5	3	1
MSTRG.10532	0	0	0	0	0	0	0	0	0	0	0	0	0	0	0	0	0	0	0	0	0	0	0	0	0	0	0.508	0	0	0	0	0	0	0	0	0	0	0	0	0	0	0	0	0	0	0	0	0	0
MSTRG.1058	0.156	0.095	0	0	0.078	0	0.169	0	2.32	0.181	0.333	0.105	0.317	0	0.989	0.1	0.905	0.375	1	0.347	0.185	0.174	0.105	0.466	0.951	0.61	0.284	0.117	2	1	0	0	1	0	2	0	22	2	3	1	3	0	7	1	9	4	10	4	2
MSTRG.10616	0.52	0.866	0.367	1.117	1.17	0.682	0.21	0.487	0.965	0.83	0.738	0.785	0.792	1.002	0.823	1.086	1.255	1.169	1.331	1.082	0.461	0.871	1.487	0.62	0.791	0.507	1.576	2.135	8	11	5	16	18	10	3	7	11	11	8	9	9	11	7	13	15	15	16	15	6
MSTRG.10627	0	0	0	0	0	0	0	0	0	0	0	0	0	0.481	0	0.441	1.104	0.103	0	0	0	0	0	0.614	0	0.67	0	0	0	0	0	0	0	0	0	0	0	0	0	0	0	4	0	4	10	1	0	0	0
MSTRG.1066	2.838	3.043	1.786	1.701	1.505	0.623	3.771	0.636	2.3	2.987	1.998	0.797	0.536	3.246	2.437	2.467	1.784	2.136	3.294	3.364	1.128	2.672	0.533	0.399	1.378	1.986	2.635	2.368	14.34	12.69	8	8	7.6	3	17.66	3	8.61	13	7.11	3	2	11.7	6.81	9.7	7	9	13	15.31	4.82
MSTRG.10664	1.003	1.736	0.647	0.462	0.287	0.602	0	0.46	1.354	0	0.203	0.577	0.582	0.402	0	0.552	0.554	0.859	1.835	0.636	0.848	0.48	1.543	0	0	0.186	0	0	7	10	4	3	2	4	0	3	7	0	1	3	3	2	0	3	3	5	10	4	5
MSTRG.1069	0.308	0.184	0	0	0.162	0	1.168	0	0.218	0.538	0.64	0	0	0.211	1.088	0.194	0	0	0	0.346	0.71	0.506	0	0.734	0	0.195	0.565	0.691	2.66	1.31	0	0	1.4	0	9.34	0	1.39	4	3.89	0	0	1.3	5.19	1.3	0	0	0	2.69	5.18
MSTRG.1071	0	0.686	0	0.203	0	0	0	0	0	0	0	0	0	0	0	0	0	0	0	0	0	0	0	0	0.328	0.246	0.686	0	0	3	0	1	0	0	0	0	0	0	0	0	0	0	0	0	0	0	0	0	0
MSTRG.1074	0	0	0	0	0	0	0	0	0	0	0	0	0	1.4	0	0	0	0	0	0	0	0	0	0	0	0	0	0	0	0	0	0	0	0	0	0	0	0	0	0	0	4	0	0	0	0	0	0	0
MSTRG.1077	0	0	0	0	0	0	0	0	0	0	0	0	0	0	0.5	1.42	0	0	0	0	0	0	0	0	0	0	0	0	0	0	0	0	0	0	0	0	0	0	0	0	0	0	1	4	0	0	0	0	0
MSTRG.1082	0	0	0	0	0	0	0	0	0	0	0	0	0.176	0	1.176	0	0	0.156	0	0	0	0.145	0	0.776	0	0	0.158	0.389	0	0	0	0	0	0	0	0	0	0	0	0	1	0	5	0	0	1	0	0	0
MSTRG.10824	0.096	0	0	0.31	0.193	0.606	0.104	0.103	0.13	0	0.137	0.259	0	0.675	0	0	0	0	0.123	0.107	0	0.215	0.13	0	0.168	0.251	0.117	0.144	1	0	0	3	2	6	1	1	1	0	1	2	0	5	0	0	0	0	1	1	0
MSTRG.10914	0.227	0	0	0	0	0	0	0	0	0.132	0.161	0	0	0	0	0	0.146	0	0.29	0.252	0.134	0	0.305	0	0	0	0	0	2	0	0	0	0	0	0	0	0	1	1	0	0	0	0	0	1	0	2	2	1
MSTRG.10971	0	0	0	0	0	0	0	0	0	0	0	0.389	0	0	0	0	0	0	0	0	0	0	0	0	0	0	0	0.433	0	0	0	0	0	0	0	0	0	0	0	1	0	0	0	0	0	0	0	0	0
MSTRG.10983	0	0	0	0	0.247	0	0	2.379	0	0	0	0	0	0	0.893	0	0	0	0	0	0	0	0	0.294	0	0.964	0.599	0	0	0	0	0	1	0	0	9	0	0	0	0	0	0	2	0	0	0	0	0	0
MSTRG.10984	4.069	1.726	1.479	2.839	1.731	2.596	3.074	2.288	3.026	2.952	1.878	2.049	3.721	7.844	1.63	9.666	3.771	4.76	2.208	3.838	3.481	4.091	6.431	5.758	3.886	6.879	9.683	4.555	40	14	12.88	25.97	17	24.31	28	21	22.03	24.99	13	15	27	55	8.86	73.92	28.78	39	16.95	33.98	28.92
MSTRG.10985	0	0	0	0	0	0	0	0.32	0	0	0	0	0	0.629	0	0	0	0.718	0	0	0	0	0	0	2.603	0.195	1.814	0.67	0	0	0	0	0	0	0	2	0	0	0	0	0	3	0	0	0	4	0	0	0
MSTRG.11007	4.848	1.635	2.736	2.608	12.682	12.601	14.112	10.841	6.908	6.1	5.165	5.065	7.126	11.336	23.629	20.428	32.286	23.95	8.646	4.933	4.944	6.318	2.719	9.324	7.508	11.045	19.937	10.073	36	10	18	18	94	89	97	75	38	39	27	28	39	60	97	118	186	148	50	33	31
MSTRG.11019	0	0	0.144	0.137	0.384	0	0.689	0.411	0.69	0.89	0.181	0.858	0	324.023	352.619	223.836	273.814	261.174	0	0.284	0.151	0.285	3.956	481.087	420.248	426.717	447.975	423.556	0	0	1	1	3	0	5	3	4	6	1	5	0	1809	1526	1363	1664	1704	0	2	1
MSTRG.11021	0	0	0.997	1.265	3.682	0.772	1.906	0.631	2.384	3.589	3.344	2.174	1.994	2124.37	2005.4	1457.39	1598.68	1689.83	1.131	1.634	2.09	2.63	15.057	2197.39	2000.41	2331.3	2116.44	2059.8	0	0	6	8	25	5	12	4	12	21	16	11	10	10296	7534	7704	8434	9571	6	10	12
MSTRG.11027	0	0	0	0	0	0	0	0	0	0.123	0	0	0	61.304	77.363	49.13	24.819	18.799	0	0.118	0	0.118	1.283	95.628	129.724	28.114	60.097	49.986	0	0	0	0	0	0	0	0	0	1	0	0	0	413	404	361	182	148	0	1	0
MSTRG.11043	0.122	0.739	30.977	31.464	33.334	27.786	26.331	26.788	45199.6	35639.1	34842.5	11931.7	39761.5	33.523	181.153	129.529	34.097	29.418	32311.1	18859.6	9747.35	31146.3	23752.2	20.96	17.41	40.651	27.521	57.414	1	5	225	240	273	217	200	205	274413	251596	201114	72821.7	240592	196	821	826	217	201	206808	139235	67529.9
MSTRG.11044	0	0	0	0	0	0	0	0	7.117	3.595	3.297	2.612	4.475	0	0	0	0	0	6.512	2.404	0.69	3.903	0.524	0	0	0	0	0	0	0	0	0	0	0	0	0	28.02	16.46	12.34	10.34	17.56	0	0	0	0	0	27.03	11.51	3.1
MSTRG.11045	0	0.594	5.535	4.919	4.909	4.118	3.705	3.852	8435.89	4200.8	5329.51	2092.41	5897.06	5.042	23.359	26.267	2.737	4.903	4786.69	3065.77	895.72	4423.46	4238.73	2.926	1.992	6.597	2.578	12.212	0	3	30	28	30	24	21	22	38219.1	22130.3	22956.1	9529.81	26627.7	22	79	125	13	25	22862.8	16890.2	4630.85
MSTRG.11046	0	0	0	0	0	0	0	0	6.359	3.238	2.664	0.463	3.049	0	0	0	0	0	2.262	1.362	0.214	4.676	3.544	0	0	0	0	0	0	0	0	0	0	0	0	0	29.9	17.7	11.91	2.19	14.29	0	0	0	0	0	11.21	7.79	1.15
MSTRG.11047	0	0	0.634	0.453	0.984	0.59	1.061	1.505	1698.5	758.158	682.481	331.688	805.751	1.576	3.557	4.875	1.447	1.011	1102.85	460.748	150.587	1165.53	697.827	0.67	0	1.829	1.533	2.728	0	0	4	3	7	4	7	10	8955	4648	3421	1758	4234	8	14	27	8	6	6130	2954	906
MSTRG.11048	0	0	2.283	1.993	2.7	2.477	1.273	1.083	3841.96	1348.83	2554.61	748.732	2735.37	1.891	9.452	7.367	2.388	2.427	2063.92	1304.57	448.77	2346.25	973.554	0.603	1.467	3.511	1.431	4.03	0	0	12	11	16	14	7	6	16880	6891	10671	3307	11978	8	31	34	11	12	9560	6970	2250
MSTRG.11051	0	0	0.184	0.35	0.653	1.198	0.88	1.048	2.202	2.083	2.084	1.533	0.884	1535.42	901.333	1127.5	794.965	758.662	1.044	1.448	1.736	1.457	12.952	1435.9	1224.06	1561.16	1600.65	1443.76	0	0	1	2	4	7	5	6	10	11	9	7	4	6716	3056	5379	3785	3878	5	8	9
MSTRG.11052	0	0	0	0.144	0	0	0	0	0.363	0.312	0.572	0	0.182	55.763	205.85	33.336	100.726	97.367	0	0.149	0.159	0	1.628	133.231	222.169	187.497	61.605	124.469	0	0	0	1	0	0	0	0	2	2	3	0	1	296	847	193	582	604	0	1	1
MSTRG.1107	0	0.174	0	0	0.062	0	0	0	0.339	0.047	0	0	0.171	1.703	0	0	0.175	0	0.556	0	0	0	0	0.047	0	0	0	0.624	0	1.24	0	0	0.53	0	0	0	2.16	0.35	0	0	1.09	10.46	0	0	1.17	0	3.74	0	0
MSTRG.11085	0	0	0	0	0	0	0	0	0	0	0	0	0	0	0	4.856	0	0	0	0.841	0	0.671	0	5.748	5.021	2.4	0	0.498	0	0	0	0	0	0	0	0	0	0	0	0	0	0	0	14.61	0	0	0	2.93	0
MSTRG.11086	0	0	0	0	0	0	0	0	0	0	0	0	0	0	0	2.945	0.192	0.179	0.763	0.177	0	0.333	0.2	3.966	2.865	1.019	0.181	0.603	0	0	0	0	0	0	0	0	0	0	0	0	0	0	0	15.39	1	1	4	1.07	0
MSTRG.11093	0	0	0	0	0	0	0	0	0	0	0	0	0	0	0	0	0	0.463	0	0	0	0	0	0.23	0.672	0	0	0	0	0	0	0	0	0	0	0	0	0	0	0	0	0	0	0	0	2	0	0	0
MSTRG.1111	0	0.171	0	0.151	0.282	0	0.608	1.056	0	0.654	1.599	0.189	0.572	0	0	0.543	0.363	0.169	0.541	0.313	0.333	0	0.379	0	1.225	0.367	0.683	0	0	1	0	1	2	0	4	7	0	4	8	1	3	0	0	3	2	1	3	2	2
MSTRG.11160	6.527	6.372	6.752	11.689	17.6	15.793	6.261	80.781	13.218	2.316	4.634	4.383	8.35	15.758	8.525	16.545	14.01	13.049	5.108	2.818	6.22	3.645	8.054	9.301	16.722	12.271	11.874	12.459	36	29	33	60	97	83	32	416	54	11	18	18	34	62	26	71	60	60	22	14	29
MSTRG.11161	0	0.57	0.885	2.19	4.55	3.126	1.184	17.128	0.635	0.182	0.668	0	0.212	1.319	0	1.008	0	1.505	0.201	0.348	1.113	0.525	0.211	1.122	1.091	4.081	2.472	0.937	0	3	5	13	29	19	7	102	3	1	3	0	1	6	0	5	0	8	1	2	6
MSTRG.11175	1.585	3.186	1.57	5.732	9.904	8.885	1.46	122.433	8.768	4.129	21.409	6.074	26.287	46.932	26.847	67.972	30.768	54.257	8.267	8.24	7.958	8.636	16.808	28.042	50.726	41.459	30.802	58.618	41	68	36	138	256	219	35	2957	168	92	390	117	502	866	384	1368	618	1170	167	192	174
MSTRG.11176	0.298	1.624	0.672	3.999	1.49	2.969	0.964	16.263	2.412	12.099	4.651	0.6	4.033	18.157	7.808	6.697	5.943	7.322	5.91	6.446	5.812	42.903	26.452	13.676	19.171	29.257	14.082	10.008	2	9	4	25	10	19	6	102	12	70	22	3	20	87	29	35	31	41	31	39	33
MSTRG.11179	0	0	0	0	0.578	0.404	0	0.825	0	0	0	0	0	0	0	0	0	0	0	0	0	0	0.259	0	0	0	0	0	0	0	0	0	3	2	0	4	0	0	0	0	0	0	0	0	0	0	0	0	0
MSTRG.11181	0.591	0.717	0.334	1.112	3.107	5.431	0.798	14.094	0.2	0.343	0.42	0.993	0.601	0	0	0.57	0	0.177	0	0.492	0.35	0	0.199	0.353	0	0	0.538	0.221	4	4	2	7	21	35	5	89	1	2	2	5	3	0	0	3	0	1	0	3	2
MSTRG.11265	1.058	1.301	1.241	1.396	1.447	0.823	1.448	2.856	1.003	3.828	1.23	1.123	1.5	1.966	1.177	3.742	1.653	2.315	2.231	1.555	2.027	0.93	0.908	2.975	12.687	5.311	8.8	3.29	11.54	11.71	12	14.17	15.77	8.55	14.64	29.09	8.1	35.96	9.45	9.12	12.08	15.3	7.1	31.76	14	21.05	19	15.28	18.69
MSTRG.11270	0	0	0	0	0	0	0	0	0	0	0	0	0	0	0	0	0.418	0	0	0	0	0	0	0	0	0	0.394	0	0	0	0	0	0	0	0	0	0	0	0	0	0	0	0	0	1	0	0	0	0
MSTRG.11288	4.031	4.701	4.794	5.359	4.874	5.728	4.295	5.234	5.849	4.972	4.769	4.195	5.255	5.815	5.558	4.921	4.931	6.95	4.774	4.363	4.133	5.909	5.109	6.251	5.991	6.754	6.395	6.673	240	231	253	297	290	325	237	291	258	255	200	186	231	247	183	228	228	345	222	234	208
MSTRG.11314	0	0	0	0	0.364	0.126	0	0	0.327	0	0	0	0.164	0.343	1.319	0.159	0	0	0	0	0	0.393	0.281	0	0	0.654	0	0	0	0	0	0	3.03	1	0	0	2.02	0	0	0	1.01	2.04	6.08	1.03	0	0	0	0	0
MSTRG.11315	0.919	1.006	0.345	0.164	0.496	0.547	0.496	0.246	0.31	0.622	0.942	0.693	0.316	0.819	1.523	0.492	0.493	0.826	1.372	1.615	2.153	1.182	2.061	0.77	0.799	0.1	0.464	0.915	12	10.85	4	2	6.48	6.81	6	3	3	7	8.67	6.74	3.05	7.63	11	5	5	9	14	19	23.78
MSTRG.1133	0.238	0.295	0.827	0.438	1.702	0.376	0.349	0.455	0.708	1.075	0.246	0.214	1.017	1.294	1.019	0.3	0.692	0.728	0.773	0.144	0.495	0.668	0.473	0.349	0.364	0.566	1.007	1.033	2.37	2.42	7.28	4.05	16.9	3.56	3.21	4.22	5.21	9.2	1.72	1.58	7.46	9.17	5.6	2.32	5.34	6.03	6	1.29	4.16
MSTRG.11366	0.135	0.35	0.297	0.212	0.538	0.138	0.213	0.281	0.621	0.534	0.466	0.441	0.534	0.645	0.238	0.169	0.423	0.552	0.337	0.511	1.088	0.842	0.973	0.314	0.686	0.684	0.478	1.374	2.06	4.39	4	3	8.18	2	3	4	7	7	5	5	6	7	2	2	5	7	4	7	14
MSTRG.11367	0.84	0.585	1.089	0.605	0.819	0.169	0.614	1.034	0.109	0.934	1.028	1.404	0.221	0.629	0	0.765	0.311	0.868	1.483	0.83	1.142	0.898	1.105	0.864	1.093	1.047	0.894	0.841	10.44	6	12	7	10.18	2	7.07	12	1	10	9	13	2.03	5.58	0	7.4	3	9	14.4	9.29	12
MSTRG.11370	1.835	0.667	1.374	0.627	1.027	0.779	1.769	1.083	1.196	0.427	2.345	0.786	1.928	1.466	2.125	0.873	0.777	0.551	1.676	2.668	0.485	1.928	1.762	1.547	0.855	2.894	1.608	0	15.21	4.56	10.09	4.84	8.51	6.15	13.59	8.38	7.34	3.05	13.69	4.85	11.8	8.67	9.74	5.63	5	3.81	10.85	19.92	3.4
MSTRG.114	7.353	8.192	9.772	7.563	7.758	6.928	7.031	7.306	5.007	3.839	4.406	4.419	4.486	3.558	4.983	4.653	3.942	3.743	4.99	4.751	5.068	4.269	6.812	4.587	4.294	5.335	2.664	2.112	166.29	152.88	195.86	159.18	175.32	149.29	147.37	154.27	83.88	74.78	70.18	74.42	74.9	57.4	62.32	81.87	69.23	70.57	88.13	96.79	96.89
MSTRG.11406	0.469	0.568	0.066	0.441	0.117	0.246	0.316	0.251	0.237	0.136	0.25	0.315	0.079	0.411	0	0.075	0.226	0.141	0.3	0	0.069	0.131	0.079	0.349	0.408	0.457	0.284	0.175	8	8	1	7	2	4	5	4	3	2	3	4	1	5	0	1	3	2	4	0	1
MSTRG.11413	0	0	0	0	0	0	0	0	0	0	0	0	0	0	0	0	0.251	0	0	0	0	0	0.525	1.163	0	0	0.709	1.165	0	0	0	0	0	0	0	0	0	0	0	0	0	0	0	0	1	0	0	0	0
MSTRG.11414	9.219	11.06	8.617	10.907	10.065	10.702	9.798	9.974	8.046	7.46	7.339	9.692	6.055	10.444	9.431	14.124	9.595	8.713	9.779	7.444	9.144	8.946	10.279	10.166	11.83	12.908	14.343	12.521	198	196	164	218	216	219	195	200	128	138	111	155	96	160	112	236	160	156	164	144	166
MSTRG.11423	0	0	0	0	0	0	0	0	0	0	0	0	1.983	0	0	0	0	0	0	0	0	0	0	0	0	0	0	0	0	0	0	0	0	0	0	0	0	0	0	0	6	0	0	0	0	0	0	0	0
MSTRG.11430	3.461	2.613	1.473	1.951	2.498	1.965	2.878	2.37	1.609	1.713	3.303	1.676	1.23	2.545	2.052	1.531	2.338	1.838	1.744	1.953	1.544	2.345	2.673	1.895	1.185	1.329	1.445	1.61	61	38	23	32	44	33	47	39	21	26	41	22	16	32	20	21	32	27	24	31	23
MSTRG.11469	0.785	0.564	0.67	0.324	0.347	0.445	0.217	0.296	0.881	0.474	0.57	0.464	0.709	0.704	0.525	0.148	0.36	0.343	0.622	0.251	1.03	0.74	0.62	0.346	0.418	0.229	0.477	0	15.64	9.27	11.83	6	6.91	8.44	4	5.5	13	8.14	8	6.88	10.42	10	5.78	2.29	5.57	5.69	9.68	4.51	17.34
MSTRG.11478	0	0	0	0	0.222	0	0	0	0	0.258	0	0.299	0	0	0	0.286	0	0	0.569	0.247	0.526	0.248	1.197	0	0	0	0	0	0	0	0	0	1	0	0	0	0	1	0	1	0	0	0	1	0	0	2	1	2
MSTRG.115	1.708	0.874	0.376	2.018	0	0.994	1.619	0.712	0	0.083	0.558	1.278	0.452	1.418	0.571	0.638	0	0.676	0.264	3.152	1.604	0	0	0.794	1.69	1.226	1.664	0.58	13.42	5.67	2.62	14.76	0	7.44	11.79	5.22	0	0.56	3.09	7.48	2.62	7.95	2.48	3.9	0	4.43	1.62	22.31	10.65
MSTRG.11562	0.896	1.195	0.827	1.291	2.706	1.343	2.459	2.324	2.697	2.451	5.437	2.655	2.454	2.71	2.256	4.473	4.735	3.978	3.662	2.018	3.006	2.334	3.536	3.94	3.531	2.203	2.832	3.623	11.48	12.64	9.39	15.4	34.66	16.4	29.21	27.81	25.61	27.06	49.08	25.34	23.22	24.78	15.99	44.61	47.13	42.51	36.66	23.3	32.57
MSTRG.11572	3.677	5.222	5.084	6.632	7.172	7.538	4.608	6.607	3.075	5.108	5.013	6.344	5.669	6.344	6.637	8.193	5.923	4.935	7.465	4.532	6.427	4.64	6.304	5.432	5.374	8.12	5.64	6.676	79.81	93.54	97.81	133.99	155.57	155.91	92.7	133.92	49.45	95.5	76.64	102.55	90.85	98.23	79.66	138.38	99.83	89.31	126.54	88.61	117.93
MSTRG.11600	0	0	0	0	0	0.599	0	0	0	0	0	0	0	0	0	0	0	0	0.487	0	0	0	0.256	0.227	0	0	0	0	0	0	0	0	0	3	0	0	0	0	0	0	0	0	0	0	0	0	2	0	0
MSTRG.11617	2.08	2.521	0.939	1.118	3.325	1.31	1.347	1.783	5.336	4.106	4.727	4.749	4.791	9.916	15.426	8.254	10.181	7.237	1.332	3.233	1.723	1.859	5.041	7.185	7.599	6.217	7.312	8.08	10	10	4	5	15.97	6	6	8	19	17	16	17	17	34	41	30.87	38	29	5	14	7
MSTRG.11618	0	0.102	0	0	0.171	0.177	0	0	0.455	0.098	0.359	0	0.343	0.236	0.61	0.772	0.543	0.202	0	0	0	0	0	0.307	0.148	0.224	0.207	0.756	0	1	0	0	2.03	2	0	0	4	1	3	0	3	2	4	7.13	5	2	0	0	0
MSTRG.1164	1.927	2.788	1.263	3.073	2.053	2.088	3.22	2.197	1.175	2.238	2.031	1.92	1.853	2.353	2.586	1.918	1.842	1.939	2.787	1.519	1.545	0.625	1.255	0.668	2.272	2.104	1.583	1.3	31	37	18	46	33	32	48	33	14	31	23	23	22	27	23	24	23	26	35	22	21
MSTRG.1174	1.843	1.326	0.91	1.423	1.268	2.66	1.057	1.234	1.633	1.204	1.145	0.696	1.482	0.484	1.25	0.962	1.632	0.622	0.516	0.767	1.226	1.222	0.853	1.237	0.601	1.499	1.746	0.774	32	19	14	23	22	44	17	20	21	18	14	9	19	6	12	13	22	9	7	12	18
MSTRG.11773	6.158	13.525	10.695	11.118	8.794	10.883	12.273	10.629	8.079	9.712	10.097	9.298	7.283	8.943	7.705	9.444	9.974	8.545	6.732	11.542	13.758	8.754	9.301	10.847	12.055	15.424	10.345	9.71	124.57	225.76	191.72	209.3	177.76	209.77	230.07	200.76	121.06	169.22	143.84	140.05	108.77	129.05	86.18	148.64	156.67	144.1	106.34	210.3	235.24
MSTRG.11793	0	0	0	0	0	0	0.102	0	0.729	1.252	0.976	1.405	0.482	8.382	7.577	7.059	5.519	4.881	1.183	1.155	0.652	1.037	0.31	12.581	8.906	4.2	8.054	8.314	0	0	0	0	0	0	1	0	6	12	10	16	4	76	51	68	60	58	11	14	8
MSTRG.11794	0	0.117	0	0	0	0	0	0	0.13	0	0	0	0	0	0	0.247	0	0	0	0	0	0	0	0.459	0.167	0.125	0.233	1.293	0	1	0	0	0	0	0	0	1	0	0	0	0	0	0	2	0	0	0	0	0
MSTRG.11856	6.772	8.336	7.889	8.595	2.397	3.287	2.553	4.748	13.43	28.197	8.677	5.757	11.487	0.489	0.97	0.962	0.299	0.355	67.513	4.926	21.427	11.587	8.432	3.96	1.556	0.965	11.278	3.752	102.77	104.39	105.77	117.42	36.35	47.18	35.62	66.91	140.91	354.31	91.15	64.72	125.85	5.29	7.87	9.94	3.52	4.49	708.26	65.91	249.88
MSTRG.11890	4.898	6.621	4.02	4.895	3.887	5.853	4.624	4.971	5.159	8.283	5.484	5.337	5.08	5.582	10.062	6.733	7.452	5.99	5.013	7.147	6.868	5.72	8.443	9.417	9.469	7.96	9.303	8.885	43.54	48.57	31.67	40.5	34.53	49.58	38.09	41.26	33.97	63.42	34.33	35.33	33.34	35.4	49.46	46.57	51.44	44.39	34.8	57.23	51.61
MSTRG.11894	4.454	5.754	5.027	6.154	5.389	6.781	5.863	5.924	9.714	6.365	6.951	5.259	8.752	4.049	4.338	5.977	3.909	3.523	13.226	11.358	5.559	11.592	12.717	2.803	3.663	3.695	3.918	3.364	91	97	91	117	110	132	111	113	147	112	100	80	132	59	49	95	62	60	211	209	96
MSTRG.119	1.927	1.742	2.465	1.855	2.214	2.183	2.066	2.361	2.317	1.367	2	2.69	1.509	1.375	1.778	1.855	2.163	2.117	2.134	1.899	2.744	1.253	2.063	1.512	1.814	1.297	1.973	1.451	65.71	49	74.47	58.86	75.41	70.92	65.27	75.17	58.52	40.14	48.03	68.29	37.98	33.43	33.52	49.21	57.26	60.16	56.83	58.32	79.07
MSTRG.11952	1.152	2.088	1.294	1.929	2.145	3.001	0.337	11.062	1.118	0.964	1.164	3.148	3.494	3.744	2.408	5.035	2.422	3.478	2.718	1.18	2.701	2.417	2.342	5.833	8.409	2.951	5.055	4.549	14	21	14	22	27	35	4	126	10	10	10	28	31	32	16	47	23	36	26	13	28
MSTRG.11954	0.158	0.13	0	0	0.107	0	0	0.689	1.304	0.183	0	0.144	0	0	0	0	0	0.257	0.687	0	0.127	0	1.272	0.384	1.645	0.14	0	0.481	1	1	0	0	1	0	0	6	9	1	0	1	0	0	0	0	0	2	5	0	1
MSTRG.11955	1.003	0.497	1.1	0.142	0.133	1.112	0.826	1.561	1.056	1.648	2.734	1.335	1.077	3.935	8.477	7.436	3.806	3.133	1.788	1.659	2.494	2.049	1.794	2.671	3.369	3.183	3.596	3.589	8	4	9	1	1	8	7	11	7	12	16	8	6	26	46	46	29	21	11	13	19
MSTRG.11962	8.649	2.895	4.74	9.293	2.72	5.187	7.644	6.969	37.142	48.486	61.055	48.451	48.981	30.369	23.388	19.692	17.397	13.043	70.883	77.364	95.5	50.052	92.803	24.666	32.826	32.591	36.362	31.625	105	29	51	105	33	60	86	79	334	507	522	438	439	263	157	186	164	132	672	846	980
MSTRG.11963	0.116	0.423	0.131	0.125	0.582	0.732	0.377	0.997	0.157	0.945	2.643	0	0.788	2.283	0.421	0.449	0.449	0.558	1.49	1.937	1.101	0.26	0.626	1.249	2.227	0.757	0.846	0.695	1	3	1	1	5	6	3	8	1	7	16	0	5	14	2	3	3	4	10	15	8
MSTRG.11966	0.389	0	0	0.139	0.13	0	0.14	0.139	0.175	0.602	1.472	3.654	1.579	2.179	1.64	0.833	0.501	0.622	1.161	4.027	2.912	3.618	3.488	1.237	1.804	1.686	1.1	0.194	3	0	0	1	1	0	1	1	1	4	8	21	9	12	7	5	3	4	7	28	19
MSTRG.11994	0.099	0	0	0.214	0	0	0	0	0	0	0	0	0	0.139	0.36	0.256	0.384	1.55	0.127	0.11	0	0	0	0.949	0.346	0	0.241	0.148	1	0	0	2	0	0	0	0	0	0	0	0	0	1	2	2	3	13	1	1	0
MSTRG.1210	0.46	1.274	0.815	1.341	1.578	1.793	0.851	0.07	1.064	0.839	0.865	0.706	1.157	1.381	1.782	0.844	1.354	0.891	0.757	0.656	0.466	0.587	1.15	1.019	0.572	0.855	1.514	1.668	7	16	11	19	24	26	12	1	12	11	9.27	8	13	15	15	10	16	11.3	9	9	6
MSTRG.1211	0	1.904	0	0.346	0.295	0.325	0.6	0	0.066	0	0	0.241	0	0.323	0	0	0.695	0	0	0	1.378	0.47	2.195	0.013	0	0	0.218	0.269	0	8.74	0	1.79	1.64	1.72	3.09	0	0.27	0	0	1	0	1.28	0	0	3	0	0	0	6.48
MSTRG.12169	0	0	0	0	0	0	0	0	0.64	0	0	0	0	0.332	0	0	0	0	0	0	0	0	0	0	0.824	0	0	0	0	0	0	0	0	0	0	0	2	0	0	0	0	1	0	0	0	0	0	0	0
MSTRG.1217	0.741	1.436	0.535	1.082	0.889	0.591	0.607	1.65	1.48	1.892	1.977	1.83	1.846	1.537	1.554	2.018	1.793	1.528	2.238	2.894	3.119	1.688	1.595	2.121	0.876	1.118	1.904	1.505	25	40	16	34	30	19	19	52	37	55	47	46	46	37	29	53	47	43	59	88	89
MSTRG.12208	29.828	33.265	17.109	37.641	19.983	25.116	20.852	28.497	24.215	18.638	12.383	9.382	14.363	9.308	15.323	32.988	33.564	30.372	6.726	11.112	11.196	13.615	17.007	9.931	29.92	27.085	22.654	11.991	602	554	306	707	403	483	390	537	362	324	176	141	214	134	171	518	526	511	106	202	191
MSTRG.12217	0	0.153	0	0	0.506	0.522	0.137	0.804	0	0	0.18	0.85	0.674	0.174	0.225	0.32	0	0	0.486	0.14	0	0	0.341	0	0	0.329	0.452	4.704	0	1	0	0	4	4	1	6	0	0	1	5	4	1	1	2	0	0	3	1	0
MSTRG.12219	0	0.524	0	0	0	0	0	0	0	0	0	0.194	0	2.629	0.261	0	0	0.519	0	0	0	0	0	0.516	0	0.188	0	0	0	3	0	0	0	0	0	0	0	0	0	1	0	13	1	0	0	3	0	0	0
MSTRG.12220	0.377	0	0.852	0.27	0.252	0.132	0.407	0	0	0	0.179	0	0	0	0	0	0	0	0	0	0.893	0	0	0	0	0	0	0	3	0	6	2	2	1	3	0	0	0	1	0	0	0	0	0	0	0	0	0	6
MSTRG.12423	0	0.22	0	0	0	0.307	0	0	0	0	0	0	0	0	0	0	0	0	0	0	0	0	0	0	0	0	0	0	0	0.62	0	0	0	1	0	0	0	0	0	0	0	0	0	0	0	0	0	0	0
MSTRG.1249	0.295	1	0.111	1.671	0.295	0.515	0.424	2.209	0.265	0	0.279	0	0.133	0	0.155	0	0	0	0.126	0	0.116	0.11	0.132	0	0	0	0	0	3	9	1	17	3	5	4	21	2	0	2	0	1	0	1	0	0	0	1	0	1
MSTRG.12515	1.073	0.975	0.303	0.865	0.671	1.267	1.302	1.005	1.81	1.246	0	0.36	3.088	2.256	1.698	2.068	1.382	1.448	1.889	1.191	0.952	1.198	1.083	1.6	2.334	1.222	2.44	3.005	8	6	2	6	5	9	9	7	10	8	0	2	17	12	7	12	8	9	11	8	6
MSTRG.1252	0.213	0	0.601	0	0	0	0.115	0.342	0.288	0	0	0.286	0	0.299	0.193	0	1.235	0	0.273	0.118	0.63	0.595	0.43	0	0.185	0.277	0	0.318	2	0	5	0	0	0	1	3	2	0	0	2	0	2	1	0	9	0	2	1	5
MSTRG.1254	0	0.316	0	0	0	0.274	0.141	0	0.176	0	0	0	0.353	0.183	0	0.168	1.175	0.156	0.835	0	0	0	0.175	0	0.227	0	0.474	1.363	0	2	0	0	0	2	1	0	1	0	0	0	2	1	0	1	7	1	5	0	0
MSTRG.1256	0.555	0.569	1.156	0.963	0.897	0.582	1.013	1.508	0.461	0.644	0.606	0.86	0.405	0.718	0.386	0.384	0.33	0.256	0.82	0.948	1.565	0.667	0.862	0.305	0.223	1.111	0.207	0.574	13	11	24	21	21	13	22	33	8	13	10	15	7	12	5	7	6	5	15	20	31
MSTRG.1265	0.117	0.555	0.464	0.536	1.757	0.297	0.713	0.283	0.186	0.298	0	0.186	0	0.208	0.293	0.347	0.84	0.675	0.092	0.052	0.141	0.6	0.53	0.219	0.855	0.84	0.624	0.186	2.48	9.71	8.71	10.58	37.22	5.99	14	5.61	2.92	5.44	0	2.93	0	3.14	3.44	5.72	13.83	11.93	1.52	1	2.52
MSTRG.1266	0.382	0.16	0.194	0.148	0.189	0.464	0	0.189	0.221	0.119	0.513	0.22	0.109	0.724	0.331	0.479	0.267	0.244	0.642	0.178	0.688	0.297	0.345	0.771	0.67	0.748	0.687	0.862	9.52	3.29	4.29	3.42	4.69	11.01	0	4.39	4.08	2.56	9	4.07	2	12.86	4.56	9.28	5.17	5.07	12.48	4	14.48
MSTRG.12730	2.883	3.945	1.298	2.681	4.161	3.436	3.492	1.837	3.391	4.571	3.058	4.785	4.869	6.812	6.412	4.7	4.031	5.69	8.664	5.326	4.375	5.276	2.57	5.444	6.913	5.334	4.052	4.319	25	33	13	23	35	30	29	19	27	32	20	30	26	39	31	31	35	38	56	43	33
MSTRG.12893	5.011	4.524	2.263	8.272	5.127	9.283	5.722	6.523	2.758	2.975	3.147	3.288	4.613	3.079	3.783	2.422	4.668	3.721	6.723	5.428	5.081	8.853	3.536	2.484	5.089	4.679	2.815	4.007	42	33	18	69	44	76	47	55	19	22	19	22	30	19	18	17	32	26	44	42	37
MSTRG.12948	0	0	0	0	0	0	0	0	0	0	0	0	0	0.247	0	0	0.227	0.211	0.225	0.586	0	0	0	0	0	1.374	0	0.526	0	0	0	0	0	0	0	0	0	0	0	0	0	1	0	0	1	1	1	3	0
MSTRG.13031	0	0	0.104	0	0	0	0	0	0	0	0	0	0	0	0.498	0.118	0.118	0.551	0	0	0	0	0	0.329	0.16	0	0.111	0.96	0	0	1	0	0	0	0	0	0	0	0	0	0	0	3	1	1	5	0	0	0
MSTRG.13064	0.727	0	0.41	0.39	0.242	0.254	0	0.13	0.163	0.281	0.172	0	0.328	0.17	0	0.311	0	0	0	0.391	0.287	0.271	0.652	1.011	1.054	0.158	0.587	0.724	6	0	3	3	2	2	0	1	1	2	1	0	2	1	0	2	0	0	0	2.91	2
MSTRG.13164	8.366	9.431	8.174	10.716	10.167	9.589	10.019	11.317	10.092	11.477	12.115	10.775	12.282	10.995	11.512	12.699	11.826	11.839	13.265	11.125	11.995	12.119	11.484	14.401	12.051	12.388	12.638	11.474	437.34	406.8	378.68	521.31	531.04	477.61	485.36	552.36	390.78	516.76	446	419.43	474	410	332.76	516.48	480	515.9	541.48	523.85	530
MSTRG.13172	9.31	11.941	9.996	10.881	7.147	6.736	7.896	7.744	7.443	5.457	4.108	7.405	7.838	2.156	4.579	4.994	5.356	3.034	8.102	5.122	5.346	8.286	12.162	2.697	3.933	4.821	7.453	7.704	103	109	98	112	79	71	81	80	61	52	32	61	64	17	28	43	46	28	70	51	50
MSTRG.13180	0	0	0	0	0	0	0	0	0	0	0	0	0	0.888	1.432	0	0	0	0	0	0	0	0	0.189	0	0	0	0	0	0	0	0	0	0	0	0	0	0	0	0	0	4	5	0	0	0	0	0	0
MSTRG.1319	0	0	0	0	0	0	0	0	0.282	0	0	0.28	0.141	0.293	0	1.475	0.134	0	0	0	0	0	0	0	0	0.272	0	0	0	0	0	0	0	0	0	0	2	0	0	2	1	2	0	11	1	0	0	0	0
MSTRG.13192	0.579	0	0	0	0.232	0.607	0.125	0.991	0	0	0	0	0	1.622	0.628	0.892	1.341	0.278	0	0	0	0	0	0.966	1.007	1.506	2.245	1.556	5	0	0	0	2	5	1	8	0	0	0	0	0	10	3	6	9	2	0	0	0
MSTRG.13194	20.543	17.363	15.097	21.888	26.087	21.831	25.707	31.524	33.21	29.863	37.627	37.788	37.179	40.777	32.468	54.249	41.463	30.234	34.043	33.539	31.962	35.48	33.577	35.732	39.955	38.757	40.196	40.746	238	166	155	236	302	241	276	341	285	298	307	326	318	337	208	489	373	292	308	350	313
MSTRG.13326	0.285	0.057	0.054	0.051	0.237	0.1	0.41	0.305	0.705	0.275	0.539	0.255	0.386	0.333	0.686	0.488	0.428	0.341	0.668	0.421	0.73	0.848	0.064	0.396	0.165	0.803	0.345	0.142	6	1	1	1	5	2	8	6	11	5	8	4	6	5	8	8	7	6	11	8	13
MSTRG.13383	0.049	0.588	0.383	0.469	0.34	0.255	0.314	0.416	0.459	0.507	0.551	0.196	0.197	0.068	0	0.187	0.063	0.116	0.373	0.269	0.287	0.325	0.196	0	0	0.126	0	0	1	10	7	9	7	5	6	8	7	9	8	3	3	1	0	3	1	2	6	5	5
MSTRG.1345	0.347	0.347	0.211	0.438	0.783	0.21	0.664	0.547	0.325	0.666	0.623	0.481	0.912	0.677	0.864	0.851	0.527	0.743	0.663	0.504	0.334	0.616	0.416	1.641	0.635	1.641	0.867	0.802	12.58	10.39	6.79	14.79	28.36	7.25	22.3	18.51	8.74	20.79	15.91	13	24.42	17.51	17.33	24	14.85	22.47	18.78	16.47	10.24
MSTRG.1346	0.716	0.827	0.323	0.154	0.334	0.119	0.105	1.074	0	0.131	0.61	0.385	0.388	0	0	0.667	0.845	0.366	0.917	0.22	1.187	0.128	0	0.022	0	0	0	0.567	5	4.76	2	1	2.33	0.79	0.68	7	0	0.79	3	2	2	0	0	3.62	4.58	2.13	5	1.38	7
MSTRG.1347	0.093	0.165	0.1	0.239	0.221	0.041	0.084	0.107	0.182	0.082	0.134	0	0	1.085	1.409	0.724	0.931	0.869	0.235	0.266	0.316	0.084	0.433	2.89	2.512	2.538	6.685	2.697	2.09	4.24	2	5	6.87	1.21	2.42	3.12	4.2	2.21	2.12	0	0	18.73	23.06	14.97	19	18.87	4.13	6.77	6
MSTRG.1348	0.938	0.542	0.565	0.779	0.898	0.915	0.772	0.864	0.736	0.759	1.122	1.482	1.567	2.013	1.269	1.845	2.164	1.843	1.663	1.527	1.541	1.688	1.623	2.072	2.422	1.161	2.447	1.412	41.93	20	22.36	32.41	40.08	38.95	31.95	36.06	24.35	29.22	35.31	49.31	51.68	64.16	31.36	64.13	75.06	68.66	58.03	61.44	58.18
MSTRG.1349	0.222	0.09	0	0	0.074	0	0	0.238	0	0.258	0.21	0.099	0.1	0.208	0	0.19	0.095	0.178	0	0.329	0.088	0.083	0.1	0.088	1.288	0.096	0	0	3	1	0	0	1	0	0	3	0	3	2	1	1	2	0	2	1	2	0	4	1
MSTRG.13551	1.154	0.175	0.163	0	0	0.303	1.09	0.463	0.195	0.167	0.205	0	0.586	1.618	0.522	0.371	0.372	0.346	0.185	0	0.512	0.644	0	0	0.502	0.563	0.175	0.215	8	1	1	0	0	2	7	3	1	1	1	0	3	8	2	2	2	2	1	0	3
MSTRG.13561	1.358	0.606	0.403	1.191	1.109	0.863	1.311	1.378	0.917	2.075	1.726	1.392	1.452	1.804	1.551	1.011	1.473	1.072	1.282	1.429	1.649	1.677	0.433	0.895	1.12	1.07	0.867	0.481	38	14	10	31	31	23	34	36	19	50	34	29	30	36	24	22	32	25	28	36	39
MSTRG.13606	1.498	1.925	1.332	2.146	3.77	2.572	2.596	2.577	1.655	4.901	3.803	3.353	2.275	1.4	2.052	3.734	4.033	2.015	3.313	4.183	2.363	7.098	5.804	3.141	2.528	2.304	5.285	1.56	33	35	26	44	83	54	53	53	27	93	59	55	37	22	25	64	69	37	57	83	44
MSTRG.13669	0	0	0	0	0	0	0	0	0	0	0.718	0.226	0	0.236	0.305	0	0	0	0	0	0	0.188	0.227	0	0.293	0.439	0	0	0	0	0	0	0	0	0	0	0	0	3	1	0	1	1	0	0	0	0	0	0
MSTRG.13733	0.27	0.492	0	0	0.271	0.284	0	0.145	0.365	0	1.536	0.182	0.183	0	0.489	0	0.174	0	0.173	0.15	0	0.604	0.91	0	0.235	0.88	0.328	0.606	2	3	0	0	2	2	0	1	2	0	8	1	1	0	2	0	1	0	1	1	0
MSTRG.1375	0	0	0	0.44	0	0	0	1.097	0	0	0	0.302	0	0	0	0.526	0	0.246	0.262	0	0	0	0	0	0	0.266	0.248	0.918	0	0	0	2	0	0	0	5	0	0	0	1.1	0	0	0	2	0	1	1	0	0
MSTRG.1376	0	0	0	0	0	0	0	0	0	0	0	0	0	0	0	0.492	0	0	0	0	0	0.214	0	0	0	0	1.17	0	0	0	0	0	0	0	0	0	0	0	0	0	0	0	0	2	0	0	0	0	0
MSTRG.1378	1.564	0	0.97	0	0.505	1.525	2.347	1.212	2.745	3.481	0.055	4.589	1.405	6.502	2.513	1.972	4.648	2.572	0.497	2.839	5.533	4.211	2.266	2.866	3.905	1.942	4.464	5.163	5.64	0	3.1	0	1.82	5.24	7.84	4.08	7.33	10.81	0.14	12.32	3.74	16.72	5.01	5.53	13.01	7.73	1.4	9.22	16.86
MSTRG.13792	0	0	0	0	0	0	0	0	0.37	0	0.194	0.424	0	0	0	0	0	0	1.466	0	0.162	0.176	0.737	0	0	0	0	0	0	0	0	0	0	0	0	0	2	0	1	2	0	0	0	0	0	0	8	0	1
MSTRG.13820	0	0	0	0	0	0.851	0	0	0	0	0.23	0	0	0	0	0	0.209	0	0	0	0.192	0	0	0	0	0	0	0	0	0	0	0	0	5	0	0	0	0	1	0	0	0	0	0	1	0	0	0	1
MSTRG.13838	4.873	2.01	3.627	4.011	3.009	0.979	3.469	2.776	2.8	6.38	4.859	3.342	3.652	1.163	0.938	2.665	2.003	2.488	3.851	3.684	2.821	7.412	0.977	2.103	2.346	0.54	2.263	0.465	47	16	31	36	29	9	31	25	20	53	33	24	26	8	5	20	15	20	29	32	23
MSTRG.13897	0	0	0	0	0	0	0	0	0	0	0	0	0	0.535	0	0	0	0	0	0	0	0	0	0	0	0	0	0.148	0	0	0	0	0	0	0	0	0	0	0	0	0	2	0	0	0	0	0	0	0
MSTRG.13898	0	0	0	0	0	0.219	0	0	0	0	0	0	0	0.879	0.189	1.075	0.538	0.502	0	0	0	0	0	0.748	0	1.632	0.127	0.231	0	0	0	0	0	2	0	0	0	0	0	0	0	6	1	8	4	4	0	0	0
MSTRG.13905	0.122	0.295	0	0.131	0	0.511	0.788	0.391	0.164	0.424	0.346	2.126	0.33	0	0.44	0.157	0.314	1.169	0.312	0.406	0.288	0.136	0	0	0.212	0.634	1.034	0.182	1	2	0	1	0	4	6	3	1	3	2	13	2	0	2	1	2	8	2	3	2
MSTRG.13953	2.98	3.01	4.017	1.779	2.486	3.128	3.663	3.724	1.341	2.98	1.763	2.224	0.449	1.045	2.845	2.022	1.279	1.788	2.544	3.677	2.645	3.052	1.895	1.086	1.441	0.539	2.41	2.721	36	30	43	20	30	36	41	42	12	31	15	20	4	9	19	19	12	18	24	40	27
MSTRG.13977	0.446	0	0	0	0	0	0	0	0	0	0	0	0	0	0	0	0	0	0	0	0	0	0	0	0	0	0	0	2	0	0	0	0	0	0	0	0	0	0	0	0	0	0	0	0	0	0	0	0
MSTRG.1400	0	0	0	0	0	0	0	0	0	0	0	0	0	0	0	0	1.399	0	0	0	0	0	0	0	0	0	0	0	0	0	0	0	0	0	0	0	0	0	0	0	0	0	0	0	4	0	0	0	0
MSTRG.14012	0	0	0	0	0.073	0.23	0.079	0	0.099	0.34	0.229	0	0.198	0	0	0.207	0	0	0.906	0.179	0.095	0.409	2.07	0	0.255	0.735	0.098	0	0	0	0	0	1	3	1	0	1	4	2	0	2	0	0	2	0	0	9	2	1
MSTRG.1406	0.242	0.683	0.091	0.346	0.403	0.085	0.087	0.086	0.326	0.374	0	0.108	0.436	0.113	1.019	0.414	0.207	0.386	0.412	0.358	0.191	0.45	0.65	0.769	1.542	0.524	0.488	0.241	3	7	1	4	5	1	1	1	3	4	0	1	4	1	7	4	2	4	4	4	2
MSTRG.14193	0.356	0.216	0	0.191	0	0	0	0	0	0	0	0	0	0	0	0	0.229	0	0	0	0.21	0	0	0	1.238	0	0	0	2	1	0	1	0	0	0	0	0	0	0	0	0	0	0	0	1	0	0	0	1
MSTRG.14213	6.555	7.171	6.369	5.673	8.746	5.35	5.501	4.973	5.039	6.236	2.715	3.301	2.59	4.977	6.256	5.85	5.51	4.041	4.663	3.537	3.877	3.762	6.249	5.213	3.802	5.095	5.189	4.352	72	65	62	58	96	56	56	51	41	59	21	27	21	39	38	50	47	37	40	35	36
MSTRG.14221	3.501	3.917	3.647	4.486	4.178	2.968	3.778	2.452	0	0	0	0	0	0	0	0	0	0	0	0	0	0	0	0	0	0	0	0	26	24	24	31	31	21	26	17	0	0	0	0	0	0	0	0	0	0	0	0	0
MSTRG.14223	0	0	0	0.279	0	0	0	0	0.351	0	0	0	0	0	0.939	1.001	0	0	0	0.288	0	0.29	0	1.858	0.452	0.338	0.63	0.388	0	0	0	1	0	0	0	0	1	0	0	0	0	0	2	3	0	0	0	1	0
MSTRG.14281	3.782	4.14	1.239	2.884	1.709	2.945	2.107	2.352	1.812	1.133	2.945	1.638	1.818	0.684	0.662	1.725	0.943	0.293	1.406	0.813	1.876	1.908	0.985	0.146	0	0.318	0.74	0.182	31	28	9	22	14	23	16	18	11	8	17	10	11	4	3	11	6	2	9	6	13
MSTRG.14385	0	0	0.17	0	2.857	0.473	1.135	19.311	0	0	0	0	0	3.159	1.902	4.635	3.29	11.175	0	0	0	0	0	0	0.261	0.391	0.547	0	0	0	1	0	19	3	7	120	0	0	0	0	0	15	7	24	17	62	0	0	0
MSTRG.14386	0.897	1.494	1.645	2.168	58.339	76.12	31.21	509.441	1.816	1.952	2.388	1.807	3.796	1444.23	999.704	597.953	764.309	2568.22	1.579	0.871	0.928	0.501	5.885	232.312	643.203	228.486	71.104	145.197	8	11	13	18	520	647	258	4243	12	15	15	12	25	9189.96	4931	4150	5293.98	19098	11	7	7
MSTRG.14387	0.357	0	1.118	1.027	2.33	2.342	2.057	11.727	4.846	1.365	1.713	0.798	0.441	1264.18	442.351	247.44	501.251	1714.52	0.771	0.674	0.958	0.393	1.619	44.007	183.031	45.444	12.67	28.96	3	0	8.43	8	20	19	16	95.78	30	10	10	5	2.67	7536.34	2028.77	1603.81	3253.76	11968.1	5	5	7
MSTRG.14388	0	0	0	0.128	0.239	0	0.129	0.128	0	0.554	0	0.16	0.215	94.77	70.041	46.08	84.194	201.743	0.153	0	0	0	0.321	1.139	17.045	2.64	0.579	0.178	0	0	0	1	2	0	1	1	0	4	0	1	1.33	566.59	324.59	300.48	547.92	1409.53	1	0	0
MSTRG.14389	0.443	0.358	1.094	0.951	0.443	0.31	0.318	1.299	3.585	0.514	0.838	1.387	0.599	447.74	190.122	69.719	272.311	1001.29	0.189	0.491	0	0.165	1.39	21.946	70.972	16.896	19.5	19.173	3	2	6.57	6	3	2	2	8.22	18	3	4	7	3	2165.1	712.64	367.71	1433.35	5658.33	1	3	0
MSTRG.14390	0	0	0	0	0	0	0	0	0	0	0	0.192	0	35.971	8.203	5.682	14.427	60.874	0	0	0	0	0	0.171	1.736	0.803	0	0.214	0	0	0	0	0	0	0	0	0	0	0	1	0	171	31	29	78.03	344.15	0	0	0
MSTRG.14391	0.145	0.176	0	0.312	0	0.152	0.157	0.156	0.392	0	0	0	0	62.493	67.49	43.299	67.504	155.523	0.372	0	0	0	0	0.173	15.162	0.945	0	0.434	1	1	0	2	0	1	1	1	2	0	0	0	0	307	257	232	360.97	892.85	2	0	0
MSTRG.14393	0.39	0.118	0.661	0.734	0.293	0.205	0.316	1.986	0	0.113	0	0	0	0.274	0.177	0	0	0	0	0	0	0	0	1.164	0.51	1.016	0.71	0	4	1	6	7	3	2	3	19	0	1	0	0	0	2	1	0	0	0	0	0	0
MSTRG.1443	0.373	0.09	0.336	0.4	0.149	0.391	0.402	0.08	0.302	0.519	0.106	0.6	1.009	0.627	0.809	0.766	0.672	0.626	1.145	0.248	0.441	0.499	0.1	0.533	0.259	0.679	1.175	0.445	5	1	4	5	2	5	5	1	3	6	1	6	10	6	6	8	7	7	12	3	5
MSTRG.14512	0.367	0.223	0.104	0.296	0.276	0	0.099	0.492	1.363	0.107	1.043	0.247	0.622	0	0.166	0.118	0	0	0.353	0.51	0.217	0.41	0	0	0	0.239	0	0	4	2	1	3	3	0	1	5	11	1	8	2	5	0	1	1	0	0	3	5	2
MSTRG.1453	0.5	0.437	0.586	0.471	0.79	0.84	0.725	1.055	1.403	0.744	0.677	1.281	0.791	1.049	0.579	1.474	0.821	1.337	1.156	0.831	1.611	0.984	0.472	0.478	0.557	0.55	0.916	0.471	12.48	9	12.96	10.95	19.71	20	16.78	24.61	25.96	16	11.91	23.83	14.58	18.68	8	28.64	15.93	27.83	22.54	18.69	34
MSTRG.14569	1.516	1.118	0.892	1.558	2.242	0.761	2.418	0.847	1.157	0.995	1.123	1.062	0.803	1.109	0.358	1.355	2.122	1.502	0.928	0.512	1.169	1.178	0.621	0.472	0.229	0.858	0.479	0.689	23	14	12	22	34	11	34	12	13	13	12	12	9	12	3	16	25	19	11	7	15
MSTRG.14612	0	0	0	0.234	0	0	0	0	0	0	0	0	2.065	0	0	0	0	0	0	0	0	0	0	0	0	0	0	0	0	0	0	1	0	0	0	0	0	0	0	0	7	0	0	0	0	0	0	0	0
MSTRG.14626	0.115	0.278	0	0.246	0	0.361	0	0.491	0.155	0.133	0	0.462	0.311	0	0.207	0.147	0	0.138	0	0.127	0	0.256	0	0.137	0	0.299	0.278	0.171	1	2	0	2	0	3	0	4	1	1	0	3	2	0	1	1	0	1	0	1	0
MSTRG.14627	1.71	1.314	1.338	1.724	1.446	2.132	1.432	1.057	1.235	1.616	2.438	0.881	1.223	1.601	1.443	0.926	1.231	1.344	1.401	2.042	1.194	1.558	1.932	1.051	0.785	0.534	0.984	1.376	63	43	52	66	58	79	57	40	36	57	64	30	34	50	35	30	40	49	42	76	41
MSTRG.14646	0.102	0.123	0	0	0	0.107	0	0	0	0	0	0	0.138	0.143	0	0.131	0	0.122	0	0.113	0	0.114	0	0	0	0	0	0	1	1	0	0	0	1	0	0	0	0	0	0	1	1	0	1	0	1	0	1	0
MSTRG.14672	2.029	1.47	1.762	2.201	0.01	0.021	0	0.075	3.826	4.422	3.996	3.072	3.516	0.056	0.054	0.026	0.064	0	4.992	5.123	3.035	5.076	3.44	0.036	0.035	0.026	0.072	0.119	204	122	157	206	1	2	0	7	285	383	283	230	261	4	3	2	5	0	392	464	258
MSTRG.14695	0.502	0.38	0.142	0.202	0.565	0.132	0.339	0.336	0.339	0.292	0.178	0.253	0.17	0	0.227	0.403	0.081	0.904	0.08	0.209	0.149	0.07	0.422	0.075	0.218	0.49	0.305	0.188	8	5	2	3	9	2	5	5	4	4	2	3	2	0	2	5	1	12	1	3	2
MSTRG.14697	0.45	0.225	0.329	0.399	0.424	0.612	1.058	0.851	0.143	0.492	0.15	0.569	0.144	0.409	0.767	0.885	0.239	0.795	0.679	0.853	0.407	0.769	0.357	0.474	0.738	0.483	0.353	0.396	17	7	11	14	16	22	37	30	4	16	4	16	4	11	16	26	7	25	20	29	13
MSTRG.14702	0	0	0	0.213	0	0	0	0	0	0	0	0	0	0	0	0	0	0	0	0	0	0	0	0	0	0.258	0	0	0	0	0	1	0	0	0	0	0	0	0	0	0	0	0	0	0	0	0	0	0
MSTRG.14711	0.607	0.354	1.232	0.78	0.904	0.164	0.637	0.867	0.549	0.18	0	0.303	0.918	1.083	1.119	1.173	0	0.358	0.752	0.351	0.534	0.346	0.325	0.181	0.267	0	0.956	0.226	13.44	6.47	24.17	16.08	20	3.45	13.07	17.93	9	3.43	0	5	15	17.1	13.7	20.21	0	6.61	13	7	10
MSTRG.14712	0.511	0.473	0.191	1.214	0	1.35	0.769	1.411	0	0.663	0.339	0	0	0.41	0.356	0.751	0.308	0.243	0	0	0	0.61	0.696	0.544	1.101	1.321	0.185	1.574	8.56	6.53	2.83	18.92	0	21.55	11.93	22.07	0	9.57	4	0	0	4.9	3.3	9.79	4	3.39	0	0	0
MSTRG.14718	2.333	1.809	2.001	2.186	2.596	2.546	2.98	2.119	1.512	2.145	1.458	2.105	2.091	1.753	2.363	2.207	2.296	2.127	2.103	2.089	1.946	2.231	1.733	2.093	1.559	1.579	2.195	1.701	125	80	95	109	139	130	148	106	60	99	55	84	82.71	67	70	92	95.54	95	88	100.81	88.14
MSTRG.14729	0	0	0	0	0	0	0	0	0	0	0	0	0	1.523	0	0	0	0	0	0	0	0	0	0	0	0	0	0	0	0	0	0	0	0	0	0	0	0	0	0	0	4	0	0	0	0	0	0	0
MSTRG.14767	0	0	0	0	0	0	0	0	0.351	0	0.369	0	0	0	0	0.667	0	0	0	0.288	0	0	0	0.31	0.452	0.676	0.63	1.164	0	0	0	0	0	0	0	0	1	0	1	0	0	0	0	2	0	0	0	1	0
MSTRG.14776	0.128	0.155	0.144	0	0.256	0	0.414	0.274	0.346	0.149	0.182	0.516	0	0	0.232	0	0.495	0.307	0.492	0.426	0.151	0.286	0	0.305	1.114	0.833	0.466	0.765	1	1	1	0	2	0	3	2	2	1	1	3	0	0	1	0	3	2	3	3	1
MSTRG.14815	4.523	3.303	3.993	5.44	9.273	4.935	5.588	4.704	4.101	5.851	6.151	5.106	5.399	4.592	3.956	4.634	5.56	7.297	5.104	7.883	5.927	5.571	5.614	5.689	3.646	5.442	4.019	7.562	41.6	25.2	32.55	47.84	85.22	43.25	47.63	40.75	27.94	46.78	40.23	34.97	37.05	31.1	20.12	33.59	39.71	56.72	36.66	65.31	46.08
MSTRG.14832	1.225	0.789	0.907	1.07	1.38	1.527	1.736	1.805	2.275	1.867	1.958	1.389	1.764	1.986	2.008	1.575	2.121	2.297	1.471	2.041	1.857	2.139	2.526	2.056	2.532	2.143	1.765	1.545	32	17	21	26	36	38	42	44	44	42	36	27	34	37	29	32	43	50	30	48	41
MSTRG.14834	0.342	0.966	0.257	0.612	0.57	0.956	0.737	0.488	0.461	0.397	0.323	1.07	0.308	0.319	1.03	2.049	1.027	1.229	0.146	0.506	0.269	0.254	0.613	0.408	0.595	2.075	0.414	0.34	3	7	2	5	5	8	6	4	3	3	2	7	2	2	5	14	7	9	1	4	2
MSTRG.14872	0	0	0.413	0.393	0	0.384	0	0.196	0	0	0	0	0	0	0	0.94	0	0	0	0	0	0.204	0	0	0	0.238	0.222	0	0	0	2	2	0	2	0	1	0	0	0	0	0	0	0	4	0	0	0	0	0
MSTRG.14879	2.84	2.899	2.428	2.382	3.4	3.016	4.115	4.856	2.493	3.881	2.305	2.867	3.183	4.521	3.005	3.748	2.867	3.291	2.703	2.791	1.838	3.02	3.306	3.835	2.539	2.81	3.825	2.33	96.27	81.08	72.94	75.14	115.16	97.42	129.26	153.68	62.59	113.3	55.01	72.36	79.65	109.32	56.31	98.84	75.46	92.98	71.55	85.21	52.65
MSTRG.14913	4.747	5.888	5.479	5.99	4.733	4.638	4.421	6.158	7.873	3.221	5.916	10.949	8.91	8.944	13.231	7.763	5.856	7.671	6.366	6.629	10.929	8.888	4.872	6.023	11.587	10.375	6.383	14.034	28.3	28.97	28.95	33.24	28.2	26.35	24.43	34.28	34.77	16.54	24.84	48.61	39.22	38.04	43.62	36.01	27.11	38.13	29.64	35.6	55.08
MSTRG.15008	0	0	0	0	0	0	0	0	0	0	0	0	0	0	0	0.141	0	0.394	0	0	0	0	0	0.131	0.571	0	0	0	0	0	0	0	0	0	0	0	0	0	0	0	0	0	0	1	0	3	0	0	0
MSTRG.15025	0.785	1.292	0.366	0.695	0.883	1.072	0.078	0.788	2.039	1.96	1.352	2.077	1.126	0.328	0.964	1.442	1.087	0.954	2.196	3.255	1.738	3.375	3.708	1.187	0.387	0.81	1.509	1.107	17.66	24	7.31	14.56	19.87	23	1.62	16.56	34	38	21.43	34.81	18.71	5.26	12	25.25	19	17.9	38.6	66	33.07
MSTRG.15026	0.029	0	0.066	0.223	0.521	0	0.31	0.404	0	0	1.155	0.478	0.839	0.803	0	0.191	0	0.52	0.152	0	0.194	0	0	0.061	0.148	1.437	0	0.294	0.34	0	0.69	2.44	6.13	0	3.38	4.44	0	0	9.57	4.19	7.29	6.74	0	1.75	0	5.1	1.4	0	1.93
MSTRG.15045	1.092	0.662	1.746	1.272	0.729	1.242	0.295	0.683	0.737	1.585	0.776	0.734	1.973	0.51	0.329	0	0	0	1.399	1.415	0.862	1.119	2.328	0.326	0.158	0.118	0.331	0.272	12	6	17	13	8	13	3	7	6	15	6	6	16	4	2	0	0	0	12	14	8
MSTRG.15073	0	0	0.577	0.366	0	0	0	0	0	0.989	0.484	0	0	0	1.232	0	0.878	0	0.218	0.189	0.403	0	0.229	0.203	0.296	0.222	0.62	0.764	0	0	3	2	0	0	0	0	0	5	2	0	0	0	4	0	4	0	1	1	2
MSTRG.1508	0	0.55	0	0.098	0.182	0	0	0.292	0.123	0.211	0	0	1.23	0.255	0	0.117	0	0.436	0.232	0.101	0.859	0.203	0	0.433	0.316	0.591	0.11	0.407	0	5	0	1	2	0	0	3	1	2	0	0	10	2	0	1	0	4	2	1	8
MSTRG.15120	0.128	0	0.577	0	0.256	0	0	0	0	0	1.089	0.172	0	0	0	0.164	0.494	0	0	0	0.453	0.143	0	0	0	0	0.155	0	1	0	4	0	2	0	0	0	0	0	6	1	0	0	0	1	3	0	0	0	3
MSTRG.15212	0	0	0	0	0	0	0.177	0	0	0	0.266	0	0	0	0.297	0.422	0.635	0.788	0	0	0.221	0.184	0	0.669	0	0.243	1.134	0	0	0	0	0	0	0	1	0	0	0	1	0	0	0	1	2	3	4	0	0	1
MSTRG.15263	0.141	0.086	0.319	0.076	0.608	0.148	0.152	0.303	0.667	1.204	0.479	0.296	0.555	0.297	0.33	0.454	0.977	0.678	0.633	0.414	0.251	0.71	0.095	0.169	0.492	0.904	0.6	0.591	2	1	4	1	8	2	2	4	7	9	3	3	5	3	2	5	9	8	4	5	3
MSTRG.15287	1.166	0.265	0.658	0.47	0.875	1.147	1.101	0.39	1.77	1.692	1.655	1.663	0.691	1.328	1.713	1.124	2.064	2.709	1.679	1.132	1.465	1.79	0	2.086	1.521	0.569	1.944	1.959	16	3	8	6	12	15	14	5	18	20	16	17	7	13	13	12	22	31	18	14	17
MSTRG.15318	0.969	2.013	0.625	4.164	4.155	3.123	2.315	5.633	1.962	4.419	1.769	0.651	2.343	3.589	2.628	4.002	1.604	2.407	2.038	2.305	3.356	3.633	5.402	2.972	5.299	4.503	2.014	2.998	14	24	8	56	60	43	31	76	21	55	18	7	25	37	21	45	18	29	23	30	41
MSTRG.15361	0.197	0.186	0.124	0.329	0.175	0.368	0.354	0.211	0.65	0.661	0.404	1.029	0.475	0.092	0.079	0.535	0.79	0.525	0.224	0.34	0.181	0.489	0.118	0.287	0.152	0.371	0.239	0.033	9	7	5	14	8	16	15	9	22	26	13	35	16	3	2	19	28	20	8	14	7
MSTRG.15407	0.246	0.199	0.093	0.529	0.164	0.517	0.354	0.352	0.332	0.191	0.699	0.331	0.333	0.805	0.148	0	0.106	0	0.42	0.182	0.971	0.733	0.884	0.392	0.143	0.325	0.199	0.613	3	2	1	6	2	6	4	4	3	2	6	3	3	7	1	0	1	0	4	2	10
MSTRG.15416	0.963	0.177	0.823	0.282	0.714	1.205	0.315	0.625	0.885	0.304	0.559	0.739	0	0.818	0.528	1.386	0.376	0	1.071	0.486	0.173	0.777	0.393	0.87	0.228	0	0.531	0.634	7	1	5	2	5	8	2	4	5	2	3	4	0	4	2	8	2	0	6	3	1
MSTRG.15489	0.065	0.238	0.517	0.07	0.328	0.206	0.495	0.14	0.088	0.076	0.465	0.264	0.266	0.092	0.474	0.337	0.253	0	0.084	0.145	0.232	0.366	0.353	0	0.114	0.085	0.238	0.098	1	3	7	1	5	3	7	2	1	1	5	3	3	1	4	4	3	0	1	2	3
MSTRG.15499	0	0	0	0	0	0	0	0	0	0	0	0	0	0.225	0.291	0	0.414	0.385	0	0	0.19	0	0.216	0	0	0	0	0	0	0	0	0	0	0	0	0	0	0	0	0	0	1	1	0	2	2	0	0	1
MSTRG.15500	0	0	0	0	0	0	0.612	0	0	0	0	0	0	0	0	0	0	0	0	0	0	0	0	0	0	0	0	0	0	0	0	0	0	0	2	0	0	0	0	0	0	0	0	0	0	0	0	0	0
MSTRG.15510	0.091	0.22	0.511	0.779	0.272	0.666	0.293	0.388	0	0.526	0.644	0.122	0.246	0.381	0.164	0.466	0	0.217	0.232	0.101	0.429	0.203	0.122	0.108	0.316	0.708	0.11	0.135	1	2	5	8	3	7	3	4	0	5	5	1	2	3	1	4	0	2	2	1	4
MSTRG.15523	5.244	5.516	5.024	4.04	4.555	6.127	4.591	5.405	5.21	3.676	4.777	6.378	6.299	4.855	5.905	9.284	6.626	5.104	5.195	5.273	7.258	5.968	5.327	10.152	9.987	9.143	8.76	13.599	53	46	45	38	46	59	43	51	39	32	34	48	47	35	33	73	52	43	41	48	62
MSTRG.15538	0.855	0.797	0.668	0.707	1.185	0.69	0.568	0.916	1.065	0.534	0.56	1.06	1.514	1.106	0.833	0.592	0.762	0.71	1.179	1.46	0.545	0.808	0.354	0.157	0.229	0.428	0.877	0.196	13	10	9	10	18	10	8	13	12	7	6	12	17	12	7	7	9	9	14	20	7
MSTRG.1563	2.461	4.241	2.826	2.464	4.167	3.909	3.595	2.845	1.624	2.034	2.454	2.081	1.679	3.154	2.949	2.704	3.166	2.801	1.402	2.27	1.945	2.073	1.912	2.091	2.705	2.176	2.312	2.017	82.47	109.95	79.99	76.83	135	120.1	109.11	89	38	52.31	54.34	51.93	41.54	68.97	54.65	69	77.47	74.91	33.94	66.32	51
MSTRG.15630	5.115	5.055	6.052	4.216	7.604	5.264	6.109	3.83	7.777	7.496	7.898	7.136	5.516	2.437	3.503	7.532	7.995	4.825	3.498	5.844	4.171	6.712	8.423	4.918	2.938	4.395	5.24	2.671	103	84	108	79	153	101	114	72	116	130	112	107	82	35	39	118	125	81	55	106	71
MSTRG.1565	0	0	0	0	0	0	0	0	0	0	0	0	0	0	0	0	0	0	0	0	0.295	0	0	0	0	0	0	0	0	0	0	0	0	0	0	0	0	0	0	0	0	0	0	0	0	0	0	0	1
MSTRG.1567	1.97	0.934	2.464	0.828	2.271	2.022	1.94	0.413	0.462	0.447	0.669	0.402	0.29	0.24	0.852	0.44	0.441	0.257	0.274	0.285	0.405	0.239	0.058	0.511	0.447	0.167	0.467	0.64	46	18	51	18	53	45	42	9	8	9	11	7	5	4	11	8	8	5	5	6	8
MSTRG.15740	0	0	0	0	0	0.032	0.067	0.066	0.042	0.036	0.088	0.041	0.084	0.216	0.558	0.555	0.199	1.073	0.118	0.034	0.036	0	0.125	0.515	0.805	0.642	0.711	1.244	0	0	0	0	0	1	2	2	1	1	2	1	2	5	10	14	5	29	3	1	1
MSTRG.15755	31.548	33.75	33.385	33.169	39.504	43.724	39.419	38.073	27.205	24.097	23.042	26.049	26.581	25.393	28.527	29.296	23.717	23.992	27.255	29.662	28.305	27.146	32.611	24.762	32.048	27.406	29.29	29.879	418	369	392	409	523	552	484	471	267	275	215	257	260	240	209	302	244	265	282	354	317
MSTRG.15760	0.393	0.388	1.157	0.138	0.323	0.403	0.553	0.349	1.125	0.307	0.849	0.616	1.128	0.923	1.676	1.134	0.51	1.284	0.574	0.498	0.475	0.636	0.431	0.855	1.004	1.075	0.389	1.053	6.14	5	16	2	5.03	6	8	5.08	13	4.13	9.33	7.16	13	10.28	14.46	13.77	6.18	16.7	7	7	6.27
MSTRG.15761	2.503	1.269	1.811	2.325	2.443	2.124	2.259	3.881	1.225	2.015	1.751	2.891	2.363	2.321	1.961	1.815	2.231	2.369	1.698	3.022	1.299	2.347	1.033	2.733	2.915	3.098	2.793	2.815	35.86	15	23	31	34.97	29	30	51.92	13	24.87	17.67	30.84	25	23.72	15.54	20.23	24.82	28.3	19	39	15.73
MSTRG.15774	0.695	1.875	1.54	2.294	2.846	1.626	2.472	2.215	2.52	4.349	0.815	1.365	1.985	1.439	3.432	2.735	0.713	1.84	2.039	2.327	1.018	1.98	1.175	4.021	3.198	6.569	2.049	2.194	4.07	9.06	7.99	12.5	16.65	9.07	13.41	12.11	10.93	21.93	3.36	5.95	8.58	6.01	11.11	12.46	3.24	8.98	9.32	12.27	5.04
MSTRG.15807	0.526	0	0.362	0.463	0.137	0.208	1.777	0.382	0.177	0.153	0	0.529	0.178	1.186	0.359	0.844	0.846	0	1.01	1.313	0.933	1.438	2.812	1.781	1.372	2.314	1.434	0.393	4	0	2	3.28	1.04	1	8.8	2	1	1	0	3	1	5	1	5	5	0	6	9	6
MSTRG.15868	2.526	1.531	3.181	2.413	2.596	3.31	0.794	3.187	4.596	2.813	2.951	4.429	4.517	5.257	4.683	4.265	6.039	5.916	4.064	4.732	3.156	4.939	2.137	6.083	6.471	3.759	4.776	7.894	21.56	10.78	24.06	19.17	22.14	26.92	6.28	25.4	29.06	20.68	17.74	28.15	28.46	32.01	22.1	28.32	40.02	42.09	27.09	36.38	22.77
MSTRG.15870	0	0	0	0	0	0	0	0	0	0	0	0	0	0	0	0	0	0	0	0	0	0	1.798	0	0	0	0	0	0	0	0	0	0	0	0	0	0	0	0	0	0	0	0	0	0	0	0	0	0
MSTRG.15886	0.123	0	0.138	0.264	0.123	0.129	0.132	0	0.166	0	0.174	0.659	0.166	0	0.222	0.158	0	0	0.314	0.272	0.581	1.234	0	0.146	0	0	0	0.183	1	0	1	2	1	1	1	0	1	0	1	4	1	0	1	1	0	0	2	2	4
MSTRG.15889	3.327	3.125	0.843	7.275	1.742	4.86	2.764	6.021	6.141	7.005	17.916	2.887	22.299	0.759	3.018	3.151	2.157	2.246	10.345	32.463	20.76	10.799	31.838	2.088	12.478	10.741	8.374	2.343	52.07	40.36	11.69	105.98	27.25	72.49	40.09	88	71.2	94.44	197.49	33.65	257.68	8.48	26.12	38.38	26.22	29.31	126.45	457.71	274.68
MSTRG.15890	0.918	0.69	1.571	1.36	4.022	1.428	2.39	1.186	2.863	2.021	4.943	2.167	2.615	3.594	2.175	1.871	4.687	1.405	7.781	4.778	1.685	1.98	1.747	1.624	1.212	1.606	4.452	3.735	29	18	44	40	127	43	70	35	67	55	110	51	61	81	38	46	115	37	192	136	45
MSTRG.15956	0	0.116	0	0.103	0	0	0	0	0	0	0	0	0.129	0	0	0	0	0	0	0	0	0	0	0.113	0	0	0.116	0	0	1.06	0	1.06	0	0	0	0	0	0	0	0	1.06	0	0	0	0	0	0	0	0
MSTRG.15958	14.15	16.998	16.861	15.055	19.871	19.185	17.231	18.139	16.607	15.26	13.686	13.024	17.149	15.912	13.894	17.585	14.271	15.292	19.351	15.77	19.751	13.507	16.274	15.579	17.298	13.788	13.402	13.036	331.58	328.68	350.15	328.33	465.28	428.36	374.18	396.86	288.25	307.99	225.86	227.26	296.67	265.98	180.03	320.6	259.66	298.72	354.1	332.87	391.21
MSTRG.16023	2.47	2.246	2.947	3.555	2.627	3.388	3.829	3.173	3.083	4.443	2.819	2.978	3.044	3.691	3.36	3.193	4.059	3.303	5.489	4.407	3.791	4.069	4.401	3.038	3.691	5	3.819	4.785	199.69	149.82	211.13	267.44	212.21	260.97	286.81	239.52	184.63	309.34	160.49	179.24	181.64	212.85	150.2	200.81	254.8	222.56	346.49	320.88	259.03
MSTRG.16024	0.28	1.047	0.852	0.743	0.55	0.123	0	2.016	1.572	0.471	1.693	1.709	0.74	1.157	1.56	1.312	0.128	0	0	0	2.298	0	1.647	1.219	0.499	0.565	0	0	8.25	25.47	22.27	20.39	16.22	3.47	0	55.51	34.34	11.95	35.15	37.52	16.11	24.33	25.44	30.11	2.93	0	0	0	57.27
MSTRG.16025	1.124	0.511	0.317	0.302	0	0	0	0	0	0.326	0	0	0.381	0	0	0	0	0	0.18	0	0.166	0	0	0.168	0	0	0	0	8	3	2	2	0	0	0	0	0	2	0	0	2	0	0	0	0	0	1	0	1
MSTRG.16042	1.09	3.698	4.305	2.752	0.818	1.03	2.882	1.167	0.441	0.696	2.012	0.951	2.953	0.84	0.69	1.191	0.561	0.131	1.396	0.363	1.483	1.4	1.981	1.105	0.854	1.206	3.305	3.501	20	56	70	47	15	18	49	20	6	11	26	13	40	11	7	17	8	2	20	6	23
MSTRG.16062	2.314	1.966	2.191	1.686	1.73	1.452	1.521	0.712	3.304	3.675	3.173	2.822	2.018	1.641	3.897	2.325	2.946	1.596	3.134	2.894	3.682	3.061	3.76	2.475	3.472	2.562	4	1.192	87	61	73	59	65	52	53	25	92	119	84	79	56	44	81	68	86	50	92	98	117
MSTRG.16063	0	0	0	0	0	0.173	0	0.306	0	0	0	0.439	0	0.229	1.177	0.441	0	0	0.211	0.182	0	0.358	0	0.195	0	0.428	0	0.371	0	0	0	0	0	1.01	0	1.75	0	0	0	2	0	1	3.98	2.1	0	0	1.01	1	0
MSTRG.16066	0.226	0.548	0.128	0.486	1.019	0.356	0.61	1.09	0.305	0.394	0.803	0	0	0.793	0	0.727	0.146	0	0.434	0.753	0.401	0.126	0.304	0.135	0	0.589	0	0.169	2	4	1	4	9	3	5	9	2	3	5	0	0	5	0	5	1	0	3	6	3
MSTRG.16068	0.124	0.151	0.14	0.595	0.674	0.751	0.403	0.328	0.168	0.144	0	0.137	0.337	1.433	0.225	0.526	0.427	1.492	0.159	0.34	1.088	0.114	1.005	0.366	0.866	1.221	1.116	0.764	1	1	1	5	6	7	3	3	1	1	0	1	2	10	1	4	3	10	1	3	9
MSTRG.16091	0.142	0.172	0	0	0.142	0	1.223	0	0	0.165	0	0.381	0.192	0.199	0.769	0	0	0.17	0	0.157	0	0	0.191	0.169	0	0	0.172	0	1	1	0	0	1	0	8	0	0	1	0	2	1	1	3	0	0	1	0	1	0
MSTRG.16163	0.812	1.203	0.407	0.679	0.361	0.284	0.682	0.58	1.219	1.153	1.41	1.697	1.957	0.506	0.327	0.812	0.465	1.191	1.272	1.704	1.709	1.21	2.066	0.539	0.628	0.587	0.766	0.674	9	11	4	7	4	3	7	6	10	11	11	14	16	4	2	7	4	11	11	17	16
MSTRG.16167	0	0	0	0	0	0	0.15	0	0.376	0.323	0.198	0	0	1.562	0.756	1.074	4.305	3.342	0.178	0	0	0	0	2.493	1.697	1.813	3.885	3.329	0	0	0	0	0	0	1	0	2	2	1	0	0	8	3	6	24	20	1	0	0
MSTRG.16192	0.908	0.405	0.508	0.842	0.4	0.352	0.318	0.785	1.023	1.142	1.404	1.575	1.225	1.156	0.911	0.699	0.773	0.78	1.166	1.169	1.246	0.741	1.105	0.894	1.377	1.163	1.102	0.787	43.15	15.87	21.4	37.23	19	15.96	14	34.84	36	46.75	47	55.73	43	39.21	23.93	25.84	28.53	30.89	43.27	50.06	50.06
MSTRG.16219	1.992	1.583	2.055	1.23	0.808	1.404	1.615	1.567	0.94	1.039	1.254	1.995	1.236	1.243	0.698	0.492	0.76	0.788	0.623	0.345	0.418	0.276	0.559	0.638	0.47	0.42	0.721	0.516	57.95	38	52.97	33.3	23.48	38.91	43.53	42.55	20.25	26.02	25.68	43.2	26.54	25.79	11.23	11.13	17.17	19.1	14.15	9.04	10.27
MSTRG.16253	0.126	0.306	0.285	0.407	0.253	0	0.273	0.27	0	0.44	0	0.339	0.342	0.354	0	0.162	0	0.151	0.647	0.561	0	0	0.34	0	0	0.164	0.153	0.377	1	2	2	3	2	0	2	2	0	3	0	2	2	2	0	1	0	1	4	4	0
MSTRG.16259	0.571	1.85	0.215	0.205	0.381	0	0.411	0.204	0.257	0.221	0	0.256	0	0.267	0.688	0.734	0	0	0	0.845	0	0	0.512	0	0	0.248	0	0.853	3	8.02	1	1	2	0	2	1	1	1	0	1	0	1	2	3	0	0	0	4	0
MSTRG.16263	1.876	2.883	2.058	3.253	2.189	1.333	2.233	2.703	2.243	1.148	2.774	3.174	2.294	1.874	2.427	1.71	1.476	1.604	1.664	0.747	1.706	1.741	3.174	1.829	1.42	1.633	2.033	1.729	103.38	131.11	100.51	166.86	120.56	69.97	114.06	139.07	91.54	54.51	107.64	130.24	93.34	73.65	73.97	73.31	63.16	73.67	71.62	37.07	79.46
MSTRG.16291	0.864	0.174	0.406	0	0.072	0.453	0.078	0	0.486	0.084	0.204	0	0	0.404	0.39	0.37	0.093	0.259	0	0.32	0.17	0.08	0	0.172	0	0.281	0	0	12	2	5	0	1	6	1	0	5	1	2	0	0	4	3	4	1	3	0	4	2
MSTRG.16397	1.218	1.476	1.249	1.943	2.214	2.788	1.752	1.423	2.74	2.485	1.362	2.18	2.699	2.38	2.603	2.324	2.709	3.231	1.89	1.925	2.27	2.143	1.838	2.331	1.991	2.449	2.103	1.599	33	33	30	49	59.95	72	44	36	55	58	26	44	54	46	39	49	57	73	40	47	52
MSTRG.16407	0.592	0.41	0.477	0.182	0.932	0.355	0.457	0.272	0	0.295	0.601	0.341	0.115	1.424	0.153	0.326	0.545	0	0.217	0	0.1	0.189	0	0.303	0.147	0.22	0.308	0.379	7	4	5	2	11	4	5	3	0	3	5	3	1	12	1	3	5	0	2	0	1
MSTRG.16413	9.904	10.385	11.042	13.926	12.188	12.487	10.689	12.563	7.63	5.669	14.583	11.531	11.411	10.499	13.168	10.869	9.354	10.301	7.253	10.265	11.821	9.86	9.969	14.011	15.098	13.507	14.151	7.889	135.35	112.78	127.45	170	160.33	149.69	129.01	164.96	66.62	68.64	126.37	105.82	112.86	103.65	88.65	107.02	93.55	105.69	67.1	118.76	119.4
MSTRG.16414	0.528	0.142	0.464	0.441	0.529	0.308	0.19	0.126	0.792	0.818	0.25	0.552	0.477	0.165	0.531	0.302	0.076	0.282	0.977	0.456	0.208	0.262	0.237	0.35	0.102	0.229	0	0.175	9	2	7	7	9	5	3	2	10	12	3	7	6	2	5	4	1	4	13	7	3
MSTRG.16415	2.4	1.684	2.281	2.226	2.25	2.227	1.254	2.895	5.355	6.688	4.736	5.497	4.141	3.117	4.341	3.215	4.132	4.516	4.821	4.151	4.872	4.205	5.85	3.466	2.594	3.157	2.85	2.567	95	55	80	82	89	84	46	107	157	228	132	162	121	88	95	99	127	149	149	148	163
MSTRG.16418	0.562	0.059	0	0.786	0.031	0	0	0.03	0	0	0.599	0	0	0	0.48	0	0.144	0	0	0	0	0	0.71	0.159	0.225	1.269	0.747	0.506	4.38	0.38	0	5.7	0.24	0	0	0.22	0	0	3.29	0	0	0	2.07	0	0.87	0	0	0	0
MSTRG.16419	0.897	0.655	0.73	1.48	2.286	0.93	1.376	2.218	1.368	2.144	2.343	2.503	2.565	3.41	2.391	2.454	1.82	3.098	3.031	2.049	2.277	2.205	2.29	3.65	1.639	1.886	2.709	2.86	50.66	30.52	36.5	77.76	128.94	50.03	71.98	116.89	57.19	104.25	93.13	105.21	106.91	137.3	74.62	107.8	79.76	145.79	133.63	104.2	108.63
MSTRG.16420	0.24	0.194	0.451	0.258	0.08	0.419	0.345	0.128	1.132	0.927	0.964	0.805	0.757	1.008	1.589	0.975	1.595	0.91	1.228	0.976	0.945	0.937	0.914	0.762	0.556	1.352	0.678	0.298	6	4	10	6	2	10	8	3	21	20	17	15	14	18	22	19	31	19	24	22	20
MSTRG.16468	0.767	1.032	0.384	1.19	0	0.358	0.46	0.547	1.15	1.978	0.847	0.458	1.385	0.478	0.154	0.876	0.329	0.204	0.218	0.757	0.705	1.713	1.491	0.406	0.445	0.111	0.723	0.255	9	10	4	13	0	4	5	6	10	20	7	4	12	4	1	8	3	2	2	8	7
MSTRG.16469	0	0	0	0	0	0	0	0	0	0	2.084	0	0	0	0	0	0	0	0	0	0	0	0	0	0	0	0	0	0	0	0	0	0	0	0	0	0	0	9	0	0	0	0	0	0	0	0	0	0
MSTRG.16470	0	0	0.383	0.122	0.226	0.475	0.366	0.242	0.305	0.525	0.161	0	0.46	0	0	0	0	0	1.448	0.251	0	0.253	0	0	0	0	0	0	0	0	3	1	2	4	3	2	2	4	1	0	3	0	0	0	0	0	10	2	0
MSTRG.16474	0	0	0	0	0.479	0	0	0	0	0	1.028	0	0	0.506	0	0	0	0.543	0	0.926	0	0.876	2.143	0	0	0	0	0	0	0	0	0	1.66	0	0	0	0	0	2.51	0	0	1.25	0	0	0	1.57	0	2.89	0
MSTRG.16476	0	0.051	0.191	0.273	0.297	0.044	0.046	0.091	0.114	0.344	0.241	0.398	0.172	0.772	0.306	0.817	0.764	1.677	0.597	0.141	0.15	0.331	0.285	0.404	0.737	0.662	0.36	1.013	0	1	4	6	7	1	1	2	2	7	4	7	3	13	4	15	14	33	11	3	3
MSTRG.16502	0	0	0	0	0	0	0	0	0	0	0	0	0	0	1.593	0	0	0	0	0	0	0	0	0	0	0	0	0	0	0	0	0	0	0	0	0	0	0	0	0	0	0	3	0	0	0	0	0	0
MSTRG.16505	0.33	0.267	0	0.118	0	0	0.119	0.236	0	0	0.156	0.591	0	0.154	0.597	0.566	0.283	0	0.282	0.244	0.13	0.492	0.296	0.131	0.191	0	0	0	3	2	0	1	0	0	1	2	0	0	1	4	0	1	3	4	2	0	2	2	1
MSTRG.16549	3769.76	4273.06	3614.13	3591.62	3248.33	3892.93	3476.05	3625.91	1661.27	2150.99	1527.96	2052.36	1654.61	1459.64	1873.29	2567.87	2545.36	2351.4	1349.95	1458.44	2094.12	1903.2	2520.21	1771.07	2496.08	3215.18	1716.95	2198.83	132012	123479	112159	117053	113665	129898	112805	118554	43092.2	64878.7	37681.9	53517.9	42776.3	36462.3	36273.5	69964.1	69212.2	68644.1	36916.6	46003.9	61986.9
MSTRG.16553	0	0	0	0	0	0	0	0	0	0	0	1.735	0	0	0	0	0	0	0	0	0	0	0	0	0	0	0	0	0	0	0	0	0	0	0	0	0	0	0	4	0	0	0	0	0	0	0	0	0
MSTRG.16554	0	0.262	0	0	0.217	0	0	0	0	0	0	0	0	0	0	0	0	0	0	0	0	0	0	0	0	0	0	0	0	1	0	0	1	0	0	0	0	0	0	0	0	0	0	0	0	0	0	0	0
MSTRG.16556	0.434	0.375	0.28	0.399	0.868	0.715	0.535	1.061	0.669	0.288	0.792	0.333	1.007	1.216	0.784	1.353	0.638	0.817	0.476	1.031	0.366	1.176	0.917	1.256	0.754	1.209	0.976	0.648	7	5	4	6	14	11	8	16	8	4	9	4	12	14	7	17	8	11	6	15	5
MSTRG.16558	0.947	2.294	0.61	0.538	0.947	0.71	0.73	0.579	0.946	1.413	0.768	0.363	0.366	0.948	2.201	0.826	1.393	0.487	0.693	0.15	0.64	0.168	0.364	0.807	0.471	1.056	0.93	1.616	7	14	4	3.7	7	5	5	4	5.18	9	4	2	2	5	9	4.75	8	3	4	1	4
MSTRG.16567	0	0.593	0.184	0.35	0.49	0.856	0.176	0.699	1.101	1.325	0.232	0.219	0	0.686	0	0.419	0.63	0.196	0	0	0	0.182	0.659	0	0	0.425	0.198	0.487	0	3	1	2	3	5	1	4	5	7	1	1	0	3	0	2	3	1	0	0	0
MSTRG.16593	1.244	1.855	1.403	3.495	1.388	2.259	1.703	2.192	0.71	0.889	1.223	1.156	0.907	0.134	0.087	0.43	0.801	0.344	1.409	1.009	1.358	1.389	1.545	0.342	0.166	0.498	0.58	0.071	26	32	26	68	29	45	33	42.79	11	16	18	18	14	2	1	7	13	6	23	19	24
MSTRG.16595	0.264	0.534	0.199	0.095	1.41	0.185	0.19	0.377	0.357	0.205	0	0.591	0	0	0.159	0.792	0.113	0.106	0.451	0.489	0.313	0.098	0.593	0.63	0.153	0.115	0.385	0.132	3	5	2	1	16	2	2	4	3	2	0	5	0	0	1	7	1	1	4	5	3
MSTRG.16620	0.332	0.402	0.935	0.445	0.581	0.435	0.089	0.355	0.112	0.192	0.471	1.447	1.011	0.116	0	0.107	0	0.597	1.062	1.565	1.863	0.185	0.446	0.198	0.433	0	0	0.248	4	4	10	5	7	5	1	4	1	2	4	13	9	1	0	1	0	6	10	17	19
MSTRG.1664	1.418	13.673	2.287	11.105	2.98	7.163	6.72	12.99	4.695	6.007	8.979	0.817	4.557	1.171	0.821	0.222	1.566	3.193	4.904	3.812	6.772	5.363	10.183	0.346	0.602	2.274	0.843	0.823	14	110	20	98	29	68	62	118	35	50	63	6	34	8	4	2	12	26	41	34	57
MSTRG.1666	0.434	0	0.14	0.8	0.186	0.065	0.402	0.199	0.838	0.865	1.586	0.917	0.841	0.174	0.337	0.399	0.4	0.819	0.874	0.551	1.101	0.762	0.418	0.296	1.188	0.323	0.602	0.742	7	0	2	12	3	1	6	3	10	12	18	11	10	2	3	5	5	11	11	8	15
MSTRG.16730	1.224	1.483	1.588	1.183	1.163	1.557	2.311	2.555	3.491	4.688	4.129	3.204	3.812	2.868	2.023	4.403	3.151	2.789	3.782	4.317	3.184	4.715	4.447	5.182	4.684	3.742	5.437	4.295	20	20	23	18	19	25	35	39	43	66	49	39	46	35	19	56	40	38	49	65	44
MSTRG.16731	1.839	1.786	1.816	1.518	3.478	3.391	2.831	1.912	1.906	1.565	1.915	1.842	1.938	2.128	2.591	2.634	2.397	2.772	1.938	1.988	1.674	3.308	2.475	2.799	2.641	3.08	3.138	2.401	44.64	35.79	39.08	34.3	84.38	78.45	63.7	43.35	34.28	32.73	32.74	33.31	34.74	36.85	34.78	49.75	45.2	56.1	36.74	43.47	34.35
MSTRG.1674	4.196	5.863	5.894	3.674	6.22	4.645	5.068	5.417	6.392	8.424	8.758	9.286	7.756	10.471	4.663	7.327	6.137	8.406	11.048	12.542	12.332	11.152	10.737	4.977	4.995	6.655	6.127	4.941	77.84	89.74	96.88	63.43	115.28	82.1	87.12	93.81	87.82	134.59	114.41	128.26	106.21	138.55	47.83	105.75	88.39	129.98	160.04	209.56	193.36
MSTRG.1676	0.15	0.472	0.236	0.676	0.629	1.194	0.549	0.546	1.415	0.487	1.123	1.254	0.854	1.343	1.299	1.154	0.889	1.401	0.882	0.499	0.815	1.873	1.536	1.075	1.25	1.208	1.022	0.76	5	13	7	21	21	38	17	17.02	35	14	26.42	31.19	21.06	32	24	30	23.05	39	23	15	23
MSTRG.16798	0	0	0	0	0	0	0	0	0	0	0	0	0	0	0	0	0	0	0	0	0	0	0	0	0	0	0.256	0	0	0	0	0	0	0	0	0	0	0	0	0	0	0	0	0	0	0	0	0	0
MSTRG.16810	1.946	1.432	1.588	2.073	2.035	2.134	2.288	2.475	2.393	2.401	2.369	2.731	1.836	2.558	2.609	1.809	2.35	2.835	2.759	2.933	1.809	2.795	1.942	2.654	2.54	2.262	2.087	2.57	112	68	81	111	117	117	122	133	102	119	96	117	78	105	83	81	105	136	124	152	88
MSTRG.16832	0	0	0	0	0	0	0	1.474	0.619	0	0	0	0	0	0	0	0	0	0	0	0	0	0	0	0.399	0	0.278	0	0	0	0	0	0	0	0	6	2	0	0	0	0	0	0	0	0	0	0	0	0
MSTRG.16835	0	0	0.185	0	0	0	0	0	0	0	0	0	0	0	0	0	0	0	0	0	0	0	0	0	0	1.283	0	0	0	0	1	0	0	0	0	0	0	0	0	0	0	0	0	0	0	0	0	0	0
MSTRG.16889	1.417	0.986	0.937	0.901	1.301	1.249	1.095	0.997	1.302	1.518	1.143	1.295	1.647	1.293	1.941	1.487	1.976	1.277	1.299	1.433	1.805	1.377	1.298	1.881	1.371	1.539	1.464	1.515	169	97	99	100	155	142	121	111	115	156	96	115	145	110	128	138	183	127	121	154	182
MSTRG.16895	0.175	0.529	1.084	0.094	0.262	0.458	0.189	0.187	0.59	0.203	0.372	0.587	0.118	0.122	0.316	0.561	0	0	0.895	0.582	0.207	1.269	1.058	0	1.064	0	0.212	0.131	2	5	11	1	3	5	2	2	5	2	3	5	1	1	2	5	0	0	8	6	2
MSTRG.16897	0.146	0	0	0	0	0	0	0.324	0.163	0	0.337	0.386	0	0.506	0.248	0.163	0.356	0.308	0	0	0	0	0.236	0.158	0.953	0	0	0	1.5	0	0	0	0	0	0	3.11	1.24	0	2.44	2.95	0	3.71	1.41	1.3	2.84	2.64	0	0	0
MSTRG.16913	2.462	3.202	2.859	3.656	3.369	2.963	2.813	3.102	4.203	3.573	4.061	4.181	3.285	3.197	4.12	3.769	3.916	3.3	4.265	5.265	5.482	4.246	4.288	3.887	3.339	2.968	4.651	4.543	68	73	70	94	93	78	72	80	86	85	79	86	67	63	62.93	81	84	76	92	131	128
MSTRG.16917	3.114	1.724	2.784	2.194	1.92	1.898	2.893	2.311	2.73	2.729	2.859	3.434	2.797	1.674	2.112	2.944	1.805	1.794	2.519	2.1	2.345	2.762	2.121	1.708	2.017	2.348	2.421	2.351	165.51	75.6	131.15	108.53	101.97	96.11	142.51	114.67	107.47	124.93	107.03	135.91	109.74	63.47	62.06	121.73	74.51	79.48	104.57	100.55	105.35
MSTRG.16920	1.6	2.133	2.588	2.865	2.669	2.911	3.453	3.656	2.952	3.22	3.635	1.862	2.89	2.692	3.762	4.936	3.915	3.583	2.937	3.079	2.713	3.396	3.805	4.327	5.105	4.651	4.334	5.179	30	33	43	50	50	52	60	64	41	52	48	26	40	36	39	72	57	56	43	52	43
MSTRG.16922	0.23	0.167	0.765	0.296	0.368	0.241	0.198	0.295	1.4	0.64	0.587	0.962	0.684	0.58	0.582	0.886	0.633	0.716	1.412	1.173	1.165	1.334	1.36	0.822	0.56	1.136	0.557	1.098	5	3	14.76	6	8	5	4	6	22.58	12	9	15.6	11	9	7	15	10.7	13	24	23	21.44
MSTRG.16941	0	0.377	0	0.223	0.934	0.326	0.224	0	1.54	0.12	0.147	0	0.843	0.727	0.375	0.267	0	0.622	0.398	0.115	0.123	0.463	0.279	0	0.361	0.405	0.126	0	0	3	0	2	9	3	2	0	11	1	1	0	6	5	2	2	0	5	3	1	1
MSTRG.16944	0.922	0.67	1.04	0.793	0.185	0	0	0	0.747	1.07	2.618	2.229	0.25	0	0.333	0	0.936	0	0.236	0.614	0.218	0.206	1.986	0.22	0	0.48	0.224	0.275	5	3	5	4	1	0	0	0	3	5	10	9	1	0	1	0	3.94	0	1	3	1
MSTRG.16945	7.355	7.059	7.48	7.389	6.982	6.23	6.015	6.737	5.567	4.669	6.162	5.037	5.074	5.085	5.398	4.812	4.984	5.779	6.708	6.311	6.518	5.992	6.202	4.808	6.659	5.868	5.723	4.687	350.93	277.94	316.26	328.12	332.89	283.24	265.97	300.15	196.75	191.87	207.04	178.95	178.73	173.07	142.42	178.64	184.65	229.85	249.95	271.24	262.88
MSTRG.16949	0.603	0.244	0	0	0	0	0.217	0.215	0	0	0.285	0	1.361	0	0	0	0	0	0	0.669	0.475	0	0.541	0	0.35	0	0	0	3	1	0	0	0	0	1	1	0	0	1	0	5	0	0	0	0	0	0	3	2
MSTRG.16952	0	0	0	0	0	0	0	0	0	0	1.383	0	0	0	0	0	0	0	0.416	0	0	0.181	0	0	0	0	0	0	0	0	0	0	0	0	0	0	0	0	6	0	0	0	0	0	0	0	2	0	0
MSTRG.16981	0.166	0	0.187	0	0.831	0	0	0	0.224	0.385	0.236	0.892	0	0.233	1.201	0.213	0.641	1.195	0.213	0.737	0.196	0	1.341	0	0.867	0	0.201	0.744	1	0	1	0	5	0	0	0	1	2	1	4	0	1	4	1	3	6	1	4	1
MSTRG.16998	0	0	0	0	0	0	0	0	0	0	0	0	0	0	0	0	0	0	0	0	0	0	0	0	0	0	0.648	0	0	0	0	0	0	0	0	0	0	0	0	0	0	0	0	0	0	0	0	0	0
MSTRG.17035	0.337	0.204	0.951	0.181	0.169	0.708	0	0.903	0.228	0.587	0	0.453	0.457	0.236	0	0.433	0.868	0.404	1.511	0.374	0.598	1.13	0.227	0.402	0.293	1.097	0	0	2	1	5	1	1	4	0	5	1	3	0	2	2	1	0	2	4	2	7	2	3
MSTRG.17038	1.19	0.541	0.419	0.959	0.298	0.156	0.16	0.478	0.201	0.691	0.95	0.499	1.611	0	0.403	0.287	0.766	0.178	0.476	0.248	0.704	0.498	0.2	0.089	0.129	0.387	0.361	0.111	16	6	5	12	4	2	2	6	2	8	9	5	16	0	3	3	8	2	5	3	8
MSTRG.17040	0.545	0.132	0.492	0.351	0.218	0.343	0.47	0.35	0.294	0.506	0.309	0.731	0.443	0.763	1.97	0.14	0.842	0.261	1.255	1.209	1.675	1.338	0.293	1.039	0.569	0.992	1.453	0.488	5	1	4	3	2	3	4	3	2	4	2	5	3	5	10	1	6	2	9	10	13
MSTRG.17067	0	0	0	0	0.293	0	0	0	0	0	0	0	0	0	0	0	0	0	0	0	0	0	0	0	2.544	0	0	0	0	0	0	0	1	0	0	0	0	0	0	0	0	0	0	0	0	0	0	0	0
MSTRG.17077	0.864	0.524	0.488	0.619	2.379	1.89	1.244	1.62	0.681	0.418	0.205	0.677	0.39	1.515	1.954	1.204	1.577	1.037	0.646	0.48	0.682	0.805	0.679	0.516	1.128	1.969	1.66	0.43	12	6	6	8	33	25	16	21	7	5	2	7	4	15	15	13	17	12	7	6	8
MSTRG.17088	0	0.277	0	0	0	0.695	0	0.092	0	0	0	0	0	0	0.417	1.109	0	0	0	0	0.737	0	0.662	0	0	0	0.405	0.718	0	1.06	0	0	0	3.07	0	0.4	0	0	0	0	0	0	1.07	4	0	0	0	0	2.89
MSTRG.17092	0	0	0	0	0	0	0	0	0	0	0	0	0	0	0	0	0	0	0	0	0	0	1.656	0	0	0	0	0	0	0	0	0	0	0	0	0	0	0	0	0	0	0	0	0	0	0	0	0	0
MSTRG.17095	0.602	1.278	0	0.809	0.829	1.581	0.894	2.258	0.407	0.437	0.855	0.303	0.714	0.95	0.817	0.774	0.291	0.452	0.386	0.084	0.445	0.168	0.405	0.988	1.048	0.686	0.731	1.237	8	14	0	10	11	20	11	28	4	5	8	3	7	9	6	8	3	5	4	1	5
MSTRG.17117	0.635	0.66	0.256	0.927	5.224	6.669	6.955	4.764	0.368	0.685	0.58	0.244	0.307	4.263	3.366	5.892	3.858	4.029	0.639	0.252	0.483	0.406	0.672	5.036	3.713	3.013	4.184	3.865	14	12	5	19	115	140	142	98	6	13	9	4	5	67	41	101	66	74	11	5	9
MSTRG.17136	2.857	2.882	2.219	3.219	2.093	2.646	2.434	3.315	2.382	3.77	3.174	2.96	3.214	2.235	3.284	3.742	2.751	2.738	0.721	3.32	2.291	3.078	3.18	2.735	3.497	1.501	2.073	2.748	38.07	31.69	26.21	39.92	27.87	33.6	30.06	41.25	23.51	43.27	29.79	29.37	31.62	21.25	24.2	38.8	28.47	30.42	7.5	39.85	25.81
MSTRG.17138	0.41	0.329	0.309	0.572	0.479	1.214	0.768	0.882	0.144	1.297	0.695	0.657	0.288	0.522	0.813	1.25	1.241	0.709	0.068	0.536	0.902	0.606	0.98	0.889	1.204	1.339	0.474	1.351	7.71	5.11	5.15	10	9	21.74	13.37	15.47	2	21	9.2	9.2	4	7	8.45	18.28	18.11	11.11	1	9.07	14.33
MSTRG.17142	0	0	0.31	0.443	0.275	0	0	0	0	0	0	0.554	0.186	0.193	0.249	0.177	0	0	0	0.153	0.163	0	0.74	0	0	0	0.167	0.205	0	0	2	3	2	0	0	0	0	0	0	3	1	1	1	1	0	0	0	1	1
MSTRG.17144	2	2.982	1.909	1.405	2.155	0.726	1.328	1.318	1.142	2.143	1.201	1.136	0.938	1.186	0.695	0.297	0.495	0.461	0.886	1.195	1.456	1.632	1.656	0.734	0.535	0.901	1.399	1.608	26	32	22	17	28	9	16	16	11	24	11	11	9	11	5	3	5	5	9	14	16
MSTRG.17169	0.828	1.066	1.27	1.078	0.879	1.79	0.865	1.665	0.916	1.157	1.011	1.417	0.916	2.841	1.553	1.433	1.453	1.9	1.591	1.476	0.816	1.87	0.973	1.737	1.606	2.102	1.972	1.715	79.96	85	108.72	96.97	84.9	164.75	77.41	150.2	65.53	96.32	68.78	101.93	65.3	195.81	82.99	107.72	108.99	153	120	128.47	66.64
MSTRG.17171	0.122	0.444	0.966	0.394	0	0	0.396	0.393	1.155	0.568	0	0.492	0.166	0	0	0	0.157	0.147	0.313	0	0.434	0.41	0.329	0	0.213	0.159	0.741	0	1	3	7	3	0	0	3	3	7	4	0	3	1	0	0	0	1	1	2	0	3
MSTRG.17172	1.599	1.348	1.022	1.952	1.68	1.579	2.304	1.836	2.273	1.815	2.311	2.514	2.041	3.047	2.129	2.634	2.456	2.197	2.839	2.917	2.584	3.441	1.89	2.191	2.877	3.471	3.29	2.565	56	34	33	63	58.89	59	64.99	68	64.89	71	57	68	59	80	46	54.02	67	93	79	102	84
MSTRG.17199	0.041	0.248	0.231	0.044	0.86	0.472	0.353	0.526	0.608	0.285	0.697	0.11	0.277	1.205	1.036	0.999	1.687	1.129	0.367	0.136	0.678	0.457	0.606	1.269	2.279	1.278	0.248	0.55	1	5	5	1	21	11	8	12	11	6	12	2	5	21	14	19	32	23	7	3	14
MSTRG.17223	1.457	1.412	1.48	0.861	2.552	2.294	1.651	1.404	0.885	1.776	1.759	1.663	1.184	2.553	4.216	0.843	1.407	2.01	1.772	2.345	1.379	0.976	0	2.173	1.141	2.37	1.767	2.503	20	16	18	11	35	30	21	18	9	21	17	17	12	25	32	9	15	23	19	29	16
MSTRG.17227	0	0	0	0	0	0.575	0.296	0	0	0	0	0	0.749	0	0	0	0	0.657	0	0.304	0	0	0.369	0	0	0	0	0	0	0	0	0	0	2	1	0	0	0	0	0	2.02	0	0	0	0	2	0	1	0
MSTRG.17228	0.684	0.657	0.197	0.37	0.199	0	0.174	0.033	0.413	0.274	0.21	1.297	1.008	1.501	0.347	0.876	0.083	2.116	0.373	0.605	0.768	1.175	0	2.395	0.306	1.968	0.293	0.998	4.67	3.7	1.19	2.35	1.36	0	1.1	0.21	2.09	1.61	1.01	6.59	5.08	7.31	1.31	4.65	0.44	12.04	1.99	3.72	4.43
MSTRG.17255	0.453	0	0	0.347	0.388	0.678	0	0.069	0.873	0	0.367	0.26	0	0	1.403	0.499	0.5	0.233	0.083	0.359	0.535	0.072	0	0.309	0.113	0.168	0.314	0.386	7	0	0	5	6	10	0	1	10	0	4	3	0	0	12	6	6	3	1	5	7
MSTRG.17282	4.641	2.994	3.74	3.562	5.127	4.617	5.073	5.616	3.499	3.569	3.166	2.59	5.061	4.816	4.142	3.563	5.2	3.398	3.396	4.483	2.282	2.693	2.515	4.026	2.937	2.353	1.9	2.791	77	41	55	55	85	73	78	87	43	51	37	32	62	57	38	46	67	47	44	67	32
MSTRG.17291	19.389	17.967	21.122	19.382	24.514	19.445	18.99	19.351	12.939	12.405	13.193	14.32	14.68	14.486	15.675	14.764	13.511	15.631	15.02	13.389	16.102	14.3	14.785	12.832	11.758	12.891	10.729	10.823	1783.35	1363.69	1721.6	1659.1	2252.94	1704.17	1618.58	1661.83	881.52	982.71	854.55	980.77	996.78	950.42	797.22	1056.52	964.91	1198.5	1078.8	1109.26	1251.84
MSTRG.17297	48.035	60.394	46.951	48.312	49.056	55.686	54.978	36.074	26.573	24.568	26.096	29.013	26.114	50.459	38.688	43.476	39.809	38.502	23.381	24.413	24.3	24.559	29.481	40.23	43.539	46.458	48.071	47.952	2170.55	2251.97	1880.12	2031.71	2214.99	2397.62	2302.21	1521.99	889.43	956.21	830.45	976.23	871.15	1626.5	966.65	1528.48	1396.78	1450.36	825.06	993.65	928.16
MSTRG.17418	3.759	5.336	4.282	5.501	3.583	3.87	4.018	4.486	3.238	3.159	3.304	3.75	3.686	2.409	2.784	2.347	2.398	3.006	2.567	2.981	3.177	3.399	3.373	2.904	1.495	3.262	2.605	3.209	105	123	106	143	100	103	104	117	67	76	65	78	76	48	43	51	52	70	56	75	75
MSTRG.17443	1.714	1.626	2.018	1.521	1.492	1.721	1.85	1.117	2.314	2.163	3.28	3.603	2.322	1.776	1.078	2.203	2.207	1.877	1.527	1.572	1.675	2.913	1.906	1.422	2.334	0.873	2.44	1.893	23	18	24	19	20	22	23	14	23	25	31	36	23	17	8	23	23	21	16	19	19
MSTRG.17469	0.804	0.696	0.259	0.617	0.115	1.206	0.62	1.107	0.465	1.334	0.326	0.926	0.311	0.644	0.416	1.034	0.74	0.965	0.441	1.913	0.815	1.155	0.928	1.234	1.999	0.748	1.115	0.515	7	5	2	5	1	10	5	9	3	10	2	6	2	4	2	7	5	7	3	15	6
MSTRG.17539	0.28	0.34	3.638	3.314	3.367	2.648	3.177	2.402	7079.1	3873.1	4102.97	1505.94	3991.19	3.341	23.071	14.955	2.528	3.195	3794.18	1876.98	1365.13	3511.75	2222.75	3.011	1.464	5.291	4.25	6.073	2	2	23	22	24	18	21	16	37404	23796	20611	7999	21018	17	91	83	14	19	21135	12060	8231
MSTRG.17540	0	0	2.673	3.479	2.687	1.823	1.534	2.622	4329.36	2995.48	3346.64	1005.71	3337.78	3.321	14.138	8.221	2.441	1.326	3308.45	1739.26	1201.73	3171.67	1840.83	2.073	1.786	4.419	2.107	6.96	0	0	30	41	34	22	18	31	40612	32674	29847	9484	31206	30	99	81	24	14	32719	19840	12864
MSTRG.17541	0	0	0	0	0	0	0	0	0	0	0	0	0	0	0	0	0	0	0.233	0	0	0	0	0	0	0	0	0	0	0	0	0	0	0	0	0	0	0	0	0	0	0	0	0	0	0	1.01	0	0
MSTRG.17542	0	0	3.621	4.859	4.817	3.368	4.879	3.281	7997.73	4903.31	6708.97	1692.61	5168.11	3.681	25.324	19.31	6.199	2.974	3572.59	1983.95	1097.18	3782.99	2221.38	1.914	1.015	3.227	4.422	7.844	0	0	22	31	33	22	31	21	40614.9	28954.4	32391.9	8641	26157.7	18	96	103	33	17	19127	12251.7	6358.23
MSTRG.17543	0	0	0.363	0.346	0.484	0.169	0.348	0.173	495.107	340.892	529.908	103.606	376.773	0.452	1.748	1.449	0.622	0.773	87.243	55.967	76.218	128.094	47.913	0.192	0	0	0	1.925	0	0	2	2	3	1	2	1	2277	1823	2317	479	1727	2	6	7	3	4	423	313	400
MSTRG.17545	0	0	0	0	0	1.258	0	0	0	0	0	0	0	0	0	0	0	0	0	0	0	0	0	0	0.695	0	0	0	0	0	0	0	0	6	0	0	0	0	0	0	0	0	0	0	0	0	0	0	0
MSTRG.1756	2572.43	3072.64	2975.47	2903.06	2811.41	3403.45	2609.24	2324.82	1540.44	1611.63	1521.83	1781.17	1585.6	2302.71	2022.58	2308.77	1810.51	2204.63	1765.04	1378.76	1620.15	1620.97	2415.74	1469.06	2034.01	2393.15	2312.94	2192.01	40464.1	39883.3	41477.4	42498.4	44189.2	51011.8	38035.1	34144.1	17948.6	21835.1	16858.2	20863	18413.1	25838.3	17592.1	28255.9	22113.7	28909.3	21681.2	19535.2	21541.7
MSTRG.1761	0.32	0.129	0.12	0.344	0.107	0	0	0.343	0.432	0.124	0	0.287	0.289	0.15	0.579	0.96	0.412	0.256	0.273	0.593	0.758	0.358	0.431	0.127	0.929	0.139	0.129	0.638	3	1	1	3	1	0	0	3	3	1	0	2	2	1	3	7	3	2	2	5	6
MSTRG.17654	0	0	0	0	0	0	0	0	0	0	0	0	0	0.311	0	0.143	1.286	0.532	0	0	0	0	0	0.265	0.965	1.588	0.135	0.497	0	0	0	0	0	0	0	0	0	0	0	0	0	2	0	1	9	4	0	0	0
MSTRG.1766	2.212	0	1.061	2.921	0.809	1.251	3.006	1.964	1.114	0	0.672	1.701	1.392	2.896	1.875	1.792	1.593	0.44	1.838	1.6	0.941	0	0.924	3.662	1.53	3.087	0	3.638	11.93	0	5.07	14.66	4.36	6.43	15.02	9.89	4.45	0	2.55	6.83	5.54	11.14	5.59	7.52	6.67	1.98	7.74	7.77	4.29
MSTRG.1767	10.324	3.56	5.113	7.92	8.92	7.97	4.91	7.577	9.777	6.509	9.169	6.449	6.159	10.525	9.522	11.277	10.94	10.826	9.375	8.884	11.898	10.06	8.599	12.386	13.179	9.233	22.007	17.089	92.89	26.43	40.77	66.32	80.19	68.33	40.94	63.65	65.16	50.44	58.1	43.21	40.91	67.55	47.37	78.94	76.43	81.2	65.87	72	90.49
MSTRG.1768	0.592	0.526	0.356	0.509	1.225	0.663	0.256	0.634	0.267	0.504	0.505	0.901	0.856	0.443	0.928	0.558	1.678	0.284	0.859	0.789	0.981	0.926	0.585	1.319	0.687	1.233	1.293	0.826	15	11	8	12	31	16	6	15	5	11	9	17	16	8	13	11	33	6	17	18	21
MSTRG.1769	0.818	0.124	0.461	0.22	0.205	0.322	0	0.219	0.552	0.475	0.871	0.412	0	1.72	0.739	0.134	0.658	0.736	0.393	0.681	0.484	0.685	1.514	0.976	0.356	0.798	0.248	0.153	8	1	4	2	2	3	0	2	4	4	6	3	0	12	4	1.02	5	6	3	6	4
MSTRG.17690	0.803	1.251	0.388	0.493	0.459	0.481	0.866	1.597	0.155	0	0	0	0.466	0.161	0	0	0.295	0	0.294	0	0	0.384	1.081	0	0.2	0.149	0.417	0.171	7	9	3	4	4	4	7	13	1	0	0	0	3	1	0	0	2	0	2	0	0
MSTRG.17718	0.807	0.317	0.492	0.445	0.786	0.687	0.541	0.351	0.884	0.937	0.836	0.996	1.093	0.765	1.184	0.645	0.815	0.654	1.201	1.332	1.342	1.243	0.999	0.963	0.57	0.625	0.794	0.913	37	12	20	19	36	30	23	15	30	37	27	34	37	25	30	23	29	25	43	55	52
MSTRG.17720	2.257	1.422	2.343	1.504	3.885	5.637	5.309	4.544	2.255	1.467	2.82	2.182	3.057	1.708	1.551	2.205	1.86	3.249	2.196	1.203	2.35	1.765	1.154	1.669	2.121	1.351	1.861	0.944	50	26	46	31	86	119	109	94	37	28	44	36	50	27	19	38	32	60	38	24	44
MSTRG.17759	1.333	0.984	0.94	1.097	0.667	0.481	0.989	1.026	1.209	2.128	1.804	1.734	2.201	1.81	1.281	1.071	1.154	0.875	2.747	1.179	1.676	1.233	1.935	0.696	0.616	0.922	0.733	0.934	64	39	40	49	32	22	44	46	43	88	61	62	78	62	34	40	43	35	103	51	68
MSTRG.1776	1.116	0.533	0.801	1.162	0.643	1.703	1.313	1.159	1.734	1.138	1.104	1.09	1.42	1.517	1.406	1.695	1.132	1.014	0.909	1.126	1.76	0.982	0.819	1.21	1.294	1.496	1.804	0.859	33	13	21	32	19	48	36	32	38	29	23	24	31	32	23	39	26	25	21	30	44
MSTRG.1777	0.346	0.629	0.83	0.743	0.606	0.862	0.42	0.648	1.343	0.904	1.044	0.929	1.23	0.788	1.486	0.333	0.835	0.83	0.72	1.056	0.767	1.256	1.281	1.032	1.881	1.407	1.101	1.421	8	12	17	16	14	19	9	14	23	18	17	16	21	13	19	6	15	16	13	22	15
MSTRG.17793	694.065	1438.77	805.825	1409.4	564.666	851.308	626.733	709.693	257.338	250.057	312.732	324.308	301.144	197.111	229.514	316.585	787.813	161.639	184.791	266.609	241.751	175.1	308.821	164.982	217.463	318.178	284.603	219.888	24227.7	41429.2	24920.7	45664.3	19761.3	28314.5	20290.6	23207.4	6704.7	7537.41	7702.5	8412.74	7760.45	4949.02	4433.68	8652.75	21274	4732.57	5124.91	8389.81	7136.15
MSTRG.17795	31.668	73.252	43.201	70.785	29.817	49.71	31.444	42.685	11.908	8.482	14.482	13.423	13.452	5.208	8.25	15.06	36.777	7.985	6.743	10.788	12.103	7.345	10.954	6.09	9.153	14.944	12.356	8.182	349.33	666.79	422.32	726.68	328.66	522.49	321.44	439.63	97.3	80.59	112.5	110.26	109.55	40.98	50.32	129.25	315.01	73.43	58.09	107.19	112.85
MSTRG.17798	1207.02	2579.16	1421.12	2442.08	952.179	1451.03	1049.34	1160.1	352.001	299.907	426.504	436.875	400.941	219.577	296.066	451.422	1165.75	170.314	172.228	270.447	307.065	181.593	397.114	225.16	278.269	439.99	409.391	286.886	40626.3	72996	43057.8	77815.3	31954.3	46608.6	32842.4	36278.6	8724.85	8707.36	10177.1	10958.9	10167.3	5213.19	5513.71	11638.8	29806.4	4691.93	4519.96	8305.29	8765.66
MSTRG.17799	0.498	1.544	1.176	2.037	0.614	0.427	0.263	0.651	0.163	0	0.057	0.109	0.109	0.262	0.07	0.2	0.512	0.228	0.05	0.309	0.094	0.087	0.161	0.183	0.264	0.361	0.295	0.173	25.23	64.6	52.83	96.14	31.11	20.65	12.35	30.83	6.12	0	2.03	4.11	4.07	9.49	1.95	7.87	20.15	9.62	1.96	14.09	4.03
MSTRG.17800	415.231	809.549	485.059	833.991	304.341	468.166	354.749	385.951	110.704	115.532	144.387	156.97	143.664	77.598	96.011	152.807	423.127	70.255	58.485	97.722	93.56	69.336	134.144	74.646	85.582	157.072	110.155	119.411	23771.7	38106.6	24604	44040.2	17398.2	25495.4	18614	20432.2	4713.53	5719.97	5844.84	6718.74	6047.39	2889.03	3051.63	6563.15	18885.6	2896.15	2625.27	4836.74	4545.83
MSTRG.17801	764.422	1588.1	884.328	1512.47	615.829	919.079	652.949	772.383	214.822	189.115	261.947	268.337	234.626	146.53	178.299	288.723	678.202	123.538	122.358	159.945	199.838	132.009	265.89	149.833	192.22	319.292	277.447	196.093	15062.8	25822.8	15442.4	27736.2	12125.4	17256.3	11923.2	14210.3	3135.51	3209.67	3635	3937.29	3413.14	2059.67	1942.7	4426.44	10376.8	2029.3	1882.81	2838.88	3328.48
MSTRG.17802	0	0	0	0	0	0	0	0	0	0	0	0	0	1.707	0	0.776	0	0	0	0	0	0	0	0	0	0	0	0	0	0	0	0	0	0	0	0	0	0	0	0	0	25.62	0	12.71	0	0	0	0	0
MSTRG.17813	16.755	22.409	22.91	22.302	20.62	21.07	23.456	29.667	20.175	16.649	19.398	14.089	17.789	19.997	22.795	24.058	19.148	18.922	13.531	19.523	16.876	17.198	21.843	16.838	23.642	24.263	23.798	21.874	222	245	269	275	273	266	288	367	198	190	181	139	174	189	167	248	197	209	140	233	189
MSTRG.1784	1.549	2.569	0.92	1.446	1.428	0.984	1.1	1.528	1.596	1.562	1.911	3.34	2.54	2.458	2.433	1.834	1.995	2.201	1.357	1.267	1.302	1.275	0.933	1.167	1.064	2.176	0.939	1.462	38	52	20	33	35	23	25	35	29	33	33	61	46	43	33	35	38	45	26	28	27
MSTRG.17861	0.32	0.775	0.902	0.859	0.32	0	0	0.856	0.432	1.114	0.227	0.215	0.217	0	0.289	0.205	0.206	0.767	0.409	0	0	0	0.215	0.191	0.556	0.416	0	0	2	4	5	5	2	0	0	5	2	6	1	1	1	0	1	1	1	4	2	0	0
MSTRG.1792	0.353	0.427	0.929	0.379	0.353	0.37	0	0	1.111	0.956	0.334	0.947	0.637	0	0	1.511	0	0.423	0.903	1.044	0	0.657	0.158	0.701	0.205	0.153	0	0.176	3	3	7	3	3	3	0	0	7	7	2	6	4	0	0	10	0	3	6	8	0
MSTRG.17938	0	0	0	0	0	0	0	0	0.197	0.17	0	0	0	0	0	0	0.377	0	0	0.162	0.173	0	0.197	0	0.254	0	0	0	0	0	0	0	0	0	0	0	1	1	0	0	0	0	0	0	2	0	0	1	1
MSTRG.17967	0.874	0.753	0.078	2.99	1.957	1.545	1.365	3.252	0.373	0.908	0.653	0.216	0.53	2.289	1.165	0.946	1.57	1.766	0.707	0.23	0.082	0.36	0.619	0.604	0.2	0.689	0.809	0.309	38	27	3	121	85	64	55	132	12	34	20	7	17	71	28	32	53	64	24	9	3
MSTRG.17973	0.281	0.681	0	1.208	0.281	1.327	1.061	0.301	0.569	0.326	0.199	0.377	0.761	0.394	0	0.181	0	0.169	1.619	0.156	0.499	0	1.891	0	0	0.366	0.17	0	2	4	0	8	2	9	7	2	3	2	1	2	4	2	0	1	0	1	9	1	3
MSTRG.1799	0.258	0.067	0.142	0.245	0.061	0.11	0.346	0.261	0.805	0.987	0.919	1.121	0.807	0.815	0.48	0.629	1.143	0.586	1.406	0.628	1.106	1.128	0.73	1.461	1.323	0.591	0.949	1.032	23.36	5	11.4	20.69	5.56	9.52	29.02	22.12	54.06	77.04	58.67	75.63	54	52.67	24.08	44.33	80.43	44.31	99.54	51.28	84.72
MSTRG.17992	1.062	0.429	0	1.522	0.709	7.307	0.509	16.179	0.319	0	0.335	0.158	0	0	0	0.152	0	0	0.453	0.262	0	0	0.159	0	0.205	0	0	0.353	9	3	0	12	6	59	4	128	2	0	2	1	0	0	0	1	0	0	3	2	0
MSTRG.1800	0.023	0	0.155	0.051	0.16	0.187	0	0.073	0.242	0	0.323	0	0	0.973	0.97	0.233	0.016	0.719	0.201	0.723	0.471	1.009	0.375	0.472	0.076	0.883	0	0.825	0.64	0	3.82	1.31	4.45	4.97	0	1.89	4.99	0	6.33	0	0	19.33	14.93	5.04	0.34	16.69	4.36	18.12	11.09
MSTRG.18041	0	0.17	0	0	0	0.147	0.151	0	0	0	0	0.377	0	1.179	0.254	0	0	0.168	0.18	0.467	0	0	0	0.167	0.244	0.73	0.51	1.047	0	1	0	0	0	1	1	0	0	0	0	2	0	6	1	0	0	1	1	3	0
MSTRG.18069	0.397	0.12	0.223	0.54	0.519	0.637	0	0	0.71	0.825	0.57	0.692	0.736	0.433	0.369	1.17	0.384	1.116	0.51	0.222	1.181	0.464	0	0.954	0.177	0.823	0.122	0.309	4.02	1	2	5.09	5.26	6.15	0	0	5.33	7.2	4.07	5.22	5.51	3.13	2.07	9.23	3.02	9.43	4.04	2.03	10.12
MSTRG.18131	2.989	4.283	2.988	4.874	2.644	2.899	3.922	3.484	2.553	2.976	4.515	3.113	5.706	5.229	3.995	6.006	4.378	4.663	4.12	2.187	1.818	2.937	1.876	4.573	5.66	4.812	4.404	5.104	55	51	46	55	58	51	51	60	32	44	50	55	62	64	36	68	62	64	49	32	26
MSTRG.18134	2.78	0.842	1.088	2.833	3.315	2.436	3.195	8.274	5.963	6.918	6.253	5.09	6.763	5.718	5.037	3.3	2.566	6.596	5.082	7.799	4.67	6.664	3.182	4.664	3.068	1.929	3.342	3.471	43.86	10.56	15.73	41.48	53.5	38.87	46.21	124.53	72.81	95.62	70.38	62.7	80.66	67.16	42.04	41.09	31.76	87.31	65.56	117.3	66.49
MSTRG.18139	3.611	0.473	1.652	1.363	3.028	1.537	1.685	1.882	2.24	3.853	1.94	1.311	2.776	2.873	1.412	2.509	1.006	1.873	1.125	2.709	1.617	3.053	1.708	3.959	2.038	1.906	2.012	2.77	37	4	15	13	31	15	16	18	17	34	14	10	21	21	8	20	8	16	9	25	14
MSTRG.18159	0.931	0.41	1.337	1.182	1.609	1.51	0.731	1.178	0.8	2.063	0.601	0.341	0.688	0.119	1.071	0.435	1.308	0.406	0.65	0.376	0.4	0.662	1.025	1.111	0.295	0.11	1.847	0.253	11	4	14	13	19	17	8	13	7	21	5	3	6	1	7	4	12	4	6	4	4
MSTRG.18204	0	0	0	0	0	0	0	0	0.201	0	0	0	0	0	0	0	0	0	0	0	0.177	0	0	0	0	0	0	0	0	0	0	0	0	0	0	0	1	0	0	0	0	0	0	0	0	0	0	0	1
MSTRG.18207	0.909	0.723	0.385	0.427	0.91	0.924	0.858	1.217	1.266	1.319	2.582	1.602	1.077	0.796	1.644	1.46	2.085	1.329	0.946	1.892	1.411	1.618	1.721	1.898	1.73	1.183	1.619	1.231	32	21	12	14	32	31	28	40	33	40	64	42	28	20	32	40	57	39	26	60	42
MSTRG.18239	0	0.46	0	0	0.275	0	0	0	0	0	0	0	0.373	0	0	0	0	0	0	0.611	0	0	0	0	0	0	0.334	0	0	1.38	0	0	1	0	0	0	0	0	0	0	1	0	0	0	0	0	0	2	0
MSTRG.18250	1.905	1.361	2.315	2.624	2.786	3.383	3.004	2.406	0.527	1.134	0.763	1.181	0.728	0.274	0.883	1.318	0.818	0.352	1.126	0.868	1.387	0.382	1.381	0.583	0.68	0.953	0.711	0.584	39	23	42	50	57	66	57	46	8	20	11	18	11	4	10	21	13	6	18	16	24
MSTRG.18269	0.056	0.269	0.188	0.175	0.055	0.172	0.176	0.174	0.072	0.064	0	0	0.143	0.077	0.197	0	0.283	0.131	0	0.062	0	0	0.076	0	0	0	0.136	0.246	1.1	4.34	3.27	3.19	1.07	3.21	3.2	3.18	1.05	1.08	0	0	2.07	1.07	2.13	0	4.31	2.14	0	1.09	0
MSTRG.18283	0	0	0	0	0	0	0	0	0	0	0	0	0	0	0	0	0	0	1.247	0	0	0	0	0	0	0	0	0	0	0	0	0	0	0	0	0	0	0	0	0	0	0	0	0	0	0	3	0	0
MSTRG.18284	0.252	0.305	0.284	0.27	0.252	0.132	0	0	1.044	0.292	0.179	0.169	0.682	0.176	0.91	0.538	0	1.056	0.161	0.419	0	0	0.677	1.501	1.095	0.655	1.22	1.315	2	2	2	2	2	1	0	0	6.15	2	1	1	4	1	4	3.33	0	7	1	3	0
MSTRG.1829	0	0	0	0	0	0	0	0	0	0	0	0	0	0	0	0	0.341	0	0	0	0	0	0	1.58	0.461	0.69	0	0.198	0	0	0	0	0	0	0	0	0	0	0	0	0	0	0	0	2	0	0	0	0
MSTRG.18294	2.164	0.925	0.718	1.778	1.146	0.534	0.824	1.908	1.546	1.182	0.723	0.171	1.034	1.606	2.992	1.636	1.803	0.916	1.63	1.413	0.753	2.417	0.685	1.822	2.879	1.988	1.698	4.753	17	6	5	13	9	4	6	14	9	8	4	1	6	9	13	10	11	6	10	10	5
MSTRG.18295	2.931	3.025	1.898	3.207	2.281	2.563	2.225	4.127	4.25	4.159	4.547	3.134	4.043	4.413	5.202	4.604	4.333	4.492	3.753	3.314	3.082	5.153	3.36	5.568	3.306	5.368	5.331	5.351	54	46	31	55	42	45	38	71	58	66	59	43	55	58	53	66	62	69	54	55	48
MSTRG.18304	6.478	5.527	7.086	5.327	6.879	5.341	6.063	6.867	13.207	12.662	12.858	10.386	10.565	12.88	11.117	6.541	9.449	11.814	11.681	7.925	8.836	8.417	7.029	6.072	10.007	8.173	8.176	12.639	98	69	95	75	104	77	85	97	148	165	137	117	118	139	93	77	111	149	138	108	113
MSTRG.18351	0	0	0	0	0.129	0	0.278	0	0	0.15	0.183	0	0.349	0.181	0.466	0.166	0.332	0.154	0.165	0.143	0.457	0.144	0.173	0	0.672	0.168	0.156	0	0	0	0	0	1	0	2	0	0	1	1	0	2	1	2	1	2	1	1	1	3
MSTRG.18354	0	0	0	0	0	0	0	0	0	0	0	0	0	0	0	0	0	0	1.433	0	0	0	0	0	0	0	0	0	0	0	0	0	0	0	0	0	0	0	0	0	0	0	0	0	0	0	4	0	0
MSTRG.18385	2.538	1.451	1.573	2.374	3.12	2.168	1.906	0.612	1.833	0.447	1.167	1.326	1.481	0.813	0.966	1.329	0.824	2.161	1.441	1.557	1.065	1.876	1.746	1.402	0.967	0.712	0.804	1.535	28.5	13.45	15.66	24.81	35.02	23.2	19.84	6.42	15.25	4.32	9.23	11.09	12.28	6.51	6	11.61	7.19	20.23	12.64	15.75	10.11
MSTRG.18400	2.218	0.566	2.108	0.376	1.051	1.103	2.645	0.875	0.788	0.542	0.663	0.941	0.474	0.818	1.478	0.9	0.15	0.98	0.299	0.518	0.552	1.304	0.314	0.557	1.219	0.456	0.283	1.046	19	4	16	3	9	9	21	7	5	4	4	6	3	5	7	6	1	7	2	4	4
MSTRG.18401	0.357	0	0.201	0	0.178	0.187	0	0.191	0	0.207	0	0	0.483	0	0.322	0.229	0.23	0	0.228	0	0	0	0.24	0.851	0	0	0.649	0.533	2	0	1	0	1	1	0	1	0	1	0	0	2	0	1	1	1	0	1	0	0
MSTRG.18464	2.046	1.268	1.786	0.745	0.533	2.121	1.706	0.733	0.435	0	0.254	0	0.7	1.444	0.938	0.618	3.445	0.139	0.181	0	0.347	0.124	0.161	0.548	0.579	0.896	1.256	1.573	11.44	5.85	8.85	3.88	2.98	11.3	8.84	3.83	1.8	0	1	0	2.89	5.76	2.9	2.69	14.96	0.65	0.79	0	1.64
MSTRG.18469	1.032	2.126	0.815	1.885	1.756	1.841	0.891	1.879	1.811	1.318	0.733	0.97	0.699	1.157	0.746	1.989	0.399	0.99	1.718	2.177	1.099	1.153	2.778	0.492	1.437	2.015	0.876	0.462	10	17	7	17	17	17	8	17	13	11	5	7	5	8	4	15	3	8	13	19	9
MSTRG.18479	2.634	0.709	1.651	1.179	1.391	1.459	1.263	1.176	1.284	1.104	1.455	1.179	2.875	4.103	4.5	1.505	2.073	3.599	1.78	1.3	1.212	1.308	0.887	1.659	1.273	2.857	2.396	1.968	36	8	20	15	19	19	16	15	13	13	14	12	29	40	34	16	22	41	19	16	14
MSTRG.18555	0.185	0.374	0.418	0.066	0.309	0.454	0.333	0.397	0	0.072	0.088	0.332	0.335	0.26	0.335	0.159	0	0.074	0.158	0.206	0.146	0.207	0.083	0.737	0.215	0.804	0.225	0.277	3	5	6	1	5	7	5	6	0	1	1	4	4	3	3	2	0	1	2	3	2
MSTRG.1856	0	0	0	0	0.282	0	0	0	0	0	0	0	0	0	0	0	0	1.067	0	0.329	0	0	0	0	0	0.771	0	0	0	0	0	0	0.95	0	0	0	0	0	0	0	0	0	0	0	0	3	0	1	0
MSTRG.18644	0	0	0	0	0	0	0	0	0	0	0	0	0	0	0	0	0	0	0	0	0	0	0	0	0.274	0	0.191	1.643	0	0	0	0	0	0	0	0	0	0	0	0	0	0	0	0	0	0	0	0	0
MSTRG.18654	0	0.286	0	0	0	0	0.255	0.758	0	0	0	0	0	0	0	0.303	0	0.283	0	0.524	0	0.264	0	0.563	0	0.922	0	0	0	1	0	0	0	0	1	3	0	0	0	0	0	0	0	1	0	1	0	2	0
MSTRG.1866	0.472	0.457	0.639	1.115	0.378	0.297	0.407	1.213	0.382	1.095	1.072	1.267	0.511	0.794	0.171	0.606	0.365	0.113	0.362	0.733	0.781	1.37	0.635	0.225	0.657	0.246	0.458	0.282	5	4	6	11	4	3	4	12	3	10	8	10	4	6	1	5	3	1	3	7	7
MSTRG.1867	0.789	0.615	0.764	1.636	1.185	0.888	0.73	1.208	0.837	0.393	1.361	1.06	0.306	0.711	0.918	1.305	0.581	0.474	0.794	1.127	1.468	0.819	1.139	1.144	1.472	0.734	0.821	2.19	14	9	12	27	21	15	12	20	11	6	17	14	4	9	9	18	8	7	11	18	22
MSTRG.18696	0.171	0.416	0.387	0.471	0.381	0.46	0.555	0.51	0.386	0.487	0.514	0.793	0.619	0.427	0.413	0.612	0.564	0.708	0.781	0.74	0.518	0.724	0.513	0.773	0.729	0.719	0.739	0.541	9	18	18	23	20	23	27	25	15	22	19	31	24	16	12	25	23	31	32	35	23
MSTRG.18701	2.548	1.045	1.15	1.095	2.471	1.234	1.861	1.595	2.805	3.823	2.727	3.158	2.548	2.198	1.843	1.511	3.483	2.727	3.062	3.133	2.689	3.459	1.53	2.198	1.228	1.173	2.187	2.167	65	22	26	26	63	30	44	38	53	84	49	60	48	40	26	30	69	58	61	72	58
MSTRG.18719	4.156	2.878	3.796	1.488	6.337	5.4	4.484	1.696	3.206	2.527	1.124	1.063	1.876	5.826	3.937	4.833	2.549	5.697	1.52	1.098	1.405	1.989	1.332	4.25	2.755	2.576	4.56	3.548	21	12	17	7	32	26	21	8	12	11	4	4	7	21	11	19	10	24	6	5	6
MSTRG.18722	0	0	0	1.037	0	0	0	0	0	0	0	0	0.327	0	0	0	0	0	0	0	0	0	0	0	0	0	0	0	0	0	0	4	0	0	0	0	0	0	0	0	1	0	0	0	0	0	0	0	0
MSTRG.18729	0	1.32	0.351	0	0.312	0	0	0.333	0.841	0.181	0	0.836	1.265	0.436	0	0.4	0.401	0	0	0.173	0.368	0.174	0	0.186	0	0.203	0	0	0	7	2	0	2	0	0	2	4	1	0	4	6	2	0	2	2	0	0	1	2
MSTRG.1873	0	0.1	0.093	0	0.165	0.347	0.267	0.265	0.223	0.096	0	0	0.224	0.579	0	0.106	0.425	1.189	0.106	0.183	0	0.092	0	0.493	0.431	0	0	0.493	0	1	1	0	2	4	3	3	2	1	0	0	2	5	0	1	4	12	1	2	0
MSTRG.18752	1.694	1.668	2.27	2.276	2.755	2.223	2.399	1.134	3.288	3.688	1.654	1.422	3.586	4.453	3.064	1.905	2.727	4.192	3.932	2.469	3.633	1.892	1.568	1.39	1.658	1.792	1.669	1.74	16	13	19	20	26	20	21	10	23	30	11	10	25	30	16	14	20	33	29	21	29
MSTRG.18753	18.06	13	14.404	12.11	18.618	21.662	18.463	19.343	22.549	24.909	18.896	17.689	24.095	23.224	21.611	22.689	26.407	25.085	25.388	19.146	21.205	23.51	18.461	26.406	15.833	14.492	19.432	19.677	133	79	94	83	137	152	126	133	123	158	98	97	131	122	88	130	151	154	146	127	132
MSTRG.18761	0	0.378	0	0.218	0.312	1.637	0	0	0.421	0.181	0.443	0.419	0	0.437	0	0.251	0	0.374	0	0	0.185	0	0	0	0.272	0	0.441	0	0	2	0	1.3	2	10	0	0	2	1	2	2	0	2	0	1.25	0	2	0	0	1
MSTRG.18762	0	0.216	0	0.191	0	0.187	0	0	0	0	0	0	0	0	0	0	0	0	0	0	0	0	0.479	0.212	0	0	0	0	0	1	0	1	0	1	0	0	0	0	0	0	0	0	0	0	0	0	0	0	0
MSTRG.18788	0.444	0.874	0.188	0.656	0.444	0.757	0.419	0.832	0.225	0.322	0.079	0.447	0.601	0.7	0.602	0.357	0.071	0.333	1.563	0.493	0.328	1.363	1.419	0.463	0.772	0.505	0.538	0.497	8	13	3	11	8	13	7	14	3	5	1	6	8	9	6	5	1	5	22	8	5
MSTRG.18793	1.721	0.894	0.647	1.761	1.312	0.258	1.68	0.439	1.549	0.856	1.164	0.66	2.22	0.115	0	0.421	0.106	0.098	0.84	1.547	1.067	0.641	2.206	0	0.57	0.107	0.099	0.245	21	9	7	20	16	3	19	5	14	9	10	6	20	1	0	4	1	1	8	17	11
MSTRG.18809	0	0	0	0	0	0	0	0	0	0	0	0	0	0	0	0	0	0	0.184	0	0	0	0	0	0	0	0	0	0	0	0	0	0	0	0	0	0	0	0	0	0	0	0	0	0	0	1	0	0
MSTRG.18851	21.524	19.589	21.926	22.858	17.602	21.007	16.81	22.874	12.098	9.043	13.32	11.585	12.025	12.445	6.664	6.782	7.011	8.64	22.308	19.247	22.789	18.243	20.969	5.595	8.162	8.393	10.766	10.26	257	193	232	254	210	239	186	255	107	93	112	103	106	106	44	63	65	86	208	207	230
MSTRG.18853	14.804	6.773	13.78	7.942	15.109	13.449	13.613	9.222	28.667	36.22	29.52	27.056	26.659	15.64	16.755	17.546	29.228	21.857	30.482	29.566	31.05	34.756	21.517	20.047	12.656	11.06	15.216	13.215	307	121	241	161	328	240	269	177	445	658	405	417	428	203	191	292	481	383	485	578	554
MSTRG.18854	0.306	0.186	0	0	0	0.321	0.496	0	0	0	0	1.233	0	0.429	0.277	0.197	0.591	0.551	0.196	0.17	0	0.171	0.206	1.644	0.266	0.797	0.371	0.229	2	1	0	0	0	2	3	0	0	0	0	6	0	2	1	1	3	3	1	1	0
MSTRG.18873	2.012	0.787	2.564	0.697	1.819	1.294	1.821	1.599	2.366	3.391	2.396	2.354	2.901	2.73	1.996	2.503	2.591	3.348	1.662	2.09	2.073	3.843	1.747	3.562	2.033	1.521	3.07	1.261	31	10	35	10	28	19	26	23	27	45	26	27	33	30	17	30	31	43	20	29	27
MSTRG.18910	4.075	1.952	1.39	2.749	3.698	0.994	2.761	5.886	2.303	3.74	1.48	0.891	3.209	6.11	3.941	2.192	2.685	5.001	1.092	0.947	1.233	1.164	0.765	2.713	1.154	0.493	0.345	1.416	43	17	13	27	39	10	27	58	18	34	11	7	25	46	23	18	22	44	9	9	11
MSTRG.18917	0.422	0.256	0.357	1.021	0.845	0.222	0.342	0.226	1.567	0.49	1.199	0.283	1.858	2.071	1.145	0.271	1.631	0.76	1.081	0.703	1.124	1.768	0.142	1.511	0.551	0.962	1.024	0.631	4	2	3	9	8	2	3	2	11	4	8	2	13	14	6	2	12	6	8	6	9
MSTRG.18949	0.525	0.141	0.461	0.251	0.467	0.368	0.693	0.625	1.261	0.745	0.663	0.784	0.237	0.982	1.9	0.9	0.827	1.33	1.046	0.389	0.76	0.782	0.079	1.253	1.117	0.608	0.708	1.134	9	2	7	4	8	6	11	10	16	11	8	10	3	12	18	12	11	19	14	6	11
MSTRG.18967	0.265	0.161	0.15	0.285	0.399	0.279	0.143	0.284	0.717	0.616	0.377	0.535	1.259	0.186	0.48	0.682	0.513	0.159	0.34	0.737	0	0	0.357	0.633	0.462	0.346	0	0.595	2	1	1	2	3	2	1	2	4	4	2	3	7	1	2	4	3	1	2	5	0
MSTRG.18978	0.034	0.124	0.116	0	0.068	0.539	0.222	0.037	0.092	0.477	0.34	0.414	0.324	0.767	0.248	0.22	0.044	0.328	0.57	0.532	0.445	0.612	0.645	1.755	0.179	0.178	0.996	0.664	1	3	3	0	2	15	6	1	2	12	7	9	7	16	4	5	1	8	13	14	11
MSTRG.18999	3.251	2.533	4.324	1.497	5.578	1.462	3.634	2.736	2.978	4.718	2.473	4.054	4.089	7.813	8.19	5.223	4.935	6.129	3.569	4.641	5.22	4.021	2.501	5.403	4.445	4.534	4.788	5.898	28	18	33	12	48	12	29	22	19	35	15	26	26	48	39	35	33	44	24	36	38
MSTRG.190	0	0.546	1.017	0.727	0	0.473	1.216	0	1.826	0.523	0.64	0.303	0.305	0	0.408	1.448	0.581	0	0	0.751	0.8	1.007	0.303	0.538	0	0	3.007	0.337	0	2	4	3	0	2	5	0	6	2	2	1	1	0	1	5	2	0	0	3	3
MSTRG.19008	1.874	0.316	1.241	0.594	1.417	1.853	1.952	1.633	4.369	3.979	2.055	3.244	3.528	1.792	2.939	2.647	4.908	2.625	3.429	3.639	2.457	2.702	1.047	3.531	2.134	2.248	1.527	2.06	33	6	22	10	27	33	35	31	62	68	32	47	52	24	33	37	71	44	48	62	41
MSTRG.19072	1.055	0.677	1.47	0.533	1.304	1.237	0.87	0.93	0.754	2.45	0.969	1.083	0.925	2.088	2.357	2.552	1.438	1.638	1.51	0.827	0.661	1.386	0.835	1.259	2.484	2.1	1.505	2.132	17	9	21	8	21	19	13	14	9	34	11	13	11	24	21	32	18	22	19	12	9
MSTRG.19074	0.114	0	0.257	0.612	0.684	0.12	0.369	0.122	0.154	0.264	0.323	0.153	0.308	1.916	0.618	0.439	0.587	0.137	0.292	0	0	0.127	0.153	0.815	0.991	0.741	0.276	1.191	1	0	2	5	6	1	3	1	1	2	2	1	2	12	3	3	4	1	2	0	0
MSTRG.19099	0	0	0	0.414	0	0	0	0.413	0	0	0	0.259	0	0	0	0.604	0.248	0.231	0.493	0	0.684	0	0	0.23	0	0	0.902	0	0	0	0	2	0	0	0	2	0	0	0	1	0	0	0	2.44	1	1	2	0	3
MSTRG.19105	0.26	0	0	0	0	0	0	0.093	0	0.1	0.614	0.349	0.234	0.243	0	0	0	0.104	0.332	0.192	0.205	0	0.116	0.103	0.151	0.225	0	0.129	3	0	0	0	0	0	0	1	0	1	5	3	2	2	0	0	0	1	3	2	2
MSTRG.19116	0	0	0	0	0	0	0	0	0	0	0	0	0	0.333	0	0	0	0	0	0	0	0	0	0	0	0	0	0	0	0	0	0	0	0	0	0	0	0	0	0	0	1	0	0	0	0	0	0	0
MSTRG.19134	0	0	0.394	0.562	0	0	0.188	0.561	0	0	0.496	0	0	0	0.316	0.224	0	0.628	0	0.194	0.413	0.585	0.939	0	0	0	0.212	0	0	0	2	3	0	0	1	3	0	0	2	0	0	0	1	1	0	3	0	1	2
MSTRG.19141	4.434	3.74	3.686	4.513	4.576	5.037	4.342	5.128	5.621	5.181	5.113	4.64	4.681	3.673	4.96	4.458	5.615	5.84	4.125	4.824	3.919	5.245	4.996	4.148	3.192	3.682	3.605	2.9	330.85	230.06	241.24	312.59	338	355.92	298.52	355.78	309	331	269	255	256	193.74	204	258.61	324.8	361.99	240.46	323	247.22
MSTRG.19142	0.083	0.071	0.04	0.03	0	0.17	0.075	0.176	0	0	0	0	0.054	0.119	0	0.164	0.108	0.048	0.091	0	0.184	0	0.273	0	0	0	0.043	0	4.15	2.94	1.76	1.41	0	8.08	3.48	8.22	0	0	0	0	2	4.26	0	6.39	4.2	2.01	3.54	0	7.78
MSTRG.19147	1.114	1.735	0.898	1.368	1.114	1.336	1.202	1.193	1.289	0.369	0.452	1.068	1.077	2.676	0.575	1.431	0.41	1.145	1.426	1.766	1.129	1.422	1.713	1.329	0.831	2.899	2.701	0.951	7	9	5	8	7	8	7	7	6	2	2	5	5	12	2	7	2	6	7	10	6
MSTRG.1917	0.516	0.211	0.642	0.239	0.52	0.427	0.253	0.575	0	1.328	0.886	0.606	0.391	0.337	0.423	0.302	1.272	0.494	0.679	1.185	1.053	0.749	0.949	0.805	0.89	0.887	0.947	1.725	9.27	3.13	10.21	4	9.32	7.3	4.2	9.64	0	20.53	11.2	8.1	5.18	4.31	4.2	4.22	17.73	7.39	9.52	19.16	15.98
MSTRG.19175	93.289	119.18	112.924	99.796	110.045	116.104	98.38	82.525	56.059	44.516	47.739	53.504	43.591	79.612	63.122	74.536	52.389	58.121	60.292	48.005	66.635	44.146	88.568	65.485	72.868	109.565	102.273	93.919	1208.72	1274.25	1296.62	1203.37	1424.73	1433.41	1181.26	998.35	538.02	496.79	435.6	516.21	416.97	735.82	452.23	751.39	527.07	627.78	610.04	560.26	729.79
MSTRG.19177	3728.19	4263.13	4115.89	3869.87	4204.62	4310.44	3916.52	3269.75	2461.17	2858.52	2941.91	3320.09	2842.58	4508.93	3818.84	3923.34	3355.8	3478.3	3030.74	3267.63	3648.71	2912.95	4602.83	3402.1	3989.52	4386.98	3623.05	3695.3	123090	116146	120425	118908	138712	135603	119831	100795	60189.8	81288.3	68402.4	81624.2	69285.6	106193	69717.1	100781	86030.4	95733.7	78140.3	97176.3	101826
MSTRG.19178	5910.6	7333.16	6494.67	6835.08	6918.41	7229.86	6437.6	5424.01	3256.59	3432.05	3669.29	4191.66	3411.46	5514.92	4256.43	5020.37	3870.57	3907.61	4332.55	3783.69	4515.94	4115.86	5426.42	3756.35	3863.24	4977.52	4800.93	4650.72	126336	129247	122969	135914	147730	147258	127410	108200	51650.1	63452.2	55348.8	66847.4	54002	84448.1	50477.9	83559.7	64494.5	69960.1	72579.1	73110.3	81792.5
MSTRG.19189	2.179	1.867	1.616	2.11	3.041	3.746	3.078	3.405	3.866	3.767	3.24	3.182	3.36	4.694	4.172	3.881	4.417	3.631	3.799	3.873	3.699	5.048	3.687	5.335	3.463	5.041	4.989	3.577	95.86	67.64	63.45	86.38	133.35	157.81	124.97	140.65	126.36	143.69	99.65	103.49	111.05	147.13	100.76	131.89	152.37	133.14	129.59	152.83	136.55
MSTRG.19191	1.216	0	0.823	2.351	1.216	1.531	1.312	2.083	0.985	1.693	0.345	0.979	2.634	2.045	1.319	2.187	0.626	2.333	1.557	1.08	0	2.987	1.963	1.74	2.961	1.582	2.653	3.269	5	0	3	9	5	6	5	8	3	6	1	3	8	6	3	7	2	8	5	4	0
MSTRG.1936	22.097	30.673	23.485	23.16	33.246	32.426	30.086	24.143	19.354	20.26	18.883	24.431	19.62	21.76	22.619	20.777	19.927	21.467	15.003	22.282	22.926	19.547	24.687	20.052	20.819	25.607	24.58	24.888	447	512	421	436	672	625	564	456	290	353	269	368	293	314	253	327	313	362	237	406	392
MSTRG.1969	0.229	0.395	0.732	0.902	1.107	1.161	1.153	1.193	0.412	0.51	0.596	0.359	0.384	1.712	0.69	1.275	1.032	0.967	0.635	0.635	0.948	0.511	0.411	1.411	1.992	1.887	1.851	1.425	6	8.55	17	22	29	29	28	29.19	8	11.52	11	7	7.43	32	10	26	21	21.12	13	15	21
MSTRG.1978	0	0	0	0	0	0.725	0	0	0	0	0	0	0	0	0	0	0	0	0	0	0	0	0	0	0	0	0	0	0	0	0	0	0	3	0	0	0	0	0	0	0	0	0	0	0	0	0	0	0
MSTRG.1981	0	0	0	0	0.482	0.337	0.173	0.172	0	0	0	0	0	0	0	0	0	0	0.206	0	0	0	0	0	0	0.627	0	0.24	0	0	0	0	3	2	1	1	0	0	0	0	0	0	0	0	0	0	1	0	0
MSTRG.1983	0	0	0	0	0.138	0	0	0	0	0.16	0.196	0.37	0.187	0.58	0	0	0	0	0	0	0	0	0	0.658	0	0	0	0.823	0	0	0	0	1	0	0	0	0	1	1	2	1	3	0	0	0	0	0	0	0
MSTRG.1985	0	0	0	0	0	0	0	0	0	0	0	0	0	0	0	0	0.4	0	0	0	0	0	0	0	0	0	0.377	0	0	0	0	0	0	0	0	0	0	0	0	0	0	0	0	0	1	0	0	0	0
MSTRG.1986	0	0.168	0	0	1.252	0	0	0.149	0	0.161	0	0	0	0	0	0	0	0.333	0.356	0	0	0.311	0.374	0	0	0	0.169	0	0	1	0	0	9	0	0	1	0	1	0	0	0	0	0	0	0	2	2	0	0
MSTRG.1988	0.681	0.524	0.487	0.406	1.081	0.623	0.308	0.578	0.656	0.627	1.457	0.508	0.878	0.984	0.391	0.902	0.545	0.453	1.176	0.659	0.456	0.483	1.258	0.902	1.128	1.307	1.637	1.21	12.62	8	8	7	20	11	5.28	10	9	10	19	7	12	13	4	13	7.84	7	17	11	7.14
MSTRG.1996	2.299	1.907	1.374	2.602	1.166	1.104	2.153	1.155	0.991	0.826	0.874	1.197	1.406	1.399	1.112	1.837	1.477	0.625	1.186	0.892	2.389	1.587	0.943	0.371	1.169	0.239	1.051	0.585	55.97	38.31	29.64	58.95	28.35	25.61	48.57	26.26	17.87	17.31	14.98	21.69	25.26	24.29	14.97	34.8	27.92	12.68	22.54	19.56	49.16
MSTRG.2000	0.153	0.106	0	0.281	0	0.841	0	0.467	0.118	0.304	0.248	0.351	0	0.245	0.158	0.449	0.674	0.209	0.447	0.387	0.103	0.292	0	0.937	1.063	0.114	0.951	0	1.75	1	0	3	0	9.19	0	5	1	3	2	3	0	2	1	4	6	2	4	4	1
MSTRG.2023	0	0	0	0	0.438	0	0	0	0.812	0.178	0	0	0	0	0	0	0.294	0	0.136	0	0	0	0	0	0	0	0	0	0	0	0	0	1.57	0	0	0	2.16	0.55	0	0	0	0	0	0	0.82	0	0.38	0	0
MSTRG.2064	2.77	3.469	3.84	3.713	4.168	4.475	3.368	5.293	2.584	2.332	2.955	3.334	2.238	3.612	3.381	4.285	3.597	4.168	3.919	3.232	3.665	3.114	4.005	3.499	3.829	3.918	3.562	3.749	117.21	121.15	144.03	146.26	176.27	180.45	132.1	209.17	81	85	88.08	105.07	69.93	109.03	79.12	141.08	118.21	147.06	129.52	123.19	131.12
MSTRG.2119	2.695	3.292	2.706	0.467	3.621	1.054	0	1.546	3.486	1.998	1.21	1.547	0.393	0.987	1.834	1.654	2.426	0.473	1.633	1.851	1.693	2.052	1.548	1.836	1.503	2.263	1.406	1.511	18.6	18.75	16.55	3	24.97	6.93	0	9.96	17.82	11.88	5.88	7.95	2	4.86	7	8.88	13	2.72	8.8	11.51	9.88
MSTRG.2134	0.936	0.412	0.192	0.091	1.362	0.536	1.01	0.638	0.459	0.395	0.362	0.343	0.461	0.86	1.077	0.547	0.657	0.918	0.229	0.567	0.805	0.76	1.26	1.218	0.888	1.439	2.529	0.381	11	4	2	1	16	6	11	7	4	4	3	3	4	7.21	7	5	6	9	2.1	6	8
MSTRG.2136	0	0	0	0	0	0	0	0.442	0	0	0.373	0	0	0	0	0	0	0	0.283	0	0	0	0	0	0	0.383	0	0	0	0	0	0	0	0	0	6.93	0	0	4.42	0	0	0	0	0	0	0	3.71	0	0
MSTRG.2150	0.264	0.48	0.149	0.213	1.526	0.762	1.496	0.778	0.089	0.46	0.375	0.266	0.089	0.926	0.884	0.17	1.361	0.792	0.338	0.88	0.547	0.295	0.444	0.725	0.46	0.563	0.4	0.592	4	6	2	3	23.09	11	21	11	1	6	4	3	1	10	7.4	2	16	10	4	12	7
MSTRG.2168	0.413	0	0	0.515	0	0	0.397	0.611	0.176	0.48	1.165	0	0.28	1.768	0	0.266	0	1.676	0.506	0.229	0.183	0.924	1.094	0.247	0.194	0.269	0.135	1.235	2	0	0	2.32	0	0	1.78	2.76	0.63	2	3.97	0	1	6.1	0	1	0	6.76	1.91	1	0.75
MSTRG.2188	0	0.129	0	0	0.106	0	0.23	0.114	0.144	0.371	0.151	0.429	0.288	0.298	0	0.41	0.137	0.128	0	0	0.126	0.238	0.143	0	0.185	1.385	0	0.159	0	1	0	0	1	0	2	1	1	3	1	3	2	2	0	3	1	1	0	0	1
MSTRG.2200	0	0.124	0.116	0.11	0.103	0.215	0.332	0.329	0.692	0.238	1.262	0.413	0.556	1.104	1.172	1.186	1.759	1.792	1.05	1.138	0.121	0.687	0.276	1.143	0.416	0.267	0.275	1.011	0	1	1	1	1	2	3	3	5	2	8.67	3	4	7.68	6.32	9	13.32	14.57	8	10	1
MSTRG.2208	10.266	10.992	8.703	12.665	12.937	9.805	13.715	12.275	9.826	9.333	9.41	8.097	10.227	12.488	10.216	13.753	10.912	10.099	10.503	13.749	13.88	12.862	14.915	12.831	12.004	15.694	16.073	10.386	189	167	142	217	238	172	234	211	134	148	122	111	139	164	104	197	156	155	151	228	216
MSTRG.224	0	0.376	0	0.334	0.311	0	0	0.333	0	0	0.22	0	0.21	0	0	0	0	0	0.398	0.345	0	0.173	0	0	0	0	0	0.232	0	2	0	2	2	0	0	2	0	0	1	0	1	0	0	0	0	0	2	2	0
MSTRG.2244	0	0	0	0	0	0.329	0	0	0	2.505	0	1.684	0.425	0	0	0	0.808	0	0.803	0.348	1.855	0.35	0.422	1.53	0	0.816	1.437	0.468	0	0	0	0	0	1	0	0	0	6.88	0	4	1	0	0	0	2	0	2	1	5
MSTRG.2304	0.309	0.783	0.257	0.454	0.791	0.534	0.377	0.629	0.602	1.124	0.687	0.354	0.817	1.119	0.585	0.621	0.689	0.561	0.572	0.97	0.667	0.894	0.535	1.114	0.656	0.471	0.435	0.485	8.6	17.99	6.34	11.76	22.02	14.16	9.74	16.35	12.42	26.97	13.48	7.34	16.81	22.23	9.01	13.46	14.91	13.03	12.45	24.34	15.7
MSTRG.231	4.496	3.65	5.137	3.576	2.87	5.329	2.563	5.871	4.637	4.154	4.803	3.964	3.499	3.999	6.677	4.232	4.669	4.097	4.33	4.334	4.647	6.163	3.741	4.693	3.899	2.748	4.616	3.189	74.18	49.7	75.11	54.91	47.32	83.79	39.19	90.45	56.68	59.03	55.81	48.71	42.62	47.07	60.92	54.33	59.82	56.35	55.79	64.42	64.81
MSTRG.2334	0.282	0	0.106	0.202	0.125	0.099	0.102	0.101	0.508	0.655	0.287	0.505	0.127	0	1.531	0.725	0.136	0.226	0	0.835	0.556	0.21	1.013	0.626	1.899	1.055	0.684	0.212	3	0	1	2	1.33	1	1	1	4	6	2.15	4	1	0	9	6	1.12	2	0	8	5
MSTRG.2335	0.065	0	0.06	0.113	0.634	0.045	0.114	0.057	0.208	0.491	0.891	0.213	0.143	0.984	0.848	0.428	0.342	0.349	0.542	0.997	0.187	0.676	0.421	0.882	1.121	0.962	1.502	0.789	1.23	0	1	2	12	0.81	2	1	2.92	8	11.88	3.01	2	13.29	8.88	6.31	5.03	5.51	8.02	17	3
MSTRG.2340	0.459	0.516	0.37	0.599	0.262	0.894	0.318	0.56	1.763	1.293	1.503	1.14	1.902	1.926	2.306	1.053	1.682	2.15	2.14	1.776	1.434	1.644	1.852	2.614	3.647	3.57	2.712	3.756	14	13	10	17	8	26	9	16	40	34	32.31	26	43	42	39	25	40	54.7	51	49	37
MSTRG.2343	1.089	0.781	0.246	0.468	1.12	0.914	0.679	0.467	0	1.012	0.309	1.17	1.466	0.916	1.182	0.56	0.281	0.261	0.279	0.242	0	0	1.252	0.26	0.379	0	0.792	0	5	2.96	1	2	5.14	4	2.89	2	0	4	1	4	4.97	3	3	2	1	1	1	1	0
MSTRG.2394	0.118	0	0.668	0.127	0.119	0.373	0	0.254	0.32	0.275	0.168	0.159	0.642	0.332	0.214	0	0.305	0.142	0.455	0	0.561	0.265	0.159	0.141	0.206	0.154	0.144	0.177	1	0	5	1	1	3	0	2	2	2	1	1	4	2	1	0	2	1	3	0	4
MSTRG.2398	11.557	12.47	8.919	10.696	14.812	14.203	9.012	11.739	6.946	10.518	7.57	6.058	11.868	5.318	9.17	7.284	7.586	9.347	6.445	7.988	7.983	9.995	13.148	5.827	9.278	6.939	3.075	5.848	310	276	212	267	397	363	224	294	138	243	143	121	235	101.75	136	152	158	209	135	193	181
MSTRG.2403	0.256	0.394	0.036	0	0.017	0.111	0	0.705	0	0.625	0	0.536	0.148	0	1.096	0.655	1.316	0.973	0.318	0.729	0.369	0.38	0.461	1.174	0.399	1.344	0.723	0.562	1.36	1.73	0.17	0	0.09	0.56	0	3.5	0	2.86	0	2.12	0.58	0	3.22	2.71	5.43	4.31	1.32	3.49	1.66
MSTRG.2422	2.477	2.696	3.566	0.549	2.264	2.97	0.321	3.237	0.595	1.136	0.495	2.018	2.8	0.443	0.619	2.108	2.268	1.426	0.215	0.84	1.646	0.933	5.095	1.514	2.499	2.796	2.941	2.432	92.02	82.64	117.37	18.99	84.03	105.12	11.06	112.28	16.38	36.36	12.96	55.82	76.77	11.74	12.71	60.93	65.41	44.15	6.23	28.09	51.69
MSTRG.2431	0.132	0.319	0.198	0.66	0.709	0.553	0.189	1.222	0.355	0.51	0.312	0.471	0.119	0.246	0.238	0.338	0.339	0.211	0.843	1.364	0.779	1.129	0.768	0.733	0.764	0.628	0.639	0.197	3	6	4	14	16.15	12	4	26	6	10	5	8	2	4	3	6	6	4	15	28	15
MSTRG.2436	4.883	8.952	6.936	0.907	6.751	9.074	0.819	6.631	1.656	4.076	0.969	6.359	9.343	1.026	1.108	10.612	4.872	5.405	1.938	1.712	4.091	2.513	16.137	5.06	10.435	10.914	11.218	9.003	121.88	184.36	153.41	21.07	168.36	215.79	18.94	154.53	30.62	87.63	17.04	118.18	172.16	18.26	15.29	206.07	94.41	112.45	37.77	38.48	86.31
MSTRG.2458	0	0	0	0.116	0	0	0	0	0	0	0.611	0	0	0	0	1.245	0.139	0	0	0	0.127	0	0.145	0	0	0	0.131	0.161	0	0	0	1	0	0	0	0	0	0	4	0	0	0	0	9	1	0	0	0	1
MSTRG.2461	0	0.101	0.375	0.357	0	0.262	0.269	0.178	0.112	1.544	0.708	0.446	1.013	0.699	0.601	0.534	0.428	0.1	0.745	1.015	1.377	1.021	1.007	1.091	0	1.406	0.806	1.614	0	1	4	4	0	3	3	2	1	16	6	4	9	6	4	5	4	1	7	11	14
MSTRG.2502	0.926	0	0.42	0.4	0.504	1.179	0.201	0.199	0.251	0.432	0.528	0.25	1.008	2.346	0	0.268	1.677	0	0.874	0.413	0	0.415	0.285	1.216	0.851	0.157	0.526	0.536	4.98	0	2	2	2.71	6.04	1	1	1	2	2	1	4	9	0	1.12	7	0	3.67	2	0
MSTRG.2539	3.355	3.624	3.74	3.952	3.6	4.878	3.838	4.459	3.656	4.927	5.05	3.962	4.38	5.836	7.602	7.792	6.766	6.642	6.78	5.115	5.738	7.449	6.746	6.847	6.893	5.997	5.735	7.728	83	74	82	91	89	115	88	103	67	105	88	73	80	103	104	150	130	137	131	114	120
MSTRG.2561	0	0.093	0.086	0.205	0.115	0.241	0	0.533	0.155	0.044	0.217	0.257	0.052	2.145	0.138	0.295	0.345	1.055	0.392	0.127	0	0.043	0.309	0.046	0.466	0.1	0.128	0.4	0	2	2	5	3	6	0	13	3	1	4	5	1	40	2	6	7	23	8	3	0
MSTRG.2603	1.092	1.075	1.694	0.807	1.229	0.573	1.105	1.974	1.751	1.109	1.648	1.558	2.496	1.818	1.975	1.842	1.406	1.146	1.486	0.53	2.261	1.449	0.919	2.769	1.544	0.355	2.069	2.039	16	13	22	11	18	8	15	27	19	14	17	17	27	19	16	21	16	14	17	7	28
MSTRG.2625	41.851	77.599	54.501	164.733	186.454	191.401	51.175	1081.98	94.414	67.366	49.187	33.311	75.044	187.651	64.819	81.178	122.433	95.689	82.139	119.251	116.477	88.492	157.384	169.475	236.75	153.882	191.492	99.414	383	586	442	1403	1705	1669	434	9245	640	531	317	227	507	1225	328	578	870	730	587	983	901
MSTRG.2626	7.583	14.33	9.863	33.56	42.191	38.984	9.57	228.791	38.348	27.607	23.544	11.047	22.633	41.081	13.249	19.163	14.732	18.656	42.3	59.075	47.746	37.902	84.256	35.115	44.288	17.23	45.983	28.61	59	92	68	243	328	289	69	1662	221	185	129	64	130	228	57	116	89	121	257	414	314
MSTRG.2627	0	0.973	0.259	1.232	2.64	0.722	0.495	5.527	3.561	2.929	2.443	1.848	6.835	14.308	7.259	12.234	6.055	12.243	11.161	4.456	5.698	8.839	7.255	18.333	32.13	14.926	6.815	11.307	0	7	2	10	23	6	4	45	23	22	15	12	44	89	35	83	41	89	76	35	42
MSTRG.2675	1.118	0.774	0.901	0.515	1.039	0.922	1.206	0.684	0.431	0.371	0.453	0.643	0.973	0.783	0.289	0.821	1.028	0.862	0.307	0.532	0.378	0.803	1.182	1.524	0.417	1.039	1.065	0.596	14	8	10	6	13	11	14	8	4	4	4	6	9	7	2	8	10	9	3	6	4
MSTRG.2784	0	0.375	0	0	0	0	0	0	0	0	0	0	0	0	0	0	0	0	0	0	0	0	0	0	0	0	0	0	0	1	0	0	0	0	0	0	0	0	0	0	0	0	0	0	0	0	0	0	0
MSTRG.2812	0	0	0.122	0	0	0	0	0.232	0.146	0	0	0	0	1.215	0	0.139	0.419	0.13	0.139	0.241	0.128	0	0.292	0.388	0.377	0.141	0.788	0	0	0	1	0	0	0	0	2	1	0	0	0	0	8	0	1	3	1	1	2	1
MSTRG.2815	0.545	0.771	1.282	2.735	2.866	1.526	0.245	13.485	0.307	0.264	0.065	1.587	0.062	5.225	0.822	0.759	2.166	1.2	1.863	0.757	0.968	0.965	2.019	4.338	5.616	2.189	7.828	1.086	12	14	25	56	63	32	5	277	5	5	1	26	1	82	10	13	37	22	32	15	18
MSTRG.2818	0	0	0.461	0	0.272	0	0.147	0.146	0.184	0.79	1.159	0.914	1.106	497.687	379.719	268.815	287.227	273.25	0	0.604	0.483	0.152	4.579	574.692	508.892	679.371	663.733	588.095	0	0	3	0	2	0	1	1	1	5	6	5	6	2609	1543	1537	1639	1674	0	4	3
MSTRG.2848	0	0.589	0	0	0	0.51	0.262	0.26	0	0	0	0	0	0.341	0	0	0	0	0	0	0	0	0.327	0	0.423	0.316	0	0	0	2	0	0	0	2	1	1	0	0	0	0	0	1	0	0	0	0	0	0	0
MSTRG.2864	3.063	2.604	2.802	3.621	4.299	2.964	3.912	4.855	4.452	3.906	4.73	4.211	4.675	4.488	3.951	6.266	4.255	5.646	4.597	4.353	4.42	5.493	4.251	5.54	5.538	5.962	5.037	5.331	190	134	154	207	266	174	223	279	204	207	207	194	212	197	134	301	204	293	223	242	232
MSTRG.2865	0	0.166	0	0	0.137	0	0.147	0	0	0	0.194	0	0	0	0.247	0.176	0	0.164	0	0.152	0	0	0	0.163	0	0	0.166	0	0	1	0	0	1	0	1	0	0	0	1	0	0	0	1	1	0	1	0	1	0
MSTRG.2888	0	0	0	0	0	0.376	0	0	0	0	0	0	0	0	0	0	0	0	0	0	0	0	0	0	0	0	0	0	0	0	0	0	0	2	0	0	0	0	0	0	0	0	0	0	0	0	0	0	0
MSTRG.292	0	0	0	0.15	0.279	2.339	0	0	0	0	0	0	0	3.124	0	0	0.538	0.668	0	0	0.165	0.311	0	1.662	0	0	0.169	0	0	0	0	1	2	16	0	0	0	0	0	0	0	16	0	0	3	4	0	0	1
MSTRG.293	0	0	0	0.235	0	0.229	0	0	0	0	0	0	0	0.613	0	0	0	0.524	0	0	0	0	0	0	0	0	0	0	0	0	0	1	0	1	0	0	0	0	0	0	0	2	0	0	0	2	0	0	0
MSTRG.294	0	0	0	0	0.139	0	0.149	0.148	0.374	0	0	0	0	2.134	0	0	0.178	1.162	0	0	0	0	0	0.495	0	0	0	0	0	0	0	0	1	0	1	1	2	0	0	0	0	11	0	0	1	7	0	0	0
MSTRG.295	0	0	0	0	0	0.725	0	0	0.932	0	0	0	0	5.082	0	0	0	1.45	0	0	0	0	0	0.412	0	0	0	0	0	0	0	0	0	4	0	0	4	0	0	0	0	21	0	0	0	7	0	0	0
MSTRG.2950	0	0	0.07	0	0	0	0	0	0	0	0	0	0.168	0.694	0	0.08	0.478	4.305	0	0	0	0.138	0	0.148	0	0	3.152	0	0	0	1	0	0	0	0	0	0	0	0	0	2	8	0	1	6	58	0	0	0
MSTRG.2951	0	0	0	0	0	0	0	0	0	0	0	0	0	1.586	0	0.104	0.312	1.939	0	0	0	0	0	0.096	0	0	1.274	0	0	0	0	0	0	0	0	0	0	0	0	0	0	14	0	1	3	20	0	0	0
MSTRG.296	0	0	0	0	0	0	0	0	0	0	0	0	0	2.077	0	0	0.191	1.067	0	0	0	0	0	0	0	0	0	0	0	0	0	0	0	0	0	0	0	0	0	0	0	10	0	0	1	6	0	0	0
MSTRG.2960	7.103	2.798	7.214	4.866	6.665	8.48	5.749	5.326	45.552	52.164	20.426	25.399	58.093	0.871	1.285	0.456	2.058	1.172	24.674	19.617	14.286	14.183	19.004	0.212	0	0.347	0.323	0.133	80	26	72	51	75	91	60	56	380	506	162	213	483	7	8	4	18	11	217	199	136
MSTRG.2961	98.045	150.072	114.877	141.14	96.583	147.354	118.886	171.418	116.222	114.625	84.406	121.117	139.517	73.751	59.62	68.496	81.172	91.385	85.962	84.007	78.204	70.976	75.644	53.799	82.933	68.027	70.846	73.49	574	725	596	769	565	822	645	937	504	578	348	528	603	308	193	312	369	446	393	443	387
MSTRG.2962	2.041	3.793	4.76	4.679	4.63	5.427	4.405	3.644	5.511	5.529	8.695	6.213	6.451	5.532	6.398	7.87	10.339	7.019	6.447	3.626	5.312	2.432	2.747	4.059	4.973	5.844	3.631	5.285	15	23	31	32	34	38	30	25	30	35	45	34	35	29	26	45	59	43	37	24	33
MSTRG.297	0	0	0	0	0.122	0.64	0	0	0	0	0	0	0	1.197	0	0	0.157	0.732	0	0	0	0	0	0	0.425	0	0.148	0	0	0	0	0	1	5	0	0	0	0	0	0	0	7	0	0	1	5	0	0	0
MSTRG.3022	0	0	0	0.147	0.275	0	0	0.294	0.556	0.159	0.39	0	0.186	0.385	0.248	0	0	0	0.351	0	0.162	0.307	0.185	1.146	0	0.714	0	0	0	0	0	1	2	0	0	2	3	1	2	0	1	2	1	0	0	0	2	0	1
MSTRG.3037	0.495	0	0	0	0.248	0	0	0	0	0	0	0	0	0	0	0	0	0	0	0	0	0	0	0	0	0	0	0	2	0	0	0	1	0	0	0	0	0	0	0	0	0	0	0	0	0	0	0	0
MSTRG.308	0	0	1.03	0.42	0.13	0.821	0.563	0.558	0.704	1.211	18.137	1.225	1.059	947.736	851.164	867.924	656.987	603.193	1.502	1.158	0.771	0.582	6.316	494.479	755.532	925.193	767.414	952.716	0	0	7	3	1	6	4	4	4	8	98	7	6	5187	3611	5181	3914	3858	9	8	5
MSTRG.309	0	0	0	0	0	0	0	0	0	0	0	0	0	4.252	0	16.373	1.172	5.458	0	0	0	0	0	0	5.806	9.079	13.61	9.062	0	0	0	0	0	0	0	0	0	0	0	0	0	10	0	42	3	15	0	0	0
MSTRG.310	0	0	0.17	0.323	0.301	0.315	0.486	0.966	0.406	1.221	9.174	1.412	0.611	616.088	636.382	654.849	509.099	519.438	0.385	1.501	0.356	0.503	6.674	587.053	795.657	926.722	837.646	887.729	0	0	1	2	2	2	3	6	2	7	43	7	3	2925	2342	3391	2631	2882	2	9	2
MSTRG.3142	16.29	16.134	14.962	15.042	14.479	9.978	13.49	13.293	17.316	19.897	18.469	19.745	15.761	11.532	12.756	12.034	12.685	10.193	22.2	26.817	31.117	27.607	23.555	18.143	15.352	13.735	18.749	17.275	903	738	735	776	802	527	693	688	711	950	721	815	645	456	391	519	546	471	961	1339	1458
MSTRG.3146	81.795	69.002	50.794	103.312	137.68	102.955	144.411	111.229	35.692	40.314	35.818	40.891	31.237	56.37	48.863	51.276	56	90.332	20.611	22.262	23.536	23.283	24.932	28.016	25.071	23.627	21.375	27.434	1550	1079	853	1822	2607	1859	2536	1968	501	658	478	577	437	762	512	756	824	1427	305	380	377
MSTRG.3157	0.315	0.65	0.641	0.542	0.694	0.927	0.579	0.642	0.809	0.879	1.657	1.313	0.513	0.531	1.198	1.257	1.015	0.832	1.05	1.19	0.672	0.775	1.061	0.301	0.549	0.657	0.574	0.188	10	17	18	16	22	28	17	19	19	24	37	31	12	12	21	31	25	22	26	34	18
MSTRG.3207	0	0	0	0	0	0	0	0	0	0	0	0	0	0	0	0	0	1.4	0	0	0	0	0	0	0	0	0	0	0	0	0	0	0	0	0	0	0	0	0	0	0	0	0	0	0	5	0	0	0
MSTRG.330	2.027	2.485	1.788	2.829	2.821	2.861	2.313	2.221	2.611	2.272	2.15	2.159	2.272	1.633	1.643	1.497	2.58	2.32	2.655	3.311	2.949	2.368	3.45	1.696	2.027	2.214	2.034	2.297	87	88	68	113	121	117	92	89	83	84	65	69	72	50	39	50	86	83	89	128	107
MSTRG.3314	0.148	0	0	0	0	0.31	0	0	0.2	0.172	0	0.199	0.2	0	0.267	0.38	1.523	0	0.379	0.492	2.099	0.661	0.796	0	0	0.577	0.359	0	1	0	0	0	0	2	0	0	1	1	0	1	1	0	1	2	8	0	2	3	12
MSTRG.3402	0.073	0	0	0.157	0.073	0.23	0.158	0.235	0.197	0.848	0.933	0.294	0.791	0.102	0	0.094	0	0.088	0.28	0.324	0.346	0.652	0.197	0	0.254	0	0.089	0.109	1	0	0	2	1	3	2	3	2	10	9	3	8	1	0	1	0	1	3	4	4
MSTRG.342	1.064	0.996	0.779	0.601	1.086	1.035	1.589	2.201	0.666	1.298	0.934	1.501	1.514	2.213	2.735	1.817	1.948	1.617	1.179	0.876	1.556	1.065	0.708	3.256	2.473	1.155	2.313	1.572	32.37	25	21	17	33	30	44.78	62.51	15	34	20	34	34	48	46	43	46	41	28	24	40
MSTRG.3434	0.085	0	0	0.366	0.938	0.268	0.276	0.091	0	0	0.242	0	0.115	0.119	0	0.109	0.11	0	0.109	0	0.202	0.285	0.229	0	0	0.222	0.31	0.636	1	0	0	4	11	3	3	1	0	0	2	0	1	1	0	1	1	0	1	0	2
MSTRG.3463	0.529	1.496	0.398	0.19	1.412	0	0.19	0.756	1.667	4.915	6.011	8.29	8.601	2.967	1.595	1.814	1.59	2.327	12.874	27.414	8.973	16.352	9.497	0.842	1.842	0.689	0.856	1.581	3	7	2	1	8	0	1	4	7	24	24	35	36	12	5	8	7	11	57	140	43
MSTRG.3513	0	0	0	0	0	0	0	0	0	0	0.248	0	0	0.245	0	0	0	0.63	0	0	0	0	0	0	0.913	0	0	0.261	0	0	0	0	0	0	0	0	0	0	1	0	0	1	0	0	0	3	0	0	0
MSTRG.3536	0	0.102	0.095	0	19.2	17.207	2.827	18.466	0.114	0	0	0.113	0	4.739	8.865	6.192	5.769	12.065	0	0	0	0.094	0	11.898	7.648	6.71	7.687	6.439	0	1	1	0	227	194	31	204	1	0	0	1	0	40	58	57	53	119	0	0	0
MSTRG.3537	0	0	0	0.215	15.227	11.659	3.609	9.489	0.135	0	0	0	0	6.676	9.758	13.927	10.304	13.898	0	0	0.119	0	0	4.422	9.931	11.773	13.901	7.203	0	0	0	2	109	99	19	70	1	0	0	0	0	36	43	73	48	74	0	0	1
MSTRG.3572	6.211	3.631	3.776	5.152	5.208	4.204	4.912	10.679	7.419	9.07	9	7.663	13.427	5.595	6.209	5.661	5.562	11.482	9.024	8.521	9.069	10.158	3.974	7.138	6.343	5.528	4.409	4.831	121.14	58.44	65.27	93.52	101.5	78.13	88.79	194.47	107.19	152.38	123.62	111.3	193.34	77.84	66.96	85.91	84.24	186.69	137.44	149.7	149.51
MSTRG.3588	17.034	11.198	13.191	8.613	15.376	11.568	12.014	13.236	19.69	22.491	17.548	22.876	22.018	16.856	18.121	19.175	15.055	14.29	17.821	21.507	24.499	17.659	23.978	13.283	16.469	13.911	12.017	10.977	153	83	105	72	138	99	100	111	131	174	111	153	146	108	90	134	105	107	125	174	186
MSTRG.3592	0.545	0.551	1.231	0	0.455	0.286	0.294	0.682	0.859	1.372	0.129	0.732	0.739	0.892	0.658	1.519	0.468	1.2	1.863	0.505	0.538	0.812	0.612	0.325	0.475	0.355	0.882	0.951	6	5	12	0	5	3	3	7	7	13	1	6	6	7	4	13	4	11	16	5	5
MSTRG.3596	1.798	1.522	1.692	1.541	1.167	1.911	1.944	1.33	1.652	1.721	1.211	1.711	0.636	1.502	1.129	1.854	2.081	1.701	1.41	1.313	2.394	1.793	1.442	1.149	1.359	1.642	1.881	0.791	120.02	83.81	100.1	95.71	77.83	121.54	120.21	82.86	81.68	98.91	56.93	85.03	31.35	71.51	41.66	96.29	107.82	94.64	73.5	78.91	135.07
MSTRG.3597	0	0	0	0	0	0	0	0	0	0	0	0	0	0	0	0	0	0	0	0	0	0	0	0	0.7	0	0	0	0	0	0	0	0	0	0	0	0	0	0	0	0	0	0	0	0	0	0	0	0
MSTRG.3625	0	0.362	8.916	7.696	6.57	7.517	5.152	6.392	13871.5	6113.74	12117.6	3295.89	9418.26	8.785	38.319	20.122	6.833	7.339	5533.15	2320.41	2268.57	6075.48	2966.83	2.492	1.558	7.38	5.067	13.152	0	2	52.95	48	44	48	32	40	68860.5	35290.7	57190.7	16447.8	46598.1	42	142	104.92	35.56	41	28957.8	14007.5	12851.1
MSTRG.3626	0	0	0.269	0.244	0	0.238	0	0	342.741	246.403	74.64	83.906	209.046	0	1.231	0.898	0	0	74.841	16.798	194.541	84.752	23.84	0	0	0.886	0.275	0	0	0	1.05	1	0	1	0	0	1118.64	935.14	231.61	275.3	680.01	0	3	3.08	0	0	257.52	66.67	724.56
MSTRG.3627	0	0.196	7.426	10.043	9.37	7.714	10.33	6.81	17340.2	9223.49	8195.04	4106.59	10000.3	9.095	42.978	39.978	9.103	10.836	5904.68	1871.32	3531.62	6485.21	2001.57	4.228	2.539	8.892	5.822	12.992	0	4	53.32	73.67	71.63	59.32	75.11	48.13	105924	60143.1	78748.7	21248.3	63567.1	59.39	214.19	216.18	60.3	71.5	39306.9	19461.6	17761.2
MSTRG.3629	0	0	9.253	9.589	7.379	8.279	6.196	6.647	17461.4	10508.5	16472.4	3565.2	11492.6	13.007	37.949	35.975	11.053	7.749	5034.3	2700.71	1661.55	6227.16	4205.75	4.747	3.21	8.883	4.833	19.712	0	0	52.68	57.33	47.37	50.68	36.89	39.87	83094.8	58148.6	74527.1	17055.6	54508.1	59.61	134.81	179.82	55.14	41.5	25256.8	15628.6	9022.94
MSTRG.3645	0.389	0.079	0.146	0	0.519	0.272	0.21	0.347	0.438	1.28	1.473	0.697	1.054	1.454	0.586	0.583	0.919	1.478	0.249	1.512	0.921	0.724	0.349	1.238	0.451	0.844	0.944	0.678	6	1	2	0	8	4	3	5	5	17	16	8	12	16	5	7	11	19	3	21	12
MSTRG.3649	0.881	1.552	0.778	0.734	1.484	2.652	1.111	1.119	2.024	1.703	1.025	0.986	1.773	1.011	1.955	1.277	1.506	0.622	2.017	1.924	1.443	2.794	3.609	1.451	0.795	1.1	2.137	1.692	8.08	11.74	6.32	6.26	13.59	23.16	9.44	9.58	13.74	13.45	6.62	6.73	12	6.61	9.91	9.11	10.72	4.75	14.44	15.89	11.18
MSTRG.365	0.146	0	0.165	0	0	0	0	0	0	0	0	0	0	0.205	0	0.188	0	0.175	0	0.162	0	0	0.197	0.174	0	0.19	0	0.218	1	0	1	0	0	0	0	0	0	0	0	0	0	1	0	1	0	1	0	1	0
MSTRG.3654	2.841	2.367	1.002	2.099	2.31	2.05	2.395	2.568	1.079	2.68	2.017	2.504	1.804	3.361	3.212	4.565	1.601	2.982	3.752	1.676	3.362	1.587	2.988	3.178	1.236	4.507	3.231	3.847	32	22	10	22	26	22	25	27	9	26	16	21	15	27	20	40	14	28	33	17	32
MSTRG.366	2.019	2.07	5.257	2.836	5.439	5.867	4.189	3.825	4.193	1.262	3.748	5.422	3.155	6.53	7.582	8.981	7.199	4.843	2.983	2.413	1.47	2.775	2.09	6.669	4.324	4.648	4.331	4.64	13	11	30	17	35	36	25	23	20	7	17	26	15	30	27	45	36	26	15	14	8
MSTRG.371	5.68	3.836	4.942	5.684	5.554	5.825	4.819	5.991	5.736	7.249	6.095	5.473	4.522	5.653	6.508	4.18	6.701	4.993	6.385	7.028	5.54	5.812	6.245	5.949	4.678	5.361	6.783	8.161	131	73	101	122	128	128	103	129	98	144	99	94	77	93	83	75	120	96	115	146	108
MSTRG.3714	0.504	0.087	0.162	0.155	0.432	0.227	0.388	0.308	0.097	0.167	0.307	0.58	0.585	0	0.13	0.092	0.278	0.173	0.184	0.799	0.341	0.723	0.097	0.172	0	0	0.175	0	7	1	2	2	6	3	5	4	1	2	3	6	6	0	1	1	3	2	2	10	4
MSTRG.3715	1.69	0.819	1.144	0.363	1.128	0.591	1.581	0.966	0.456	1.701	0.96	1.059	1.221	1.58	1.223	0.579	1.161	0	1.443	1.001	0.267	0.629	1.213	0.538	0.588	0.44	0.41	0.505	15	6	9	3	10	5	13	8	3	13	6	7	8	10	6	4	8	0	10	8	2
MSTRG.3717	2.319	1.949	3.184	2.659	2.789	2.968	2.151	1.269	1.1	1.086	1.455	1.096	1.054	0.79	2.02	2.555	2.519	0.538	1.141	0.707	0.356	1.246	0.92	1.26	1.127	1.548	2.232	2.471	27.15	18.83	33.04	28.97	32.63	33.11	23.34	13.87	9.54	10.95	12	9.56	9.11	6.6	13.08	23.28	22.9	5.25	10.43	7.46	3.52
MSTRG.3718	1.872	2.182	3.9	1.693	5.286	5.27	6.298	2.598	0.914	2.076	1.489	2.597	1.689	0.5	1.692	1.984	1.364	1.478	1.419	2.042	2.913	1.047	1.27	1.955	0.807	1.511	1.965	2.762	17.85	17.17	32.96	15.03	50.37	47.89	55.66	23.13	6.46	17.05	10	18.44	11.89	3.4	8.92	14.72	10.1	11.75	10.57	17.54	23.48
MSTRG.372	1.636	0.165	0	0.96	0.546	0.429	0.7	0.803	0.552	0.565	1.152	0	1.293	0.785	2.734	1.577	0.627	1.52	0.873	1.701	1.452	1.212	1.363	1.549	3.797	0.393	0.827	0	12	1	0	6	4	3	4	4.89	3	3	5	0	7	4	10	8.56	3	9	5	9.95	9
MSTRG.3726	0	0	0	0	0	0	0	0	0	0	0	0	0	0.225	0.872	0.413	0.828	0.193	0	0	0	0	0	0	0	0.418	0.195	0	0	0	0	0	0	0	0	0	0	0	0	0	0	1	3	2	4	1	0	0	0
MSTRG.3742	0	0	0	0	0	0	0	0	0	0	0	0	0	1.736	0	0	0	0.594	0	0	0	0	0	0	0	0	0	0	0	0	0	0	0	0	0	0	0	0	0	0	0	5	0	0	0	2	0	0	0
MSTRG.3749	0.481	0.25	0.155	0.369	0.895	1.515	0.89	1.473	0	0.08	0.195	0.092	0.093	0.482	0.373	0.177	0.354	0.082	0	0	0	0.077	0.185	0.082	0	0	0.25	0	7	3	2	5	13	21	12	20	0	1	2	1	1	5	3	2	4	1	0	0	0
MSTRG.3845	0	0	0	0	0	0	0	0.072	0	0	0	0	0	1.593	1.088	1.461	2.755	3.047	0	0	0	0.075	0.36	1.675	3.257	3.045	2.108	2.596	0	0	0	0	0	0	0	1	0	0	0	0	0	17	9	17	32	38	0	0	0
MSTRG.3854	1.283	2.887	1.991	1.87	1.04	2.636	1.848	1.744	1.162	0.975	0.898	1.316	1.249	1.356	1.305	1.335	1.603	0.666	1.053	1.992	0.296	1.23	2.647	1.119	0.462	0.322	1.709	1.656	17.51	32.52	24.08	23.76	14.19	34.29	23.38	22.23	11.75	11.46	8.63	13.38	12.59	13.2	9.85	14.18	16.99	7.58	11.22	24.49	3.41
MSTRG.3855	0.929	1.115	0.949	1.164	2.088	1.292	1.531	1.151	1.926	1.774	0.657	0.64	1.025	0.936	0.19	0.805	1.224	2.539	1.286	1.254	1.523	1.883	1.285	2.853	1.195	2.304	2.687	2.159	12.36	12.25	11.19	14.42	27.77	16.39	18.88	14.31	18.99	20.34	6.16	6.34	10.07	8.89	1.4	8.34	12.65	28.17	13.37	15.03	17.14
MSTRG.3918	1.043	0.316	0.294	1.214	1.304	0.365	0.844	1.582	5.161	6.759	0.987	0.934	3.178	1.462	0.629	1.34	1.902	1.876	2.893	2.122	1.953	4.271	1.988	0.829	1.361	0.565	0.843	1.038	12	3	3	13	15	4	9	17	44	67	8	8	27	12	4	12	17	18	26	22	19
MSTRG.3951	1.309	0	0	0	0.448	0.47	0	0	0	0.52	0	0.265	1.516	1.233	0	0.308	0.288	0.268	0	0	0.794	1.495	0.603	0.801	0	0	0.543	0.334	5.85	0	0	0	2	2	0	0	0	2	0	0.88	5	3.93	0	1.07	1	1	0	0	3
MSTRG.3952	0.311	0.376	0.35	0.667	1.554	0	0.335	0.665	0	0	0	0	0	0	0	0.399	0	0	0	0	0.735	0	0	0	1.081	0	0	0	1	1	1	2	5	0	1	2	0	0	0	0	0	0	0	1	0	0	0	0	2
MSTRG.3953	0	0	0	0	0	0	0	0	0	0	0	0	0	0	1.354	0	0	0	0	0	0	0	0	0	0	0	0	0	0	0	0	0	0	0	0	0	0	0	0	0	0	0	3	0	0	0	0	0	0
MSTRG.3982	0	0	0	0	0	0	0	0	0.351	0	0	0.174	1.055	0	0	0	0	0	0	0	0	0	0	0	0	0	0	0	0	0	0	0	0	0	0	0	2	0	0	1	6	0	0	0	0	0	0	0	0
MSTRG.3987	1.31	1.087	0.349	1.151	1.884	1.348	1.261	1.189	1.639	0.86	2.882	1.116	1.353	1.178	0.893	1.796	1.915	1.306	1.439	2.509	1.657	0.669	0.989	2.121	1.645	1.523	1.435	1.047	31.68	21.7	7.49	25.91	45.54	31.06	28.27	26.85	29.36	17.92	49.1	20.1	24.16	20.33	11.94	33.79	35.96	26.34	27.19	54.67	33.87
MSTRG.4006	7.84	5.551	6.519	9.134	7.887	7.665	7.08	7.027	8.468	9.055	9.844	7.813	7.769	6.826	8.283	9.546	9.778	9.553	12.682	11.086	11.521	11.062	11.053	9.009	6.75	5.639	9.708	6.534	190	111	140	206	191	177	159	159	152	189	168	141	139	118	111	180	184	193	240	242	236
MSTRG.4042	202.34	2058.61	1245.9	2639.4	3173.97	1459.34	1202.52	1984.85	5413.94	3630.85	2126.37	3169.65	3470.43	2590.41	1728.99	2346.53	954.188	1902.85	4501.2	5896.05	4131.68	4014	5084.59	2814.48	1772.65	2357.55	1968.64	2648.3	1543.08	12954.9	8420.12	18732.7	24186.5	10604.4	8498.51	14132.9	30582.8	23849.5	11420	17999.6	19538.8	14092	7290.91	13923	5650.33	12097.2	26806.3	40501.6	26633.6
MSTRG.4043	1.566	8.294	4.282	17.543	4.796	14.424	1.913	5.075	22.203	20.983	8.217	4.475	18.91	6.439	10.477	13.002	5.528	8.475	15.927	20.919	11.721	8.658	16.454	10.203	7.495	15.56	7.097	9.757	11.92	52.09	28.88	124.26	36.47	104.6	13.49	36.06	125.17	137.55	44.04	25.36	106.25	34.96	44.09	76.99	32.67	53.77	94.66	143.41	75.4
MSTRG.4044	0	2.672	0.311	3.702	0	0.145	0	0.148	163.72	115.999	42.855	35.348	72.987	0	0	0.354	0.177	0	164.295	158.195	132.385	135.923	221.857	0.329	0	0	0.501	0	0	16	2	25	0	1	0	1	880	725	219	191	391	0	0	2	1	0	931	1034	812
MSTRG.4045	0.733	38.53	18.518	30.07	1.906	0	0.474	1.412	238.553	102.066	77.396	38.96	96.455	8.011	5.3	3.013	1.887	2.461	234.157	261.726	133.818	198.195	261.125	6.992	5.1	12.395	7.463	8.755	5	217	112	191	13	0	3	9	1206	600	372	198	486	39	20	16	10	14	1248	1609	772
MSTRG.4051	0	0	0	0	0	0	0	0	0	0.235	0	0	0	0	0	0	0	0	1.036	0	0	0	0	0	0	0	0	0	0	0	0	0	0	0	0	0	0	1	0	0	0	0	0	0	0	0	4	0	0
MSTRG.4052	0.444	0.807	0.501	0.477	0.111	0.699	0.599	0.238	1.348	0.258	0.315	0.596	0	0.778	0.602	2.567	1.286	0.532	0.852	0.739	0.394	0.62	0.747	0.529	0.579	0.433	1.211	0.663	4	6	4	4	1	6	5	2	9	2	2	4	0	5	3	18	9	4	6	6	3
MSTRG.4089	0	1.43	0	0	0	0	0	0	0	0	0	0	0	0	0	0	0	0	0	0	0	0	0	0	0	0	0	0	0	5	0	0	0	0	0	0	0	0	0	0	0	0	0	0	0	0	0	0	0
MSTRG.4096	0	0	0	0	0	0	0	0	2.24	1.204	0.883	0.278	1.404	0	0	0	0	0	0	0	1.472	0.232	1.117	0	0	0	0	0	0	0	0	0	0	0	0	0	8	5	3	1	5	0	0	0	0	0	0	0	6
MSTRG.4127	0	0	0	0.168	0	0	0	0	0	0.182	0.668	0	0	0	0	0	0	0	0.201	0.348	0.185	1.401	2.11	0	0	0	0.19	0	0	0	0	1	0	0	0	0	0	1	3	0	0	0	0	0	0	0	1	2	1
MSTRG.4153	96.024	104.245	84.814	82.879	101.102	103.267	96.314	88.994	111.291	112.833	98.552	104.261	100.921	79.308	90.62	80.763	75.135	68.349	141.592	115.857	132.962	115.214	132.041	89.912	82.277	81.586	76.267	71.234	1901	1703	1488	1527	2000	1948	1767	1645	1632	1924	1374	1537	1475	1120	992	1244	1155	1128	2189	2066	2225
MSTRG.4154	5.47	5.293	6.261	9.45	4.45	5.802	3.737	5.921	4.994	3.975	5.001	4.122	4.291	1.296	1.601	2.251	5.042	2.36	3.351	6.334	4.353	8.747	4.476	1.901	0.993	2.407	2.124	2.175	278	222	282	447	226	281	176	281	188	174	179	156	161	47	45	89	199	100	133	290	187
MSTRG.4156	2.973	5.678	5.165	4.527	2.905	4.709	3.334	3.172	2.249	3.036	2.957	2.387	3.043	0.151	1.949	1.975	3.111	3.034	2.84	2.523	4.233	4.846	2.701	1.369	0.286	1.681	1.069	1.31	58.32	93.7	89.03	80.14	55.61	79.81	62.33	54.36	29.21	52.29	42.67	35.05	43.59	2.2	19.14	31.49	46.68	46.34	42.16	46.57	65.49
MSTRG.4157	7.909	11.761	11.552	13.637	8.808	12.059	8.032	5.014	5.304	7.755	6.219	7.365	6.475	1.707	2.232	4.663	7.012	4.59	6.536	6.964	5.556	7.115	5.121	2.489	1.681	2.488	2.084	1.718	139.81	171.46	177.23	211.04	155.4	198.28	135.81	74.75	72.67	121.94	78.12	104.53	87.15	19.67	24.16	60.66	95.92	65.91	90.34	105.88	89.33
MSTRG.4163	1.832	1.316	1.908	3.321	1.321	1.625	2.251	0.675	3.751	1.677	1.837	1.331	2.949	0.782	2.139	0.083	6.609	1.774	3.656	3.91	1.274	6.898	1.821	0	0.315	0.45	2.431	2.514	21.91	19.61	16.88	41.41	16.23	23.71	18.07	13.35	31.45	30.6	12.56	20.99	19.39	5.91	12.39	1.36	49.34	12.46	27.82	35.93	12
MSTRG.4164	1.814	1.516	1.342	1.446	1.665	1.178	1.42	1.032	2.987	3.325	3.089	1.783	2.48	1.368	1.801	1.072	2.292	1.788	3.702	2.862	3.301	2.994	2.284	1.102	0.742	1.064	1.181	0.625	98.96	68.23	64.87	73.41	90.75	61.2	71.78	52.53	120.67	156.17	118.64	72.43	99.87	53.22	54.31	45.5	97.06	81.28	157.68	140.61	152.18
MSTRG.4185	0	0	0.183	0.522	0.162	0.17	0.873	1.387	0	0	0	0	0.219	3.177	0.293	0	0.417	1.359	0	0	0	0	0	0.193	0.282	0	0	0.967	0	0	1	3	1	1	5	8	0	0	0	0	1	14	1	0	2	7	0	0	0
MSTRG.419	0	0	0	0	0	0	0	0	0	0	0	0	0	0	0	0	0	0	0	0	0	0	0	0.138	1.608	0.451	0.28	0	0	0	0	0	0	0	0	0	0	0	0	0	0	0	0	0	0	0	0	0	0
MSTRG.4213	5.495	5.325	5.943	5.324	4.851	6.345	7.692	6.041	5.403	7.036	4.499	5.348	5.352	5.131	7.648	3.634	5.039	4.391	4.713	4.04	6.318	5.036	5.032	5.97	4.399	5.318	5.879	5.786	51.39	41.09	49.25	46.34	45.33	56.54	66.66	52.75	37.43	56.67	29.63	37.24	36.95	34.23	39.55	26.44	36.59	34.23	34.42	34.03	49.94
MSTRG.4252	0.158	0	0	0	0	0	0.17	0.169	0.213	0.183	0	0	0	0.443	0.286	0.609	0	0.189	0.404	0.351	0	0.176	0	0.942	1.099	0	0	0.236	1	0	0	0	0	0	1	1	1	1	0	0	0	2	1	3	0	1	2	2	0
MSTRG.4253	0	0	0.117	0	0	0	0	0.886	0	0	0	0	0.14	0	0	0	0	0.124	0	0	0	0	0	0	0	0	0	0	0	0	1	0	0	0	0	8	0	0	0	0	1	0	0	0	0	1	0	0	0
MSTRG.4294	0	0	0	0	0	0	0	0	0	0	0	0	0	0	0	1.66	0	0	0	0	0	0	0	0	0	0	0	0	0	0	0	0	0	0	0	0	0	0	0	0	0	0	0	4	0	0	0	0	0
MSTRG.4302	0	0.446	0	0.264	1.105	0.129	0	6.439	0.497	0.142	0	0.165	0	0.516	0.222	0.158	1.106	0	0.157	0	0.145	0.411	0.33	0.146	0.854	0.479	0.298	0.367	0	3	0	2	9	1	0	49	3	1	0	1	0	3	1	1	7	0	1	0	1
MSTRG.4304	0	0	0	0.372	0.416	0.218	0	2.745	0.094	0	0.098	0	0	0	0	0	0	0	0.177	0	0	0	0.093	0.083	0	0	0	0	0	0	0	5	6	3	0	37	1	0	1	0	0	0	0	0	0	0	2	0	0
MSTRG.4306	0	0.356	0.58	0	0.22	0.077	0.158	3.617	0.198	0.085	0.104	0.197	0	0.926	0.133	0.566	0.851	0.44	0.188	0.082	0.608	0.082	0.297	0.876	0.511	0.382	0	0.548	0	4	7	0	3	1	2	46	2	1	1	2	0	9	1	6	9	5	2	1	7
MSTRG.4307	0.057	0.371	0.043	0.165	0.479	0.865	0.248	3.119	0.181	0.156	0.109	0.103	0.078	0.269	0.139	0.148	0.123	0.85	0.172	0.149	0.385	0.278	0.413	0.251	0.3	0.125	0.186	0.343	3	16	2	8	25	43	12	152	7	7	4	4	3	10	4	6	5	37	7	7	17
MSTRG.4343	0.496	0.413	0	0.247	0.878	0.303	1.329	1.047	0.87	0.212	0.476	1.176	1.038	0.056	0.208	1.314	0.058	0.721	1.139	3.255	2.343	1.256	0.75	0.843	1	0.19	2.849	0.949	4.32	2.97	0	2	7.64	2.51	10.72	8.51	5.61	1.59	2.92	7.62	6.67	0.35	1	8.9	0.39	5.23	7.74	25.52	17.24
MSTRG.4344	0	0.522	0.648	0.617	0.287	0.301	0	0.308	0	0.333	0.204	0	0	0	0	0.185	0.555	0	0	0	0	0.321	0	0.343	0	0.374	0.174	0.858	0	3	4	4	2	2	0	2	0	2	1	0	0	0	0	1	3	0	0	0	0
MSTRG.4347	2.588	2.091	2.069	1.101	2.59	2.66	2.056	1.367	1.529	1.69	1.2	1.207	1.144	1.587	1.918	2.172	1.343	1.552	1.404	1.197	1.467	1.827	1.403	1.973	1.22	2.012	1.003	1.557	144	96	102	57	144	141	106	71	63	81	47	50	47	63	59	94	58	72	61	60	69
MSTRG.4360	0.09	0.328	0.102	0.194	0.451	0.378	0.195	0	0.852	0.105	0.512	0.363	0.122	0	0.163	0.232	0.464	0.216	0.577	0.701	0.32	0.503	0.607	0.215	0	0.821	0.547	1.751	1	3	1	2	5	4	2	0	7	1	4	3	1	0	1	2	4	2	5	7	3
MSTRG.4383	0	0	0	0	0	0	0	0	0	0	0	0	0	0	0	0	0	0	0	0	0	0	0	0	0	0.312	0.29	0.358	0	0	0	0	0	0	0	0	0	0	0	0	0	0	0	0	0	0	0	0	0
MSTRG.4421	1.336	0.979	1.115	1.174	2.063	1.327	1.802	1.621	1.735	2.106	2.16	1.49	1.751	1.954	2.212	1.954	3.252	2.323	2.102	2.138	1.732	1.771	1.229	2.374	1.838	1.419	2.033	1.7	111.21	67.25	82.26	91.01	171.69	105.26	139.07	126.03	107.03	151.03	126.64	92.36	107.64	116.08	101.84	126.57	210.3	161.24	136.69	160.36	121.9
MSTRG.4492	0	0	0	0	0	0	0	0	0	0	0	0	0	0	0	0	0	0	0	0	0	0	0	0	0	0.091	0.678	5.219	0	0	0	0	0	0	0	0	0	0	0	0	0	0	0	0	0	0	0	0	0
MSTRG.4503	0.455	1.286	0	0	0.152	1.432	0	0	0	0.176	0	0	0	0	0.274	0	0	0	0	0	0	0	0	0	0	0	0	0	3	7	0	0	1	9	0	0	0	1	0	0	0	0	1	0	0	0	0	0	0
MSTRG.4504	0	0.1	0.838	0	0.083	0.519	0.267	0.53	0	0	0.117	0	0	6.012	2.685	0.318	0.956	3.463	0	0	0	0	0.111	0	1.579	0	0.2	1.602	0	1	9	0	1	6	3	6	0	0	1	0	0	52	18	3	9	35	0	0	0
MSTRG.4520	0.756	5.796	11.79	19.447	0.094	17.716	13.058	5.206	0	0.901	0.821	0	0	2.471	0.306	0.217	0	0.113	0	0	0.222	0	6.143	0	0	0	0.81	0.431	5	31	67	112	1	102	74	33	0	5	4	0	0	11	1	1	0	1	0	0	2
MSTRG.4521	23.443	43.351	52.216	87.38	18.466	78.696	61.395	61.637	21.45	21.626	33.272	31.477	25.961	11.079	7.488	8.004	6.202	7.892	44.615	50.716	60.006	39.711	47.204	9.211	16.827	10.303	10.63	12.844	203	304	411	705	160	645	482	493	136	165	204	203	168	68	35	54	40	56	300	395	441
MSTRG.4522	539.742	391.576	610.655	250.055	806.564	482.246	612.724	396.972	313.477	468.452	326.245	569.527	372.617	127.821	231.976	272.787	185.263	177.97	201.034	124.389	340.677	649.357	316.544	137.052	163.158	181.864	311.121	209.9	4191	2509	4202	1807	6258	3568	4409	2878	1803	3133	1784	3293	2136	708	996	1648	1117	1152	1219	870	2236
MSTRG.4635	60.866	65.903	72.555	73.35	55.493	58.835	55.72	52.445	51.588	44.365	42.997	62.175	44.115	39.134	35.174	34.899	30.451	28.821	46.296	48.774	51.795	48.818	59.855	36.034	39.953	37.127	40.792	44.666	798	713	843	895	727	735	677	642	501	501	397	607	427	366	255	356	310	315	474	576	574
MSTRG.466	9.68	8.65	7.148	10.114	10.268	7.538	9.146	9.747	11.202	12.534	16.533	8.567	16.013	5.566	9.359	8.027	12.18	8.723	12.739	14.412	8.814	17.64	10.689	11.922	5.9	7.083	5.951	5.598	217	160	142	211	230	161	190	204	186	242	261	143	265	89	116	140	212	163	223	291	167
MSTRG.4667	0	0	0	0	0	0	0	0	0	0.152	0	0	0	0	0	0	0.843	0	0	0.145	0	0	0	0	0	0	0	0	0	0	0	0	0	0	0	0	0	1	0	0	0	0	0	0	5	0	0	1	0
MSTRG.4749	0	0	0	0	0	0	0	0	0	0	0	0	0	0.816	0.526	0	0	0.349	0	0	0	0	0	0.521	0.507	0.568	1.158	0.217	0	0	0	0	0	0	0	0	0	0	0	0	0	4	2	0	0	2	0	0	0
MSTRG.4750	0	0	0	0	0	0	0	0	0	0	0	0.246	0.124	30.973	18.569	28.987	27.274	24.524	0	0.102	0.108	0	1.234	42.656	46.905	81.257	59.26	60.398	0	0	0	0	0	0	0	0	0	0	0	2	1	241	112	246	231	223	0	1	1
MSTRG.4754	0	0	0	0	0.301	0	2.918	2.092	0.811	0	4.267	7.264	0.204	1.685	0.815	1.738	2.129	0.901	1.539	5.505	1.422	1.846	7.079	1.434	12.812	6.062	1.276	23.568	0	0	0	0	2	0	18	13	4	0	20	36	1	8	3	9	11	5	8	33	8
MSTRG.4758	0	0	0.259	0	0	0	0	0	1.548	0	0	0	0	0	0	0	0.352	0	0	0	0	0	0	0	0	0	0	0	0	0	1	0	0	0	0	0	5	0	0	0	0	0	0	0	1.19	0	0	0	0
MSTRG.4759	0	0	0.229	0	0	0	0.219	0	3.286	0.235	0.288	0	0	0	0	0	2.301	15.329	0	0	0	0	0	0	1.412	0.264	0	0	0	0	1	0	0	0	1	0	12	1	1	0	0	0	0	0	8.81	63	0	0	0
MSTRG.4778	7.97	4.879	6.212	4.326	9.703	5.519	7.27	9.944	8.208	12.115	10.5	8.937	13.578	19.005	12.63	17.424	15.343	19.81	12.31	11.402	11.081	11.747	7.852	17.056	17.73	14.222	13.651	16.693	97	49	67	49	118	64	82	113	74	127	90	81	122	165	85	165	145	201	117	125	114
MSTRG.4779	0	0	0.115	0	0	0.107	0	0	0.275	1.417	0.578	0.547	0.827	0.143	0.184	0.131	0.655	0	0.13	1.355	0.481	0.682	0.685	0.243	0.531	0.132	0.37	0	0	0	1	0	0	1	0	0	2	12	4	4	6	1	1	1	5	0	1	12	4
MSTRG.4792	1.874	8.568	6.921	4.21	9.462	24.048	3.769	43.609	0.46	0.593	0.605	0	0	0	0	0	0.329	0	0.109	0	0.705	0	2.866	0.203	0	0	0	0.509	22	83	72	46	111	269	41	478	4	6	5	0	0	0	0	0	3	0	1	0	7
MSTRG.4877	0	0.107	0	0	0.354	0	0	0.095	0.955	0	0	0.356	0.12	0.248	0.16	0.568	0.114	0.106	0.226	0.295	0	0.099	0	0.528	0.308	0	0.214	0.528	0	1	0	0	4	0	0	1	8	0	0	3	1	2	1	5	1	1	2	3	0
MSTRG.5060	0.552	0	0.935	0	0	0	0	0	0	0	0	0	0	0	0	0	0.288	0.663	0	0	0	0	0	0.33	0	0	0.62	0	2	0	3	0	0	0	0	0	0	0	0	0	0	0	0	0	0.81	2	0	0	0
MSTRG.5071	1.335	0.708	0.753	0.986	2.254	0.35	1.575	0.179	6.702	2.325	6.338	4.314	3.277	2.632	1.735	1.823	3.814	1.801	9.989	3.705	2.764	2.143	1.516	8.311	1.597	3.855	1.973	5.422	32	14	16	22	54	8	35	4	119	48	107	77	58	45	23	34	71	36	187	80	56
MSTRG.5073	0.51	0.155	0	0	0.255	0	0	0	0	0.296	0.181	0	0	0	1.153	0	0	0	0	0.708	0.302	0	0	0	0.222	0	0	0	4	1	0	0	2	0	0	0	0	2	1	0	0	0	5	0	0	0	0	5	2
MSTRG.5140	0.706	0	0	0	0	0	0	0	0	0	0	0	0	0	0	0	0	0	0	0.261	0	0	0	0	0	0	0	0	3	0	0	0	0	0	0	0	0	0	0	0	0	0	0	0	0	0	0	1	0
MSTRG.5146	2.759	2.435	1.874	2.303	1.327	1.789	1.937	1.98	2.351	2.426	2.891	1.439	2.395	1.251	2.32	1.894	2.703	1.8	3.041	3.063	2.607	2.511	2.829	1.747	2.786	2.328	2.87	2.078	103	75	62	80	49.49	63.63	67	69	65	78	76	40	66	33.32	47.88	55	78.34	56	88.64	103	82.26
MSTRG.5158	0.352	0.284	0	0.252	0.941	0.246	0.887	0.251	0	0	0.5	0.315	0	0.329	0.212	0.905	0.302	0	0.601	0.652	0.833	0.393	0.316	0.42	0.204	0	0.285	0.526	3	2	0	2	8.01	2	7	2	0	0	3	2	0	2	1	6	2	0	4	5	6
MSTRG.5198	0.12	0	0	0	0	0	0	0	0.162	0.139	0	0.161	0.162	0	0.217	0.308	0	0.287	0	0.665	1.133	0.803	0.322	0	0	0	0.145	0.895	1	0	0	0	0	0	0	0	1	1	0	1	1	0	1	2	0	2	0	5	8
MSTRG.5199	20.772	14.368	15.814	22.809	25.071	16.896	27.816	32.633	15.1	18.742	33.734	13.155	20.546	21.557	22.283	19.837	18.885	21.218	13.362	15.662	25.866	14.829	23.036	18.667	14.349	17.804	29.552	13.881	202.89	115.81	136.89	207.34	244.7	157.25	251.78	297.61	109.25	157.68	232.05	95.68	148.16	150.2	120.35	150.75	143.23	172.77	101.92	137.8	213.56
MSTRG.5204	0.409	0.198	0.462	0.879	0.737	0.344	0.618	1.403	4.199	0.19	0.814	7.475	1.33	6.655	4.885	2.84	8.96	4.124	32.807	5.907	28.276	6.126	27.765	5.273	17.805	8.629	6.452	40.107	5	2	5	10	9	4	7	16	38	2	7	68	12	58	33	27	85	42	313	65	292
MSTRG.5210	1.54	1.766	1.461	1.673	2.46	1.478	1.912	1.742	2.158	2.43	3.162	2.615	1.889	1.445	1.235	2.076	1.637	2.334	3.244	2.097	1.779	1.827	3.071	1.401	1.429	1.569	1.714	0.792	88	103	91	99	160	96	129	97	111	181	133	128	114	67	46	92	93	108	149	133	115
MSTRG.5227	0.65	0.788	0.734	1.258	1.302	2.457	1.123	1.95	1.405	0.906	1.662	0.349	1.586	55.251	42.108	57.344	50.591	48.683	0.5	0.866	0.462	1.017	0.35	42.365	71.305	79.738	56.474	52.272	5	5	5	9	10	18	8	14	8	6	9	2	9	303	179	343	302	312	3	6	3
MSTRG.5246	0	0	0	0	0	0	0	0	0	0	0	0	0	0	0	0	0	0	0	0	0	0	0	0	1.09	0	0	0.312	0	0	0	0	0	0	0	0	0	0	0	0	0	0	0	0	0	0	0	0	0
MSTRG.5251	0	0.864	1.006	0.138	0.512	0.374	0.038	0.382	1.204	0.414	0.253	0	0.242	0.25	0.516	0	0	0	0.457	1.188	0.633	1.086	0.48	1.157	2.172	0.529	0.433	0.266	0	4	5	0.72	2.87	2	0.2	2	5	2	1	0	1	1	1.6	0	0	0	2	6	3
MSTRG.5274	0	0	0	0	0	0	0	0	0	0	0	1.276	0.858	0	0	0	0	0	0	0	0	0.354	0	0	0	0	0	0	0	0	0	0	0	0	0	0	0	0	0	3	2	0	0	0	0	0	0	0	0
MSTRG.5275	2.252	2.095	1.809	1.669	2.071	1.998	1.644	0.704	1.679	1.397	1.955	2.447	1.935	1.65	0.653	1.865	2.171	2.058	2.54	4.426	7.194	1.587	4.682	2.449	2.514	4.312	2.593	1.741	21.2	16.27	15.09	14.62	19.48	17.92	14.34	6.19	11.71	11.33	12.96	17.15	13.45	11.08	3.4	13.66	15.87	16.15	18.67	37.53	57.24
MSTRG.5291	1.639	1.412	1.233	1.644	1.531	2.867	1.965	2.965	0.492	0.465	0.983	0.391	0.345	1.021	0.725	0.421	0.844	0.612	0.606	0.566	0.905	0.651	0.883	0.739	1.078	0.711	0.707	0.653	45	32	30	42	42	75	50	76	10	11	19	8	7	20	11	9	18	14	13	14	21
MSTRG.5293	0	1.797	0.372	0.531	0.33	0.864	0.356	0.176	0.667	0.191	0.234	0.442	0.446	2.309	0.596	0.212	1.273	0.395	1.266	0.914	0.78	0.92	0.887	0.393	0	0.429	0	0.246	0	9	2	3	2	5	2	1	3	1	1	2	2	10	2	1	6	2	6	5	4
MSTRG.5294	0.832	0	0	0	0	0	0	0	0	0	0	0	0	0	0	0.357	1.072	0	0	0	0	0	0	0	0	0	0	0	3	0	0	0	0	0	0	0	0	0	0	0	0	0	0	1	3	0	0	0	0
MSTRG.5297	0	0	0	0	0	0	0	0	0	0.189	0	0	0	0	0	0	0	0	0.209	0	0	0	0	0	0	0	0	0	0	0	0	0	0	0	0	0	0	1	0	0	0	0	0	0	0	0	1	0	0
MSTRG.5305	0	0	0	0	0	0	0	0	0	0	0	0	0	0	0	0	0	0	0	0	0	0	0	0	0	0	0.281	1.385	0	0	0	0	0	0	0	0	0	0	0	0	0	0	0	0	0	0	0	0	0
MSTRG.5307	2.616	2.756	3.348	3.667	3.862	3.309	2.719	3.547	1.773	0.812	2.484	2.892	2.725	1.226	3.447	2.586	1.993	3.023	1.907	2.43	3.097	3.351	2.437	4.369	1.079	2.049	2.864	1.96	29.91	26	33.92	39.01	44.12	36.04	28.8	37.86	15.01	8	20	24.62	23	10	21.79	23	17.69	28.81	17.02	25.02	29.93
MSTRG.5315	24.627	30.224	19.901	30.948	27.675	33.512	30.629	40.906	29.444	33.56	33.637	24.945	34.914	62.758	53.975	51.235	49.994	58.709	29.933	28.731	23.457	27.509	33.852	46.562	56.659	73.342	55.431	56.589	236	239	169	276	265	306	272	366	209	277	227	178	247	429	286	382	372	469	224	248	190
MSTRG.5316	0	0	0	0	0	0	0	0	0	0.122	0	0	0.712	0.737	0	0	0	0	0	0	0	0	0	0	0	0	0.128	0.157	0	0	0	0	0	0	0	0	0	1	0	0	5	5	0	0	0	0	0	0	0
MSTRG.5340	2.014	2.072	3.087	2.496	1.643	1.273	1.086	1.538	1.754	1.429	2.427	1.47	1.482	2.296	1.874	1.143	1.936	1.805	3.065	3.534	2.751	2.903	2.962	2.576	1.954	2.31	2.448	1.839	29.45	25	40	33.96	24	17.74	14.71	21	19	18	24.99	16	16	23.95	15.15	13	21.98	22	35	46.54	34
MSTRG.5370	0	0	0	0	0	0	0	0	0	0.832	0	0.349	0	0.732	0	0	0	0	0	0	0.307	0	0	0.031	0	0	0	0	0	0	0	0	0	0	0	0	0	2.76	0	1	0	2.01	0	0	0	0	0	0	1
MSTRG.539	1.503	1.118	0.7	0.868	0.678	0.658	0.838	0.636	0.572	0.713	0.439	0.441	0.884	1.575	1.551	1.338	2.677	1.204	1.544	1.043	0.659	1.321	1.048	2.83	3.713	2.281	1.588	2.645	120	74	50	64	54	51	62	48	36	50	25	25	52	90.25	66	86	170	79.87	101	76	44.97
MSTRG.5424	0.457	0.185	0.287	0.218	0.56	0.16	0.274	0.218	0.206	0.236	0.505	0.341	0.482	0.784	0.46	0.065	0.916	0.488	0.456	0.282	0.241	0	0.068	0.243	0	0	0.123	0.456	9	3	5	4	11	3	5	4	3	4	7	5	7	11	5	1	14	8	7	5	4
MSTRG.5444	0	0.504	0.804	0.147	1.554	0.772	0.339	0.128	0.1	0.127	0.318	0.298	0.344	0.197	0	0	0.466	0.418	0.349	0	0.102	0.469	0.33	0	0.171	0.388	0.117	1.074	0	5.67	9.72	1.87	21.17	10.03	4.28	1.63	1.01	1.49	3.05	3.03	3.46	1.92	0	0	4.93	4.75	3.72	0	1.18
MSTRG.5445	0	0	0	0	0	0	0.49	0.729	0.919	0	0	0	0.615	0	0	0	0	0	0	0	0	0	0	0	0.395	0	0	0	0	0	0	0	0	0	2	3	3	0	0	0	2	0	0	0	0	0	0	0	0
MSTRG.5448	1.346	2.537	2.003	3.017	3.873	3.177	5.315	4.801	6.415	4.708	5.775	5.32	6.138	8.584	4.09	8.754	9.823	8.177	5.401	5.742	7.243	6.704	6.642	9.344	7.717	7.929	6.447	13.133	13.19	20.51	17.39	27.51	37.92	29.66	48.26	43.92	46.56	39.73	39.85	38.82	44.4	60	22.16	66.74	74.74	66.79	41.33	50.68	59.99
MSTRG.5451	1.256	1.205	1.396	0.922	2.114	2.933	3.018	2.181	0.525	0.998	0.401	0.486	0.45	0.43	0.95	1.294	0.684	0.454	0.631	0.35	0.388	0.281	0.293	0.984	0.682	0.657	0.729	0.937	94	72	87	59	158	210	206	147	29	63	20	28	28	27	36	67	37	30	38	26	23
MSTRG.5460	1.88	1.521	1.797	1.711	0.836	0.707	1.067	0.603	1.55	1.422	1.109	2.94	1.292	0.73	0.673	0.64	0.729	0.619	1.055	0.918	1.167	1.109	0.763	0.425	0.453	0.199	0.525	0.702	122.79	82	104	104	54.56	44	64.6	36.76	75	80	51	143	62.33	34	24.32	32.52	37	33.73	53.81	54	64.42
MSTRG.5502	0	0.511	0.159	0	0	0.147	0.91	0	0	0.163	0	0.189	0	0.664	0.254	0.361	0.181	0	0.18	0.312	0	0.471	0	0.67	0	0.366	0	0.42	0	3	1	0	0	1	6	0	0	1	0	1	0	3.37	1	2	1	0	1	2	0
MSTRG.5555	0	0.261	0	0	0	0	0	0.231	0	0	0	0	0	0	0	0	0	0.259	0	0	0	0	0	0.515	0	0	0	0	0	1	0	0	0	0	0	1	0	0	0	0	0	0	0	0	0	1	0	0	0
MSTRG.5600	0	0	0	0	0	0	0	0	0	0	0	0	0	0	0	0	0	0	0	0	0	0	0	0	0	0	0	1.217	0	0	0	0	0	0	0	0	0	0	0	0	0	0	0	0	0	0	0	0	0
MSTRG.5651	1.132	1.533	1.352	0.798	0.799	1.397	0.847	0.635	1.563	0.773	1.134	0.983	0.451	1.822	1.084	1.112	2.052	1.437	1.208	1.694	1.484	1.208	0.986	0.874	1.499	1.976	2.261	0.995	17	19	18	11.16	12	20	11.79	8.91	17.39	10	12	11	5	19.52	9	13	23.93	18	14.17	22.92	18.84
MSTRG.5656	0	0	0.18	0.62	0.32	0.839	0	0.171	0	0	0	0	0.433	0	0.289	0	0.206	0.192	0.205	0	0.189	0	0	0.572	0	0.208	0	0.697	0	0	1	3.61	2	5	0	1	0	0	0	0	2	0	1	0	1	1	1	0	1
MSTRG.5663	0.183	1.774	0.344	1.377	0.672	0.32	0.329	0.392	0.082	0.425	0.087	0.328	0.331	0	0.221	0	0	0	0	0.068	0.289	0.204	0.164	0	0	0	0.074	0.091	3	24	5	21	11	5	5	6	1	6	1	4	4	0	2	0	0	0	0	1	4
MSTRG.5682	0.712	0.772	0.423	0.724	0.712	0.55	0.93	1.123	18.608	4.74	1.489	0.151	0.507	4.935	1.152	2.744	1.736	2.651	1.199	0.125	0.089	0.126	0.302	2.145	2.216	2.584	2.044	1.455	19	17	10	18	19	14	23	28	368	109	28	3	10	94	17	57	36	59	25	3	2
MSTRG.5695	0.136	0	0.248	0	0.288	0.306	0.294	0	0.171	0	0.269	0	0	0.191	0.493	0.351	0.351	0.327	1.048	0.933	0.807	0.253	0.257	0.911	1.661	0.371	0.374	0.218	1	0	1.61	0	2.11	2.14	2	0	0.93	0	1.39	0	0	1	2	2	2	2	6	6.16	5
MSTRG.5696	1.313	2.587	1.687	2.11	1.951	1.294	1.049	1.207	2.624	2.035	1.595	2.128	2.009	1.001	1.002	0.857	0.524	1.575	2.412	1.161	2.374	2.283	2.439	0.941	0.894	1.051	1.463	1.364	43.1	70.06	49.05	64.44	63.99	40.47	31.91	36.97	63.78	57.52	36.85	51.99	48.67	23.44	18.19	21.88	13.36	43.08	61.82	34.31	65.86
MSTRG.5749	0.421	0.306	0.19	0.272	0.253	0	0.273	0.451	0	0.587	0.12	0	0.571	0.473	0	0.433	0	0.202	3.022	0.562	0.499	0	0.34	0.402	0.147	0.878	0	0	5	3	2	3	3	0	3	5	0	6	1	0	5	4	0	4	0	2	28	6	5
MSTRG.5755	4.693	2.827	3.592	3.943	5.471	4.006	4.531	4.911	4.85	5.106	4.875	4.917	5.436	4.511	4.365	4.324	5.783	4.85	6.604	5.186	6.562	6.193	5.027	3.807	3.719	3.562	3.236	2.999	367.3	182.45	249.3	287.34	427.74	299.11	328.43	358.93	281.19	344	269	287	313.87	251.56	189	263.72	351.5	316.54	403.87	365.63	433.69
MSTRG.5886	3.45	1.455	1.285	1.853	1.718	1.908	1.246	0.361	1.032	1.091	1.603	1.254	1.824	2.484	2.391	2.826	5.617	4.184	1.994	0.961	2.095	1.478	1.157	3.466	1.138	1.264	1.329	1.364	57.57	20.03	19	28.78	28.64	30.34	19.27	5.62	12.75	15.68	18.84	15.58	22.47	29.57	22.06	36.69	72.77	58.19	25.98	14.45	29.55
MSTRG.5887	1.394	0.205	1.202	0.774	2.375	0.975	1.259	1.294	2.863	1.855	2.541	3.052	1.822	2.668	2.157	1.394	3.009	3.63	2.948	2.538	2.657	1.558	2.281	1.783	1.997	2.732	2.614	3.187	23.61	2.86	18.03	12.19	40.18	15.73	19.75	20.45	35.91	27.05	30.3	38.48	22.77	32.22	20.19	18.37	39.56	51.24	38.98	38.71	38.03
MSTRG.5889	0.53	0.404	0.345	0.269	0.473	0.437	0.27	0.238	0.45	0.258	0.71	0.41	0.263	0.627	0.502	0.178	0.537	0.533	0.569	0.524	0.132	0.341	0.411	0.563	0.532	0.325	0.303	0.788	19.07	12	11	9	17	15	9	8	12	8	18	11	7	16.1	10	5	15	16	16	17	4.01
MSTRG.5948	0.661	0.4	0.839	0.799	0	1.04	0.891	1.15	0.223	0.479	0.938	0.665	0.447	0	0.149	0.425	0.213	0.099	0.423	0.458	0.293	0.461	0.556	0.394	1.006	1.182	1.202	0.37	8	4	9	9	0	12	10	13	2	5	8	6	4	0	1	4	2	1	4	5	3
MSTRG.5949	0.226	0.365	0.255	0	0.452	0.474	0	0	0.406	0.175	0.534	0.505	0	0.422	0.544	0.097	0.291	0.271	0.193	0.918	0.712	0.168	0.607	0.718	0.262	0.587	0.274	0.449	3	4	3	0	6	6	0	0	4	2	5	5	0	4	4	1	3	3	2	11	8
MSTRG.6018	0.23	0.278	0	0	0	0	0.124	0.246	1.086	0.4	0.163	0.154	0.156	0	0.416	0	0	0.551	0	0.128	0	0.128	0	0.548	0.2	0.15	0.279	0.343	2	2	0	0	0	0	1	2	7	3	1	1	1	0	2	0	0	4	0	1	0
MSTRG.6094	3.456	2.688	2.496	2.951	2.821	2.091	2.432	2.195	3.498	3.942	1.71	1.742	3.59	3.032	3.682	3.019	2.845	3.856	4.634	3.723	3.44	5.629	2.941	4.171	5.999	4.98	3.947	5.688	155	99.46	99.21	123.15	126.4	89.35	101.09	91.92	116.21	152.29	54	58.19	118.85	97	91.31	105.35	99.09	144.18	162.28	150.41	130.42
MSTRG.6100	2.318	1.837	1.811	2.395	1.428	1.965	2.213	2.101	0.843	0.725	0.253	0.479	0.242	0.375	1.129	1.146	0.804	0.963	0.685	0.297	0.211	0.199	0	1.915	0.931	0.232	1.081	0.4	26	17	18	25	16	21	23	22	7	7	2	4	2	3	7	10	7	9	6	3	2
MSTRG.6109	0.178	0	0	0.573	0.178	0.56	0	0	1.2	0	0	0.239	0.482	0.249	0.643	0	0.916	0.213	0.683	0.197	1.262	0	0.479	1.061	0.619	0	0.863	0.531	1	0	0	3	1	3	0	0	5	0	0	1	2	1	2	0	4	1	3	1	6
MSTRG.6120	0	0	0	0.138	0	0	0.277	0	0	0	0	0.517	0.521	0	0	0.165	0.496	0.308	0.164	0.285	0.455	0.143	0.345	0.306	0	0.167	0.156	0.958	0	0	0	1	0	0	2	0	0	0	0	3	3	0	0	1	3	2	1	2	3
MSTRG.6148	0.605	0.333	0.124	0.443	0.661	0.231	0.267	0.501	0.557	0.255	0.156	0.406	1.006	0.386	0.497	0.601	0.602	0.693	0.247	0.214	0.195	0.829	0.222	0.361	0.479	0.859	0.534	0.781	22	10	4	15	24	8	9	17	15	8	4	11	27	10	10	17	17	21	7	7	6
MSTRG.6229	5.324	3.606	7.333	3.702	7.836	6.327	5.745	6.876	9.936	9.999	10.117	7.781	8.166	13.501	15.434	11.372	10.588	15.779	12.032	7.215	10.467	8.396	8.537	13.825	9.402	10.496	11.395	12.632	68	38	83	44	100	77	68	82	94	110	91	74	77	123	109	113	105	168	120	83	113
MSTRG.6249	0	0	0	0	0.094	0	0	0	0	0	0	0	0	0.657	0.169	0.12	1.206	0.112	0	0	0	0	0	0	0.326	0.122	0.227	0	0	0	0	0	1	0	0	0	0	0	0	0	0	5	1	1	10	1	0	0	0
MSTRG.6268	2.192	1.852	1.125	2.284	1.197	1.116	2.366	1.992	1.614	1.851	1.604	1.695	2.52	2.049	1.562	1.622	2.139	1.355	3.148	2.95	2.279	1.781	2.951	1.585	1.156	1.297	1.611	2.382	33	23	15	32	18	16	33	28	18	24	17	19	28	22	13	19	25	17	37	40	29
MSTRG.6392	0.18	0.218	0	0.386	0	0	0	0	0	1.044	0.511	0	0	0	0.65	0	0.232	0.431	0.23	0	0	0.201	0.242	0	0	0.234	0.654	0	1	1	0	2	0	0	0	0	0	5	2	0	0	0	2	0	1	2	1	0	0
MSTRG.6431	0.664	0.64	0.5	0.75	0.511	0.554	0.349	0.547	0.989	1.147	0.653	1.189	0.508	0.645	0.678	0.919	0.834	1.165	0.654	0.908	0.967	0.628	1.215	0.731	0.593	0.82	0.661	1.018	39	31	26	41	30	31	19	30	43	58	27	52	22	27	22	42	38	57	30	48	48
MSTRG.6581	0	0	0.336	0.64	0.298	0.312	0.643	0.319	0	0	0	0	0	0	0	0	0	0	0	0	0	0	0.401	0	0	1.163	0	0	0	0	1	2	1	1	2	1	0	0	0	0	0	0	0	0	0	0	0	0	0
MSTRG.6618	0.977	0.736	1.29	0.14	0.065	0.358	0.141	0.29	2.913	1.989	2.166	2.529	2.121	0	0	0	0	0.058	3.485	3.532	2.566	1.271	2.166	0.078	0	0.17	0	0	16	10	19	2	1	7	2	5	35	29	28	33	24	0	0	0	0	1	47	54	38
MSTRG.6632	0	0	0.105	0	1.022	0	0.1	0.099	0.251	0.216	0.264	0.624	0.252	0	0.336	0.239	0.12	0	0.357	0.206	0.549	0.622	0.125	0.665	0.323	0.121	0.338	0.139	0	0	1	0	11	0	1	1	2	2	2	5	2	0	2	2	1	0	3	2	5
MSTRG.6671	0.926	0.561	0.849	0.373	0.753	0.79	0.937	0.186	1.329	0.807	0.411	1.166	0.471	0.731	0.733	0.447	0.969	1.042	0.593	1.029	0.891	1.164	0.39	0.553	0.907	0.301	0.772	0.605	16	8	13	6	13	13	15	3	17	12	5	15	6	9	7	6	13	15	8	16	13
MSTRG.6675	1.388	2.271	2.037	2.909	2.084	2.623	1.723	1.19	1.312	0.645	1.577	1.212	1.222	1.265	0.753	2.498	0.805	1.166	1.422	0.617	1.314	0.853	2.056	1.574	2.416	2.259	2.778	3.007	20	27	26	39	30	36	23	16	14	8	16	13	13	13	6	28	9	14	16	8	16
MSTRG.6677	0	0	0	0.155	0.766	0	0.311	0.308	0.777	0.501	10.664	0.343	0.284	485.102	352.219	750.517	408.279	277.697	0.369	0.445	0.17	0.117	4.339	219.034	485.441	636.168	335.227	457.768	0	0	0	1	6	0	2	2	4	3	54	2	2	2523.94	1425.97	4238.96	2328.78	1691.93	2	3	1
MSTRG.6678	0	0	0	0	0	0	0	0	0	0.153	0	0	0	1.123	0.724	0.347	1.57	0.328	0	0	0	0	0	0.647	0	0.886	0.83	0	0	0	0	0	0	0	0	0	0	1	0	0	0	6.06	3.03	2.04	9.22	2.07	0	0	0
MSTRG.6679	0	0	0	0	0	0	0	0	0	0	0	0	0	0.271	0	0	0.746	0	0	0	0	0	0	0.461	1.345	0.754	0	0	0	0	0	0	0	0	0	0	0	0	0	0	0	1	0	0	3	0	0	0	0
MSTRG.6681	0	0	0	0	0	0	0	0	0	0	1.156	0	0	58.189	39.742	66.165	63.153	41.982	0	0	0	0	0	19.906	29.036	44.755	29.118	35.564	0	0	0	0	0	0	0	0	0	0	4	0	0	204	108	253	241	172	0	0	0
MSTRG.6703	0	0	0	0	0.818	0.857	0.294	0.194	0	0	0	0	0	0.509	1.149	1.05	1.286	1.307	0	0	0	0	0.122	1.3	1.422	1.3	0.991	0.814	0	0	0	0	9	9	3	2	0	0	0	0	0	4	7	9	11	12	0	0	0
MSTRG.6804	0.183	0.221	0	0	1.28	0.128	0.066	3.522	0	0	0.086	0.082	0.082	0	0.11	0	0	0	0	0.068	0	0.068	0	0	0.106	0	0.222	0.273	3	3	0	0	21	2	1	54	0	0	1	1	1	0	1	0	0	0	0	1	0
MSTRG.6832	0.905	1.608	0.953	1.167	3.2	3.165	1.302	1.163	0.896	2.241	0.857	1.701	0.899	0.169	0.436	2.326	4.894	0.362	2.317	1.138	1.427	1.145	0.568	1.439	1.26	1.492	1.024	1.081	15	22	14	18	53	50	20	18	11	32	10	21	11	2	4	30	63	5	30	17	20
MSTRG.6857	0	0.095	0.088	0	0	0.082	0.338	0	0	0.091	0	0	0	1.207	0	0	0.403	0.188	0	0	0	0	0.105	0	0.136	0.102	0	0.117	0	1	1	0	0	1	4	0	0	1	0	0	0	11	0	0	4	2	0	0	0
MSTRG.6935	0	0.102	0	0.675	0	0.264	0	0.2	0	0.374	0.266	0	0	3.031	1.12	0	0.413	1.201	0	0	0	0.627	0.676	0	0.146	1.367	1.011	0.559	0	1	0	5	0	3	0	1	0	2	1	0	0	19	4	0	2	9	0	0	0
MSTRG.71	0.401	0.694	0.452	0.369	0.974	1.141	0.278	0.46	0.58	0.598	1.016	0.577	0.504	0.241	0.259	0.221	0.663	0.103	0.366	0.445	0.237	0.384	0.231	0.546	0.697	0.037	0.312	0.513	14	20	14	12	34	38	9	15	15	18	25	15	13	6	5	6	18	3	10	14	7
MSTRG.718	2.012	3.944	3.138	4.768	3.79	7.017	2.362	1.774	2.157	3.847	3.949	2.066	1.763	8.207	5.243	3.802	3.277	4.046	3.334	1.971	1.942	2.897	3.106	9.177	2.162	7.547	5.022	4.95	34	55	47	75	64	113	37	28	27	56	47	26	22	98.94	49	50	43	57	44	30	27.74
MSTRG.7181	7.212	11.329	13.112	27.123	41.167	28.033	6.918	203.262	19.473	6.668	6.827	5.56	7.96	20.22	5.555	7.21	5.332	10.414	21.036	24.317	18.96	16.41	28.225	21.192	37.419	10.777	25.429	11.772	54	70	87	189	308	200	48	1421	108	43	36	31	44	108	23	42	31	65	123	164	120
MSTRG.7192	0	0	0	0	0	0	0	0	0	0	0.127	0	0	0.501	0.647	1.264	0.115	0	0	0	0	0	0	1.173	0.622	0.931	0	1.336	0	0	0	0	0	0	0	0	0	0	1	0	0	4	4	11	1	0	0	0	0
MSTRG.7196	0	0.184	0	0	0	0.16	0	0.488	0	0	0	0	0.412	0.639	0	0.782	0	0.182	0.584	0	0	0.17	0	0	1.058	0.396	0.369	0	0	1	0	0	0	1	0	3	0	0	0	0	2	3	0	4	0	1	3	0	0
MSTRG.7222	0.878	0.387	0.721	1.115	0.719	1.173	0.862	0.428	0.431	0.556	0.794	0.214	0.433	0.783	1.877	1.539	0.823	1.245	1.022	0.798	0.378	0.357	1.934	0.762	0.834	0.935	0.387	0	11	4	8	13	9	14	10	5	4	6	7	2	4	7	13	15	8	13	10	9	4
MSTRG.724	7.887	1.842	5.063	3.888	4.128	2.582	3.982	3.72	9.085	10.502	7.193	9.232	6.371	5.681	4.057	2.418	7.362	5.816	8.062	7.873	8.218	9.78	2.63	5.266	2.015	1.695	3.861	3.783	109	21	62	50	57	34	51	48	93	125	70	95	65	56	31	26	79	67	87	98	96
MSTRG.7240	0.124	0.151	0.14	0.067	0.623	0	0.201	0.267	0.168	0.506	0	0.251	0.169	2.443	2.589	1.52	4.408	4.628	0.08	0.138	1.031	0.348	0.251	0.817	1.733	0.81	1.585	1.023	2	2	2	1	10	0	3	4	2	7	0	3	2	28	23	19	55	62	1	2	14
MSTRG.736	1.254	0.288	0.73	0.908	4.9	3.49	4.856	3.732	0.339	0.475	0.244	0.354	0.411	0.814	0.692	0.814	0.867	0.982	0.423	0.366	0.312	0.428	0.48	1.496	0.896	1.031	0.96	0.71	95	18	49	64	371	252	341	264	19	31	13	20	23	44	29	48	51	62	25	25	20
MSTRG.7413	0.596	1.448	0.554	0.361	1.186	3.504	0.021	8.609	0	0	0	0.024	0.196	0.076	0.261	0.348	0.116	0.238	0.226	1.098	0.192	0.064	0.194	0.834	1.998	0.047	0.247	0.138	33.01	66.2	27.21	18.62	65.62	184.9	1.09	445.21	0	0	0	1	8	3	8	15	5	11	9.79	54.79	9
MSTRG.7414	0.556	1.635	0.463	1.322	1.335	1.463	0.184	26.392	0.094	0.04	0.099	0.374	0.047	0	0	0	0.09	0.167	0.321	0.664	0	0.264	0	0.302	0.206	0	0.073	0.098	15.99	38.8	11.79	35.38	38.38	40.1	4.91	708.79	2	1	2	8	1	0	0	0	2	4	7.21	17.21	0
MSTRG.7469	1.314	1.138	0.847	1.563	0.752	0.985	1.671	1.005	1.204	2.615	2.999	2.332	2.289	1.118	0.934	2.111	1.33	0.901	2.885	2.918	3.554	3.775	2.59	1.176	1.715	1.1	2.106	1.823	28	20	16	31	16	20	33	20	19	48	45	37	36	17	11	35	22	16	48	56	64
MSTRG.7479	8.624	5.498	7.426	6.91	15.017	8.685	15.009	21.785	32.978	39.647	40.067	35.617	39.774	56.887	45.89	33.575	46.611	44.134	39.325	35.034	31.848	38.089	19.662	29.738	33.661	17.908	18.863	19.587	173	91	132	129	301	166	279	408	490	685	566	532	589	814	509	524	726	738	616	633	540
MSTRG.7503	0.709	0.215	0.4	0.191	1.42	0.558	0.383	2.469	0	0	0	0	0	0	0	0	0	0	0	0	0	0	0	0	0	0	0	0	4	1	2	1	8	3	2	13	0	0	0	0	0	0	0	0	0	0	0	0	0
MSTRG.7586	1.997	1.902	1.771	0.92	1.428	0.599	1.693	0.306	2.118	1.987	2.431	2.682	1.353	0.2	0.516	0.917	0.551	2.225	2.192	0.633	1.181	0.637	0	1.021	0.993	0.186	1.211	2.344	14	11	11	6	10	4	11	2	11	12	12	14	7	1	2	5	3	13	12	4	7
MSTRG.7603	11.604	14.363	13.514	10.868	8.508	7.229	8.638	5.516	7.54	9.294	7.049	7.833	6.808	2.262	3.254	3.509	2.158	2.754	3.894	5.305	5.212	5.199	5.179	2.443	1.188	1.777	2.032	2.41	187	191	193	163	137	111	129	83	90	129	80	94	81	26	29	44	27	37	49	77	71
MSTRG.7646	0	0	0	0	0	0	0	0	0	0	0	0.366	0	0	0	0	0	0	0	0	0	0	0	0	0	0	0	0	0	0	0	0	0	0	0	0	0	0	0	1	0	0	0	0	0	0	0	0	0
MSTRG.7678	3.994	4.992	5.352	6.036	7.12	5.502	6.465	18.315	9.605	4.927	14.711	8.381	9.807	11.199	10.384	10.268	6.269	6.139	12.468	8.869	9.156	12.548	14.45	15.339	14.988	8.61	12.867	13.24	32	33	38	45	57	42	48	137	57	34	83	50	58	64	46	64	39	41	78	64	62
MSTRG.7783	0.184	0.112	0.416	1.434	0.276	0.821	0.447	0.937	0.062	0	0.196	0.124	0	1.936	0.666	0	0	0.773	0.059	0	0.054	0	0.248	0	0	0.24	0	0	4	2	8	29	6	17	9	19	1	0	3	2	0	30	8	0	0	14	1	0	1
MSTRG.7954	0	0	0	0	0	0	0	0	0.469	0	5.175	0.233	2.821	0	0	0.223	0	1.041	0.444	0.578	0.411	1.163	0.467	0	3.926	0.678	0	1.815	0	0	0	0	0	0	0	0	2	0	21	1	12	0	0	1	0	5	2	3	2
MSTRG.7976	0	0	0	0	0.179	0	0	0.192	0	0	0	0	0	0	0	0	0.461	0	0	0	0.423	0.399	0.241	0	0.311	0	0	0.534	0	0	0	0	1	0	0	1	0	0	0	0	0	0	0	0	2	0	0	0	2
MSTRG.8043	7.79	8.245	8.626	8.652	10.866	8.582	7.75	11.465	11.989	9.262	10.099	10.238	9.538	4.41	7.683	10.056	7.282	6.936	10.348	10.966	10.705	14.428	9.927	6.742	8.776	8.529	5.881	7.604	254.81	222.54	250.04	263.35	355.12	267.45	234.9	350.13	290.46	260.93	232.61	249.34	230.32	102.89	138.96	255.91	184.94	189.12	264.32	323.08	295.96
MSTRG.8044	0	0	0.169	0	0.15	0.315	0.485	0.321	0.202	0.174	0.851	0.403	0.203	191.86	133.923	184.576	174.906	156.083	0	0.166	0.355	0	1.211	200.836	240.259	279.189	235.606	312.619	0	0	1	0	1	2	3	2	1	1	4	2	1	913	494	958	906	868	0	1	2
MSTRG.8077	1.416	1.501	1.754	1.971	1.711	3.018	1.5	3.16	1.759	1.102	1.454	2.106	1.292	2.009	0.988	0.957	1.188	0.988	2.37	2.97	1.474	1.836	1.9	1.492	0.618	1.229	1.387	1.593	31.77	27.79	34.87	41.15	38.35	64.5	31.19	66.19	29.22	21.3	22.97	35.17	21.39	32.14	12.25	16.71	20.69	18.47	41.51	60.02	27.95
MSTRG.8093	2.361	1.043	2.419	2.574	3.169	5.079	1.41	1.358	1.697	2.476	3.05	4.069	0.295	1.527	1.82	1.993	2.971	0.964	0.7	1.56	1.904	3.608	2.882	1.764	1.137	2.985	1.469	3.866	10.84	3.95	9.84	11	14.54	22.22	6	5.82	5.77	9.79	9.86	13.91	1	5	4.62	7.12	10.59	3.69	2.51	6.45	7.39
MSTRG.8101	0.176	0	0.099	0	0	0	0	0	0	0.306	0.125	0	0	0.863	0	0.678	0.453	0.633	0	0	0	0.196	0	0.42	0	0.114	0	0.526	2	0	1	0	0	0	0	0	0	3	1	0	0	7	0	6	4	6	0	0	0
MSTRG.8105	0	0	0	0	0	0.846	0	0	0.227	0	0	0	0	0	0.773	0	0.793	0	0	0	0	0	0	0.441	0	0	1.605	0	0	0	0	0	0	9.45	0	0	1.97	0	0	0	0	0	5.01	0	7.22	0	0	0	0
MSTRG.8109	0.412	0	0.698	0	0.412	0	0	0	0	0	0.293	0	0	0.289	0	0	0	0.247	0	0	0.244	0.23	0.277	0	0	1.073	0	1.231	2	0	3	0	2	0	0	0	0	0	1	0	0	1	0	0	0	1	0	0	1
MSTRG.8127	1.229	0.298	1.526	0.793	0.984	0.774	0.663	1.053	10.622	2.141	11.172	1.321	12.322	0.345	0.445	1.106	2.058	3.834	4.565	9.008	0.582	11.809	13.569	0.587	3.209	1.44	3.131	1.469	10	2	11	6	8	6	5	8	64	15	64	8	74	2	2	7	13	26	29	66	4
MSTRG.8169	0	0	0	0	0.179	0	0	0	0	0	0	0	0	0	0.323	0	0	0	0	0	0	0	0	0.213	0	0	0	0	0	0	0	0	1	0	0	0	0	0	0	0	0	0	1	0	0	0	0	0	0
MSTRG.8179	0.242	0.439	0.409	0	0.363	0.127	0.391	0.129	0.163	0.14	0.172	0	1.31	0.678	0.219	0.777	0.311	0.725	1.083	0	0.858	0.27	0.976	1.442	0	0.315	0.293	1.264	2	3	3	0	3	1	3	1	1	1	1	0	8	4	1	5	2	5	7	0	6
MSTRG.8209	0	1.362	0.211	0	0.187	1.081	0	0.602	0	0	0	0	0	0.919	0	0.361	0.121	0.449	0	0	0	0	0	0.223	0	0	0.114	0.14	0	12	2	0	2	11	0	6	0	0	0	0	0	7	0	3	1	4	0	0	0
MSTRG.8244	0	1.3	0.151	0	0	0	0	0	0	0	0	0	0	0	0	0	0	0	0	0	0	0	0	0	0	0	0	0.2	0	8	1	0	0	0	0	0	0	0	0	0	0	0	0	0	0	0	0	0	0
MSTRG.8268	0	0	0	0	0	0	0	0	0	0	0	0	0	0	0	0	0	0	0	0	0	0	0	0	0	0	0	3.591	0	0	0	0	0	0	0	0	0	0	0	0	0	0	0	0	0	0	0	0	0
MSTRG.8280	0	0.574	1.314	0	0.237	0	0.767	0.254	0.64	0	0.336	0	0	0.332	0	0	0	0	0	1.315	0	0	0	0.283	0	0	0.287	0.354	0	2	5	0	1	0	3	1	2	0	1	0	0	1	0	0	0	0	0	5	0
MSTRG.8303	3.543	3.025	2.726	3.894	2.015	2.451	1.564	3.019	1.127	2.324	1.715	1.19	1.745	2.371	2.185	3.83	3.319	2.415	1.959	2.503	3.335	2.429	1.409	2.018	4.625	3.878	4.2	2.887	44	31	30	45	25	29	18	35	10.37	24.86	15	11	16	21	15	37	32	25	19	28	35
MSTRG.8308	0	0.26	0	0	0	0.451	0	0.691	0	0	0	0.289	0	0.603	0.389	0	0	0	0.275	0	1.271	0.24	0	0.513	0	0	1.043	0	0	1	0	0	0	2	0	3	0	0	0	1	0	2	1	0	0	0	1	0	5
MSTRG.8356	0	0	0	0	0	0	0	0	0	0	0	0	0	0	0	0	0.262	0	0	0	0	0	1.611	0.357	0	0	0	0	0	0	0	0	0	0	0	0	0	0	0	0	0	0	0	0	0.68	0	0	0	0
MSTRG.8358	0.881	0.504	2.03	1.599	2.116	2.958	2.168	3.113	3.002	4.501	3.733	3.092	3.903	5.905	4.444	7.144	7.111	5.118	5.056	3.322	4.377	4.358	4.902	5.595	5.551	4.973	3.156	7.033	8.86	4.18	18.1	14.97	21.27	28.36	20.21	29.24	22.37	39	26.45	23.16	28.99	42.38	24.72	55.92	55.55	42.92	39.72	30.1	37.22
MSTRG.8359	0.386	0.965	1.803	0	1.216	2.021	0.8	0.621	1.487	0.852	0.455	0.576	0.981	1.5	1.642	3.68	0.296	1.636	0	1.894	0.697	0.69	1.506	0.572	0.881	0.44	0.555	0.45	2	4.12	8.27	0	6.29	9.97	3.84	3	5.7	3.8	1.66	2.22	3.75	5.54	4.7	14.82	1.19	7.06	0	8.83	3.05
MSTRG.8407	0.091	0.396	0.655	0.642	0.866	0.189	0.106	0.442	0.727	0.108	0	0.618	0.387	0.271	0.163	0.697	0.745	0.867	0.231	0.099	1.068	0.701	0.137	0	0.778	0.468	0.197	0.135	1.04	3.74	6.64	6.83	9.89	2.06	1.12	4.72	6.16	1.06	0	5.26	3.27	2.21	1.03	6.2	6.61	8.26	2.06	1.02	10.32
MSTRG.8409	0.273	0	0	0	0	0	0	0	0.32	0	0	0	0	0	0	0	1.05	0	0	0	0	0.292	0	0	0.475	0	0	0	1	0	0	0	0	0	0	0	0.87	0	0	0	0	0	0	0	2.99	0	0	0	0
MSTRG.8436	2.246	2.182	0.731	4.725	1.402	1.744	1.192	3.99	6.244	5.087	10.128	2.945	13.106	0.871	1.51	1.278	3.189	4.215	6.685	20.019	9.582	9.885	17.97	1.906	4.016	4.36	4.515	2.078	66.93	53.64	19.31	131.02	41.75	49.51	32.91	111	137.8	130.56	212.51	65.35	288.3	18.52	24.88	29.62	73.78	104.69	155.55	537.29	241.32
MSTRG.8439	1.366	1.537	1.233	1.069	1.074	1.27	1.221	0.961	1.396	1.518	1.746	0.996	0.767	1.04	2.047	1.154	1.407	1.592	1.175	0.845	1.247	1.09	0.998	1.49	1.936	1.905	1.586	1.778	70	65	56	51	55	62	58	46	53	67	63	38	29	38	58	46	56	68	47	39	54
MSTRG.8443	1.303	1.179	0.891	0.775	0.654	1.186	0.529	0.35	1.987	2.657	1.625	3.074	1.772	3.88	4.376	1.471	1.474	2.157	5.605	6.524	3.652	2.842	4.402	4.611	2.845	2.341	2.728	4.374	7.97	5.95	4.83	4.41	4	6.91	3	2	9	14	7	14	8	16.93	14.8	7	7	11	26.77	35.94	18.88
MSTRG.8477	0	0.264	0.246	0.234	0	0	0	0.233	0.294	0.253	0	0.878	0	0.611	0.788	0	0.281	0	0.279	0.725	0.258	0.487	0	0	0	1.134	0	0	0	1	1	1	0	0	0	1	1	1	0	3	0	2	2	0	1	0	1	3	1
MSTRG.8482	1.043	0.881	1	2.28	1.521	0.813	1.42	1.059	1.343	0.915	1.029	0.955	1.701	2.243	2.264	2.409	1.958	1.744	2.537	1.359	1.502	1.709	2.613	1.576	3.498	4.061	2.165	2.736	15	11	11	25	23	10	15	14	13	11	8	10	19	23	17	22	23	22	25	16	16
MSTRG.8485	0.432	0.131	0.609	0.116	0.54	0.567	1.515	0.578	0.875	0	0.153	0.29	0.878	0.151	0.391	0.278	0.139	0	2.074	0.48	0.511	1.086	0.727	0.387	0.564	0.984	0.524	0.484	4	1	5	1	5	5	13	5	6	0	1	2	6	1	2	2	1	0	15	4	4
MSTRG.8487	0.545	0.495	0.307	0.805	1.022	1.072	0.735	0.657	0.276	0.158	0.29	0.183	0.185	0.191	0.246	0.175	0.175	0.163	0.174	0.227	0	0.456	0.092	0.081	0	0.266	0.165	0.102	8	6	4	11	15	15	10	9	3	2	3	2	2	2	2	2	2	2	2	3	0
MSTRG.8539	0	0	0	0	0	0	0	0	0	0	0	0	0	0	1.531	0	0	0	0	0	0	0	0	0	0	0	0	0.843	0	0	0	0	0	0	0	0	0	0	0	0	0	0	3	0	0	0	0	0	0
MSTRG.8543	0.143	0.116	0.378	0.205	0.191	0.15	0.309	0.205	0.194	0.277	0.543	0.642	0.194	0.402	0.864	0.491	0.739	0.344	0.122	0.265	0.396	0.481	0.257	0.684	0.083	0.124	0.406	0.5	3	2	7	4	4	3	6	4	3	5	8	10	3	6	10	8	12	6	2	5	7
MSTRG.8561	0	0	0	0	0	0	0	0	0.183	0.315	0.193	0.547	0.184	0	0	0.349	0	0.814	0.174	0.452	0.161	0	0	0	0.236	0	0.329	0.609	0	0	0	0	0	0	0	0	1	2	1	3	1	0	0	2	0	5	1	3	1
MSTRG.8570	0.505	1.346	0.57	0.108	1.919	0.636	1.307	1.081	0.409	0.82	0.287	0.678	1.094	1.698	0.183	0.259	1.56	0.242	1.939	1.793	1.075	0.226	1.495	1.325	0	1.445	0.49	1.81	5	11	5	1	19	6	12	10	3	7	2	5	8	12	1	2	12	2	15	16	9
MSTRG.8611	0.812	1.074	1.002	0.899	1.055	1.082	0.789	1.138	2.804	2.998	3.276	3.497	2.389	5.569	4.131	4.093	3.667	3.752	2.398	1.87	2.624	2.315	2.208	6.318	3.986	4.025	3.987	5.747	47.02	51.35	51.43	48.44	61.08	59.74	42.34	61.55	120.33	149.56	133.63	150.83	102.16	230.14	132.32	184.47	164.93	181.21	108.46	97.58	128.49
MSTRG.8617	0.474	0.383	1.071	0.595	0.079	0.415	0.085	0.254	0.427	0.734	0.786	0.531	0.535	0.776	0.143	0.305	0.102	0.095	0.202	0.614	0.187	0.177	0.319	0.189	0.413	0.514	1.151	0.472	6	4	12	7	1	5	1	3	4	8	7	5	5	7	1	3	1	1	2	7	2
MSTRG.8631	1.694	7.642	4.283	5.461	1.633	5.301	1.557	11.659	9.656	17.957	20.269	5.73	9.264	0.792	2.723	2.137	1.293	1.581	15.949	5.468	11.505	16.295	18.623	0.898	1.583	0.735	2.207	1.125	54	201	121	162	52	161	46	347	228	493	455	136	218	18	48	53	32	42	397	157	310
MSTRG.8643	0.575	0.356	0.15	0.644	0.752	0.232	0.716	1.218	0.776	0.76	1.193	0.713	0.719	1.178	2.159	1.351	1.537	1.95	1.631	1.08	1.098	1.257	1.428	3.376	2.847	2.297	2.866	2.764	13	6.64	3	13.55	17	5	15	25.72	13	14.8	19	12	12	19	27	23.78	27	36.77	28.81	22	21
MSTRG.8658	0	0	0	0	0	0	0	0	0	0	0	0	0	0	0	0	0	0	0	0	0	0	0	0	0	0	0	1.347	0	0	0	0	0	0	0	0	0	0	0	0	0	0	0	0	0	0	0	0	0
MSTRG.8678	2.377	1.749	2.588	3.76	3.091	2.148	3.196	5.373	2.05	2.683	2.957	2.217	3.309	3.305	3.344	2.037	2.041	3.564	3.636	3.001	3.75	4.2	3.733	2.965	2.159	3.08	2.637	3.65	36	21.86	34.74	53	46.77	31	44.86	75.97	23	35	31.54	25	37	35.71	28	24	24	45	43	40.94	48
MSTRG.8682	0	0.305	0	0.27	0.126	0.132	1.222	0.269	0.509	0.584	0.357	0.169	0	0	0	0.162	0.324	0.151	0	0	0.149	0.422	0	0.3	0.876	0	0.153	0.564	0	2	0	2	1	1	9	2	3	4	2	1	0	0	0	1	2	1	0	0	1
MSTRG.8710	0	0	0	0	0	0	0	0	0	0	0	1.397	0	0	0	0.267	0	0	0.266	0	0	0	0	0	0	0	0	0	0	0	0	0	0	0	0	0	0	0	0	5	0	0	0	1	0	0	1	0	0
MSTRG.8712	0.578	0.719	0.424	0.866	1.356	0.732	0.724	1.244	1.352	1.836	1.086	1.387	1.651	1.394	1.62	1.759	0.818	1.352	2.388	1.921	2.43	1.784	2.095	1.966	1.066	1.438	1.27	1.361	43.05	44.22	28.03	60.06	101	52	50.04	86.59	74.63	117.87	57	76.99	90.85	74.11	66.76	102	47.37	84	138.97	128.99	153.07
MSTRG.8713	0.107	0.478	0	0.462	0.287	0.338	0.696	0.136	0.58	0.749	0.509	0.481	0.534	0.703	1.166	1.059	0.877	0.559	0.642	0.795	0.848	0.64	0.868	1.197	0.436	1.119	1.216	1.712	3	11	0	12	8	9	18	3.54	12	18	10	10	11	14	18	23	19	13	14	20	20
MSTRG.8719	0.983	2.917	1.35	2.879	0.835	0.25	2.259	0.891	1.236	1.493	1.352	1.959	0.648	1.053	1.159	2.134	0.369	0.688	0.289	2.128	2.169	1.093	1.646	1.024	1.891	1.178	0	0.407	4.83	11.83	5.88	13.17	4.1	1.17	10.29	4.09	4.5	6.32	4.68	7.17	2.35	3.69	3.15	8.16	1.41	2.82	1.11	9.42	9.01
MSTRG.8760	7.143	5.5	5.479	7.299	6.9	6.396	6.576	5.234	5.458	4.204	5.952	4.829	5.245	6.488	5.645	3.925	5.21	4.547	4.249	5.022	5.248	4.952	7.024	7.182	5.496	4.397	5.674	5.609	221.08	140.48	150.29	210.25	213.4	188.62	188.61	151.27	125.14	112.08	129.74	111.3	119.84	143.25	96.61	94.53	125.21	117.33	102.69	140	137.29
MSTRG.8763	1.345	1.795	0.874	1.739	2.281	1.483	1.599	2.514	2.646	3.572	4.11	2.969	3.303	2.588	2.473	2.226	1.908	1.722	2.831	2.328	2.723	2.622	2.608	2.23	2.023	2.047	2.681	2.417	59	65	34	71	100	62	65	103	86	135	127	97	107	81	60	76	65	63	97	92	101
MSTRG.8767	0.553	0.595	1.178	1.122	0.737	0.58	0.398	1.118	0.746	0.927	0.262	1.237	1.081	0.517	0.333	0.789	1.186	0.663	0.629	1.023	0.654	1.715	1.157	0.879	1.817	1.119	0.372	0.826	9	8	17	17	12	9	6	17	9	13	3	15	13	6	3	10	15	9	8	15	9
MSTRG.8838	0	0	0	0	0	0	0.253	0	1.265	0	0	0	0	0.328	0	0	1.207	0	0	0.26	0	0.262	0.315	0	0	0	0	0.35	0	0	0	0	0	0	1	0	4	0	0	0	0	1	0	0	4	0	0	1	0
MSTRG.8902	1.702	1.351	0.927	0.568	1.175	1.663	1.203	0.754	0.951	1.363	1.25	0.394	1.033	1.481	2.017	1.056	0.983	1.549	1.052	2.02	1.597	1.246	1.975	0.7	0.919	1.451	1.708	1.578	29	19	14	9	20	27	19	12	12	20	15	5	13	18	19	14	13	22	14	31	23
MSTRG.8948	0.424	1.027	0.956	0.569	0.106	0.222	0.343	0.907	0.143	0.738	1.353	0.569	0.717	0.742	0.766	0.408	0.409	0.381	0.136	1.646	0.752	0.473	0.143	0.126	1.29	0.689	0.385	1.424	4	8	8	5	1	2	3	8	1	6	9	4	5	5	4	3	3	3	1	14	6
MSTRG.8973	0.297	0.18	0.168	0.16	0	0.624	0	0	0	0	0	0.199	0	0	0	0	0	0	0	0	0.351	0	0	0	0	0	0	0	2	1	1	1	0	4	0	0	0	0	0	1	0	0	0	0	0	0	0	0	2
MSTRG.8980	0	0	0	0.11	0	0.108	0	0.55	0	0.119	0.146	0.138	0.139	0.576	0.186	0	0.794	0.493	0	0.228	0.365	0.229	0	0.368	0	0.401	0	0.767	0	0	0	1	0	1	0	5	0	1	1	1	1	4	1	0	6	4	0	2	3
MSTRG.8995	0.39	0.236	0	0	0	0.614	0	1.253	0.263	0	0	0.262	0	0.273	0.705	0.501	0.251	0	0.25	0	0.461	0.435	0.525	1.163	1.357	0.761	0	0	2	1	0	0	0	3	0	6	1	0	0	1	0	1	2	2	1	0	1	0	2
MSTRG.9015	0	0	0	0	0	0	0	0.607	0	0	0	0	0	0	0	0	0.73	0	0	0	0	0.317	0	0.676	0	0	0	0	0	0	0	0	0	0	0	2	0	0	0	0	0	0	0	0	2	0	0	0	0
MSTRG.902	0	0	0.158	0	0.14	0.147	0	0	0.379	0.163	0	0	0	0	0	0.18	0.181	0	0.18	0	0.829	0.157	0	0.335	0.244	0	0	0	0	0	1	0	1	1	0	0	2	1	0	0	0	0	0	1	1	0	1	0	5
MSTRG.9080	0	0	1.136	0.456	1.494	0.435	0	0	0	0	0	0.305	0	0	0.106	0	0.354	0	0	0	0	0	0	0.175	0	0	0.534	0	0	0	3.77	1.59	5.59	1.55	0	0	0	0	0	0.85	0	0	0.22	0	1.03	0	0	0	0
MSTRG.910	0.264	0	0.149	0.142	0.794	0.277	0.285	0	0.535	0.614	0.188	0.355	0.179	0.741	0.239	1.189	0.17	0.476	0.169	0.147	0	0	0.356	0.158	0.69	0.172	0	0	2	0	1	1	6	2	2	0	3	4	1	2	1	4	1	7	1	3	1	1	0
MSTRG.911	0.294	0	0.166	0.473	0.441	0.925	0.158	0.629	0.595	0.17	0.209	0.197	0.199	0.823	0	0.755	0.567	0.528	0.752	0.489	0.521	0.656	0.988	0.701	0.767	0	0.89	0.219	2	0	1	3	3	6	1	4	3	1	1	1	1	4	0	4	3	3	4	3	3
MSTRG.9157	0.535	0.487	0.453	0.575	0.938	0.983	0.578	0	0	0.311	0	0	0.181	0	0	0	0	0	0	0.149	0	0	0	0	0	0	0	0	4	3	3	4	7	7	4	0	0	2	0	0	1	0	0	0	0	0	0	1	0
MSTRG.9158	1.088	0.719	1.898	0.957	1.287	1.246	1.281	0	0.134	0.115	0.281	0	0	0	0	0	0.127	0	0	0.22	0	0	0	0	0	0	0	0	11	6	17	9	13	12	12	0	1	1	2	0	0	0	0	0	1	0	0	2	0
MSTRG.916	0	0	0	0	0	0	0	0.137	0.864	0	0	0	0	0.359	0	0	0	0	0.492	0.284	0	0.286	0	0.458	0.223	0	0	0.191	0	0	0	0	0	0	0	1	5	0	0	0	0	2	0	0	0	0	3	2	0
MSTRG.919	0.774	0.53	0.288	0.288	0.626	0.4	0.419	1.252	0.845	0.199	0.482	0.762	0.363	0.251	0.897	0.887	0.461	0.524	0.458	0.982	0.48	0.979	0.842	0.747	0.934	1.404	1.372	1.336	8.66	4.89	2.85	3	7	4.26	4.34	13.08	7	1.92	3.8	6.35	3	2	5.55	7.72	4	4.89	4	9.89	4.54
MSTRG.9238	0	0.759	0	0	0	0	0	0	0	0	0	0	0	0.293	0	0.536	0	0.25	0	0	0	0	0	0.249	8.354	1.63	1.012	2.183	0	3	0	0	0	0	0	0	0	0	0	0	0	1	0	2	0	1	0	0	0
MSTRG.9248	0.578	0.701	1.142	1.087	1.447	2.276	2.028	0.464	0.195	0	0.411	0	0	0	0.261	0.372	0.559	0.52	0	0.16	0	0	0	0	0	0.188	0.526	0	4	4	7	7	10	15	13	3	1	0	2	0	0	0	1	2	3	3	0	1	0
MSTRG.9249	7.065	4.681	4.197	2.731	10.563	6.661	11.529	5.844	1.318	1.417	1.162	1.967	1.109	3.12	3.766	3.802	4.402	2.687	1.49	1.371	0.883	1.315	0.599	4.763	5.448	3.663	3.535	3.411	492	269	259	177	735	442	744	380	68	85	57	102	57	155	145	206	238	156	81	86	52
MSTRG.928	0.126	0.152	0.071	0.27	0.251	0.329	0.135	0	0.254	0.073	0.267	0.337	0.425	0.176	0.227	0.323	0.647	0.226	0.643	0.488	0.149	0.491	0.507	0.15	0.765	0.654	0.685	0.094	2	2	1	4	4	5	2	0	3	1	3	4	5	2	2	4	8	3	8	7	2
MSTRG.929	0	0	0.738	0.176	0.327	0	0	0.175	0.221	0.569	0.232	0	0.221	0.458	0.296	0.63	0.421	0.196	0	0.182	0	0.183	0	0	0.285	0.213	0.198	0.244	0	0	4	1	2	0	0	1	1	3	1	0	1	2	1	3	2	1	0	1	0
MSTRG.931	0.572	0.104	0.291	0.154	0.2	0.21	0.34	0.214	0.154	0.266	0.528	0.269	0.349	0.281	0.414	0.441	0.332	0.343	0.843	0.413	0.44	0.32	0.116	0.717	0.697	0.484	0.486	0.598	20	3	9	5	7	7	11	7	4	8	13	7	9	7	8	12	9	10	23	13	13
MSTRG.9376	0.448	0.232	0.433	0.344	0.32	0.336	0.069	0.137	0	0.074	0	0.172	0.087	0.628	0	0	0.741	0.307	0.082	0.142	0.151	0.286	0.258	0.076	0	0.083	0	0.191	7	3	6	5	5	5	1	2	0	1	0	2	1	7	0	0	9	4	1	2	2
MSTRG.9399	0	0	0	0	0	0	0	0	0.393	0.338	0	0.391	0	35.907	25.53	34.043	31.862	28.107	0	0	0	0	0.784	46.011	35.71	46.406	64.245	87.182	0	0	0	0	0	0	0	0	2	2	0	2	0	176	97	182	170	161	0	0	0
MSTRG.9424	2.481	2.129	2.41	4.998	5.206	3.977	3.829	4.871	4.046	7.44	11.301	4.164	9.38	16.228	13.77	8.236	8.12	16.531	10.456	5.546	9.538	9.082	12.707	5.59	5.336	9.147	12.242	3.397	72	51	62	135	151	110	103	132	87	186	231	90	201	336	221	186	183	400	237	145	234
MSTRG.9449	3.537	0.277	3.673	2.025	7.648	5.23	3.016	1.193	1.934	1.597	1.006	1.197	1.788	0.258	1.826	1.21	1.763	1.439	2.426	1.932	1.364	3.268	0.835	1.907	1.765	1.957	1.787	2.059	36	4	25	14	70	46	29	8	12	13	9	8	11	2	7	10	13	14	16	23	14
MSTRG.9488	2.56	1.095	2.719	3.641	2.788	3.003	2.031	4.274	10.064	7.781	5.988	4.146	8.874	2.322	4.902	7.065	5.043	5.871	6.46	6.019	2.851	7.906	5.676	4.132	1.966	3.822	6.666	3.15	34	12	32	45	37	38	25	53	99	89	56	41	87	22	36	73	52	65	67	72	32
MSTRG.9555	1.656	0.803	0.706	0.909	1.289	0.811	1.151	0.906	2.881	2.948	2.456	2.273	1.495	1.186	0.599	1.04	2.748	2.384	2.592	2.655	1.437	3.206	0.842	2.766	1.409	1.101	0.982	1.319	45	18	17	23	35	21	29	23	58	69	47	46	30	23	9	22	58	54	55	65	33
MSTRG.957	0.976	0.22	0.894	1.063	1.486	1.922	1.842	1.051	2.617	1.13	1.757	2.281	1.083	3.028	1.297	2.046	1.959	2.949	3.306	1.181	1.035	1.65	0.944	2.027	1.406	0.934	1.381	1.601	10.94	2	9	11	17	21	19	11	22	11	14	19	8.91	24	8	18	16.95	28	29	12	10
MSTRG.9655	0	0	0	0	0	0	0	0	0	0	0	0	0	0	0	0	0	0	0.132	0	0	0.23	0.415	0	0	0	0	0	0	0	0	0	0	0	0	0	0	0	0	0	0	0	0	0	0	0	1	0	0
MSTRG.9715	0.207	0.251	0.233	0	0.621	0.651	0.335	1.439	0.279	0.72	0.147	0.139	0.42	0.145	0	0.266	0.133	0	0	0	0.367	0.577	0.278	0.247	0.18	0.135	0.251	0.463	2	2	2	0	6	6	3	13	2	6	1	1	3	1	0	2	1	0	0	0	3
MSTRG.9756	0.19	0	0	0	0.19	0.599	0	0	0.514	0.221	1.351	0.767	1.031	0.801	0.688	0.734	1.471	0.457	0	0	0.45	0.213	0	0.454	1.656	0.743	0.462	0.569	1	0	0	0	1	3	0	0	2	1	5	3	4	3	2	3	6	2	0	0	2
MSTRG.9802	2.771	2.842	2.606	2.939	3.342	3.803	3.949	4.452	2.926	3.589	5.095	4.055	5.053	5.429	5.076	4.566	5.765	4.986	4.094	4.26	4.161	4.802	4.83	5.383	3.895	4.855	4.438	5.414	78	66	65	77	94	102	103	117	61	87	101	85	105	109	79	100	126	117	90	108	99
MSTRG.9809	0.191	0	0.648	0.206	0.192	0.201	0.293	0.447	2.546	2.001	7.866	1.445	0.947	617.985	648.741	694.098	672.983	470.707	0.584	1.065	1.434	1.283	8.582	696.606	905.707	1259.57	959.275	973.111	1	0	3	1	1	1	1.42	2.18	9.85	9	28.93	5.62	3.65	2302.38	1873.51	2820.48	2729.22	2049.4	2.38	5.01	6.33
MSTRG.9810	0.216	0	0.973	0.695	0.647	0.679	0.833	1.575	0.335	1.502	11.045	0.689	0.394	968.143	770.802	1080.79	855.3	827.144	0.723	2.392	2.212	0.963	13.555	985.702	1783.58	2179.47	1675.77	1612.95	1	0	4	3	3	3	3.58	6.82	1.15	6	36.07	2.38	1.35	3202.62	1976.49	3899.52	3079.78	3197.6	2.62	9.99	8.67
MSTRG.9986	1.806	2.317	1.079	6.05	1.701	2.899	0.688	4.665	30.261	23.064	16.292	12.697	22.592	2.085	0.576	1.092	1.505	2.166	39.859	33.966	23.502	46.871	52.336	2.535	4.807	5.254	2.963	2.857	17	18	9	53	16	26	6	41	211	187	108	89	157	14	3	8	11	17	293	288	187
ncbi_105221765	1.478	1.487	1.385	1.645	1.294	1.177	1.41	1.399	1.033	0.797	0.637	0.727	0.643	0.962	0.74	1.018	0.714	0.57	0.912	0.894	0.702	0.811	1.101	0.409	0.62	0.79	1.073	3.278	112	93	93	116	98	85	99	99	58	52	34	41	36	52	31	60	42	36	54	61	45
ncbi_105221766	7.973	8.773	11.867	16.083	16.35	13.911	6.07	81.725	10.566	6.815	5.279	4.992	9.209	11.657	5.661	6.853	6.11	10.914	17.162	16.074	12.441	14.533	21.464	11.204	19.493	6.621	10.144	5.115	163	148	215	306	334	271	115	1560	160	120	76	76	139	170	64	109	97	186	274	296	215
ncbi_105221767	12.946	10.993	12.812	13.297	15.721	14.091	15.201	17.918	14.233	15.414	15.695	15.288	13.914	16.548	16.35	17.372	17.02	16.862	13.424	14.472	13.681	13.655	11.442	18.24	18.347	14.386	15.518	17.679	431	302	378	412	523	447	469	557	351	442	368	379	342	393	301	450	440	468	349	434	385
ncbi_105221768	42.751	42.32	43.251	43.959	38.553	39.871	40.255	35.347	28.778	31.488	39.463	40.501	38.306	43.366	45.602	49.219	42.116	42.014	37.931	43.791	44.121	39.366	38.004	45.553	43.296	42.203	51.383	51.131	1310	1067	1177	1256	1184	1160	1144	1011	658	834	851	927	866	946	781	1171	1003	1079	908	1203	1141
ncbi_105221769	3.684	3.906	3.57	4.13	2.885	3.383	4.537	4.439	1.649	2.069	2.559	1.99	1.98	5.894	2.462	2.625	3.068	4.179	1.538	1.867	2.061	1.856	2.21	2.556	2.927	2.945	2.574	3.051	184	161	158	192	144	161	210	207	61	89	90	74	73	210	68	102	119	174	60	84	87
ncbi_105221770	10.492	11.062	12.575	12.93	12.547	12.349	11.482	12.285	24.448	27.15	27.272	21.812	22.402	12.714	12.918	16.571	27.94	26.381	25.201	28.166	23.317	31.352	25.653	17.291	9.8	14.697	14.629	11.291	354	308	376	406	423	397	359	387	611	789	648	548	558	306	241	435	732	742	664	856	665
ncbi_105221771	0.289	0.255	0.178	0.508	0.21	0.165	0.113	0.197	0.142	0.366	0.496	0.388	0.387	0.7	0.617	0.81	0.507	1.138	0.471	0.729	0.839	0.469	0.495	0.685	0.548	0.683	0.64	1.901	11	8	6	18	8	6	4	7	4	12	14	11	11	20	13	24	15	37	14	25	27
ncbi_105221772	9.844	6.476	8.922	7.522	10.821	9.068	10.117	8.502	9.64	9.923	9.674	9.401	10.054	11.544	13.451	10.564	11.993	11.959	10.745	9.923	11.091	11.31	7.593	11.241	11.611	9.233	9.191	10.668	630	342	506	448	692	553	600	508	457	547	436	448	475	527	476	526	596	638	537	572	600
ncbi_105221773	0.599	0.341	0.387	0.373	0.412	0.434	0.473	0.517	0.938	0.969	1.101	0.81	1.148	0.749	0.5	0.781	0.786	0.826	1.04	1.222	1.273	1.356	0.961	0.816	0.667	0.573	0.661	0.567	104.02	49.02	55.22	60.21	72.41	69.33	76.88	76.95	113.82	135.28	131.8	97.13	134.59	90.53	44.74	95.5	104.06	117.07	137.38	182.79	175.37
ncbi_105221774	0.022	0	0	0.048	0.022	0	0	0	0.03	0.052	0.063	0.03	0	1	0.04	0.172	0.115	0.053	0.026	0	0.053	0.025	0	0.425	0.078	0.058	0.216	0.266	1	0	0	2	1	0	0	0	1	2	2	1	0	32	1	6	4	2	1	0	2
ncbi_105221775	28.258	43.513	33.325	37.555	41.356	39.579	41.727	43.691	40.157	28.368	39.522	34.524	36.262	38.571	45.917	45.877	44.464	43.455	39.995	40.807	43.108	34.887	39.753	48.668	48.251	56.411	45.736	48.562	266	338	278	329	389	355	364	384	280	230	262	242	252	259	239	336	325	341	294	346	343
ncbi_105221776	3.524	2.514	3.68	3.08	3.707	3.811	3.881	3.281	5.48	6.317	5.624	5.997	6.525	6.238	7.04	5.513	7.171	7.686	5.741	4.757	5.537	5.561	4.367	6.276	6.941	5.867	5.194	6.1	518	290	483	410	544	512	518	448	613	822	584	658	701	672	572	649	846	970	673	633	677
ncbi_105221777	3.968	5.178	4.535	5.466	5.702	6.406	5.873	5.448	2.678	4.429	3.106	3.757	3.928	6.632	5.244	4.577	3.669	5.492	4.951	4.236	4.333	3.239	3.492	6.858	5.4	5.23	3.887	6.079	78	84	79	100	112	120	107	100	39	75	43	55	57	93	57	70	56	90	76	75	72
ncbi_105221778	0	0.046	0	0.041	0.038	0	0.041	0.081	0	0.044	0	0.051	0.051	0	0	0.049	0	0.045	0	0.126	0.045	0.042	0	0	0	0	0	0	0	1	0	1	1	0	1	2	0	1	0	1	1	0	0	1	0	1	0	3	1
ncbi_105221779	0	0	0	0	0	0	0	0	0	0	0	0	0	0	0	0	0	0	0	0	0	0	0	0	0.073	0	0	0	0	0	0	0	0	0	0	0	0	0	0	0	0	0	0	0	0	0	0	0	0
ncbi_105221780	0	0.12	0	0.106	0	0	0	0	0.067	0	0	0.133	0	0	0	0	0	0.059	0	0.055	0	0	0.067	0	0	0	0	0	0	2	0	2	0	0	0	0	1	0	0	2	0	0	0	0	0	1	0	1	0
ncbi_105221781	0	0	0	0	0	0	0	0	0	0	0	0	0	0	0	0	0	0	0	0	0	0	0.203	0	0	0	0	0	0	0	0	0	0	0	0	0	0	0	0	0	0	0	0	0	0	0	0	0	0
ncbi_105221782	111.841	127.801	121.011	130.326	89.026	102.309	92.616	119.39	53.67	49.931	58.977	57.754	54.597	53.408	50.261	50.544	48.354	50.559	61.278	65.181	70.693	58.523	64.826	45.013	52.207	48.148	51.784	45.733	1823	1719	1748	1977	1450	1589	1399	1817	648	701	677	701	657	621	453	641	612	687	780	957	974
ncbi_105221783	0	0	0	0	0	0	0	0.035	0	0	0	0.044	0.044	0.046	0.118	0.252	0	0.039	0.042	0	0	0	0	0	0	0.085	0.04	0	0	0	0	0	0	0	0	1	0	0	0	1	1	1	2	6	0	1	1	0	0
ncbi_105221784	120.613	116.594	116.277	143.384	126.009	137.338	134.365	160.318	137.606	99.238	111.473	94.189	123.996	123.342	125.203	133.427	138.901	133.394	116.865	113.082	92.791	114.555	111.019	127.426	147.534	150.446	148.81	138.418	1730	1380	1478	1914	1806	1877	1786	2147	1462	1226	1126	1006	1313	1262	993	1489	1547	1595	1309	1461	1125
ncbi_105221785	0.175	0.071	0.263	0.501	0.35	0.673	0.377	0.562	0.079	0.068	0.083	0.078	0.789	0.408	0.632	0.3	0.3	0.21	0.522	0.259	0.276	0.26	0	0.487	0.406	0	0.212	0.348	3	1	4	8	6	11	6	9	1	1	1	1	10	5	6	4	4	3	7	4	4
ncbi_105221786	0.134	0.609	0.189	0.216	0.134	1.687	0.506	0.538	0.136	0.272	0.19	0.09	0.091	0.329	0.424	0.258	0.345	0.121	0.172	0.335	0.515	0.112	1.758	0.12	0.466	0.349	0.366	0.05	4	15	5	6	4	48	14	15	3	7	4	2	2	7	7	6	8	3	4	9	13
ncbi_105221787	1.361	1.356	0.947	1.843	2.258	1.996	1.69	2.377	1.913	1.407	1.562	1.452	1.515	2.457	2.765	2.061	2.137	1.834	1.91	1.863	1.456	1.687	1.707	1.624	1.46	1.966	1.9	2.925	73	60	45	92	121	102	84	119	76	65	59	58	60	94	82	86	89	82	80	90	66
ncbi_105221788	0.21	0.764	0.079	1.13	2.245	2.207	0.681	8.258	0	0	0	0	0	0	0	0.09	0	0	0	0	0	0	0	0	0	0	0	0	3	9	1	15	32	30	9	110	0	0	0	0	0	0	0	1	0	0	0	0	0
ncbi_105221789	5.952	4.002	4.462	3.639	4.294	6.401	5.538	5.452	9.683	11.746	12.365	12.344	12.165	7.932	10.118	9.813	6.203	6.257	11.635	11.629	11.82	10.831	12.316	8.331	9.846	9.061	9.948	8.861	283	157	188	161	204	290	244	242	341	481	414	437	427	269	266	363	229	248	432	498	475
ncbi_105221790	0.143	0.115	0.072	0.068	0.27	0.167	0.274	0.51	0.429	0.461	0.609	0.661	0.495	0.467	0.23	1.02	0.695	0.438	0.59	1.128	0.657	0.674	0.427	0.72	0.718	0.558	0.693	0.901	9	6	4	4	17	10	16	30	20	25	27	31	23	21	8	50	34	23	29	64	35
ncbi_105221791	9.242	14.098	12.637	16.94	9.357	14.263	14.196	14.439	11.742	15.021	12.042	12.703	12.224	14.632	17.893	16.07	21.003	16.955	14.34	13.519	14.535	17.974	15.806	12.452	21.759	19.528	12.394	14.131	85	107	103	145	86	125	121	124	80	119	78	87	83	96	91	115	150	130	103	112	113
ncbi_105221792	0.191	0.053	0.298	0.111	0.544	0.278	0.349	0.22	0.159	0.136	0.083	0.217	0.139	0.206	0.159	0.189	0.095	0.194	0.113	0.212	0.191	0.328	0.138	0.245	0.179	0.076	0.356	0.176	13	3	18	7	37	18	22	14	8	8	4	11	7	10	6	10	5	11	6	13	11
ncbi_105221793	0.95	0.693	0.523	2.251	2.35	2.155	0.4	16.797	2.727	1.397	1.679	1.301	2.589	5.285	2.697	2.872	2.571	4.257	4.052	4.565	3.084	4.036	5.146	3.584	5.197	2.47	4.136	1.684	31	23	16	77	82	72	15	525	79	45	39	36	64	132	52	74	72	117	107	130	88
ncbi_105221795	1.364	1.634	0.788	1.218	2.728	3.366	2.977	3.42	3.022	1.904	1.509	2.793	1.745	1.353	1.921	2.084	1.272	2.491	1.857	2.476	4.303	2.972	3.078	2.15	1.268	2.309	1.623	1.825	46	42	24	39	89	107	91	107	77	56	37	72	43	33	35	53	31	66	46	75	118
ncbi_105221796	0	0	0	0	0	0	0	0	0	0	0	0	0	0	0	0	0.074	0	0	0	0	0	0	0	0	0	0	0	0	0	0	0	0	0	0	0	0	0	0	0	0	0	0	0	1	0	0	0	0
ncbi_105221797	0.08	0	0	0	0.02	0	0.021	0.021	0.081	0.023	0.056	0.024	0.027	0.112	0.108	0.026	0.046	0.274	0.091	0.044	0	0.04	0.027	0.024	0.09	0.052	0.324	0	4	0	0	0	1	0	1	1	3	1	2	1	1	4	3	1	2	13	4	2	0
ncbi_105221799	19.306	17.659	19.943	20.637	22.834	21.652	21.21	24.566	22.861	26.351	27.014	23.638	25.641	31.472	38.784	36.26	36.187	37.685	21.947	21.807	20.305	21.547	24.933	29.12	31.101	35.765	31.65	29.2	726.63	524.61	631.05	667.1	839.26	749.36	723.48	832.57	636.15	843.8	687.76	653.4	698.81	836.18	774.81	1004.78	1022.75	1167.26	643.01	733.82	656.23
ncbi_105221802	12.548	14.893	14.101	13.316	16.743	16.149	15.49	14.877	16.661	15.168	14.371	17.336	17.696	15.419	16.342	20.176	19.086	18.025	20.102	18.23	22.786	16.727	22.451	18.42	16.085	19.96	19.413	17.665	243	238	242	240	324	298	278	269	239	253	196	250	253	213	175	304	287	291	304	318	373
ncbi_105221803	9.579	10.908	9.831	18.501	12.231	12.177	8.555	23.173	23.523	24.209	27.732	25.951	22.484	74.958	54.66	48.134	34.086	64.142	30.085	37.909	31.751	27.765	36.238	55.713	72.645	61.532	54.531	61.806	232	218	211	417	296	281	192	524	422	505	473	468	402	1295	732	907	641	1295	569	827	650
ncbi_105221804	1672.34	2088.46	1748.92	2047.8	1634.02	1723.23	1694.86	1920.58	1125.46	1129.95	1200.83	1257.48	1259.9	1267.61	1153.82	1233.54	1080.1	1167.81	1380.81	1449.16	1380.89	1392.94	1459.97	1326.54	1553.99	1564.61	1495.52	1471.32	17958	18506	16643	20465	17533	17632	16866	19256	8952	10451	9081	10055	9988	9710	6851	10306	9006	10454	11579	14017	12534
ncbi_105221805	0.423	0.444	0.413	0.394	0.507	0.443	0.608	0.332	0.761	0.752	0.36	0.719	0.763	0.355	0.662	0.579	0.539	0.439	0.541	0.813	1	0.598	0.834	0.706	0.245	0.477	0.444	0.589	15	13	13	13	18	15	20	11	20	23	9	19	20	9	13	16	15	13	15	26	30
ncbi_105221806	12.053	10.278	11.078	10.471	12.257	12.752	12.063	15.174	15.813	13.345	14.079	12.956	13.298	13.184	13.976	15.273	14.396	13.992	15.248	15.081	14.777	14.739	15.538	14.786	16.451	15.751	14.529	17.353	496	349	404	401	504	500	460	583	482	473	408	397	404	387	318	489	460	480	490	559	514
ncbi_105221807	4.371	6.934	6.179	4.76	6.28	5.942	4.985	5.535	4.734	6.359	4.368	5.37	5.925	6.21	5.897	6.806	6.103	5.984	5.518	6.149	5.971	5.154	5.553	5.654	6.745	5.687	8.509	6.25	71	93	89	72	102	92	75	84	57	89	50	65	71	72	53	86	77	81	70	90	82
ncbi_105221808	9.012	9.002	8.52	11.646	9.506	9.585	7.556	11.217	10.769	10.038	10.894	9.24	9.98	7.853	10.021	12.678	10.273	9.861	9.747	8.923	10.949	12.242	8.196	12.131	8.689	11.332	10.117	12.098	148	122	124	178	156	150	115	172	131	142	126	113	121	92	91	162	131	135	125	132	152
ncbi_105221809	7.132	3.588	5.529	4.899	6.597	5.303	5.231	5.79	10.023	10.644	10.094	8.087	8.487	5.654	7.006	5.982	11.772	8.6	11.737	9.981	9.455	10.994	7.029	8.009	4.123	4.911	6.373	3.931	687	281	473	435	631	487	465	516	711	877	683	578	601	387	374	445	876	686	878	866	764
ncbi_105221811	0	0.213	0.396	0.424	0	0.737	0.758	0.611	0	0	0.312	0.295	0.059	0.062	0.159	0	0.17	0.263	0.056	0	0.104	0	0.118	0	0.076	0	0	0.197	0	4	8	9	0	16	16	13	0	0	5	5	1	1	2	0	3	5	1	0	2
ncbi_105221812	19.823	12.648	16.088	15.823	21.763	17.646	18.468	15.076	19.369	25.946	24.003	19.534	19.902	14.694	13.439	12.448	15.92	15.949	23.649	20.052	23.129	20.511	18.502	13.923	11.544	11.744	11.363	10.582	1319	694	948	981	1446	1118	1139	936	954	1486	1124	970	977	697	496	644	822	885	1228	1201	1301
ncbi_105221813	7.085	5.903	4.455	5.947	6.426	6.855	7.645	6.205	5.181	6.041	6.707	5.897	5.798	7.552	6.607	7.351	7.699	8.322	7.371	7.579	7.596	6.471	7.699	7.088	7.064	7.348	7.339	7.111	192	132	107	150	174	177	192	157	104	141	128	119	116	146	99	155	162	188	156	185	174
ncbi_105221814	6.017	4.954	5.063	5.294	5.077	5.831	5.656	6.377	5.887	5.769	5.299	6.222	6.702	6.789	4.739	6.171	7.074	6.312	7.061	7.541	6.697	6.417	5.701	6.228	6.677	6.494	6.661	7.297	287	195	214	235	242	265	250	284	208	237	178	221	236	231	125	229	262	251	263	324	270
ncbi_105221815	1475.93	1734.24	1532.78	1738.04	1314.56	1411.24	1433.36	1547.2	1017.15	935.774	1001.45	1054.25	1050.09	936.928	910.044	970.398	835.123	914.266	1221.3	1212.13	1089.79	1137	1198.69	1083.52	1214.76	1234.62	1248.07	1167.29	26195	25399	24108	28708	23313	23866	23575	25639	13372	14305	12517	13933	13759	11862	8931	13400	11509	13527	16927	19378	16349
ncbi_105221816	4.169	4.652	4.495	4.724	4.585	5.068	4.254	5.416	4.932	5.2	5.216	5.432	5.06	6.857	6.009	5.517	7.15	6.585	5.55	5.659	5.836	6.04	5.195	5.86	5.711	5.936	6.207	6.845	202	186	193	213	222	234	191	245	177	217	178	196	181	237	161	208	269	266	210	247	239
ncbi_105221817	0.05	0	0	0.08	0	0	0	0	0	0	0	0	0	0	0	0	0	0	0	0	0.029	0.028	0.104	0	0	0	0	0	2	0	0	3	0	0	0	0	0	0	0	0	0	0	0	0	0	0	0	0	1
ncbi_105221818	10.148	6.381	8.064	8.375	10.243	8.689	10.233	9.784	14.923	15.253	14.876	12.281	14.279	11.146	14.147	11.419	18.1	15.521	17.94	16.084	15.066	18.138	11.692	12.584	6.692	8.72	9.377	9.374	807	419	568	620	814	659	754	727	878	1045	832	727	838	632	622	706	1118	1029	1114	1152	1013
ncbi_105221819	12.962	11.941	13.062	16.087	12.972	14.407	12.439	16.803	12.592	12.106	11.886	11.691	12.893	13.277	13.754	11.189	13.614	14.861	12.802	13.276	12.166	14.426	14.229	11.641	14.4	9.774	14.502	12.005	271	206	242	313	271	287	241	328	195	218	175	182	199	198	159	182	221	259	209	250	215
ncbi_105221820	9.979	11.875	11.463	12.654	11.966	12.171	12.805	12.517	10.498	10.229	9.766	11.59	9.681	12.036	14.876	16.061	11.809	12.456	9.958	10.43	12.337	9.64	10.467	13.353	14.784	11.525	13.737	13.967	222	218	226	262	266	258	264	260	173	196	153	192	159	191	183	278	204	231	173	209	232
ncbi_105221821	11.762	12.881	11.376	11.892	12.392	13.877	13.914	16.431	13.413	13.995	11.151	13.195	12.518	14.696	13.212	15.211	13.172	14.81	13.331	13.139	13.482	13.627	11.21	13.64	15.192	15.355	14.441	14.46	322	291	276	303	339	362	353	420	272	330	215	269	253	287	200	324	280	338	285	324	312
ncbi_105221822	0.03	0.074	0.034	0	0.122	0	0	0.192	0.082	0.212	0.13	0.204	0	0.085	0.055	0	0.157	0.215	0.039	0.203	0.072	0.034	0.123	0.254	0.417	0.119	0.184	0.136	1	2	1	0	4	0	0	6	2	6	3	5	0	2	1	0	4	6	1	6	2
ncbi_105221823	0	0	0	0.019	0	0	0	0	0	0	0	0	0	0.049	0	0.023	0	0	0	0	0	0	0	0	0	0.023	0	0	0	0	0	1	0	0	0	0	0	0	0	0	0	2	0	1	0	0	0	0	0
ncbi_105221824	40.676	41.336	41.769	49.389	45.593	50.129	45.085	45.744	67.623	54.782	51.736	48.929	55.019	65.087	67.153	71.923	79.252	81.068	56.255	52.126	50.322	52.121	51.468	77.091	69.674	90.983	81.748	74.135	700	587	637	791	784	822	719	735	862	812	627	627	699	799	639	963	1059	1163	756	808	732
ncbi_105221825	6.318	7.935	8.167	7.16	5.404	7.234	6.694	8.244	6.359	2.668	4.404	3.703	3.579	6.442	8.934	7.826	6.066	5.375	4.855	5.102	4.349	4.491	5.876	6.853	5.198	9.42	8.638	7.895	55	57	63	58	47	60	54	67	41	20	27	24	23	40	43	53	41	39	33	40	32
ncbi_105221826	0.718	0.249	0.579	1.654	2.773	2.154	0.554	9.013	0.831	0.477	0.437	0	0.278	0.935	0.65	1.055	0.529	0.739	0.92	0.57	1.335	0.745	1.174	0.673	1.339	0.868	0.622	0.077	14	4	10	30	54	40	10	164	12	8	6	0	4	13	7	16	8	12	14	10	22
ncbi_105221827	1.601	1.097	1.234	1.486	1.486	1.491	1.153	1.9	3.059	2.956	2.825	2.133	2.578	1.289	1.35	1.829	3.13	2.871	3.53	3.576	2.278	3.301	2.371	1.796	1.05	1.816	1.769	1.467	135	72	87	110	120	113	85	143	185	213	164	133	159	77	63	117	200	198	225	261	157
ncbi_105221829	0.263	0.379	0.148	0.689	0.593	0.121	0.213	0.564	0.222	0.382	0.304	0.243	0.245	0.184	0.119	0.296	0.254	0.296	0.042	0.055	0.292	0.184	0.044	0.216	0.172	0.15	0.08	0.074	16	19	8	39	36	7	12	32	10	20	13	11	11	8	4	14	12	15	2	3	15
ncbi_105221830	0	0	0	0.07	0.074	0	0.2	0.715	0	0.043	0.053	0	0	0.104	0.134	0.143	0	0.178	0	0	0	0	0	0	0.194	0.193	0.118	0.111	0	0	0	2	2	0	5	18	0	1	1	0	0	2	2	3	0	4	0	0	0
ncbi_105221831	1.189	0.698	1.124	1.185	1.226	1.172	0.978	1.527	26.449	14.471	16.629	7.813	19.3	4.984	5.985	4.735	4.814	5.893	15.723	11.043	6.273	13.267	10.398	4.574	5.179	3.737	3.305	4.349	33	16	28	31	34	31	26	43	549	356	333	164	402	99	93	103	105	139	344	277	149
ncbi_105221833	0.041	0	0	0	0	0	0	0.022	0	0	0	0	0	0	0	0	0	0	0	0	0	0	0	0	0	0	0	0	2	0	0	0	0	0	0	1	0	0	0	0	0	0	0	0	0	0	0	0	0
ncbi_105221834	0	0	0	0	0	0	0	0.06	0	0	0	0	0	0	0	0	0	0.134	0	0	0	0	0	0	0	0	0	0	0	0	0	0	0	0	0	1	0	0	0	0	0	0	0	0	0	2	0	0	0
ncbi_105221835	6.825	5.668	6.894	6.205	8.502	7.062	7.056	10.07	7.925	8.478	8.2	8.268	8.857	10.504	10.271	8.711	9.834	8.53	7.578	7.047	10.502	6.984	8.095	10.989	9.219	10.311	11.576	11.55	143	98	128	121	178	141	137	197	123	153	121	129	137	157	119	142	160	149	124	133	186
ncbi_105221836	0	0	0.051	0	0	0	0	0.072	0.03	0.078	0.064	0.03	0.061	0.031	0	0	0	0	0	0	0.133	0.201	0.03	0	0	0	0	0	0	0	2	0	0	0	0	3	1	3	2	1	2	1	0	0	0	0	0	0	5
ncbi_105221837	6.485	8.611	6.745	10.907	7.28	7.043	6.816	10.69	14.541	10.476	12.732	9.921	12.909	10.83	9.893	8.698	8.86	10.079	14.082	15.652	10.941	13.669	10.855	10.428	9.127	8.587	7.523	10.109	115	126	106	180	129	119	112	177	191	160	159	131	169	137	97	120	122	149	195	250	164
ncbi_105221838	369.191	386.403	400.321	354.817	205.763	202.025	204.496	178.972	186.302	193.43	194.47	238.205	174.071	196.909	200.413	254.934	183.823	189.389	219.405	200.975	242.923	201.554	241.198	232.577	237.681	220.127	247.293	222.579	6153	5314	5911	5504	3426	3208	3158	2784	2301	2778	2285	2958	2143	2343	1848	3307	2381	2634	2856	3020	3424
ncbi_105221839	6.4	6.319	7.891	7.047	6.326	6.758	6.395	8.843	10.827	11.971	11.051	12.786	11.505	9.027	7.645	8.53	8.344	9.904	14.671	11.842	13.133	14.386	11.327	9.379	8.8	7.918	9.295	8.971	162	132	177	166	160	163	150	209	203	261	197	241	215	163	107	168	164	209	290	270	281
ncbi_105221840	0.849	0.36	0.557	0.725	0.877	0.855	1.225	0.957	1.777	1.671	1.709	1.547	1.379	2.696	2.313	1.787	2.207	2.77	1.289	1.251	1.479	1.401	0.744	1.833	1.119	1.517	0.975	1.281	69	23	41	54	70	63	89	72	102	116	98	95	81	153	96	109	140	177	83	88	96
ncbi_105221841	0	0	0	0	0	0	0	0	0.081	0.139	0	0	0.162	0	0	0.077	0.077	0	0	0	0.142	0.067	0.081	0	0	0.467	0.363	0.268	0	0	0	0	0	0	0	0	1	2	0	0	2	0	0	1	1	0	0	0	2
ncbi_105221842	1.464	0.832	1.187	1.622	3.09	3.145	3.357	3.895	0.957	1.408	1.104	1.321	1.146	2.501	2.647	2.176	2.681	3.183	1.054	0.863	0.812	1.252	1.016	2.347	1.712	1.756	1.997	2.221	64	30	46	66	135	131	136	159	31	53	34	43	37	78	64	74	91	116	36	34	30
ncbi_105221843	38.888	44.128	44.92	46.42	49.886	55.134	46.084	54.448	54.409	52.292	54.718	54.028	53.538	51.74	54.857	58.888	53.361	54.622	58.4	56.125	62.486	55.68	58.247	57.108	51.925	61.196	54.793	57.884	550	515	563	611	705	743	604	719	570	637	545	569	559	522	429	648	586	644	645	715	747
ncbi_105221844	0	0	0	0	0	0	0	0	0	0	0	0	0	0	0	0	0	0.113	0	0	0	0	0	0	0	0	0	0	0	0	0	0	0	0	0	0	0	0	0	0	0	0	0	0	0	2	0	0	0
ncbi_105221845	0	0	0	0	0.046	0.048	0.05	0	0	0	0	0	0	0	0	0	0	0	0	0	0	0	0	0	0	0	0	0	0	0	0	0	1	1	1	0	0	0	0	0	0	0	0	0	0	0	0	0	0
ncbi_105221846	40.276	34.351	34.653	46.146	35.233	38.461	32.744	41.89	59.583	58.172	54.928	45.006	59.019	49.453	58.134	57.561	58.163	54.782	48.934	54.527	46.988	55.981	57.088	52.026	58.745	61.036	58.882	54.823	950	669	725	1011	831	864	716	925	1042	1182	913	788	1028	831	758	1055	1066	1078	900	1158	935
ncbi_105221849	0.93	0.457	0.189	0.495	0.594	0.791	0.731	0.681	0.792	0.641	0.556	0.394	0.53	0.998	0.985	1.609	0.756	0.704	0.551	1.086	0.594	0.663	0.579	1.074	1.021	0.882	0.914	1.939	23	9	4	11	15	18	17	16	15	14	10	7	10	17	13	32	15	15	11	25	12
ncbi_105221850	25.472	27.289	25.886	25.969	29.868	31.202	29.97	26.912	22.166	25.075	22.715	26.583	24.371	24.254	26.294	27.315	27.963	26.552	33.257	32.197	35.445	32.652	30.827	28.833	25.969	27.361	26.053	25.903	664	587	598	630	778	775	724	655	428	563	417	516	469	451	379	554	566	577	677	756	781
ncbi_105221851	0.678	0.173	0.443	0.997	10.928	7.527	10.473	8.255	1.542	1.699	1.368	2.204	1.257	35.016	46.593	42.928	41.957	42.419	2.468	1.862	1.309	1.953	1.921	37.292	28.441	28.33	29.384	30.119	19	4	11	26	306	201	272	216	32	41	27	46	26	700	722	936	913	991	54	47	31
ncbi_105221853	0	0	0.146	0	0	0.271	0	0	0	0.15	0	0	0	1.813	0	0	0	0.465	0	0.144	0.153	0	0	0.309	0.225	0.168	0.314	0	0	0	1	0	0	2	0	0	0	1	0	0	0	10	0	0	0	3	0	1	1
ncbi_105221854	13.166	12.101	12.15	13.577	13.036	13.759	13.695	14.429	16.795	16.71	18.814	16.669	18.929	10.519	13.217	11.687	11.208	11.477	21.217	22.792	23.727	21.062	24.443	13.278	10.631	11.182	11.231	11.626	472	358	386	453	467	470	455	483	446	516	475	445	501	269	262	326	312	343	594	736	719
ncbi_105221855	31.441	25.842	27.797	25.141	28.86	27.231	24.454	26.253	41.528	42.06	41.229	42.026	41.24	49.204	54.145	48.256	58.415	55.47	41.893	41.299	39.051	44.432	40.525	46.742	47.091	48.114	44.707	40.23	1957	1287	1507	1417	1790	1606	1407	1507	1907	2249	1798	1930	1873	2183	1820	2325	2795	2804	2027	2307	2049
ncbi_105221856	7.693	6.462	6.049	5.969	6.421	7.083	6.204	8.746	9.149	7.546	8.637	7.945	8.089	6.502	7.986	6.211	7.762	7.796	9.852	10.915	11.205	10.114	7.851	8.052	7.347	7.374	7.747	6.846	277	192	193	200	231	243	207	294	244	234	219	213	215	167	159	174	217	234	277	354	341
ncbi_105221857	0	0	0	0	0	0	0	0	0	0	0	0	0	0	0	0	0	0	0	0	0	0	0	0	0	0	0	0	0	0	0	0	0	0	0	0	0	0	0	0	0	0	0	0	0	0	0	0	0
ncbi_105221858	0	0	0	0	0	0	0	0	0	0	0	0	0	0	0	0	0	0	0	0	0	0	0	0	0	0	0	0	0	0	0	0	0	0	0	0	0	0	0	0	0	0	0	0	0	0	0	0	0
ncbi_105221859	0.03	0.027	0.017	0.04	0.007	0.016	0.016	0.032	0.02	0	0.011	0.02	0.03	0	0.014	0.029	0.039	0.081	0.019	0	0.027	0.075	0.01	0.063	0.078	0.01	0.036	0.022	4	3	2	5	1	2	2	4	2	0	1	2	3	0	1	3	4	9	2	0	3
ncbi_105221860	7.222	15.292	2.739	4.65	9.772	34.454	1.025	240.558	0.712	0.368	0.15	1.984	1.43	0.74	0.231	0.678	0.544	0.633	5.406	6.562	0.874	1.179	1.847	9.933	17.816	0.962	1.408	2.365	68.43	119.56	23	41	92.52	311.06	9	2128.12	5	3	1	14	10	5	1.21	5	4	5	40	56	7
ncbi_105221861	0	0	0	0	0	0	0	0	0	0	0	0	0	0	0	0	0	0	0	0	0	0	0	0	0	0	0	0	0	0	0	0	0	0	0	0	0	0	0	0	0	0	0	0	0	0	0	0	0
ncbi_105221863	0	0	0	0	0	0	0	0	0	0	0	0	0	0	0	0	0	0	0	0	0	0	0	0	0	0	0	0	0	0	0	0	0	0	0	0	0	0	0	0	0	0	0	0	0	0	0	0	0
ncbi_105221864	1.366	1.419	0.771	3.041	1.766	11.072	0.737	129.424	13.045	4.769	26.634	10.224	22.74	13.337	10.169	7.619	23.666	10.46	49.121	20.697	24.74	12.647	19.358	5.037	8.606	6.034	5.454	5.59	14	12	7	29	18	108	7	1233	99	42	192	78	172	95	55	59	177	89	393	191	214
ncbi_105221865	0.312	1.133	0.586	0.223	1.247	13.951	1.681	101.107	1.542	0.362	8.406	3.626	10.551	2.038	1.878	1.201	1.605	4.36	2.66	0.807	1.72	0.58	5.033	0.124	1.627	0.135	0.252	0.155	3	9	5	2	12	128	15	909	11	3	57	26	75	14	10	9	12	35	20	7	14
ncbi_105221867	0	0	0	0.049	1.659	0.531	0.894	0.247	0	0.107	0.523	0.062	0	52.143	48.453	56.149	57.625	56.215	0	0	0	0.103	0.434	52.339	68.014	62.071	66.379	59.761	0	0	0	1	36	11	18	5	0	2	8	1	0	808	582	949	972	1018	0	0	0
ncbi_105221868	0	0.111	0	0	0	0.192	0	8.346	0	0.213	0	0.123	0.621	0	0	0.236	0	0	0	0.102	0	0.307	0.247	0	0	0.239	0.111	0	0	1	0	0	0	2	0	85	0	2	0	1	5	0	0	2	0	0	0	1	0
ncbi_105221869	0.108	0	0.122	0	0.757	0	0.466	1.272	0.146	0	0	0	0	1.363	0.977	4.303	7.094	12.178	0	0.24	0.256	0	0	4.381	0.94	2.39	1.441	1.129	1	0	1	0	7	0	4	11	1	0	0	0	0	9	5	31	51	94	0	2	2
ncbi_105221870	0	0	0	0	0	0	0	0	0	0	0	0	0	0	0	0	0	0	0	0	0	0	0	0	0	0	0	0	0	0	0	0	0	0	0	0	0	0	0	0	0	0	0	0	0	0	0	0	0
ncbi_105221871	8.371	6.085	6.67	8.09	10.806	9.715	11.224	9.954	11.792	14.239	12.978	11.867	12.184	13.392	16.333	15.13	16.899	16.278	13.217	11.84	13.924	13.169	10.451	17.299	13.285	13.916	14.65	13.641	1245	774	917	1139	1632	1435	1480	1419	1143	1499	1171	1125	1097	1261	1162	1545	1733	1675	1415	1433	1498
ncbi_105221872	1.288	1.122	1.794	1.968	2.095	1.922	1.911	2.996	1.793	2.01	1.858	1.243	1.799	2.596	2.657	2.457	2.203	2.173	1.701	1.922	1.857	1.731	1.924	2.089	2.347	1.781	1.977	2.165	64	46	79	91	104	91	88	139	66	86	65	46	66	92	73	95	85	90	66	86	78
ncbi_105221873	0	0	0	0.195	0	0	0	0	0	0	0	0	0	0	0.109	0	0	0	1.005	0	0.571	0	0	0	0	0.079	0.146	0	0	0	0	3	0	0	0	0	0	0	0	0	0	0	1	0	0	0	13	0	8
ncbi_105221874	0.437	0.36	0.591	0.657	0.664	0.715	0.49	1.478	0.707	0.953	0.57	0.774	0.994	1.322	1.169	0.808	1.17	1.236	0.604	0.717	0.723	0.917	1.082	1.167	0.608	0.955	0.72	1.018	25	17	30	35	38	39	26	79	30	47	23	33	42	54	37	36	52	59	27	37	35
ncbi_105221875	0.149	0.522	0.438	1.107	0.509	0.417	0.607	0.713	0.317	0.136	0.278	0.08	0	3.796	0.731	0.23	0.202	1.53	0.05	0.087	0.417	0.219	0.324	0.093	0.104	0.204	0.217	0.49	5	11	13	28	13	11	16	17	6	3	5	2	0	78	12	6	4	36	1	2	9
ncbi_105221877	52.248	45.747	50.594	52.715	69.887	59.921	58.823	64.546	54.124	64.378	64.713	64.606	62.508	94.759	91.231	93.708	92.286	96.67	55.798	59.235	67.047	61.842	58.686	99.143	94.426	88.239	86.169	102.187	1699	1227	1454	1589	2261	1852	1775	1965	1347	1864	1509	1594	1541	2203	1660	2411	2332	2648	1469	1794	1901
ncbi_105221878	0	0.035	0	0.031	0	0	0	0.031	0	0	0	0	0	0	0	0	0.038	0.035	0	0	0	0.098	0	0.035	0.051	0.076	0	0	0	1	0	1	0	0	0	1	0	0	0	0	0	0	0	0	1	1	0	0	0
ncbi_105221880	61.91	66.745	61.883	71.941	72.914	73.465	79.538	97.623	38.928	42.106	48.467	52.12	43.414	48.164	54.317	49.063	51.399	48.386	41.676	41.9	45.053	39.945	41.694	42.673	43.475	37.942	40.759	49.494	3078	2688	2715	3287	3622	3443	3622	4474	1434	1827	1705	1948	1593	1693	1492	1877	1969	2015	1627	1884	1907
ncbi_105221881	0.535	0.616	0.573	0.46	0.535	0.578	1.01	0.831	0.686	0.714	0.987	0.584	0.398	0.975	0.919	0.894	1.033	0.676	0.719	0.95	1.361	1.046	0.9	0.893	1.024	0.681	1.038	1.028	20	19	19	16	20	20	34	29	19	23	26	16	11	26	19	26	30	21	21	32	43
ncbi_105221882	5.632	5.61	5.431	6.325	8.314	8.368	6.586	16.846	5.222	5.539	6.203	4.959	6.163	9.418	5.28	5.055	6.677	7.132	5.114	4.915	5.422	5.219	5.194	6.943	4.994	6.101	6.117	6.299	520	425	447	540	770	732	570	1429	358	448	409	340	423	619	273	360	490	552	374	410	426
ncbi_105221883	0	0	0	0	0	0	0	0	0	0	0	0	0	0.102	0	0	0	0	0	0	0	0	0	0	0	0	0	0	0	0	0	0	0	0	0	0	0	0	0	0	0	1	0	0	0	0	0	0	0
ncbi_105221885	0.79	0.803	0.723	0.594	1.81	1.207	1.085	1.444	1.431	1.535	1.18	1.204	1.646	1.671	2.215	1.759	1.858	1.872	1.438	1.09	1.257	1.335	1.116	1.903	1.674	2.185	1.736	2.044	39	33	32	26	86	55	51	68	55	64	40	44	60	57	61	69	71	78	55	49	50
ncbi_105221886	0	0	0	0	0	0	0	0	0	0.064	0	0	0.037	0	0	0	0.071	0.033	0	0.091	0.032	0	0	0.033	0	0	0	0	0	0	0	0	0	0	0	0	0	2	0	0	1	0	0	0	2	1	0	3	1
ncbi_105221887	0	0	0	0	0	0	0	0.104	0	0	0	0	0	0	0	0	0	0	0	0	0	0	0	0	0	0	0	0	0	0	0	0	0	0	0	3	0	0	0	0	0	0	0	0	0	0	0	0	0
ncbi_105221889	0	0	0	0	0	0	0	0	0	0	0	0	0	0	0	0	0	0	0	0	0	0	0	0	0	0	0	0	0	0	0	0	0	0	0	0	0	0	0	0	0	0	0	0	0	0	0	0	0
ncbi_105221890	0	0	0	0	0	0	0.046	0	0	0	0	0	0	0	0	0	0	0	0	0	0	0	0	0.051	0	0	0.052	0	0	0	0	0	0	0	1	0	0	0	0	0	0	0	0	0	0	0	0	0	0
ncbi_105221891	0	0	0	0	0	0	0	0.03	0	0	0	0	0	0	0.017	0	0.012	0	0	0	0	0	0	0	0	0	0	0	0	0	0	0	0	0	0	3	0	0	0	0	0	0	1	0	1	0	0	0	0
ncbi_105221892	0.68	0.153	0.625	0.054	0.882	0.185	0.299	0.486	1.02	0.409	0.68	0.541	0.444	0.6	1.048	0.68	0.519	0.544	0.516	0.559	0.656	0.844	0.237	0.481	0.219	0.262	0.183	0.452	27	5	22	2	35	7	11	18	30	14	19	16	13	17	23	21	16	18	16	20	22
ncbi_105221893	107.224	114.908	104.078	117.96	126.761	121.351	121.441	99.761	84.338	84.948	89.515	86.794	88.571	91.202	83.456	97.435	94.724	99.943	89.38	88.468	91.257	78.289	84.635	89.889	92.213	86.818	101.404	91.588	1299.68	1150.9	1118.74	1333.52	1537.86	1404.85	1366.13	1131.18	756.9	887.83	766.96	783.97	793.87	789.46	559.81	919.75	891.85	1009.88	847.14	967.28	935.73
ncbi_105221894	0	0	0	0	0.014	0	0.045	0.074	0	0	0	0.018	0.019	0.019	0	0	0	0	0	0	0	0	0	0	0	0.036	0.017	0	0	0	0	0	1	0	3	5	0	0	0	1	1	1	0	0	0	0	0	0	0
ncbi_105221895	1.594	1.197	1.304	2.46	1.378	1.263	1.345	4.955	1.383	1.673	1.858	1.443	1.063	1.62	1.262	0.99	0.873	1.338	1.564	2.033	1.963	1.076	1.441	1.04	1.528	1.109	0.82	1.14	74	48	53	105	65	57	59	214	47	67	60	52	36	53	32	39	32	53	56	84	77
ncbi_105221896	0	0	0	0	0.053	0.037	0.019	0.076	0	0.021	0	0	0.024	0.075	0.064	0	0.069	0	0	0	0	0	0	0.085	0	0	0	0.08	0	0	0	0	3	2	1	4	0	1	0	0	1	3	2	0	3	0	0	0	0
ncbi_105221897	0	0	0	0	0	0	0.017	0	0	0	0	0.021	0	0	0	0.02	0	0	0	0	0	0	0	0.037	0.054	0	0.038	0.046	0	0	0	0	0	0	1	0	0	0	0	1	0	0	0	1	0	0	0	0	0
ncbi_105221898	0	0	0	0	0	0	0	0	0	0	0	0	0	0	0	0	0	0	0	0	0	0	0	0	0	0	0	0	0	0	0	0	0	0	0	0	0	0	0	0	0	0	0	0	0	0	0	0	0
ncbi_105221899	0.209	0.389	0.127	0.587	0.434	0.32	0.191	0.361	0.26	0.261	0.319	0.324	0.652	0.135	0.291	0.269	0.166	0.328	0.226	0.107	0.361	0.467	0.281	0.441	0.419	0.335	0.312	0.144	13	20	7	34	27	19	11	21	12	14	14	15	30	6	10	13	8	17	11	6	19
ncbi_105221900	12.327	10.27	8.911	21.523	1.735	5.862	3.221	10.005	4.03	3.801	3.829	2.975	6.131	2.295	2.612	4.827	3.473	5.198	1.357	2.887	2.734	1.721	4.407	0.689	2.011	1.88	3.037	1.007	128	88	82	208	18	58	31	97	31	34	28	23	47	17	15	39	28	45	11	27	24
ncbi_105221901	2.504	1.4	1.956	15.108	0.193	0.101	0	0.103	0.26	0.112	1.778	0.776	0.783	0.81	0.174	0.619	0.124	0.116	0.247	1.176	0.114	0.108	0	0.115	0	0.376	0.117	0	26	12	18	146	2	1	0	1	2	1	13	6	6	6	1	5	1	1	2	11	1
ncbi_105221902	2.123	2.279	2.781	1.832	1.49	1.078	2.073	2.06	0.758	1.987	1.992	0.771	1.221	3.945	3.225	3.474	2.797	4.927	1.531	1.446	2.117	1.883	1.389	4.204	4.109	3.261	1.557	4.894	48.27	42.77	56.04	38.78	33.85	23.35	43.68	43.73	12.77	38.92	31.9	13.05	20.49	64	40.55	61.46	49.38	93.4	27.18	29.61	40.69
ncbi_105221903	4.786	4.244	4.1	7.077	5.57	5.495	5.615	10.312	7.93	10.379	11.316	8.093	9.933	8.617	7.921	6.843	8.935	10.14	10.964	9.14	10.285	10.251	8.171	8.643	7.049	6.386	6.976	6.135	436	319	331	600	507	477	474	878	536	817	726	549	668	560	399	485	632	771	780	750	792
ncbi_105221904	0.054	0.047	0.035	0.025	0.039	0.138	0.033	0.125	0.052	0.036	0.044	0.01	0.095	0.098	0.084	0.07	0.12	0.177	0.109	0.086	0.092	0.078	0.146	0.204	0.081	0.101	0.094	0.116	7	5	4	3	5	17	4	15	5	4	4	1	9	9	6	7	12	19	11	10	10
ncbi_105221905	4.365	3.413	4.735	5.053	4.678	5.231	5.166	5.881	4.486	4.087	4.279	4.311	3.738	6.395	6.62	6.406	5.295	6.148	4.544	5.065	5.464	5.63	4.549	7.257	6.42	5.351	5.601	7.614	155	100	149	167	166	177	170	195	118	125	107	114	98	162	130	177	146	182	126	162	164
ncbi_105221906	15.133	16.974	15.241	14.513	15.854	16.932	13.945	15.672	14.52	13.116	16.693	14.836	15.868	19.461	18.546	17.896	17.663	19.003	17.617	16.384	20.763	16.438	15.207	19.347	17.411	21.106	17.746	23.79	363	336	324	324	380	387	310	351	258	271	282	265	281	333	246	334	329	380	330	354	421
ncbi_105221907	1.16	0.785	0.923	0.879	1.785	1.038	0.975	1.635	1.83	1.801	1.37	1.624	1.721	2.603	3.358	2.716	3.398	3.941	2.268	2.034	1.763	2.538	1.529	3.191	3.507	2.591	2.044	2.956	95	53	67	67	146	81	74	125	111	127	79	99	104	152	152	173	216	269	145	150	122
ncbi_105221908	6.924	5.075	6.682	5.922	8.07	7.448	7.874	8.081	9.065	10.128	10.011	10.031	10.09	11.961	14.461	11.809	13.021	12.214	10.075	9.871	10.608	9.227	7.839	14.675	12.108	10.692	11.699	12.724	474	285	405	376	551	484	499	515	458	596	481	510	509	583	546	628	690	695	537	608	613
ncbi_105221909	0.084	0.355	0.058	1.31	0.27	0.133	0.181	2.55	0.313	0.049	0.03	0	0.17	0.059	0	0.11	0.027	0.185	0.08	0	0	0.094	0	0.1	0	0.104	0.025	0.031	4	14	3	62	16	7	8	122	12	2	1	0	6	2	0	5	1	9	3	0	0
ncbi_105221910	4.501	4.768	2.578	5.705	4.081	2.642	4.254	3.329	10.808	9.543	8.059	13.331	7.777	3.631	4.201	5.153	3.612	3.2	16.955	14.821	14.25	9.866	12.741	3.879	5.594	3.634	5.565	4.649	188.6	167.38	96.65	222.34	169.95	106.82	162.05	132.7	340.34	343.75	240.06	416.51	244.48	102.72	99.13	162.11	111.38	105.22	555.82	570.62	512.7
ncbi_105221911	8.856	9.241	8.926	9.967	11.132	9.961	11.9	11.121	10.517	13.227	14.226	10.882	13.461	12.343	14.396	13.487	11.601	12.937	15.731	13.753	15.293	12.224	14.105	12.421	12.517	11.563	11.222	13.32	330	283	293	344	412	352	409	385	289	422	371	300	367	327	296	390	334	401	454	458	477
ncbi_105221912	0.586	0.355	0.28	0.363	0.677	0.473	0.584	0.555	0.243	0.471	0.608	0.605	0.305	0.695	0.448	0.319	0.464	0.324	0.664	0.4	0.667	0.881	0.698	0.376	0.392	0.851	0.656	2.39	26	13	11	15	30	20	24	23	8	18	19	20	10	22	11	11	16	12	23	16	25
ncbi_105221913	43.982	42.303	47.958	42.583	45.545	49.414	50.358	40.164	32.126	35.959	30.766	35.936	31.042	36.669	34.496	32.906	35.536	32.988	32.311	29.759	31.165	33.355	31.595	30.986	31.26	42.541	35.204	40.46	950	754	918	856	983	1017	1008	810	514	669	468	578	495	565	412	553	596	594	545	579	569
ncbi_105221914	127.825	134.443	119.077	122.887	145.299	143.595	143.95	115.238	52.254	47.62	58.807	54.546	47.574	107.85	138.99	148.528	125.747	132.126	69.044	79.576	64.824	61.293	72.04	116.964	111.708	103.24	111.363	122.664	1605	1393	1325	1436	1823	1718	1675	1351	486	515	520	510	441	966	965	1451	1226	1383	677	900	688
ncbi_105221915	47.901	60.527	55.996	58.872	56.556	70.831	65.279	65.483	48.537	47.115	49.676	52.618	53.948	61.114	58.79	65.993	56.283	52.295	44.385	48.757	47.118	49.417	52.306	52.524	49.64	59.681	59.789	63.84	445	464	461	509	525	627	562	568	334	377	325	364	370	405	302	477	406	405	322	408	370
ncbi_105221916	0	0	0	0	0	0	0	0	0	0	0	0	0	0	0	0	0	0	0	0	0	0	0	0	0	0.105	0	0	0	0	0	0	0	0	0	0	0	0	0	0	0	0	0	0	0	0	0	0	0
ncbi_105221917	1.247	1.064	0.782	2.035	1.664	3.588	1.645	11.281	1.684	1.019	1.312	0.807	1.001	7.318	5.264	3.978	4.462	4.877	1.361	2.205	1.749	2.219	1.803	9.976	8.522	11.063	12.662	9.524	27	19	15	41	36	74	33	228	27	19	20	13	16	113	63	67	75	88	23	43	32
ncbi_105221918	0	0.053	0	0.047	0	0	0.047	0	0	0	0	0.059	0	0	0	0	0	0	0	0	0	0	0	0	0	0	0.053	0	0	1	0	1	0	0	1	0	0	0	0	1	0	0	0	0	0	0	0	0	0
ncbi_105221920	0.127	0.051	0.095	0.272	0.127	0.133	0	0.136	0	0.196	0.719	0	0.225	0.355	0.525	0	0.76	0.152	0.321	0.234	0.098	0.047	0	0.692	0.734	0.544	0.716	0.126	3	1	2	6	3	3	0	3	0	4	12	0	4	6	7	0	14	3	6	5	2
ncbi_105221921	0	0.054	0	0	0	0	0.095	0.047	0.06	0.051	0	0	0	0	0	0.057	0	0	0	0	0	0.049	0	0	0	0.057	0	0.066	0	1	0	0	0	0	2	1	1	1	0	0	0	0	0	1	0	0	0	0	0
ncbi_105221922	2.442	1.825	2.247	1.465	2.373	2.215	2.891	1.219	2.161	2.89	2.407	2.563	2.858	1.812	1.479	1.615	1.466	1.536	2.793	3.33	2.581	2.45	2.282	1.485	1.981	1.99	1.84	1.966	206	127	168	115	200	178	226	96	135	210	143	161	178	109	69	106	96	108	184	253	184
ncbi_105221923	0.227	0.069	0.064	0.061	0	0.119	0	0	0	0	0	0	0.153	0	0	0.073	0	0	0.073	0	0	0	0	0	0	0	0	0	4	1	1	1	0	2	0	0	0	0	0	0	2	0	0	1	0	0	1	0	0
ncbi_105221924	0	0	0	0	0	0.058	0.03	0	0.037	0	0	0	0	0	0	0	0	0	0	0	0	0.031	0.037	0.098	0	0	0	0	0	0	0	0	0	2	1	0	1	0	0	0	0	0	0	0	0	0	0	0	0
ncbi_105221925	0	0	0	0	0.022	0	0	0	0	0	0	0	0	0	0	0	0	0	0	0	0.026	0	0	0	0.038	0	0	0	0	0	0	0	1	0	0	0	0	0	0	0	0	0	0	0	0	0	0	0	1
ncbi_105221926	0.133	0.065	0.03	0.029	0.374	0.112	0.23	0.114	0.252	0.155	0.038	0.108	0.108	0.187	0.483	1.063	0	0.032	0.137	0.385	0.979	0.06	0.251	0.032	0.79	0.035	0.097	0.279	5	2	1	1	14	4	8	4	7	5	1	3	3	5	10	31	0	1	4	13	31
ncbi_105221927	0	0	0	0	0	0	0	0	0	0	0	0	0	0	0	0	0	0	0	0	0	0	0	0	0	0	0	0	0	0	0	0	0	0	0	0	0	0	0	0	0	0	0	0	0	0	0	0	0
ncbi_105221928	143.663	137.075	163.954	102.746	6.616	7.908	11.507	3.321	84.029	76.559	87.301	100.282	97.796	8.542	9.151	8.951	7.182	3.981	131.226	138.291	151.584	102.585	118.093	5.355	7.243	8.391	6.136	12.314	5281	4158	5341	3515	243	277	392	114	2288	2424	2260	2745	2654	224	186	256	205	122	3767	4579	4710
ncbi_105221929	0	0	0.053	0.102	0	0	0	0	0	0	0.067	0.127	0	0	0	0	0	0	0	0.105	0.112	0	0	0	0	0	0.115	0	0	0	1	2	0	0	0	0	0	0	1	2	0	0	0	0	0	0	0	2	2
ncbi_105221930	0	0.021	0.02	0.019	0.087	0	0.075	0.037	0.023	0	0	0	0.797	0	0	0.133	0	0.042	0	0.019	0.02	0	0.023	0.021	0.241	0	0.021	0.181	0	1	1	1	5	0	4	2	1	0	0	0	34	0	0	6	0	2	0	1	1
ncbi_105221931	0.08	0	0.027	0.123	0	0	0.028	0.058	0.062	0	0.067	0.245	0.136	0.137	0	0.153	0.031	0.086	0.129	0.028	0	0.025	0.034	0.135	0	0.19	0.031	0.072	3.52	0	1.04	5.05	0	0	1.14	2.39	2.04	0	2.09	8.04	4.42	4.32	0	5.26	1.07	3.17	4.46	1.12	0
ncbi_105221932	0.215	0.098	0.213	0.116	0.027	0	0.174	0.144	0.291	0.031	0.268	0.108	0.146	0.604	0.536	1.073	0.451	0.484	0.069	0.12	0.287	0.06	0.435	0.385	0.422	0.175	0.065	0.04	8	3	7	4	1	0	6	5	8	1	7	3	4	16	11	31	13	15	2	4	9
ncbi_105221933	0	0	0	0	0	0	0	0	0	0	0	0	0	0	0.225	0	0	0.224	0	0	0	0	0	0	0	0	0	0	0	0	0	0	0	0	0	0	0	0	0	0	0	0	2	0	0	3	0	0	0
ncbi_105221934	7.054	5.126	5.98	7.567	7.204	7.744	6.795	9.731	12.298	13.604	13.55	9.28	11.949	7.682	8.389	8.912	10.463	9.846	15.312	14.823	13.493	14.082	11.34	9.922	7.634	7.477	8.876	9.174	587	352	441	586	599	614	524	756	758	975	794	575	734	456	386	577	676	683	995	1111	949
ncbi_105221935	0	0	0	0	0	0	0	0	0	0	0	0	0	0	0	0.033	0	0	0	0	0	0	0	0	0	0	0	0	0	0	0	0	0	0	0	0	0	0	0	0	0	0	0	1	0	0	0	0	0
ncbi_105221936	0	0	0	0	0	0	0	0	0	0	0	0	0	0	0	0	0	0	0	0	0	0	0	0	0	0	0	0	0	0	0	0	0	0	0	0	0	0	0	0	0	0	0	0	0	0	0	0	0
ncbi_105221937	0	0	0	0	0	0.031	0	0	0	0	0	0.039	0.079	0.164	0.159	0.075	0.189	0	0.075	0.13	0	0.098	0.038	0.337	0.591	0.114	0.071	0.175	0	0	0	0	0	1	0	0	0	0	0	1	2	4	3	2	5	0	2	4	0
ncbi_105221938	0	0.054	0	0	0	0	0	0	0	0	0.127	0	0	0	0	0	0	0	0.057	0	0	0	0	0.054	0	0	0.054	0	0	1	0	0	0	0	0	0	0	0	2	0	0	0	0	0	0	0	1	0	0
ncbi_105221940	3.824	2.217	2.79	2.526	4.628	4.09	4.741	3.649	4.239	4.826	5.112	4.3	3.892	9.222	8.615	8.29	8.869	10.06	5.012	4.041	4.118	4.818	2.662	8.325	7.834	6.054	6.985	8.013	472	228	303	290	574	480	544	419	387	511	447	397	356	819	593	803	857	1042	484	453	428
ncbi_105221941	0.098	0.288	0.178	0.232	0.178	0.083	0.149	0.699	0.982	0.528	1.087	0.717	0.744	0.715	0.536	0.661	0.581	0.804	0.201	0.483	0.327	0.177	0.343	0.4	0.717	0.766	0.384	1.407	5	12	8	11	9	4	7	33	37	23	39	27	28	26	15	26	23	34	8	22	14
ncbi_105221943	2.177	2.154	2.288	2.554	3.354	2.303	2.855	3.656	5.33	4.773	4.361	5.007	4.518	8.853	5.525	6.579	6.249	7.335	5.838	7.128	6.182	6.822	4.223	8.504	6.091	7.158	7.728	8.455	122	99	113	133	188	122	149	191	222	231	173	210	187	354	171	287	272	342	256	360	294
ncbi_105221944	1.247	0.541	0.891	0.566	0.126	0.084	0.074	0.123	1.205	0.996	1.235	1.706	1.178	0.882	0.993	0.985	2.033	1.359	1.582	1.931	1.531	1.995	1.001	1.734	1.434	0.834	0.846	1.06	109	39	69	46	11	7	6	10	78	75	76	111	76	55	48	67	138	99	108	152	115
ncbi_105221945	1.167	3.991	2.964	11.288	9.846	14.175	4.004	53.579	56.224	54.111	19.712	19.035	40.488	13.967	6.861	4.876	6.657	13.902	38.543	62.989	51.736	62.77	56.507	10.544	16.468	6.619	11.83	3.861	28	79	63	252	236	324	89	1200	999	1118	333	340	717	239	91	91	124	278	722	1361	1049
ncbi_105221946	2.647	2.613	3.068	3.448	4.217	4.556	3.848	4.943	5.436	4.48	4.282	4.061	4.428	4.458	4.828	4.683	4.535	3.789	6.35	5.645	4.566	5.821	5.054	3.895	4.487	4.142	4.625	3.862	86	69	83	100	134	141	109	139	125	123	97	97	106	101	89	112	111	105	153	165	120
ncbi_105221947	0.574	0.239	0.637	0.617	0.565	0.513	0.65	0.736	0.61	0.437	0.361	0.404	0.548	0.541	0.391	0.447	0.497	0.688	0.699	0.522	0.479	0.536	0.342	0.483	0.639	0.38	0.513	0.857	61	21	60	61	60	52	64	73	48	40	27	32	43	41	23	37	41	61	58	50	43
ncbi_105221948	0.101	0.409	0.19	0.218	0.608	0.461	0.109	0.471	0.182	0.039	0.335	0.362	0.137	0.094	0.184	0.173	0.087	0.081	0.129	0.262	0.16	0.264	0.136	0.121	0.059	0.396	0.041	0.101	3	10	5	6	18	13	3	13	4	1	7	8	3	2	3	4	2	2	3	7	4
ncbi_105221949	0.668	1.001	0.898	0.974	0.997	1.141	1.149	1.828	1.525	2.279	1.458	1.136	1.309	1.27	0.819	1.242	1.517	1.848	1.47	0.905	0.969	1.32	1.545	1.694	1.472	1.69	0.989	1.038	23	28	27	30	33	36	37	58	38	65	34	28	32	30	15	32	39	51	38	27	28
ncbi_105221950	26.501	29.671	28.387	31.364	31.71	31.843	29.529	29.514	28.388	31.214	28.768	30.302	30.304	25.575	30.215	33.814	32.645	26.722	28.772	25.264	29.875	25.955	35.284	31.158	26.902	35.866	30.276	35.573	276	255	262	304	330	316	285	287	219	280	211	235	233	190	174	274	264	232	234	237	263
ncbi_105221952	6.205	8.107	11.706	25.731	28.913	19.739	8.369	136.285	7.068	5.347	4.199	3.776	5.056	11.009	5.698	4.424	5.743	10.641	5.276	6.781	6.652	7.256	8.222	7.634	9.364	4.353	4.35	3.404	128	138	214	494	596	388	160	2625	108	95	61	58	77	162	65	71	92	183	85	126	116
ncbi_105221953	0	0.028	0	0.05	0	0.048	0	0	0	0	0	0	0	0	0.042	0.03	0	0	0	0	0	0	0	0	0.04	0	0.084	0.865	0	1	0	2	0	2	0	0	0	0	0	0	0	0	1	1	0	0	0	0	0
ncbi_105221954	1.511	0.705	1.325	1.075	0.858	0.718	1.212	0.787	1.282	1.221	1.204	1.289	1.411	0.644	1.237	0.853	1.105	0.747	1.007	1.326	0.882	1.255	0.715	0.67	0.622	0.678	0.731	0.717	148	57	115	98	84	67	110	72	93	103	83	94	102	45	67	65	84	61	77	117	73
ncbi_105221955	6.058	5.783	5.776	7.28	7.993	7.448	8.192	8.898	10.615	11.742	11.622	12.984	12.426	14.94	13.952	12.998	12.802	10.115	11.874	12.957	13.105	13.119	10.451	16.195	16.825	15.319	15.354	16.216	245	193	207	274	323	287	307	336	318	409	331	391	371	431	312	409	402	341	375	472	448
ncbi_105221960	0	0	0	0	0	0	0	0.037	0	0	0	0	0	0	0	0	0	0	0	0	0	0	0	0	0	0	0	0	0	0	0	0	0	0	0	1	0	0	0	0	0	0	0	0	0	0	0	0	0
ncbi_105221961	0	0	0	0	0	0	0	0	0	0	0	0	0	0	0.061	0	0	0	0.043	0	0	0	0.045	0	0	0	0.041	0	0	0	0	0	0	0	0	0	0	0	0	0	0	0	1	0	0	0	1	0	0
ncbi_105221962	0.109	0.133	0	0	0.055	0	0.354	0.059	0	0	0.544	0.073	0	0.153	0.198	0	0	0	0	0	0	0.122	0	0	0	0	0	0	2	2	0	0	1	0	6	1	0	0	7	1	0	2	2	0	0	0	0	0	0
ncbi_105221963	0	4.218	0.191	0	0.541	22.801	0.073	5.066	0.046	0	1.727	0	0.092	0	0.061	0.043	0.044	0	0	0.038	0.04	0.075	2.32	0	0.176	0.044	0.041	0.252	0	103	5	0	16	643	2	140	1	0	36	0	2	0	1	1	1	0	0	1	1
ncbi_105221964	18.04	15.935	14.307	17.456	25.961	23.164	20.293	31.07	26.476	27.895	26.689	22.521	29.689	35.223	36.286	33.97	35.995	37.438	28.96	25.779	26.446	27.234	25.364	37.244	35.501	33.165	38.471	35.009	709	500	506	624	984	835	717	1089	738	917	714	638	837	942	750	981	1057	1176	855	887	858
ncbi_105221965	26.058	33.301	26.09	35.33	36.889	36.099	30.982	43.03	29.294	27.723	26.238	27.868	32.216	32.279	27.076	30.447	36.366	34.555	29.728	29.56	25.895	29.107	28.953	35.271	30.012	35.641	32.061	35.53	275	290	244	347	389	363	303	424	229	252	195	219	251	243	158	250	298	304	245	281	231
ncbi_105221966	275.239	216.242	265.722	248.973	287.455	290.347	272.581	234.525	304.498	308.1	305.395	339.619	299.228	336.347	331.864	348.206	316.637	334.654	317.98	321.281	372.275	319.147	316.408	278.359	279.443	303.754	315.612	312.621	8536	5534	7303	7186	8908	8580	7834	6791	6995	8230	6670	7843	6851	7441	5691	8402	7625	8652	7701	8975	9759
ncbi_105221967	6.158	7.127	5.798	6.298	4.923	6.495	6.84	8.449	6.995	4.01	7.848	6.894	8.194	8.367	9.908	6.298	9.839	6.826	6.079	6.735	6.954	7.053	7.427	7.836	7.034	10.008	11.675	7.256	69	63	56	64	55	70	71	83	59	42	60	58	68	64	60	56	86	67	58	71	66
ncbi_105221968	2.916	1.652	1.111	3.174	3.638	3.338	2.452	7.95	2.761	3.166	3.119	2.746	2.565	2.814	2.945	2.531	2.195	2.907	5.48	5.255	4.794	5.034	4.333	3.434	3.888	3.647	3.904	8.825	77	36	26	78	96	84	60	196	54	72	58	54	50	53	43	52	45	64	113	125	107
ncbi_105221969	27.849	24.203	26.606	27.004	26.205	25.501	22.689	23.767	13.032	16.618	14.258	17.955	14.428	16.176	16.655	17.826	21.077	18.367	18.471	18.107	20.608	17.475	16.802	18.135	16.219	16.968	20.722	18.73	502	360	425	453	472	438	379	400	174	258	181	241	192	208	166	250	295	276	260	294	314
ncbi_105221970	9.743	11.5	8.995	8.837	8.61	15.536	8.465	9.079	13.153	12.193	7.905	10.535	9.94	13.658	12.585	14.961	15.806	11.535	14.906	10.395	12.723	12.013	14.817	13.585	16.734	16.797	16.265	14.554	77	75	63	65	68	117	62	67	77	83	44	62	58	77	55	92	97	76	92	74	85
ncbi_105221972	0.286	0.544	0.461	0.307	0.041	0.386	0.308	0.525	0.11	0.569	0.985	0.164	0.498	0.687	0.517	0.21	0.105	0.245	0.157	0.363	0.145	0.182	0.44	0.097	0.284	0.266	0.05	0.183	7	11	10	7	1	9	7	12	2	12	17	3	9	12	7	4	2	5	3	8	3
ncbi_105221973	0.219	0.14	0.143	0.161	0.081	0.06	0.149	0.284	0.342	0.348	0.36	0.217	0.281	0.145	0.042	0.133	0.059	0.041	0.354	0.192	0.095	0.193	0.155	0.151	0.06	0.15	0.028	0.172	19	10	11	13	7	5	12	23	22	26	22	14	18	9	2	9	4	3	24	15	7
ncbi_105221974	0.386	0.647	0.457	0.712	0.718	1.429	0.973	1.576	1.416	0.684	1.045	1.013	1.146	1.367	0.399	0.757	0.616	0.53	1.107	1.43	0.871	1.274	1.907	0.834	1.121	0.838	0.558	0.852	21	29	22	36	39	74	49	80	57	32	40	41	46	53	12	32	26	24	47	70	40
ncbi_105221976	0	0	0	0.671	0	0.096	0.05	0	0	0	0	0	0	0.094	0.182	0	0	0	0	0	0	0	0	0	0	0.06	0	0	0	0	0	17	0	2	1	0	0	0	0	0	0	2	3	0	0	0	0	0	0
ncbi_105221977	0	0.115	0	0	0.032	0.564	0	0.034	0	0	0.18	0	0	0	0	0	0	0	0.04	0	0	0	0.596	0	0	0.041	0	0.047	0	3	0	0	1	17	0	1	0	0	4	0	0	0	0	0	0	0	1	0	0
ncbi_105221978	0.033	0.014	0	0.132	0.067	0.012	0.048	0.036	0	0.013	0	0	0	0.016	0	0	0.043	0	0	0.025	0.013	0	0.015	0.08	0.019	0	0.014	0.05	3	1	0	11	6	1	4	3	0	1	0	0	0	1	0	0	3	0	0	2	1
ncbi_105221979	4.119	3.57	3.647	4.958	5.478	7.852	6.498	7.008	12.282	10.411	12.696	12.217	9.922	8.368	9.57	11.86	11.683	11.757	11.516	12.56	11.688	12.812	11.579	15.021	10.706	9.466	12.203	11.215	158	113	124	177	210	287	231	251	349	344	343	349	281	229	203	354	348	376	345	434	379
ncbi_105221980	0.05	0.03	0.14	0.107	0.05	0.026	0	0.027	0.033	0	0	0.2	0.168	0.104	0.135	0.096	0	0	0.064	0.055	0.088	0.166	0.2	0	0.086	0.097	0.09	0.037	2	1	5	4	2	1	0	1	1	0	0	6	5	3	3	3	0	0	2	2	3
ncbi_105221982	0	0	0	0	0	0	0	0	0	0	0	0	0	0	0	0	0	0	0	0	0	0	0	0	0	0	0	0.055	0	0	0	0	0	0	0	0	0	0	0	0	0	0	0	0	0	0	0	0	0
ncbi_105221983	0	0.026	0	0	0	0	0	0	0	0	0	0	0	0.015	0.038	0	0.055	0	0	0	0	0	0	0	0.018	0	0.013	0.063	0	2	0	0	0	0	0	0	0	0	0	0	0	1	2	0	4	0	0	0	0
ncbi_105221984	9.078	6.209	11.804	7.891	10.177	7.196	11.33	3.63	1.894	1.99	1.826	2.276	2.216	2.949	3.558	3.23	2.534	2.477	2.295	1.99	2.051	1.61	2.019	3.184	1.865	2.18	3.685	12.077	466	263	537	377	522	352	539	174	72	88	66	87	84	108	101	129	101	106	92	92	89
ncbi_105221985	57.62	55.188	49.406	69.558	59.794	57.534	55.606	84.354	139.718	129.92	138.297	101.737	129.006	128.709	145.47	170.27	152.757	153.753	161.915	159.294	92.852	116.029	117.92	150.693	182.32	154.888	142.852	159.279	2014	1592	1531	2263	2089	1917	1801	2753	3618	3912	3404	2648	3328	3209	2813	4632	4147	4480	4414	5015	2744
ncbi_105221986	19.658	21.155	21.205	21.035	29.358	31.658	30.449	33.368	40.275	43.742	37.606	41.067	39.196	41.432	43.896	43.528	48.71	52.222	39.237	39.485	38.96	41.536	41.758	42.813	37.517	37.358	37.71	35.015	731	631	698	722	1061	1098	1040	1103	1090	1375	966	1126	1068	1075	877	1227	1356	1544	1122	1295	1206
ncbi_105221988	0.163	0.099	0.138	0.181	0.141	0.153	0.157	0.18	0.239	0.25	0.146	0.189	0.178	0.257	0.181	0.181	0.327	0.21	0.279	0.378	0.293	0.376	0.232	0.255	0.246	0.198	0.161	0.217	36	18	27	37	31	32	32	36	39	46	22	31	29	37	22	31	56	37	48	73	54
ncbi_105221989	0	0.035	0	0	0.029	0.152	0.063	0.56	0	0	0.165	0.078	0.118	0.041	0	0.112	0.15	0.139	0	0.032	0	0.032	0.117	0	0.152	0.113	0.035	0	0	1	0	0	1	5	2	18	0	0	4	2	3	1	0	3	4	4	0	1	0
ncbi_105221990	0	0	0	0	0	0.041	0	0	0	0	0	0	0	0	0.142	0	0	0	0.05	0	0	0.044	0	0	0	0	0	0	0	0	0	0	0	1	0	0	0	0	0	0	0	0	2	0	0	0	1	0	0
ncbi_105221991	4.773	6.362	5.386	7.59	7.69	11.671	5.871	41.915	5.219	6.428	7.929	7.371	6.465	7.627	5.869	6.932	6.7	7.901	5.439	8.425	7.792	7.57	7.709	8.712	15.199	10.498	10.361	10.909	100	110	100	148	161	233	114	820	81	116	117	115	100	114	68	113	109	138	89	159	138
ncbi_105221992	0.046	0	0	0	0.046	0	0.049	0.098	0	0	0.13	0	0	0.129	0	0	0.177	0	0	0	0	0.102	0	0	0	0.06	0	0	1	0	0	0	1	0	1	2	0	0	2	0	0	2	0	0	3	0	0	0	0
ncbi_105221993	0	1.296	0.557	2.298	0.741	1.986	2.574	5.022	0.666	0.382	2.103	0.221	0.446	13.493	2.083	0.529	4.238	17.96	1.264	0.274	0	0.368	0.886	0.098	8.733	3.64	0	4.301	0	13	6	26	9	23	29	57	6	4	18	2	4	117	14	5	40	182	12	3	0
ncbi_105221994	0	0	0	0	0	0	0	0.027	0	0	0	0.067	0	0	0	0	0	0	0	0.028	0.089	0.028	0	0	0	0.033	0	0	0	0	0	0	0	0	0	1	0	0	0	2	0	0	0	0	0	0	0	1	3
ncbi_105221995	0.536	0.307	0.337	0.507	1.993	1.684	1.527	1.65	0.564	0.484	0.545	0.404	0.792	1.146	1.476	1.799	1.405	1.602	0.599	0.641	0.552	0.819	0.673	1.272	1.099	0.874	0.956	0.919	63	32	35	54	236	187	167	186	48	47	45	34	66	93	90	165	130	153	54	66	55
ncbi_105221996	1.694	2.453	0.979	2.886	1.24	2.255	1.427	5.399	2.343	2.111	3.52	2.608	3.862	2.491	2.242	2.124	1.916	1.388	2.222	3.991	1.711	3.461	3.837	3.598	4.889	3.872	4.359	4.629	41	49	21	65	30	52	32	122	42	44	60	47	69	43	30	40	36	28	42	87	35
ncbi_105221997	0	0	0	0	0	0	0	0	0	0	0	0	0	0	0	0	0	0	0	0	0	0	0	0	0	0	0	0	0	0	0	0	0	0	0	0	0	0	0	0	0	0	0	0	0	0	0	0	0
ncbi_105221998	0	0	0	0	0	0	0	0	0	0	0	0	0	0	0	0	0	0	0	0	0	0	0	0	0	0	0	0	0	0	0	0	0	0	0	0	0	0	0	0	0	0	0	0	0	0	0	0	0
ncbi_105221999	0	0	0	0	0	0	0	0.557	0	0	0	0	0	0	0	0	0	0	0	0	0	0	0	0	0	0	0	0.086	0	0	0	0	0	0	0	9	0	0	0	0	0	0	0	0	0	0	0	0	0
ncbi_105222000	0	0	0	0	0	0	0	0	0	0	0	0	0	0	0	0	0	0	0	0	0	0	0	0	0	0	0	0	0	0	0	0	0	0	0	0	0	0	0	0	0	0	0	0	0	0	0	0	0
ncbi_105222001	0.345	0.185	0.183	0.273	0.346	0.288	0.417	0.718	0.412	0.448	0.447	0.641	0.44	0.313	0.386	0.261	0.432	0.439	0.39	0.35	0.553	0.613	0.315	0.291	0.389	0.225	0.222	0.744	34	15	16	25	34	27	38	66	30	38	31	47	32	22	21	20	33	36	30	31	46
ncbi_105222003	0	0	0	0	0.025	0.03	0.027	0	0.039	0	0	0	0	0	0.133	0	0	0	0.063	0.032	0.116	0	0	0	0	0	0	0.037	0	0	0	0	1	1	1	0	1	0	0	0	0	0	3	0	0	0	2	1	4
ncbi_105222005	3.613	2.715	3.394	3.692	4.218	3.768	4.452	4.352	2.287	1.427	1.466	1.568	1.649	4.369	2.718	2.617	3.22	3.878	1.912	1.576	2.546	2.089	1.691	3.389	3.49	2.845	3.075	3.183	286	174	237	261	328	274	323	316	137	101	81	94	94	249	118	158	195	260	118	110	169
ncbi_105222006	239.826	176.41	142.767	154.208	129.525	151.74	128.005	105.073	138.735	153.475	131.127	145.943	139.085	78.233	97.158	99.619	132.223	86.772	112.383	152.406	122.894	127.865	129.726	66.678	94.925	63.199	97.064	81.969	6079	3690	3207	3638	3281	3665	3007	2487	2605	3351	2341	2755	2603	1415	1362	1965	2603	1834	2225	3480	2633
ncbi_105222007	21.865	19.702	21.716	22.704	22.641	19.76	24.043	20.008	17.883	20.695	19.157	19.367	17.578	25.399	20.679	20.612	17.406	21.441	19.439	16.418	19.842	21.086	18.621	22.346	20.111	22.179	21.557	20.483	893	664	786	863	924	769	910	763	541	728	551	589	530	740	467	655	552	730	620	604	685
ncbi_105222008	190.786	159.514	172.503	177.617	183.692	182.636	171.862	150.677	265.071	265.354	277.065	249.865	247.246	138.218	172.835	196.105	213.406	204.699	268.786	269.993	248.631	284.183	274.235	156.721	134.882	146.288	160.754	128.454	7991	5454	6362	6854	7667	7252	6627	5871	8290	9615	8152	7766	7705	4111	3980	6327	6917	7092	8810	10240	8731
ncbi_105222009	134.197	116.584	122.235	117.842	141.74	121.598	108.075	309.458	425.388	426.847	433.304	579.933	427.128	270.885	255.488	220.598	223.236	227.877	432.996	456.4	511.888	435.997	448.573	264.593	272.718	228.151	266.289	266.944	7474	5358	6033	6108	7888	6453	5578	16092	17549	20476	16995	24051	17562	10762	7868	9559	9654	10580	18832	22896	24098
ncbi_105222010	0.097	0.062	0.142	0.194	0.178	0.147	0.159	0.287	0.3	0.206	0.173	0.146	0.232	0.409	0.332	0.524	0.859	0.676	0.202	0.311	0.067	0.289	0.154	0.673	0.462	0.676	0.358	0.497	20	12	25	39	42	32	29	50	44	42	23	23	37	65	38	85	141	118	38	64	14
ncbi_105222011	8.852	12.059	10.284	12.128	11.09	11.74	12.068	13.212	14.688	13.975	15.384	13.247	17.123	16.699	15.519	16.594	17.036	17.396	16.056	16.055	15.22	15.275	15.4	17.558	14.869	16.98	17.611	15.701	344	361	356	414	407	427	432	467	423	466	421	379	494	442	327	499	510	545	488	550	496
ncbi_105222012	17.053	18.586	15.313	15.104	15.708	17.467	14.589	18.614	39.723	44.205	40.998	42.741	42.475	26.849	31.21	29.213	28.326	25.34	45.308	50.382	47.635	46.104	44.943	24.652	21.299	24.027	24.432	23.409	666	599	530	549	613	650	528	679	1150	1487	1128	1243	1225	748	674	888	859	825	1383	1773	1573
ncbi_105222013	0.361	0.367	0.456	0.574	0.52	0.409	0.234	0.789	1.598	1.793	1.578	0.931	2.21	1.821	2.898	1.614	2.008	2.546	1.978	1.459	0.905	1.629	0.855	2.876	2.161	2.198	2.119	2.351	25	21	28	37	36	27	15	51	82	107	77	48	113	90	111	87	108	147	107	91	53
ncbi_105222014	130.836	139.952	131.724	140.219	130.37	143.67	128.715	150.198	122.342	125.072	119.03	125.503	131.037	135.137	135.004	145.375	141.144	139.078	140.271	140.033	142.389	141.399	139.289	134.535	138.09	140.429	139.507	145.11	2310	2039	2061	2304	2300	2417	2106	2476	1600	1902	1480	1650	1708	1702	1318	1997	1935	2047	1934	2227	2125
ncbi_105222015	0	0	0	0	0.091	0.032	0.033	0.032	0	0	0.043	0	0	0	0	0	0.039	0.036	0	0	0	0.068	0.082	0	0.105	0	0	0	0	0	0	0	3	1	1	1	0	0	1	0	0	0	0	0	1	1	0	0	0
ncbi_105222016	5.881	5.036	5.664	4.514	6.941	6.126	6.98	6.722	5.61	6.004	6.18	6.358	6.211	8.896	8.036	7.153	8.121	8.184	7.947	6.783	7.135	7.059	5.454	10.943	9.074	7.663	8.345	9.441	1477	1042	1260	1057	1739	1466	1622	1576	1042	1299	1092	1189	1150	1594	1116	1397	1584	1713	1558	1532	1513
ncbi_105222017	0	0	0	0	0	0	0	0	0	0	0	0	0	0	0	0	0.061	0	0	0	0	0	0	0	0	0	0	0	0	0	0	0	0	0	0	0	0	0	0	0	0	0	0	0	1	0	0	0	0
ncbi_105222018	0.309	0.312	0.541	0.448	0.466	0.378	0.393	0.945	0.869	0.637	1.246	1.024	0.84	0.334	0.172	0.132	0.497	0.682	1.624	0.871	1.096	0.617	0.9	0.313	0.415	0.201	0.138	0.307	12	10	21	18	19	14	16	37	27	23	35	32	25	10	4	4	15	23	55	35	36
ncbi_105222019	0	0	0	0	0	0	0	0	0	0	0	0	0	0	0	0	0	0	0	0	0	0	0	0.068	0	0	0	0	0	0	0	0	0	0	0	0	0	0	0	0	0	0	0	0	0	0	0	0	0
ncbi_105222020	0	0	0	0	0	0	0	0	0	0	0	0	0	0	0	0	0	0	0	0	0	0	0	0	0	0	0	0	0	0	0	0	0	0	0	0	0	0	0	0	0	0	0	0	0	0	0	0	0
ncbi_105222021	0	0	0	0	0	0.138	0	0	0	0	0	0	0	0.46	0	0	0	0	0	0	0	0	0	0	0	0	0	0	0	0	0	0	0	2	0	0	0	0	0	0	0	5	0	0	0	0	0	0	0
ncbi_105222022	0	0	0	0	0	0	0	0	0	0	0	0	0	0	0	0	0	0.2	0	0	0	0	0	0	0	0	0	0	0	0	0	0	0	0	0	0	0	0	0	0	0	0	0	0	0	3	0	0	0
ncbi_105222023	2.796	2.314	2.842	2.588	3.158	4.212	2.419	4.506	3.176	3.503	3.655	3.68	4.199	3.919	3.905	4.162	5.133	5.213	4.608	4.302	3.733	3.957	5.142	4.161	3.324	4.323	3.894	4.342	101	69	91	87	114	145	81	152	85	109	93	99	112	101	78	117	144	157	130	140	114
ncbi_105222024	6.749	7.483	5.834	6.481	7.76	7.121	7.012	8.997	9.209	6.169	8.513	8.292	8.316	9.059	6.947	9.505	7.49	8.139	8.321	8.768	7.135	8.822	8.408	8.052	8.622	9.298	9.666	9.922	188	172	144	168	216	189	181	234	190	148	167	172	171	180	107	206	162	189	181	220	168
ncbi_105222025	2.009	2.358	2.621	3.507	3.015	2.833	2.642	3.429	2.627	1.895	3.031	2.698	2.891	2.376	2.384	3.066	2.668	2.636	4.662	1.812	4.159	3.576	4.394	3.969	2.84	2.696	3.121	2.626	32	31	37	52	48	43	39	51	31	26	34	32	34	27	21	38	33	35	58	26	56
ncbi_105222026	1.868	2.452	2.002	2.141	2.399	1.536	2.049	2.201	2.354	3.867	2.829	2.759	2.614	3.448	2.59	2.881	2.726	2.651	2.432	3.145	3.499	2.991	2.891	2.526	2.492	2.998	2.454	3.162	60	65	57	64	77	47	61	66	56	107	64	66	62	79	46	72	68	71	61	91	95
ncbi_105222027	0.055	0	0	0	0	0	0.089	0	0	0	0.039	0	0	0	0	0	0	0	0	0	0	0	0	0	0	0	0	0	2	0	0	0	0	0	3	0	0	0	1	0	0	0	0	0	0	0	0	0	0
ncbi_105222028	23.12	17.814	21.387	20.396	28.194	29.177	24.24	22.164	38.535	45.235	37.451	37.987	31.008	12.764	18.429	32.468	38.561	35.883	33.152	43.857	46.465	61.311	33.888	37.833	21.061	25.002	32.228	19.231	810	515	664	665	987	974	787	725	1000	1365	924	991	802	319	357	885	1049	1048	907	1384	1376
ncbi_105222029	36.802	30.407	29.547	38.126	40.516	42.505	41.767	42.375	27.462	26.868	21.018	27.986	28.013	36.057	30.603	29.037	31.29	31.051	28.408	34.116	33.402	25.626	28.508	44.902	40.951	41.849	45.833	52.221	1417	1042	1087	1415	1582	1595	1522	1543	804	906.64	615	838	808	1024	670	893	958	1040	878	1212	1083
ncbi_105222031	4.554	8.82	6.004	11.662	7.454	10.765	7.073	30.178	0.977	1.532	1.027	0.4	1.153	5.549	4.541	3.72	2.521	4.085	1.09	0.992	1.511	1.426	1.719	3.758	4.666	3.656	4.026	2.353	107	171	125	255	175	241	154	662	17	31	17	7	20	93	59	68	46	80	20	21	30
ncbi_105222032	49.795	80.278	85.217	64.414	95.758	99.148	68.076	72.653	49.457	56.26	52.818	48.51	54.086	88.596	107.432	88.621	75.897	84.367	44.467	49.495	58.23	65.177	75.293	118.903	106.55	108.885	92.44	73.414	1035	1398	1601	1266	2032	1997	1330	1442	780	1033	791	762	845	1337	1278	1454	1242	1498	725	943	1049
ncbi_105222033	0	0	0	0.11	0	0	0	0.037	0.092	0.119	0	0	0	0.392	1.321	0.044	0.191	0.082	0.088	0.304	0	0.153	0.23	0.204	0.858	0.659	0.083	0.46	0	0	0	3	0	0	0	1.01	2	3	0	0	0	8.18	21.37	1	4.35	2.01	2	8	0
ncbi_105222034	58.27	58.731	55.75	90.046	62.308	85.323	77.279	60.994	42.201	29.914	34.312	24.369	44.012	142.413	72.483	97.002	95.258	143.736	38.531	35.388	29.509	31.874	39.412	74.346	81.791	108.28	82.871	81.65	966	782	826	1389	1036	1351	1185	949	530	443	394	312	523	1670	672	1230	1210	1973	497	524	411
ncbi_105222035	2.585	2.103	2.18	2.789	6.766	5.426	5.864	6.642	6.735	8.43	3.913	3.906	4.377	10.242	8.02	7.359	7.128	10.117	5.363	6.511	4.405	7.397	4.52	8.724	7.645	5.291	5.951	6.695	336	217	242	327	847	644	682	779	622	904	341	366	401	915	552	715	692	1061	526	737	468
ncbi_105222036	3.822	3.69	3.582	3.55	5.316	5.099	3.495	4.163	5.597	3.986	3.311	5.394	5.177	5.085	3.515	4.329	4.505	4.507	5.558	5.034	4.522	4.776	5.929	3.787	4.396	4.468	4.321	6.871	59	47	49	51	82	75	50	60	64	53	36	62	59	56	30	52	54	58	67	70	59
ncbi_105222037	0.537	0	0.067	0.128	0.149	0.094	0.193	0.576	0.081	0.069	0.127	0	0.283	0.042	0.162	0.345	0.192	0.072	0.076	0.232	0.071	0.133	0.201	0.107	0	0.466	0.217	2.409	18	0	2	4	5	3	6	18	2	2	3	0	7	1	3	9	5	2	2	7	2
ncbi_105222038	29.925	37.695	29.583	35.506	31.382	37.687	29.199	38.912	31.523	29.752	30.643	26.943	28.888	32.497	38.417	40.954	31.266	40.043	34.543	26.578	25.331	31.261	30.75	35.903	42.248	39.606	34.043	37.275	355	369	311	392	372	426	321	431	277	304	256	238	253	275	252	378	288	396	320	284	254
ncbi_105222039	1.513	1.923	1.541	1.308	1.108	1.355	1.035	1.502	2.142	1.371	1.362	1.388	1.45	1.862	1.869	1.47	1.283	1.372	1.559	1.065	1.834	1.608	1.49	1.321	1.798	1.537	2.238	2.37	41	43	37	33	30	35	26	38	43	32	26	28	29	36	28	31	27	31	33	26	42
ncbi_105222040	5.939	4.75	4.936	6.172	6.15	7.903	6.642	10.295	6.109	8.049	7.299	7.777	7.417	8.69	7.28	9.189	8.056	9.047	7.383	7.778	7.255	7.244	6.942	8.14	8.291	9.376	8.338	10.611	309.33	203.66	228.01	300.21	321.32	394.65	321.14	500.86	236.4	361.78	267.94	302.78	285.24	322.92	210.05	372.44	325.55	393.86	301.7	366.03	319.64
ncbi_105222041	3.678	4.283	5.12	5.389	5.401	3.96	4.793	6.087	5.481	5.434	6.118	3.977	6.017	5.557	5.183	5.586	6.028	6.703	4.342	5.886	5.085	5.868	5.4	4.786	5.07	4.724	4.75	3.924	77	74	95	105	113	79	93	119	85	98	91	62	93	83	60	91	98	117	71	111	90
ncbi_105222042	0	0	0	0	0	0	0	0	0	0	0	0	0	0	0	0	0	0	0	0	0	0	0	0	0	0	0	0	0	0	0	0	0	0	0	0	0	0	0	0	0	0	0	0	0	0	0	0	0
ncbi_105222043	0	0	0	0	0	0	0	0	0	0	0	0	0	0	0	0	0	0	0	0	0	0	0	0	0	0	0	0	0	0	0	0	0	0	0	0	0	0	0	0	0	0	0	0	0	0	0	0	0
ncbi_105222044	0	0	0	0	0	0	0	0	0	0	0	0	0	0	0	0	0	0.052	0	0	0	0	0	0	0	0	0	0	0	0	0	0	0	0	0	0	0	0	0	0	0	0	0	0	0	1	0	0	0
ncbi_105222045	0.019	0	0.022	0	0.019	0.049	0	0	0.085	0.133	0.022	0.077	0.078	0.107	0.057	0.147	0.025	0.023	0.024	0.087	0.045	0.07	0.128	0.168	0.1	0.124	0.069	0.057	1	0	1	0	1	3	0	0	4	6	1	3	3	4	2	6	1	1	1	5	2
ncbi_105222047	16.047	14.222	16.487	14.755	22.292	16.255	26.535	10.603	11.317	16.407	14.738	14.903	21.088	25.966	20.358	24.73	22.415	20.112	13.802	14.802	16.246	9.364	14.508	14.954	19.451	16.626	22.173	19.322	201	147	183	172	279	194	308	124	105	177	130	139	195	232	141	241	218	210	135	167	172
ncbi_105222048	0	0.883	0.731	8.522	0.729	3.652	3.93	3.814	0.109	0.47	0.575	0.326	0.219	7.942	1.464	1.144	2.502	5.631	0.415	0.09	0.287	0.181	0.436	0.579	1.972	0.948	1.374	0.967	0	9	8	98	9	43	45	44	1	5	5	3	2	70	10	11	24	58	4	1	3
ncbi_105222049	12.569	9.469	11.959	13.674	12.474	11.234	14.156	8.475	19.777	21.165	17.525	20.501	16.999	14.976	14.604	17.258	17.004	15.065	15.224	16.15	14.575	15.954	12.487	12.832	11.436	11.251	10.34	12.021	654	407	553	663	644	556	682	408	763	946	643	791	653	555	421	697	686	653	616	754	641
ncbi_105222050	12.887	15.237	12.059	13.679	17.537	14.762	16.874	17.338	15.064	17.334	17.072	14.669	14.583	20.379	19.754	20.907	17.002	19.418	16.402	19.454	19.523	16.151	19.463	18.469	18.051	20.762	20.585	22.422	164	160	136	162	223	179	199	206	142	190	153	139	137	185	139	207	168	206	163	223	210
ncbi_105222051	2.069	0.898	0.841	0.97	1.119	0.521	0.978	0.842	1.56	1.586	1.583	1.053	1.843	0.984	1.422	1.487	2.542	1.984	1.792	1.743	1.27	1.197	1.003	2.659	1.148	0.485	1.35	1.666	50	18	18	22	27	12	22	19	28	33	27	19	33	17	19	28	48	40	34	38	26
ncbi_105222052	0	0	0	0	0	0.087	0	0	0	0	0	0	0	0	0	0	0.107	0	0	0	0	0	0	0	0	0.108	0	0	0	0	0	0	0	1	0	0	0	0	0	0	0	0	0	0	1	0	0	0	0
ncbi_105222053	22.131	21.906	23.122	23.98	23.294	25.143	21.377	27.118	24.571	23.143	23.646	21.698	22.808	18.745	17.577	17.345	22.642	23.243	25.328	24.673	25.706	28.455	21.291	17.061	17.345	16.839	18.168	15.583	715	584	662	721	752	774	640	818	588	644	538	522	544	432	314	436	568	626	639	718	702
ncbi_105222055	107.152	108.345	102.148	89.054	121.103	112.642	127.3	111.746	89.981	81.691	88.55	114.962	100.576	72.066	93.537	84.172	87.104	89.284	172.133	179.902	207.628	154.592	166.918	57.118	54.066	53.526	64.676	61.104	2397	2000	2025	1854	2707	2401	2639	2334	1491	1574	1395	1915	1661	1150	1157	1465	1513	1665	3007	3625	3926
ncbi_105222056	50.278	45.189	45.863	45.589	51.781	47.56	48.016	43.951	49.571	48.886	51.126	49.214	50.171	53.724	56.144	55.357	54.365	53.848	53.508	49.915	54.036	46.076	49.761	59.6	51.044	55.777	54.44	57.305	1409	1045	1139	1189	1450	1270	1247	1150	1029	1180	1009	1027	1038	1074	870	1207	1183	1258	1171	1260	1280
ncbi_105222057	49.343	38.83	45.716	39.029	45.772	45.769	43.265	37.107	34.59	33.709	33.237	35.233	31.037	38.163	44.334	40.049	47.839	38.671	32.485	33.131	35.783	33.485	27.821	40.656	34.848	31.38	35.411	34.52	3297	2141	2707	2427	3056	2914	2679	2315	1712	1940	1564	1753	1531	1819	1638	2082	2482	2154	1695	1994	2021
ncbi_105222058	21.568	22.111	24.741	22.516	33.195	32.826	29.23	32.405	24.632	21.836	22.57	22.444	24.507	35.465	36.325	35.209	35.609	35.927	30.106	27.122	30.111	27.802	29.582	32.56	37.444	36.519	29.441	32.678	422	357	429	410	649	612	530	592	357	368	311	327	354	495	393	536	541	586	460	478	498
ncbi_105222059	0.201	0.152	0.482	0.162	0.503	0.58	0.163	0.484	0.102	0.058	0.036	0.202	0.17	0.528	0.273	0.355	0.194	0.211	0.225	0.195	0.178	0.253	0.338	0.12	0.262	0.131	0.152	0.075	8	5	17	6	20	22	6	18	3	2	1	6	5	15	6	11	6	7	7	7	6
ncbi_105222060	3.567	3.042	3.478	4.111	3.795	4.034	3.961	4.562	6.358	5.97	6.933	5.975	6.191	4.684	5.135	5.407	7.559	6.542	6.984	7.073	7.026	7.252	4.778	7.085	5.243	4.71	4.682	5.638	206	145	178	221	219	222	212	246	272	297	282	257	264	193	164	243	339	315	315	368	343
ncbi_105222062	22.284	38.175	30.895	23.192	43.824	44.325	56.444	51.733	36.91	33.864	37.331	45.177	41.3	62.696	64.425	66.53	60.853	63.213	39.841	41.794	48.126	42.702	42.56	61.755	65.039	59.019	67.303	74.598	573	810	704	555	1126	1086	1345	1242	703	750	676	865	784	1150	916	1331	1215	1355	800	968	1046
ncbi_105222064	88.599	92.427	81.427	95.33	90.482	89.685	89.476	95.021	94.808	92.339	80.668	93.985	81.863	98.616	102.084	96.941	96.512	103.671	108.193	110.304	120.69	107.471	124.141	95.895	110.431	123.808	115.071	119.356	733	631	597	734	748	707	686	734	581	658	470	579	500	582	467	624	620	715	699	822	844
ncbi_105222065	6.844	8.229	6.178	10.125	7.639	8.674	8.237	11.22	6.965	6.601	9.269	7.776	8.414	8.856	7.045	8.525	8.678	8.399	6.876	9.351	8.408	7.762	7.157	8.667	9.619	10.072	9.959	9.594	130	129	104	179	145	157	145	199	98	108	124	110	118	120	74	126	128	133	102	160	135
ncbi_105222066	0	0	0	0.009	0.026	0.018	0	0.075	0	0	0	0	0	0	0	0	0	0	0	0	0.021	0	0.012	0	0	0.012	0.044	0	0	0	0	1	3	2	0	8	0	0	0	0	0	0	0	0	0	0	0	0	2
ncbi_105222067	0	0.299	0	0.166	0.062	0.162	0.166	0.924	0.083	0.179	0.044	0	0	1.684	0.279	0.04	0.278	0.517	0.158	0	0.036	0.034	0.332	0.074	0.482	0.281	0.037	0.046	0	8	0	5	2	5	5	28	2	5	1	0	0	39	5	1	7	14	4	0	1
ncbi_105222068	0	0	0	4.755	0	0	0.758	0	0.19	0	0	0	0	0.591	0.127	0	0	0	0	0	0	0	0	0.251	0.122	0.091	0	0.525	0	0	0	63	0	0	10	0	2	0	0	0	0	6	1	0	0	0	0	0	0
ncbi_105222070	0.122	0	0.069	0.066	0.244	0.256	0.329	0.523	1.153	0.921	0.26	0.737	0.248	288.197	246.686	513.41	471.777	380.893	0.391	0.203	0.289	0.477	3.695	496.865	517.005	614.931	468.974	490.114	2	0	1	1	4	4	5	8	14	13	3	9	3	3370	2236	6548	6005	5205	5	3	4
ncbi_105222071	0	0	0	0	0	0	0	0	0.085	0	0	0.085	0	5.913	9.905	16.022	9.324	9.969	0	0.07	0	0	0	17.2	23.117	21.714	13.972	18.998	0	0	0	0	0	0	0	0	1	0	0	1	0	67	87	198	115	132	0	1	0
ncbi_105222072	0	0	0.367	0.42	0.391	0.342	0.562	0.418	0.527	0.831	1.849	0.612	0.794	556.444	491.089	491.18	537.186	476.698	0.25	0.506	0.847	1.018	6.835	816.703	889.143	903.845	964.898	997.861	0	0	5	6	6	5	8	6	6	11	20	7	9	6097	4171	5870	6407	6104	3	7	11
ncbi_105222073	1.133	1.716	1.416	2	1.944	3.865	1.441	6.631	0.601	0.141	0.172	0.652	0.219	0.397	0.22	0.364	0.261	0.146	0.104	0.18	0.096	0.271	0.272	0.048	0.141	0.158	3.681	28.413	28	35	31	46	48	91	33	153	11	3	3	12	4	7	3	7	5	3	2	4	2
ncbi_105222074	0	0	0	0	0	0	0	0	0	0	0	0	0	0.054	0	0	0	0	0	0	0.023	0	0	0	0	0	0	0	0	0	0	0	0	0	0	0	0	0	0	0	0	2	0	0	0	0	0	0	1
ncbi_105222075	70.072	84.445	76.376	77.142	84.462	77.21	75.554	70.708	44.226	48.671	49.041	55.477	45.577	62.503	60.149	62.016	51.199	58.879	46.43	47.218	54.587	44.407	47.086	65.646	62.42	59.619	58.987	68.266	1262	1255	1219	1293	1520	1325	1261	1189	590	755	622	744	606	803	599	869	716	884	653	766	831
ncbi_105222076	184.097	155.744	167.197	140.254	193.45	173.3	188.722	141.596	135.818	133.804	131.483	148.591	145.639	148.944	164.699	161.459	157.296	156.638	114.34	123.826	129.637	115.442	111.805	122.662	116.139	107.443	128.205	126.819	7241	5055	5828	5134	7603	6495	6879	5200	3957	4533	3642	4352	4229	4179	3582	4941	4804	5136	3512	4387	4310
ncbi_105222077	87.646	93.183	91.221	88.028	82.284	80.543	77.972	90.437	61.526	66.941	63.523	70.608	66.742	58.495	53.608	50.334	60.09	58.515	60.949	65.325	68.679	60.823	74.358	45.486	46.95	45.642	50.484	45.83	1777	1559	1639	1661	1667	1556	1465	1712	924	1169	907	1066	999	846	601	794	946	989	965	1193	1177
ncbi_105222078	159.642	154.259	159.143	116.517	150.365	142.824	155.059	117.49	101.87	102.174	94.955	109.571	94.567	126.022	125.118	123.201	124.576	120.03	78.361	85.134	96.899	73.05	85.483	114.107	100.513	106.146	98.949	110.107	4555	3632	4024	3094	4287	3883	4100	3130	2153	2511	1908	2328	1992	2565	1974	2735	2760	2855	1746	2188	2337
ncbi_105222079	0.043	0	0.146	0	0	0.09	0	0	0.232	0.2	0.366	0.289	0.175	0.06	0.155	0.11	0.111	0	0.055	0.095	0	0	0.231	0.051	0	0	0.104	0.064	1	0	3	0	0	2	0	0	4	4	6	5	3	1	2	2	2	0	1	2	0
ncbi_105222081	1.666	1.469	0.956	1.513	1.636	0.803	1.032	1.843	1.143	1.776	1.319	1.724	1.797	2.106	2.075	1.931	1.9	2.163	2.029	2.509	2.323	2.105	1.548	1.76	1.331	1.316	1.193	1.423	61	40	31	49	59	28	35	63	31	55	34	47	43	55	42	55	54	66	58	78	69
ncbi_105222082	0	0	0.058	0	0	0.054	0.168	0.111	0	0.12	0	0	0.07	0.145	0.187	0	0	0	0.066	0	0	0	0	0	0	0.135	0.063	0.232	0	0	1	0	0	1	3	2	0	2	0	0	1	2	2	0	0	0	1	0	0
ncbi_105222083	0	0	0	0	0	0	0	0	0	0	0	0	0	0	0	0	0	0	0	0	0	0	0	0	0	0	0	0	0	0	0	0	0	0	0	0	0	0	0	0	0	0	0	0	0	0	0	0	0
ncbi_105222084	0	0	0	0	0	0	0	0	0	0	0	0	0	0	0	0	0	0	0	0	0	0	0	0	0	0	0	0	0	0	0	0	0	0	0	0	0	0	0	0	0	0	0	0	0	0	0	0	0
ncbi_105222085	0.099	0	0	0	0.199	0.312	0.054	0.399	0	0.029	0	0	0	0	0.359	0.191	0.16	0.417	0	0	0	0	0	0	0.086	0.484	0.03	0	4	0	0	0	8	12	2	15	0	1	0	0	0	0	8	6	5	14	0	0	0
ncbi_105222086	0	0	0	0	0	0	0	0	0	0	0	0	0	0	0	0	0	0	0	0	0	0	0	0	0	0	0	0	0	0	0	0	0	0	0	0	0	0	0	0	0	0	0	0	0	0	0	0	0
ncbi_105222087	0	0	0	0	0	0.14	0	0	0	0	0	0	0	0	0	0	0	0	0	0	0	0	0	0	0	0	0	0	0	0	0	0	0	1	0	0	0	0	0	0	0	0	0	0	0	0	0	0	0
ncbi_105222088	0	0	0	0	0	0	0.067	0	0	0.072	0	0	0	0	0.111	0	0	0	0	0	0	0	0	0	0	0	0	0	0	0	0	0	0	0	1	0	0	1	0	0	0	0	1	0	0	0	0	0	0
ncbi_105222089	0	0.087	0	0	0	0.075	0	0.23	0	0.166	0	0	0	0	0	0	0	0	0	0	0	0	0	0	0.374	0	0	0.321	0	1	0	0	0	1	0	3	0	2	0	0	0	0	0	0	0	0	0	0	0
ncbi_105222090	9.992	7.623	8.48	8.634	11.746	11.008	11.305	11.118	13.785	13.587	14	13.081	14.321	15.528	15.744	13.508	13.737	14.082	15.367	13.417	15.523	15.549	13.491	18.136	18.419	16.271	17.33	18.506	761	480	576	608	893	796	795	787	782	892	755	742	805	847	666	802	818	897	916	919	998
ncbi_105222092	5.354	4.9	6.535	3.17	6.015	5.505	4.717	5.384	4.868	4.694	5.12	4.109	5.181	3.83	6.917	5.618	3.94	5.374	5.457	6.551	6.722	5.859	8.825	3.911	4.754	6.684	7.156	4.734	49	37	53	27	55	48	40	46	33	37	33	28	35	25	35	40	28	41	39	54	52
ncbi_105222093	7.864	6.52	7.158	6.316	7.936	7.341	6.587	8.372	8.682	9.068	9.28	6.807	8.418	12.165	10.438	10.178	11.294	12.054	9.09	8.272	8.513	8.223	7.012	9.033	8.317	8.804	8.207	7.575	298	207	244	233	307	271	235	302	248	303	252	195	242	332	221	306	335	388	276	287	278
ncbi_105222094	540.984	523.618	470.723	611.816	595.391	571.923	618.763	590.34	252.702	251.294	277.717	341.647	244.353	235.901	287.508	283.297	253.949	264.283	177.053	224.441	214.071	213.857	224.009	273.52	283.833	283.667	276.882	281.809	10760	8594	8297	11325	11833	10839	11405	10963	3723	4305	3890	5060	3588	3347	3162	4384	3922	4382	2750	4021	3599
ncbi_105222095	42.633	48.859	41.532	53.445	54.651	65.606	46.35	74.905	62.73	48.478	50.449	52.643	54.396	42.866	40.284	49.563	59.43	56.122	59.911	49.635	47.887	46.551	54.7	49.625	49.323	53.513	54.124	54.506	534	505	461	623	684	783	538	876	582	523	445	491	503	383	279	483	578	586	586	560	507
ncbi_105222096	2.415	2.41	2.116	2.839	2.876	2.725	2.763	3.073	2.723	3.034	3.328	2.67	2.251	2.349	2.739	3.59	3.475	3.373	3.165	3.69	2.579	2.832	2.6	3.66	2.966	3.129	3.652	5.866	85	70	66	93	101	91	90	101	71	92	82	70	58	59	53	97	95	99	87	117	76
ncbi_105222097	3.032	3.346	5.254	2.152	5.201	3.863	4.264	3.421	2.339	3.205	2.46	2.472	3.666	2.656	3.916	3.479	4.113	3.182	3.466	3.486	4.099	3.084	3.279	3.1	2.826	3.241	3.348	4.286	56	51	86	37	96	68	73	59	32	51	32	34	50	35	40	50	59	49	50	58	64
ncbi_105222098	1.292	0.718	1.13	1.666	1.703	1.266	1.325	2.365	1.919	1.65	1.652	1.548	2.086	1.54	1.675	1.384	2.455	1.822	2.013	1.566	1.503	1.949	1.189	1.503	1.162	1.135	0.94	1.689	120	55	93	144	158	112	114	205	132	132	108	107	143	102	86	100	177	141	146	131	118
ncbi_105222099	54.661	48.582	47.378	50.262	54.87	59.74	51.014	51.097	52.46	50.329	49.414	46.644	45.831	43.56	49.036	49.217	58.185	54.515	63.904	61.164	66.91	60.648	63.277	62.275	52.743	52.826	64.354	73.557	1643	1205	1262	1406	1648	1711	1421	1434	1168	1303	1046	1044	1017	934	815	1151	1358	1366	1500	1656	1700
ncbi_105222100	0.062	0	0.07	0.089	0.249	0.348	0.131	0.2	0.087	0	0.029	0.083	0.029	0.134	0.187	0.056	0.213	0.249	0	0.024	0	0.024	0	0.064	0.075	0.084	0	0.065	3	0	3	4	12	16	6	9	3	0	1	3	1	5	5	2	8	10	0	1	0
ncbi_105222101	51.557	32.648	55.084	28.628	58.755	56.172	54.83	30.769	21.967	24.635	25.941	23.173	22.929	34.216	39.56	29.724	45.941	38.287	28.698	25.476	25.632	24.634	14.722	42.701	31.065	26.453	34.046	28.538	1730	904	1638	894	1970	1796	1705	964	546	712	613	579	568	819	734	776	1197	1071	752	770	727
ncbi_105222102	0	0	0	0	0.023	0	0	0.017	0	0	0.022	0	0	0	0	0	0	0.009	0	0	0.009	0	0	0.018	0	0	0	0	0	0	0	0	3	0	0	2	0	0	2	0	0	0	0	0	0	1	0	0	1
ncbi_105222103	0	0	0	0	0	0	0	0.029	0	0	0	0	0.109	0	0	0	0	0	0	0	0.095	0.03	0	0	0	0	0.033	0	0	0	0	0	0	0	0	1	0	0	0	0	3	0	0	0	0	0	0	0	3
ncbi_105222104	14.783	15.172	14.925	18.595	13.992	9.997	12.517	38.863	10.377	8.568	10.345	11.399	11.848	19.269	14.114	17.758	11.842	20.081	7.699	10.051	9.763	7.874	11.774	11.195	20.228	19.394	15.383	16.942	627	531	561	734	593	404	492	1539	326	313	309	360	371	583	331	586	390	710	255	384	350
ncbi_105222105	1.726	1.061	1.452	1.686	1.238	0.802	1.181	0.959	2.985	2.31	3.193	1.547	2.184	1.207	1.899	1.437	1.35	1.26	3.42	3.042	3.703	3.424	2.006	1.485	1.649	0.725	1.191	1.311	99	40	59	77	60	34	50	52	98	117	104	70	85	46	52	50	51	52	117	126	159
ncbi_105222106	0	0.101	0	0	0	0	0	0.089	0.037	0	0	0	0	0	0	0	0	0.067	0	0.031	0	0.031	0.112	0.066	0	0.144	0.034	0.331	0	3	0	0	0	0	0	3	1	0	0	0	0	0	0	0	0	2	0	1	0
ncbi_105222107	7.433	5.373	7.329	9.305	9.029	8.962	7.749	11.651	4.867	4.951	6.73	5.587	6.079	6.049	5.836	5	5.23	4.822	6.817	5.653	4.997	5.382	6.131	3.886	4.14	4.523	5.178	3.959	204	119	178	239	251	238	198	300	97	115	129	114	122	115	88	103	109	110	144	140	114
ncbi_105222108	11.756	8.674	10.561	11.751	11.526	10.934	11.003	13.05	17.504	16.496	16.175	14.005	15.843	15.232	15.836	13.952	19.946	18.172	16.105	18.038	14.571	17.641	13.409	16.966	12.936	13.989	13.504	13.646	1431	875	1130	1343	1388	1276	1244	1495	1562	1723	1360	1254	1417	1335	1038	1318	1874	1841	1539	1934	1483
ncbi_105222109	27.371	39.614	29.915	35.628	29.896	31.27	25.823	22.531	14.781	16.161	15.657	14.808	16.313	21.597	17.396	17.288	16.718	16.229	14.421	11.721	14.803	13.54	20.316	19.313	18.236	18.422	18.399	16.122	350	418	339	424	382	381	306	269	140	178	141	141	154	197	123	172	166	173	144	135	160
ncbi_105222110	77.839	99.76	81.545	94.894	80.453	101.329	76.897	97.841	69.832	76.041	73.384	78.118	64.608	111.436	79.593	90.302	87.515	87.05	76.711	75.014	79.021	71.984	86.756	78.632	94.09	100.7	86.897	90.428	1012	1058	931	1145	1015	1209	903	1112	648	837	659	754	622	1027	565	887	872	925	770	860	860
ncbi_105222111	1.926	1.766	1.527	1.734	1.328	1.338	1.797	1.895	1.968	1.45	2.402	2.237	2.644	2.299	2.259	2.977	3.117	2.747	2.933	2.716	2.494	2.18	2.347	2.515	2.899	2.981	2.462	2.994	74	56	52	62	51	49	64	68	56	48	65	64	75	63	48	89	93	88	88	94	81
ncbi_105222112	4.788	3.683	3.365	4.344	5.652	6.319	4.671	4.637	2.825	3.628	2.728	2.233	3.068	4.582	3.37	3.574	3.249	4.265	2.57	2.769	2.985	1.825	2.431	3.933	3.143	3.843	3.234	3.169	167	106	104	141	197	210	151	151	73	109	67	58	79	114	65	97	88	124	70	87	88
ncbi_105222113	0.115	0.419	0.276	0.96	0.721	0.983	0.389	3.302	0.584	0.485	0.655	0.077	0.449	0.969	0.886	0.259	0.761	1.918	0.203	0.144	0.085	0.129	0.485	0.292	0.251	0.6	0.21	0.323	8	24	17	62	50	65	25	214	30	29	32	4	23	48	34	14	41	111	11	9	5
ncbi_105222114	7.521	9.536	8.291	7.428	9.354	8.988	8.773	10.709	7.219	6.007	7.778	6.539	7.479	8.593	8.334	9.332	9.238	8.761	8.629	7.819	8.898	7.381	9.305	7.884	8.474	7.865	7.592	10.391	173	181	169	159	215	197	187	230	123	119	126	112	127	141	106	167	165	168	155	162	173
ncbi_105222115	4.726	6.157	5.778	7.237	5.794	5.704	7.013	7.129	7.55	7.362	7.886	6.347	7.202	6.681	6.98	7.087	6.138	7.559	7.565	7.346	8.434	7.567	6.892	5.921	7.608	5.946	7.977	7.884	120	129	130	171	147	138	165	169	142	161	141	120	135	121	98	140	121	160	150	168	181
ncbi_105222116	0.807	0.985	0.755	1.13	0.763	0.936	0.919	1.64	0.785	0.22	0.917	0.769	0.282	0.425	0.838	0.751	1.146	0.407	0.414	1.281	1.275	0.56	0.945	0.887	0	0.967	1.248	0.833	13.03	13.13	10.8	16.98	12.31	14.4	13.75	24.72	9.39	3.06	10.43	9.24	3.36	4.89	7.48	9.43	14.37	5.48	5.22	18.63	17.4
ncbi_105222117	23.939	15.692	19.012	21.25	20.928	20.358	21.643	20.494	31.43	32.646	33.129	30.757	29.909	19.674	23.715	23.219	30.004	25.974	34.891	34.907	34.375	31.721	24.052	28.561	20.816	18.459	24.284	23.055	1455	787	1024	1202	1271	1179	1219	1163	1415	1709	1418	1392	1342	853	797	1098	1416	1316	1656	1911	1766
ncbi_105222118	1.572	2.508	2.276	2.139	2.779	2.859	2.516	3.142	4.067	2.95	2.232	3.482	2.555	3.452	4.927	3.4	2.766	3.959	3.22	3.78	3.874	2.897	3.455	4.562	4.103	3.921	3.844	4.813	60	79	77	76	106	104	89	112	115	97	60	99	72	94	104	101	82	126	96	130	125
ncbi_105222119	3.908	3.538	4.04	3.995	4.346	5.174	3.874	4.565	4.936	4.949	5.787	6.127	5.525	4.336	4.657	5.426	4.939	5.466	5.54	5.926	5.01	4.189	5.37	4.773	4.233	3.627	4.954	4.334	143	107	130	136	159	180	131	156	134	156	149	167	149	113	94	154	140	167	158	195	155
ncbi_105222120	0	0	0	0	0	0.027	0	0	0	0	0.037	0	0	0.037	0	0	0	0.031	0	0	0	0	0	0.031	0	0	0	0.039	0	0	0	0	0	1	0	0	0	0	1	0	0	1	0	0	0	1	0	0	0
ncbi_105222121	0.211	0.154	0.262	0.25	0.232	0.199	0.319	0.294	0.342	0.27	0.12	0.255	0.086	0.089	0.535	0.326	0.326	0.38	0.135	0.164	0.1	0.165	0.284	0.378	0.404	0.192	0.179	0.189	10	6	11	11	11	9	14	13	12	11	4	9	3	3	14	12	12	15	5	7	4
ncbi_105222122	0	0.057	0	0.094	0	0.184	0.051	0.563	0	0.109	0	0	0.297	0.614	0	0.113	0	0.315	0.224	0	0	0.052	0.118	0.105	0	0	0	0	0	1	0	2	0	4	1	12	0	2	0	0	5	10	0	2	0	6	4	0	0
ncbi_105222124	0.355	0.399	0.4	0.381	0.71	0.771	0.328	3.799	3.489	0.794	1.223	0.476	1.064	1.279	0.55	0.684	0.881	0.912	4.38	1.997	1.469	1.896	3.854	2.025	2.689	0.725	1.045	1.249	14	13	14	14	28	29	12	140	102	27	34	14	31	36	12	21	27	30	135	71	49
ncbi_105222125	1.423	2.07	2.441	2.08	2.564	1.434	2.826	1.646	2.152	2.975	2.345	2.141	2.005	3.831	2.059	1.903	1.32	2.8	1.531	2.023	2.492	1.336	1.916	2.717	3.27	2.52	2.279	2.807	25	30	38	34	45	24	46	27	28	45	29	28	26	48	20	26	18	41	21	32	37
ncbi_105222126	3.097	2.122	2.732	3.116	4.04	3.755	3.662	5.801	5.259	6.683	5.379	4.245	5.864	5.79	5.161	6.424	7.705	8.018	5.697	5.19	5.195	7.159	4.22	7.038	4.019	4.353	5.623	4.304	302	171	239	283	404	350	333	536	379	561	370	312	422	405	283	491	596	653	434	456	429
ncbi_105222127	0.863	0.536	0.849	1.046	0.841	1.672	1.456	0.735	0.926	1.464	1.508	1.515	2.158	1.551	1.52	1.592	1.225	1.566	1.501	1.154	1.466	1.656	1.161	2.402	1.501	1.814	1.154	1.355	39	20	34	44	38	72	61	31	31	57	48	51	72	50	38	56	43	59	53	47	56
ncbi_105222128	7.602	10.236	8.505	9.495	21.198	20.593	19.912	16.144	5.263	4.3	6.643	7.678	6.161	7.742	7.168	8.601	7.949	8.729	8.071	6.997	7.149	5.371	7.784	6.821	6.219	7.442	6.146	7.474	117	130	116	136	326	302	284	232	60	57	72	88	70	85	61	103	95	112	97	97	93
ncbi_105222129	0	0	0	0	0	0	0	0	0	0.046	0	0	0	0	0	0	0	0	0	0	0	0	0	0.095	0	0	0	0	0	0	0	0	0	0	0	0	0	1	0	0	0	0	0	0	0	0	0	0	0
ncbi_105222131	0	0	0	0	0	0	0	0	0	0.06	0	0	0	0.29	0.187	0.066	0.133	0.248	0	0	0	0	0.07	0	0	0.135	0	0.077	0	0	0	0	0	0	0	0	0	1	0	0	0	4	2	1	2	4	0	0	0
ncbi_105222132	0.642	0.533	0.725	1.235	1.015	0.922	0.547	1.05	2.282	2.904	2.928	3.496	2.427	3.317	2.018	6.822	3.091	2.393	3.766	3.003	6.439	5.475	3.64	6.453	6.942	5.984	7.011	5.656	19	13	19	34	30	26	15	29	50	74	61	77	53	70	33	157	71	59	87	80	161
ncbi_105222133	36.513	32.666	32.562	46.787	44.795	47.827	45.991	77.502	87.179	89.004	99.058	81.766	94.069	87.914	73.241	73.11	77.105	87.534	104.382	106.861	92.855	98.202	84.415	75.896	90.544	61.258	62.517	80.345	1979	1461	1564	2360	2426	2470	2310	3922	3500	4155	3781	3300	3764	3399	2195	3083	3245	3955	4418	5217	4254
ncbi_105222134	0.675	0.333	0.855	0.539	1.398	0.584	0.83	0.963	0.959	1.058	1.21	0.641	1.326	1.623	1.199	1.202	1.418	1.492	0.879	0.88	0.686	1.441	0.466	1.822	1.246	1.54	1.105	1.925	57	23	64	42	118	47	65	76	60	77	72	40	82	97	56	79	93	105	58	67	49
ncbi_105222135	0.519	1.613	0.739	0.557	0.861	0.529	1.155	1.175	1.226	1.521	2.167	1.567	1.435	0.875	0.484	2.126	0.513	1.497	1.773	1.44	1.725	1.831	1.31	1.17	2.271	1.092	0.55	0.969	8	17	8	8	11	7	12	14	14	16	22	18	16	7	3	22	6	14	19	20	17
ncbi_105222136	72.774	64.521	65.059	69.145	69.996	72.992	67.931	59.065	69.409	73.833	73.427	67.649	69.055	55.066	60.066	61.714	65.834	61.582	69.722	72.338	66.346	68.445	69.743	46.858	39.642	39.704	44.184	36.621	2519.18	1748.93	1976.36	2173.66	2379.03	2323.72	2197.31	1873.16	1849.64	2269.45	1826.02	1766.52	1833.27	1386.91	1200.31	1695.76	1807.6	1872.59	1902.04	2265.36	1971.52
ncbi_105222137	48.866	56.205	50.099	64.334	46.98	55.054	57.797	68.051	117.039	97.664	103.682	73.385	110.755	109.603	117.193	111.493	128.7	128.893	97.423	97.001	63.323	97.656	86.101	109.604	113.109	120.93	99.938	121.898	940	870	864	1123	896	1017	1022	1221	1533	1511	1301	1005	1453	1445	1196	1588	1833	1955	1358	1564	992
ncbi_105222138	1500.41	1868.4	1520.05	1804.46	1354.12	1487.14	1437.7	1566.12	791.55	675.487	817.761	779.021	844.856	725.672	627.352	754.556	609.918	674.973	890.356	883.093	821.928	850.223	930.407	703.089	789.754	839.611	833.569	794.508	13962	14347	12535	15627	12591	13186	12398	13607	5456	5414	5359	5398	5804	4817	3228	5463	4407	5236	6470	7402	6465
ncbi_105222139	36.691	46.825	37.291	53.811	51.39	51.401	48.645	66.07	34.891	35.417	30.081	30.497	38.221	57.85	51.031	45.089	45.725	60.175	37.436	36.218	34.786	36.346	38.895	52.568	56.625	64.407	57.342	56.838	433	456	390	591	606	578	532	728	305	360	250	268	333	487	333	414	419	592	345	385	347
ncbi_105222140	225.119	209.994	233.819	198.768	208.612	218.629	210.971	182.442	229.306	208.888	220.071	245.218	212.365	185.511	175.31	195.625	183.179	190.655	199.383	208.052	222.906	205.277	204.26	200.261	199.805	191.587	192.631	190.513	6888	5302	6340	5660	6378	6374	5982	5212	5197	5505	4742	5587	4797	4049	2966	4657	4352	4863	4764	5734	5765
ncbi_105222141	8.095	7.764	8.07	8.591	10.039	7.922	7.288	9.734	6.772	9.052	8.11	7.936	8.14	11.626	11.406	8.106	11.832	8.936	9.094	8.711	8.284	9.153	7.955	9.657	9.679	10.471	9.034	8.606	163	129	144	161	202	152	136	183	101	157	115	119	121	167	127	127	185	150	143	158	141
ncbi_105222142	0.64	0.796	0.494	0.882	0.81	0.724	1.045	0.809	0.853	0.877	1.236	0.86	1.023	1.013	1.039	0.802	0.855	1.03	0.767	0.948	1.302	0.954	1.161	1.293	1.043	1.047	0.805	1.03	39	40	27	50	50	42	59	46	39	46	53	39	46	44	35	38	41	53	37	52	67
ncbi_105222143	0.022	0	0	0.024	0.308	0.046	0	0.047	0.056	0.026	0	0.089	0	14.019	9.129	7.046	9.69	11.176	0	0.069	0.208	0.025	0.325	10.307	9.662	10.682	8.065	7.205	1	0	0	1	14	2	0	2	2	1	0	3	0	477	242	258	357	438	0	3	8
ncbi_105222144	0	0	0	0	0.041	0	0	0	0	0	0	0	0	0	0	0	0.053	0	0	0.023	0	0	0	0	0	0.027	0	0.031	0	0	0	0	2	0	0	0	0	0	0	0	0	0	0	0	2	0	0	1	0
ncbi_105222147	0.408	0.297	0.43	1.519	0.599	0.885	1.086	2.504	7.783	10.039	2.355	1.862	7.477	5.565	2.36	1.363	1.259	7.045	10.481	12.196	9.812	9.689	9.883	1.233	1.183	1.239	1.418	1.909	15	9	14	52	22	31	37	85.99	212	318	61	51	203	145.98	48	39	35.94	215.99	301	404	305
ncbi_105222148	0.043	0	0	0	0	0	0	0	0	0	0	0	0	0	0	0	0	0	0.056	0	0	0	0.058	0.311	0.151	0.056	0.105	0	1	0	0	0	0	0	0	0	0	0	0	0	0	0	0	0	0	0	1	0	0
ncbi_105222149	1.904	0.508	0.986	0.85	1.21	0.886	0.99	1.328	2.472	1.737	1.606	2.151	2.293	1.559	1.765	1.291	1.76	1.77	1.764	2.54	2.196	2.841	1.357	1.71	1.114	1.129	1.347	1.423	113	25	50	47	72	50	56	74	107	86	66	94	98	65	58	59	81	86	79	133	108
ncbi_105222150	0.266	0	0.086	0.163	0.076	0.04	0	0.041	0	0.088	0	0	0	0.267	0.344	0.098	0.245	0.182	0.195	0.211	0.135	0.042	0.461	0.363	0	0.099	0.138	0.17	7	0	2	4	2	1	0	1	0	2	0	0	0	5	5	2	5	4	4	5	3
ncbi_105222151	68.269	29.805	47.444	27.854	59.701	54.348	54.947	26.967	37.66	37.831	45.441	44.732	38.494	49.178	58.456	58.462	57.517	51.28	47.526	58.609	61.694	51.46	47.193	71.458	51.382	47.518	53.113	47.415	3392	1222	2089	1288	2964	2573	2530	1251	1386	1619	1590	1655	1412	1743	1606	2260	2219	2124	1844	2623	2591
ncbi_105222152	71.88	64.295	73.772	62.169	109.052	119.618	118.663	75.951	69.631	62.143	58.857	75.277	62.566	48.042	56.286	45.842	59.733	55.063	104.389	103.128	108.625	100.635	93.985	43.283	40.733	37.483	38.299	44.305	1869	1385	1716	1512	2869	3019	2917	1866	1352	1397	1096	1473	1222	885	810	926	1209	1202	2145	2453	2431
ncbi_105222153	0.341	0.826	0.494	0.314	0.146	0.664	0.42	0.261	0.328	0.169	0.207	0.523	0.593	0.136	0.088	0.25	0	0.35	0.125	0.432	0.288	0.163	0.196	0	0	0	0.413	3.271	7	14	9	6	3	13	8	5	5	3	3	8	9	2	1	4	0	6	2	8	5
ncbi_105222154	1.985	3.588	1.872	2.937	2.865	4.405	3.722	10.105	4.436	3.437	2.402	3.495	3.085	5.382	3.236	4.6	3.184	6.752	3.083	3.937	2.232	2.58	3.416	5.124	5.719	4.362	3.117	4.763	61	91	51	84	88	129	106	290	101	91	52	80	70	118	55	110	76	173	74	109	58
ncbi_105222155	0.151	0.271	0.43	0.811	1.165	1.524	0.271	9.249	2.53	2.286	2.026	1.618	2.485	9.809	3.537	2.511	2.763	4.119	4.305	3.883	3.054	4.646	4.159	5.412	8.113	2.914	6.249	2.896	5	8	13	24	39	48	8	282	61	66	48	39	64	230	64	63	72	117	112	117	85
ncbi_105222156	2.596	2.052	2.76	3.073	2.749	3.041	2.436	3.184	4.724	4.718	4.328	4.093	4.536	2.532	3.743	3.24	4.604	3.837	4.77	4.679	4.274	4.539	3.951	3.546	3.274	4.261	3.331	3.035	69	45	65	76	73	77	60	79	93	108	81	81	89	48	55	67	95	85	99	112	96
ncbi_105222157	15.919	10.152	15.547	8.626	18.117	17.881	18.7	11.147	10.84	12.381	11.523	11.728	10.863	9.372	12.522	13.212	16.112	11.094	14.929	15.54	12.894	11.978	10.427	10.75	6.698	9.061	9.111	7.647	1133	594	977	572	1285	1207	1230	741	572	763	577	625	575	478	493	732	892	660	835	996	777
ncbi_105222158	0.618	0.255	0.294	0.262	0.716	0.357	0.86	0.401	0.526	0.925	1.061	0.61	0.923	0.979	0.91	0.773	1.065	0.936	0.687	0.865	0.614	0.98	0.808	0.989	0.679	0.656	0.866	0.994	38	13	16	15	44	21	49	23	24	49	46	28	42	43	31	37	51	48	33	48	32
ncbi_105222159	12.149	9.953	12.613	11.278	13.045	11.042	13.259	12.929	14.129	14.2	14.954	14.219	14.737	12.666	14.497	14.819	18.59	15.478	15.201	16.273	14.876	16.005	13.397	15.584	13.287	13.351	11.094	14.443	489	332	451	426	524	425	494	491	426	494	428	434	444	366	326	465	581	518	479	594	513
ncbi_105222160	3.009	1.383	2.225	2.843	2.181	2.668	1.736	3.779	1.471	2.108	2.652	2.996	2.6	1.818	2.064	2.801	3.074	3.61	3.189	1.901	3.008	3.825	3.632	2.043	2.799	3.241	2.202	2.945	58	22	38	51	42	49	31	68	21	35	36	43	37	25	22	42	46	58	48	33	49
ncbi_105222161	10.418	7.399	8.452	8.431	11.705	11.21	12.528	10.522	14.919	15.21	13.614	13.353	11.414	15.955	16.909	15.238	24.184	19.828	16.933	16.427	16.508	16.424	12.497	20.052	13.035	15.207	14.218	12.164	790	463	568	595	888	810	881	745	838	994	727	754	639	864	709	899	1424	1255	1003	1122	1060
ncbi_105222162	2616.84	2622.08	2583.49	2633.45	2337.55	2354.59	2516.15	2811.52	2274.15	2224.32	2254.16	2513.16	2336.43	2128.42	2218	2214.47	2093.78	2113.12	2676.45	2813.44	2616.87	2779.41	2490.89	2868.28	2979.53	2876.98	2957.43	2904.56	113611	93938	99398	106404	101407	97405	101233	113968	73134	83177	68920	81247	74886	65917	53246	74802	70584	76479	90741	110023	96033
ncbi_105222163	0.913	0.829	0.15	1.246	0.837	0.718	1.395	1.283	0.975	2.009	1.863	0.894	1.236	0.693	1.238	1.393	1.812	1.46	0.925	0.887	0.765	0.913	0.461	0.817	0.596	0.495	0.692	0.937	48	36	7	61	44	36	68	63	38	91	69	35	48	26	36	57	74	64	38	42	34
ncbi_105222164	0	0	0	0.027	0	0	0	0	0.103	0.029	0.108	0.102	0.034	0.142	0	0.065	0.163	0.03	0.032	0.113	0.15	0.142	0.102	0.212	0.044	0.264	0.123	0	0	0	0	1	0	0	0	0	3	1	3	3	1	4	0	2	5	1	1	4	5
ncbi_105222165	9.625	7.766	8.095	8.527	3.819	5.357	5.49	4.233	5.448	5.5	5.611	5.254	4.927	2.133	2.41	1.904	2.081	2.374	4.164	5.992	4.573	5.343	3.716	1.834	1.631	1.121	1.545	1.798	760	452	577	647	264	327	340	209	341	395	311	340	318	106	83	116	151	164	323	543	345
ncbi_105222166	0.128	0.039	0.023	0.108	0.161	0.034	0.289	0.172	0.043	0.046	0.091	0.086	0.054	0.084	0	0.041	0.124	0.193	0.041	0.036	0.156	0.179	0	0.153	0.223	0.078	0.117	0.09	4	1	1	5	5	1	12	5	1	2	2	2	2	3	0	1	3	5	1	1	5
ncbi_105222167	4.564	4.652	4.78	6.532	8.512	5.968	6.46	8.835	10.062	10.699	9.143	8.837	11.204	9.155	12.44	9.338	15.01	14.069	7.808	7.781	6.824	7.346	6.152	10.34	8.22	9.293	8.389	8.075	255	215	237	344	475	317	334	459	415	514	360	366	461	364	382	404	650	653	340	391	320
ncbi_105222168	0.029	0.05	0.035	0.177	0.083	0.122	0.067	0.409	0.07	0.072	0.015	0.014	0.056	0.246	0.093	0.1	0.066	0.074	0.079	0.108	0.159	0.076	0.139	0.171	0.215	0.127	0.1	0.131	3	4	3	16	8	12	6	39	5	6	1	1	4	18	5	8	5	6	6	10	13
ncbi_105222169	36.102	27.671	41.456	26.193	39.694	36.475	41.027	26.023	42.847	38.278	38.796	40.178	36.453	26.739	39.04	34.607	47.506	36.174	45.704	43.297	37.532	40.493	29.221	39.701	30.143	25.327	28.748	29.776	2128	1341	2159	1441	2349	2049	2237	1436	1899	1964	1629	1785	1614	1133	1281	1590	2191	1796	2128	2313	1893
ncbi_105222170	0	0	0	0	0	0	0	0	0	0	0	0	0	0	0	0	0	0	0	0	0	0	0	0	0	0	0	0	0	0	0	0	0	0	0	0	0	0	0	0	0	0	0	0	0	0	0	0	0
ncbi_105222171	0	0	0	0	0	0	0	0	0	0	0	0	0	0	0	0	0.169	0	0	0	0	0	0	0	0	0	0	0	0	0	0	0	0	0	0	0	0	0	0	0	0	0	0	0	3	0	0	0	0
ncbi_105222172	17.381	9.966	15.004	9.442	18.678	16.597	14.216	6.848	18.444	20.283	20.806	18.518	17.542	9.451	14.206	16.095	25.299	16.788	22.307	22.753	24.279	28.104	16.701	22.042	10.529	12.556	16.818	12.597	1758	832	1345	889	1888	1600	1333	647	1382	1767	1482	1395	1310	682	795	1267	1988	1416	1762	2073	2076
ncbi_105222173	0	0	0	0	0.008	0	0	0	0	0.009	0	0	0	0	0.044	0	0	0.01	0	0.009	0	0	0	0.019	0.014	0	0.01	0	0	0	0	0	1	0	0	0	0	1	0	0	0	0	3	0	0	1	0	1	0
ncbi_105222174	130.437	90.49	111.279	118.156	142.039	117.52	142.255	122.192	148.732	155.985	131.849	110.841	140.67	145.907	131.082	129.608	139.589	139.956	155.681	148.292	112.725	154.026	131.514	118.559	120.225	96.43	106.063	98.651	4161	2382	3146	3508	4528	3572	4205	3640	3515	4286	2962	2633	3313	3320	2312	3217	3458	3722	3879	4261	3040
ncbi_105222176	17.061	14.563	14.151	16.762	20.522	19.236	17.339	19.129	26.344	27.008	27.122	21.098	26.358	23.067	20.935	23.061	19.736	22.317	25.906	27.141	29.249	28.416	23.967	27.193	25.805	21.918	23.197	25.61	619	436	455	566	744	665	583	648	708	844	693	570	706	597	420	651	556	675	734	887	897
ncbi_105222177	0	0	0	0.094	0	0	0	0.031	0	0	0	0	0	0	0	0	0	0.035	0	0	0	0	0	0	0	0	0	0	0	0	0	3	0	0	0	1	0	0	0	0	0	0	0	0	0	1	0	0	0
ncbi_105222178	1.391	1.106	1.145	1.155	1.523	1.158	1.334	1.333	2.377	2.339	2.215	1.545	1.851	1.799	1.664	1.957	3.129	2.688	2.511	2.232	2.212	2.599	1.757	2.579	1.786	1.852	2.337	2.021	296	194	216	229	324	235	263	265	375	429	332	245	291	273	196	324	517	477	417	428	398
ncbi_105222179	5.053	2.952	4.21	4.309	5.502	4.705	4.884	5.086	7.882	8.272	7.741	6.862	6.93	5.704	6.621	5.995	9.12	7.932	8.016	8.055	7.605	9.131	6.2	5.407	3.951	4.438	4.632	4.824	416	201	308	329	454	369	373	391	480	586	450	422	421	336	304	384	584	547	516	597	528
ncbi_105222180	0.499	0.242	0.413	0.574	0.461	0.464	0.397	0.538	0.456	0.655	0.888	0.489	0.511	0.649	0.77	0.794	0.449	0.754	0.421	0.754	0.608	0.829	0.848	0.832	0.424	1.081	0.616	0.713	35	16.19	24	36	33	31	24	36	28	35	36	23	25	37	24	46	28	42	29	47	32
ncbi_105222181	12.879	10.454	11.696	12.325	14.09	13.147	12.871	13.5	23.393	21.35	21.021	19.507	23.454	17.121	18.632	19.072	20.516	18.975	22.865	24.465	17.591	23.772	19.718	19.423	17.181	18.637	17.558	15.877	836	563	672	745	912	810	776	818	1131	1197	964	952	1118	792	666	959	1037	1042	1167	1431	968
ncbi_105222182	4.133	3.838	4.384	5.052	4.012	4.96	4.513	5.937	6.782	7.901	6.711	5.217	5.263	3.885	5.236	4.485	6.884	6.085	8.239	7.198	7.319	8.431	7.295	6.288	4.392	4.284	5.042	4.695	167	128	157	190	162	191	169	224	203	275	191	157	157	112	117	141	216	205	260	262	250
ncbi_105222183	558.512	493.176	535.304	466.796	493.695	469.474	496.474	448.766	236.89	246.823	244.455	256.529	243.789	288.636	295.968	277.877	287.348	284.45	271.33	264.256	287.847	252.284	232.684	304.679	278.243	275.268	272.855	290.56	17347	12640	14734	13493	15322	13894	14290	13014	5450	6603	5347	5933	5590	6395	5083	6715	6930	7365	6581	7393	7557
ncbi_105222184	22.828	29.108	18.621	42.851	28.717	28.095	25.623	75.312	34.903	37.36	35.93	29.179	34.398	51.922	25.533	43.48	27.982	42.01	35.337	39.287	45.987	40.757	42.451	42	38.609	39.614	51.478	56.974	249	262	180	435	313	292	259	767	282	351	276	237	277	404	154	369	237	382	301	386	424
ncbi_105222185	227.618	230.573	237.248	251.324	264.858	296.345	262.779	306.436	287.231	269.173	291.447	289.843	307.916	286.239	304.041	330.787	284.802	303.127	309.488	298.6	335.215	317.404	355.315	293.346	339.779	373.492	342.285	325.066	3338	2790	3083	3430	3881	4141	3571	4195	3120	3400	3010	3165	3333	2994	2465	3774	3243	3706	3544	3944	4155
ncbi_105222186	90.138	89.83	89.486	96.912	101.646	108.969	102.153	123.158	91.412	101.272	89.489	92.163	97.998	125.151	112.413	123.752	109.072	118.345	92.369	84.629	96.88	92.796	98.836	132.042	134.533	126.999	133.963	131.596	1672	1375	1471	1673	1884	1926	1756	2133	1256	1618	1169	1273	1342	1656	1153	1786	1571	1830	1338	1414	1519
ncbi_105222187	0	0	0.097	0	0	0.15	0	0	0	0	0.203	0	0	0.04	0	0	0.074	0	0	0	0	0.032	0.077	0	0	0	0	0	0	0	3	0	0	5	0	0	0	0	5	0	0	1	0	0	2	0	0	0	0
ncbi_105222188	2.174	2.449	1.863	2.666	2.224	2.25	2.941	3.197	3.908	4.473	3.891	4.119	2.929	4.277	2.893	2.329	2.917	2.298	2.92	2.222	3.635	3.156	2.222	2.838	1.987	2.229	3.316	3.099	42	39	32	48	43	39	52	55	56	74	53	59	41	59	31	35	42	37	44	38	59
ncbi_105222189	15.265	13.73	14.49	12.432	19.807	20.22	19.3	15.321	11.294	11.802	12.399	12.749	12.139	9.129	9.913	6.337	6.775	11.15	15.046	10.468	17.511	14.337	12.885	7.65	8.993	6.343	8.13	8.179	399	295	336	304	526	514	470	383	216	264	232	246	235	172	146	129	140	242	303	247	393
ncbi_105222191	13.176	11.349	13.406	15.523	15.355	15.449	14.406	19.474	21.756	20.85	23.59	21.541	21.559	17.947	16.404	15.823	16.038	19.062	27.78	26.352	27.286	27.042	24.039	15.155	14.867	14.847	13.895	15.404	529	376	477	580	616	591	536	730	647	721	667	644	639	514	364	494	500	638	871	953	926
ncbi_105222192	9.866	8.597	10.461	11.596	11.906	10.85	11.612	13.239	9.088	11.837	11.371	11.539	9.982	12.028	10.78	12.264	12.302	12.607	12.375	10.392	10.947	10.86	15.321	9.388	8.728	11.368	9.437	10.318	253	176	232	264	298	262	264	321	173	261	199	220	185	223	153	245	245	273	243	234	233
ncbi_105222193	10.053	10.171	10.642	10.802	10.938	11.93	11.072	12.496	11.518	10.012	10.084	9.568	11.556	12.38	14.762	12.921	15.649	15.406	12.667	11.519	12.657	12.466	9.994	15.653	12.84	13.084	15.128	14.123	436	364	409	436	474	493	445	506	370	374	308	309	370	383	354	436	527	557	429	450	464
ncbi_105222194	0.099	0.24	0.205	0.337	0.248	0.191	0.285	0.46	0.825	0.843	0.586	0.82	0.805	0.949	0.985	0.934	0.851	0.832	0.529	0.495	0.586	0.572	0.467	1.083	0.977	0.602	0.841	0.888	6	12	11	19	15	11	16	26	37	44	25	37	36	41	33	44	40	42	25	27	30
ncbi_105222196	412.026	373.331	401.775	293.478	459.004	439.981	467.229	300.656	345.024	364.756	340.662	383.951	374.291	426.692	490.508	482.951	503.356	455.369	257.942	290.913	297.328	274.575	275.205	378.457	345.954	345.363	409.71	370.124	12652	9456	10925	8387	14079	12863	13283	8617	7843	9644	7363	8775	8484	9339	8326	11531	11996	11646	6181	8044	7713
ncbi_105222198	21.177	15.44	19.554	15.46	24.491	23.823	22.459	27.781	19.612	22.151	20.649	21.666	20.768	33.148	26.059	25.798	26.877	30.98	20.674	21.712	22.156	21.855	20.68	26.405	28.466	21.96	26.509	25.561	1507	828	1195	1035	1619	1492	1409	1728	1124	1548	1161	1219	1142	1675	1057	1427	1604	1972	1259	1438	1322
ncbi_105222199	17.99	22.15	16.89	23.506	22.469	20.995	17.704	23.584	17.098	20.051	20.436	22.42	24.563	27.035	23.685	32.741	28.173	26.587	20.457	24.127	17.708	22.506	23.441	29.876	32.058	39.523	39.97	38.27	125	127	104	152	156	139	114	153	88	120	100	116	126	134	91	177	152	154	111	151	104
ncbi_105222200	6.592	7.683	5.528	7.47	5.804	6.842	5.519	8.024	6.322	6.984	6.291	5.369	5.904	7.019	6.384	8.565	7.329	8.21	5.996	7.678	6.136	6.558	6.449	8.036	7.021	7.36	6.203	5.22	183	176	136	193	161	181	142	208	130	167	123	111	121	139	98	185	158	190	130	192	144
ncbi_105222201	7.596	4.944	7.057	6.016	9.362	8.059	7.926	6.565	10.12	10.616	9.917	9.283	8.908	11.254	12.599	10.66	12.948	13.434	9.533	9.442	9.481	10.151	8.157	10.227	9.451	7.832	9.28	10.805	544	292	448	401	670	550	526	439	537	655	500	495	471	575	499	594	720	802	533	609	574
ncbi_105222202	27.495	21.119	27.271	29.813	22.813	22.379	22.18	26.045	47.46	39.922	38.401	30.321	40.324	53.479	66.935	63.198	110.085	99.007	37.158	40.811	35.259	42.052	32.418	66.842	46.335	65.759	57.015	46.147	1644	1042	1445	1659	1363	1275	1229	1454	2102	2056	1617	1350	1780	2281	2213	2940	5111	4935	1735	2198	1782
ncbi_105222204	0	0	0	0.008	0.007	0	0	0.008	0	0	0	0	0	0	0.013	0	0	0	0	0	0	0.008	0	0	0.012	0.025	0.008	0	0	0	0	1	1	0	0	1	0	0	0	0	0	0	1	0	0	0	0	0	0
ncbi_105222205	0	0	0	0	0	0	0	0.156	0	0	0	0	0	0	0	0	0	0	0	0	0	0	0	0	0	0	0	0	0	0	0	0	0	0	0	4	0	0	0	0	0	0	0	0	0	0	0	0	0
ncbi_105222206	0	0	0	0	0.033	0	0	0	0	0	0	0	0	0	0	0	0	0	0	0	0	0	0	0	0	0.043	0	0	0	0	0	0	1	0	0	0	0	0	0	0	0	0	0	0	0	0	0	0	0
ncbi_105222207	0.357	0.302	0.441	0.9	0.465	0.449	0.597	0.494	1.322	1.496	1.196	1.167	1.184	0.761	0.733	0.839	0.929	0.864	2.225	1.41	1.009	1.72	0.834	1.65	1.688	0.873	1.417	1.759	25	22	27	61	41	35	37	35	79	95	60	65	72	37	26	46	54	53	130	92	64
ncbi_105222208	0.113	0.192	0.128	0.049	0.045	0.048	0.024	0.097	0.092	0.131	0.032	0	0.061	0	0	0.116	0.117	0.054	0	0.075	0.054	0.177	0.091	0	0	0.059	0.192	0.203	5	7	5	2	2	2	1	4	3	5	1	0	2	0	0	4	4	2	0	3	2
ncbi_105222209	51.491	52.986	49.604	60.449	47.349	56.942	51.499	59.434	98.273	79.117	73.617	60.456	82.899	85.877	90.141	94.997	94.733	97.062	81.913	84.212	63.214	77.038	82.063	90.917	97.799	104.545	92.206	89.845	875	743	747	956	804	922	811	943	1237	1158	881	765	1040	1041	847	1256	1250	1375	1087	1289	908
ncbi_105222210	14.348	17.729	16.655	13.898	16.011	16.902	15.377	16.704	14.997	14.554	14.333	15.056	11.859	17.922	16.453	18.144	18.759	18.227	13.765	14.587	16.508	12.567	15.889	19.947	19.355	17.91	17.167	19.859	292.23	297.96	300.62	263.43	325.85	328.01	290.23	317.66	226.26	255.32	205.58	228.35	178.31	260.39	185.29	287.52	296.67	309.48	218.93	267.61	284.2
ncbi_105222211	38.431	49.623	46.963	53.241	47.413	52.093	54.749	56.239	44.962	43.37	42.867	39.975	42.451	58.386	52.406	57.303	57.845	60.965	43.833	41.353	42.777	36.602	47.636	60.619	61.352	66.052	65.591	60.36	389	415	421	502	480	503	513	532	337	378	306	301	317	422	293	451	454	514	346	377	366
ncbi_105222212	37.566	28.752	34.357	39.869	41.58	44.186	47.079	42.278	58.242	72.453	63.969	54.663	64.739	93.093	83.427	72.847	86.222	86.182	74.921	76.449	75.078	65.234	62.838	81.057	84.121	79.403	75.192	76.551	1792.97	1132.4	1453.2	1770.95	1983.03	2009.5	2082.34	1884.09	2059.08	2978.53	2150.15	1942.78	2281.17	3169.56	2201.77	2705.16	3195.46	3429.07	2792.48	3286.7	3028.94
ncbi_105222213	0.741	0.706	1.221	0.676	0.902	1.023	1.013	0.736	0.993	1.423	1.251	1.017	1.353	0.988	1.535	1.05	1.24	1.238	1.202	1.221	1.263	1.452	0.584	1.099	0.881	0.961	0.941	1.349	44	35	62	35	52	57	55	41	44	70	49	44	59	42	51	46	57	62	55	63	64
ncbi_105222214	5.256	4.603	4.975	4.774	5.159	5.125	4.391	6.719	6.638	4.961	5.441	6.012	5.88	6.656	6.624	7.584	4.848	5.451	5.559	6.4	5.657	5.568	6.984	5.179	5.488	5.429	5.593	5.826	155	112	130	131	152	144	120	185	145	126	113	132	128	140	108	174	111	134	128	170	141
ncbi_105222215	1.676	2.545	1.815	3.241	3.98	4.643	1.35	13.329	2.292	2.101	1.999	2.49	3.481	7.862	5.011	3.59	6.676	4.985	1.717	2.232	4.097	2.92	3.158	4.718	10.615	5.642	9.782	5.007	75	94	72	135	178	198	56	557	76	81	63	83	115	251	124	125	232	186	60	90	155
ncbi_105222216	2.952	1.164	1.071	1.207	1.147	1.13	0.75	0.459	1.11	1.169	1.479	1.508	1.254	1.623	1.842	1.845	1.759	1.555	2.268	1.414	2.054	1.978	0.919	3.895	1.531	1.612	2.597	2.732	255	83	82	97	99	93	60	37	71	87	90	97	80	100	88	124	118	112	153	110	150
ncbi_105222217	0	0	0	0.168	0	0	0	0	0	0	0	0	0	0	0	0	0	0	0	0	0	0	0	0	0	0	0	0	0	0	0	2	0	0	0	0	0	0	0	0	0	0	0	0	0	0	0	0	0
ncbi_105222218	9.569	8.469	9.046	9.374	10.994	8.509	11.189	10.274	8.448	10.845	10.313	9.539	11.106	12.39	12.061	11.096	11.295	11.945	10.587	10.218	10.943	9.261	8.854	13.515	13.871	12.96	16.148	13.067	419	306	351	382	481	355	454	420	274	409	318	311	359	387	292	378	384	436	362	403	405
ncbi_105222219	2.264	0.957	1.895	1.503	1.539	1.453	2.12	2.179	3.731	4.317	3.77	2.815	4.707	2.62	2.402	1.726	2.353	2.97	4.842	3.438	3.469	4.578	2.645	2.886	1.486	1.273	1.9	1.558	205	69	151	126	139	123	173	181	247	330	237	185	308	168	118	123	161	219	336	275	264
ncbi_105222220	32.326	29.5	36.342	27.444	38.147	31.874	34.275	26.601	18.405	20.274	20.094	19.386	19.918	21.878	21.344	22.885	18.252	20.473	18.061	18.554	20.943	18.235	16.985	20.316	21.969	17.818	20.014	21.261	1265	953	1261	1000	1492	1189	1244	972	534	684	554	565	576	611	462	697	555	668	552	654	693
ncbi_105222221	5.458	4.08	5.125	5.547	5.963	5.903	5.65	7.057	7.778	6.684	7.584	6.461	7.451	7.263	7.706	6.403	8.656	7.745	6.871	7.772	7.355	7.465	6.886	6.357	6.826	6.815	5.571	6.413	294	181	244	279	322	304	283	355	311	310	288	260	297	280	230	269	363	348	290	378	336
ncbi_105222222	7.733	6.371	8.114	9.22	8.478	10.236	7.853	11.842	16.657	17.024	15.423	15.957	19.097	29.996	32.332	31.243	32.76	34.266	20.696	20.33	21.022	18.538	17.369	36.231	37.652	40.43	39.886	33.133	356	242	331	395	390	449	335	509	568	675	500	547	649	985	823	1119	1171	1315	744	843	818
ncbi_105222223	16.686	24.674	18.225	16.943	18.767	15.986	19.658	14.92	9.61	11.286	14.456	13.055	11.509	11.589	17.719	14.167	13.505	12.487	15.585	10.622	12.134	12.055	13.6	17.442	15.585	17.334	14.481	13.607	218	266	211	206	245	199	238	182	93	127	133	127	111	108	128	144	137	136	159	125	134
ncbi_105222224	8.958	7.471	8.656	6.667	10.444	10.69	10.79	9.212	11.22	11.098	12.015	13.845	11.992	12.134	11.084	11.993	13.262	11.536	12.71	12.121	13.886	13.095	10.139	12.685	10.786	11.305	12.314	13.163	437	294	369	296	494	481	476	406	396	458	406	491	421	408	290	449	495	464	475	531	555
ncbi_105222225	3.451	2.922	1.707	3.657	3.927	3.622	1.683	11.848	10.914	7.08	6.109	9.269	10.758	6.693	4.104	5.469	6.332	5.728	14.469	17.582	10.067	11.881	13.236	10.998	13.657	9.229	5.733	12.147	73	51	32	72	83	73	33	234	171	129	91	146	168	101	48	90	104	101	239	335	180
ncbi_105222226	0	0	0	0	0.857	0.292	0.825	1.116	0.188	0.081	0	0	0.377	0.35	0.271	0.513	1.521	0.267	0	0	0.082	0.078	0	0.249	0.087	0	0	0.208	0	0	0	0	13	4	11	15	2	1	0	0	4	5	3	8	17	4	0	0	1
ncbi_105222228	32.472	35.566	34.388	36.57	38.531	42.237	37.353	46.255	94.1	75.781	93.56	53.266	92.398	68.435	58.988	63.538	63.524	69.714	66.885	61.979	47.655	67.106	62.68	63.094	60.681	67.649	70.127	66.579	894	808	839	937	1060	1108	953	1189	1919	1797	1814	1092	1878	1344	898	1361	1358	1600	1438	1537	1109
ncbi_105222230	17.754	22.897	23.618	32.816	26.326	24.957	21.092	32.971	49.476	43.495	39.088	23.624	39.824	45.096	48.015	48.045	39.541	45.623	46.096	38.064	30.446	43.392	42.863	43.625	45.919	56.708	49.482	51.22	218	232	257	375	323	292	240	378	450	460	338	216	361	395	326	459	377	467	442	421	316
ncbi_105222231	1.617	1.061	1.495	1.315	2	1.603	1.708	1.672	1.88	2.138	2.073	2.186	2.92	2.833	2.741	2.554	2.69	2.694	2.099	2.244	1.86	2.17	2.086	2.786	2.169	2.163	2.315	3.371	144	78	118	109	178	136	141	139	124	164	130	145	192	180	135	177	186	200	146	180	140
ncbi_105222232	0.41	0.221	0.154	0.343	0.319	0.287	0.393	0.195	0.615	0.317	0.194	0.673	0.432	0.639	0.247	0.644	0.528	0.492	0.058	0.405	0.539	0.305	0.245	0.326	0.238	0.415	0.166	0.408	9	4	3	7	7	6	8	4	10	6	3	11	7	10	3	11	9	9	1	8	10
ncbi_105222233	32.937	37.456	26.594	25.635	28.806	29.802	26.682	24.104	16.821	15.924	19.476	18.29	18.709	22.883	17.992	25.45	15.798	22.362	21.522	18.98	20.911	21.147	22.623	19.014	22.692	21.748	27.41	27.849	341	320	244	247	298	294	256	233	129	142	142	141	143	169	103	205	127	193	174	177	183
ncbi_105222236	0	0	0	0	0.032	0.034	0	0.035	0	0	0.046	0.043	0.175	0.226	0.058	0	0.083	0	0.041	0	0.153	0.036	0.217	0.077	0.168	0.084	0.039	0.096	0	0	0	0	1	1	0	1	0	0	1	1	4	5	1	0	2	0	1	0	4
ncbi_105222238	2.443	1.74	2.046	2.923	4.588	4.229	3.479	8.039	7.566	5.41	8.047	6.765	6.619	11.122	7.47	9	7.039	8.913	8.063	7.047	6.705	7.174	5.764	8.624	8.065	6.491	7.85	8.955	97	57	72	108	182	160	128	298	222	185	225	200	194	315	164	278	217	295	250	252	225
ncbi_105222239	2.01	2.082	1.683	1.986	1.639	1.65	1.802	1.979	1.904	1.656	1.565	1.633	1.954	2.5	2.375	1.729	2.15	2.139	1.827	1.8	1.764	1.793	1.593	3.191	1.862	2.511	2.3	1.865	124	106	92	114	101	97	103	114	87	88	68	75	89	110	81	83	103	110	88	100	92
ncbi_105222240	227.515	266.905	243.39	249.9	243.823	260.751	244.452	223.806	182.951	179.571	184.571	195.41	187.734	177.416	196.726	188.11	188.844	182.554	202.704	192.364	214.043	185.645	212.544	173.785	149.788	168.918	175.923	160.419	3305	3198	3135	3381	3540	3614	3292	3036	1966	2242	1884	2109	2009	1833	1577	2119	2124	2206	2298	2516	2623
ncbi_105222241	20.028	24.511	21.779	22.727	22.755	26.499	18.901	26.122	24.629	23.329	23.84	22.458	27.934	29.929	30.602	31.773	27.58	28.227	24.123	25.316	23.928	28.056	27.67	28.94	30.252	33.12	32.064	35.942	303	306	292	320	344	382	265	369	276	304	254	253	312	323	256	374	324	356	285	345	306
ncbi_105222242	47.053	47.578	48.644	47.909	53.21	50.935	54.5	40.781	29.564	27.83	26.474	30.336	27.659	26.966	30.149	29.922	29.219	36.209	28.801	27.488	27.075	25.343	27.087	25.773	24.891	25.164	27.396	19.305	477	398	437	452	539	492	512	386	222	243	189	229	207	195	169	236	230	306	228	251	232
ncbi_105222243	10.206	8.311	9.14	10.154	11.295	10.371	9.323	8.965	7.946	7.586	8.971	7.034	7.9	6.056	6.836	7.565	6.954	6.866	7.814	7.134	9.327	8.867	11.485	4.832	6.86	6.255	5.239	4.598	189	127	150	175	209	183	160	155	109	121	117	97	108	80	70	109	100	106	113	119	146
ncbi_105222245	1.743	1.965	1.418	2.091	0.974	1.957	1.269	2.649	1.861	1.742	2.36	2.232	1.922	2.955	3.299	3.752	2.611	1.945	1.973	2.656	1.535	1.811	2.783	2.854	3.104	3.483	2.655	3.089	43	40	31	48	24	46	29	61	34	37	41	41	35	52	45	72	50	40	38	59	32
ncbi_105222246	12.863	9.092	10.174	9.399	13.355	11.757	11.169	10.293	14.746	14.752	14.125	13.885	14.719	19.635	20.403	17.08	21.201	20.515	17.376	14.591	15.151	15.082	11.593	23.48	19.008	19.777	17.789	20.991	1147	669	804	780	1190	999	923	857	974	1133	887	922	969	1249	1006	1185	1468	1525	1210	1172	1142
ncbi_105222247	112.934	121.989	77.464	127.502	119.94	147.332	126.775	146.405	76.884	146.783	143.413	103.285	105.803	194.785	200.712	146.813	164.856	157.034	111.601	77.01	97.163	129.1	93.723	183.707	182.644	209.574	207.364	207.563	2166	1931	1317	2277	2300	2695	2255	2623	1094	2428	1940	1477	1499	2667	2129	2193	2456	2513	1674	1331	1577
ncbi_105222248	0.185	0.166	0.189	0.185	0.207	0.347	0.205	0.411	0.393	0.374	0.344	0.403	0.4	0.321	0.351	0.442	0.341	0.301	0.429	0.422	0.297	0.345	0.415	0.295	0.276	0.304	0.39	0.481	42	31	38	39	47	75	43	87	66	73	55	68	67	52	44	78	60	57	76	87	57
ncbi_105222249	51.306	56.052	57.401	62.672	59.144	61.491	50.82	65.943	60.983	54.129	57.84	53.327	53.977	73.622	71.49	79.219	73.441	78.536	63.862	60.91	54.134	57.881	53.646	79.072	84.414	82.14	81.53	74.627	1849.62	1667.48	1833.86	2102.72	2130.55	2112.27	1697.84	2219.64	1628.49	1680.78	1468.47	1431.56	1436.59	1893.32	1425.1	2222.01	2055.83	2360.27	1797.88	1977.94	1649.62
ncbi_105222250	9.785	9.937	11.567	11.284	10.409	12.456	10.63	14.889	10.259	11.553	13.349	11.349	12.87	17.384	15.826	17.031	14.232	15.176	13.318	16.166	13.251	14.354	13.196	15.75	17.158	20.059	20.319	18.302	195.68	163.98	204.99	210	208	237.35	196.99	277.99	151.97	198.99	187.99	169	190	247.98	175	264.99	220.99	252.99	207.98	291.19	223.99
ncbi_105222252	3.667	2.174	2.487	2.766	3.494	3.07	2.757	3.154	4.002	3.736	3.379	3.379	3.065	5.113	3.351	3.359	4.848	4.235	3.846	3.746	3.807	4.226	3.649	4.235	4.039	3.528	3.737	3.292	188	92	113	132	179	150	131	151	152	165	122	129	116	187	95	134	193	181	154	173	165
ncbi_105222253	229.219	260.298	244.272	234.343	208.526	238.625	219.415	200.531	104.232	102.88	101.774	112.769	110.109	137.859	128.002	126.97	120.888	126.282	126.002	134.003	148.486	123.523	135.006	127.862	126.479	114.239	129.636	129.956	4100	3842	3872	3901	3727	4067	3637	3349	1381	1585	1282	1502	1454	1759	1266	1767	1679	1883	1760	2159	2245
ncbi_105222254	2.7	2.363	3.645	2.51	2.988	2.824	2.35	2.992	5.13	5.401	3.761	4.908	3.814	3.79	3.744	3.795	5.101	4.571	4.637	5.161	4.082	4.265	3.859	3.123	2.745	2.835	2.473	2.356	116.36	84.03	139.19	100.68	128.66	115.94	93.85	120.36	163.75	200.46	114.12	157.5	121.32	116.51	89.2	127.23	170.67	164.2	156.04	200.34	148.7
ncbi_105222255	24.474	22.099	22.71	21.457	14.365	14.734	14.037	19.98	25.73	24.349	27.886	26.975	37.252	11.62	9.202	11.003	13.461	14.459	28.568	29.32	23.419	26.272	25.888	14.557	22.985	12.83	9.38	18.619	740.64	551.97	609.81	607.32	436.34	426.06	394.15	570.64	578.25	635.54	594.88	609.5	833.68	252.49	153.8	258.77	316.33	365.8	674.96	801.66	601.3
ncbi_105222256	0	0	0	0	0.052	0.018	0	0.037	0	0	0	0	0.024	0.073	0.099	0.067	0	0.08	0	0	0	0.116	0	0.083	0.091	0.102	0.063	0.117	0	0	0	0	2	1	0	2	0	0	0	0	1	2	3	2	0	3	0	0	0
ncbi_105222257	2.223	1.431	2.25	1.593	2.714	1.85	2.544	2.732	3.251	2.973	2.665	2.765	2.621	3.706	3.461	3.109	3.921	3.415	3.172	2.944	2.915	3.288	2.356	3.278	3.207	2.389	2.521	3.581	167	86	153	119	209	146	192	209	178	185	150	163	151	183	143	191	243	214	190	209	194
ncbi_105222258	79.678	81.767	81.533	80.143	93.703	103.2	92.899	88.625	78.235	72.697	77.598	80.173	75.18	87.286	104.522	109.352	117.329	107.281	89.19	92.125	97.022	91.301	83.394	107.902	86.983	99.351	102.427	100.449	2050	1736	1859	1919	2409	2530	2215	2129	1491	1611	1406	1536	1428	1602	1487	2189	2344	2301	1792	2135	2110
ncbi_105222259	45.895	59.888	56.967	65.077	52.655	56.251	50.939	56.966	54.214	49.383	58.885	48.096	49.622	57.099	60.471	67.73	54.989	61.64	57.826	46.129	51.096	50.807	65.638	60.131	59.473	74.345	67.188	63.175	560	603	616	739	642	654	576	649	490	519	506	437	447	497	408	643	521	627	551	507	527
ncbi_105222262	17.509	18.041	18.626	17.073	16.442	18.578	15.731	12.309	9.893	12.806	11.774	12.068	9.978	11.516	12.764	11.698	13.013	11.797	10.371	12.331	11.544	10.899	9.656	14.08	10.738	11.043	12.301	12.445	454	386	428	412	426	459	378	298	190	286	215	233	191	213	183	236	262	255	210	288	253
ncbi_105222263	17.321	14.296	15.164	18.411	17.11	19.89	17.555	19.627	24.033	24.8	25.127	20.147	23.894	16.945	20.52	18.929	26.178	25.942	25.803	24.962	20.973	25.156	20.643	19.686	16.481	18.052	18.042	15.195	762	519	592	754	752	833	716	807	783	940	779	660	775	532	499	648	893	950	885	989	779
ncbi_105222264	7.826	6.694	4.675	9.233	8.139	4.992	9.438	6.245	5.593	7.661	6.537	5.358	6.236	9.895	9.713	7.494	7.114	6.442	9.628	7.836	6.535	7.199	11.154	8.787	11.215	13.181	12.096	8.711	51	36	27	56	53	31	57	38	27	43	30	26	30	46	35	38	36	35	49	46	36
ncbi_105222265	2.306	2.455	2.25	2.176	2.276	2.812	2.387	2.637	1.599	1.7	2.566	2.553	1.857	2.403	2.761	1.402	1.565	1.981	1.676	2.491	2.286	2.332	2.726	1.859	2.44	2.271	1.965	2.234	74	65	64	65	73	86	71	79	38	47	58	61	44	55	49	35	39	53	42	72	62
ncbi_105222266	7.568	6.679	6.869	6.188	6.669	8.202	7.102	9.251	9.107	7.45	6.659	8.617	6.575	7.381	9.373	11.102	6.887	10.263	9.376	7.763	8.565	10.384	12.292	10.698	11.024	10.386	10.875	13.273	92	67	74	70	81	95	80	105	82	78	57	78	59	64	63	105	65	104	89	85	88
ncbi_105222268	32.049	30.165	31.847	34.05	33.966	40.579	34.001	31.095	33.726	27.489	30.936	28.351	28.413	25.619	25.073	26.555	33.68	34.503	30.204	36.03	32.111	31.173	31.082	25.991	22.403	25.308	27.404	24.342	712	553	627	704	754	859	700	645	555	526	484	469	466	406	308	459	581	639	524	721	603
ncbi_105222269	45.888	44.157	47.624	44.316	56.623	59.883	48.091	51.978	41.841	42.073	41.734	38.556	41.438	47.488	52.646	52.392	62.449	53.365	44.507	47.255	53.672	48.529	47.647	50.303	43.552	48.415	54.534	46.18	1146	910	1054	1030	1413	1425	1113	1212	774	905	734	717	764	846	727	1018	1211	1111	868	1063	1133
ncbi_105222270	27.493	31.993	28.842	25.657	35.677	38.119	33.841	33.048	28.831	24.306	24.355	28.905	26.308	26.991	26.001	26.151	24.58	26.223	24.44	29.216	28.746	28.175	33.386	23.873	30.287	24.84	27.837	24.869	327	314	304	284	424	432	373	367	254	249	204	256	231	229	171	242	227	260	227	313	289
ncbi_105222271	0.119	0.144	0	0.256	0.079	0.167	0.214	0.17	0	0	0.338	0.053	0.054	0.167	0.144	0.153	0.204	0.19	0.203	0.044	0.094	0.177	0.053	0	0.138	0.052	0	0.059	3	3	0	6	2	4	5	4	0	0	6	1	1	3	2	3	4	4	4	1	2
ncbi_105222272	0	0	0	0	0	0	0	0	0	0	0	0	0	0	0	0	0	0	0	0	0	0	0	0	0	0	0	0	0	0	0	0	0	0	0	0	0	0	0	0	0	0	0	0	0	0	0	0	0
ncbi_105222273	0	0	0	0	0	0	0	0	0	0	0	0	0	0	0	0	0	0	0	0	0	0	0	0	0	0	0	0	0	0	0	0	0	0	0	0	0	0	0	0	0	0	0	0	0	0	0	0	0
ncbi_105222275	0	0	0.028	0	0.012	0	0	0.026	0	0.029	0	0	0	0.069	0	0	0	0	0	0	0	0	0	0	0	0	0.015	0	0	0	2	0	1	0	0	2	0	2	0	0	0	4	0	0	0	0	0	0	0
ncbi_105222276	1.666	0.947	1.253	1.348	1.832	1.748	1.82	2.225	3.526	3.797	3.186	2.872	2.73	9.543	9.373	8.3	13.296	12.582	3.134	2.329	2.044	2.941	2.049	11.876	10.773	9.556	10.85	10.231	81	38	54	61	89	81	82	101	127	159	108	104	98	331	252	314	502	510	119	102	84
ncbi_105222277	2.011	1.094	1.551	2.029	1.972	1.895	1.86	1.736	2.327	2.716	3.205	2.508	2.335	1.985	1.076	1.741	2.749	2.215	2.996	3.235	2.282	2.705	2.431	2.008	1.357	1.416	2.24	1.318	98	44	67	92	96	88	84	79	84	114	110	91	84	69	29	66	104	90	114	142	94
ncbi_105222278	2.046	1.335	1.798	1.712	1.93	1.982	1.741	1.875	2.152	2.467	2.654	2.484	1.946	1.986	2.384	1.947	3.218	2.266	2.948	2.468	2.351	2.923	2.569	1.995	1.096	1.844	1.384	1.323	104	56	81	81	98	96	82	89	81	108	95	94	73	72	67	77	127	96	117	113	101
ncbi_105222280	3.594	3.248	3.781	4.222	4.146	4.859	3.517	4.241	4.934	5.693	4.152	5.195	5.033	3.459	4.462	3.915	7.257	5.298	6.514	4.937	6.198	4.967	6.191	4.833	3.816	4.202	3.472	4.186	118	88	110	129	136	152	107	130	120	161	96	127	122	81	81	100	185	145	167	146	172
ncbi_105222281	4.734	5.869	4.608	4.427	5.244	5.12	4.914	5.613	7.66	7.595	7.185	5.63	7.539	8.562	6.993	7.479	8.797	8.02	6.896	8.145	8.551	7.549	7.929	7.761	6.478	6.867	7.407	8.206	131	134	113	114	145	135	126	145	157	181	140	116	154	169	107	161	189	185	149	203	200
ncbi_105222282	0.611	0.609	0.851	0.888	0.611	0.942	0.93	1.077	1.309	0.792	1.938	0.675	1.119	1.007	1.624	1.477	1.342	1.465	1.334	1.635	0.935	1.404	1.015	0.771	0.938	0.795	0.958	1.932	17	14	21	23	17	25	24	28	27	19	38	14	23	20	25	32	29	34	29	41	22
ncbi_105222283	5.889	3.975	4.206	5.127	5.546	6.05	4.371	6.361	8.018	9.117	8.081	6.274	7.607	5.922	6.651	5.941	9.825	8.555	6.683	7.145	6.35	8.91	6.456	7.412	5.795	4.754	6.449	4.937	237	132	150	192	223	232	163	239	239	316	229	188	226	170	148	186	307	287	210	259	216
ncbi_105222284	0.943	7.27	2.321	9.117	4.432	4.138	3.884	9.7	0.656	4.577	16.267	1.42	5.069	7.249	4.857	2.791	4.305	7.574	13.39	1.142	4.022	3.223	9.691	2.079	1.243	1.896	1.178	1.323	33	210	72	297	155	138	126	317	17	138	401	37	131	181	94	76	117	221	366	36	119
ncbi_105222285	808.286	877.916	793.677	865.701	806.744	867.773	849.155	865.889	809.704	829.892	848.073	920.219	842.453	814.247	836.699	929.148	785.882	828.145	810.403	824.587	904.517	786.651	938.502	789.537	902.546	882.332	825	906.898	8966	8036	7802	8937	8942	9172	8729	8968	6653	7929	6625	7601	6899	6443	5132	8019	6769	7658	7020	8239	8481
ncbi_105222286	0	0	0	0.133	0.124	0.26	0	0.133	0.167	0.575	1.935	0.166	0.168	51.4	49.508	53.176	49.453	53.493	0.159	0	0	0.138	0.5	53.792	74.585	93.023	67.45	58.475	0	0	0	1	1	2	0	1	1	4	11	1	1	296	221	334	310	360	1	0	0
ncbi_105222287	0	0	0.996	1.054	0.294	0.72	1.904	0.945	2.912	2.163	17.821	1.053	0.93	1519.64	1563.07	1731.01	1733.72	1784.59	0.628	2.721	1.392	1.971	16.629	1678.24	2061.52	2548.14	1992.31	1760.91	0	0	9	10	3	7	18	9	22	19	128	8	7	11056	8815	13736	13730	15173	5	25	12
ncbi_105222288	0	0	0	0	0	0.092	0	0.093	0	0	0.248	0	0	24.582	32.817	36.106	37.302	40.396	0	0	0	0	0.705	39.864	39.322	48.484	41.686	33.886	0	0	0	0	0	1	0	1	0	0	2	0	0	201	208	322	332	386	0	0	0
ncbi_105222289	0	0	0	0.032	0.01	0.01	0.011	0	0.027	0	0.014	0	0	0.028	0	0.051	0.051	0.024	0.051	0.022	0.059	0	0.04	0.095	0	0	0.012	0.015	0	0	0	3	1	1	1	0	2	0	1	0	0	2	0	4	4	2	4	2	5
ncbi_105222290	3.552	2.907	3.421	3.677	5.23	4.626	4.977	3.566	1.933	3.239	3.777	1.798	2.066	6.231	5.819	4.829	3.593	4.507	6.002	1.962	2.75	2.721	2.654	4.238	2.783	3.292	3.812	3.251	191	129	163	184	281	237	248	179	77	150	143	72	82	239	173	202	150	202	252	95	125
ncbi_105222292	0	0	0	0	0.01	0.01	0.011	0	0	0	0	0.027	0	0	0	0	0	0	0.013	0	0	0	0	0.012	0	0	0	0	0	0	0	0	1	1	1	0	0	0	0	2	0	0	0	0	0	0	1	0	0
ncbi_105222293	2.099	1.046	1.483	1.749	1.355	1.75	1.63	1.513	2.251	2.323	2.507	1.765	1.222	0.385	0.284	1.059	1.844	1.412	1.482	2.853	2.344	4.163	1.162	1.591	0.922	1.481	1.903	0.967	107	44	67	83	69	85	77	72	85	102	90	67	46	14	8	42	73	60	59	131	101
ncbi_105222295	0.69	0.418	0.658	0.513	0.518	0.487	0.515	0.611	1.611	1.278	0.941	0.89	1.473	0.353	0.552	0.648	1.298	1.113	1.392	1.825	1.192	1.6	1.089	0.949	0.485	0.449	0.949	0.535	52	26	44	36	39	35	36	43	90	83	50	50	82	19	23	38	76	70	82	124	76
ncbi_105222296	161.086	142.927	156.419	106.193	148.445	160.957	175.174	115.067	144.648	139.82	133.758	157.955	147.881	60.496	65.324	57.952	67.796	71.512	199.283	217.042	217.496	203.496	171.141	60.877	55.633	48.267	50.733	52.139	9239	6704	7927	5644	8488	8721	9278	6139	6142	6898	5423	6741	6253	2508	2083	2607	3059	3458	8902	11174	10515
ncbi_105222298	0	0	0	0	0	0	0	0	0	0	0	0	0	0	0	0	0	0	0	0	0	0	0	0	0	0	0	0	0	0	0	0	0	0	0	0	0	0	0	0	0	0	0	0	0	0	0	0	0
ncbi_105222299	1.775	1.243	1.134	1.753	1.848	1.879	1.749	1.879	2.721	3.281	3.081	2.866	2.925	2.524	2.597	2.413	3.422	3.212	3.245	2.984	2.895	3.237	2.541	3.531	2.151	2.163	2.439	2.483	346	200	196	318	360	349	316	342	393	551	423	416	421	351	280	366	518	522	494	524	477
ncbi_105222300	22.229	23.267	27.376	19.91	31.818	33.205	30.433	25.057	18.177	18.929	17.009	20.454	19.821	28.375	29.54	30.834	28.454	33.656	20.611	21.549	19.969	21.573	15.985	27.592	29.88	32.33	29.088	30.545	459	393	506	385	669	657	576	490	276	339	248	314	305	415	332	488	450	572	335	399	345
ncbi_105222302	52.531	47.833	56.967	52.779	66.616	60.96	59.42	56.262	59.076	55.784	56.186	55.494	58.614	65.716	77.023	76.285	62.38	67.106	53.041	59.509	57.073	61.29	51.95	58.136	62.923	56.319	57.679	57.073	539	405	518	504	683	596	565	539	449	493	406	424	444	481	437	609	497	574	425	550	495
ncbi_105222303	6.947	4.586	5.116	5.207	7.9	6.89	6.714	8.136	12.134	14.067	12.824	13.409	13.107	14.461	13.247	13.655	14.321	14.392	12.146	12.652	13.333	16.261	10.322	14.88	10.827	10.017	12.491	11.684	661	361	430	462.07	748.98	622.93	593	726	854	1148	854.98	945.62	924.81	984	697	1013	1058.44	1137.99	902	1082	1065
ncbi_105222304	0.13	0.131	0.049	0.209	0.108	0.546	0.164	0.209	0.439	0.377	0.185	0.175	0.293	0.243	0.196	0.167	0.223	0.494	0.388	0.313	0.205	0.363	0.35	0.233	0.188	0.282	0.711	4.548	6	5	2	9	5	24	7	9	15	15	6	6	10	8	5	6	8	19	14	13	8
ncbi_105222305	16.991	14.091	15.069	16.418	19.101	19.631	20.033	18.957	36.522	35.073	29.654	28.749	33.656	29.705	30.381	30.981	39.784	37.666	34.094	37.903	31.668	34.991	27.849	36.574	29.422	30.611	31.609	31.412	812	556	638	730	912	894	888	846	1293	1444	998	1023	1188	1013	803	1152	1476	1501	1272	1632	1279
ncbi_105222306	0.468	0.511	0.682	0.596	0.183	0.246	0.537	0.215	0.777	0.702	0.506	1.257	0.876	0.219	0.334	0.229	0.172	0.347	0.742	0.899	0.81	0.557	0.75	0.28	0.227	0.237	0.108	0.195	21	18	25	24	7	9	20	9	25	25	16	42	29	6	8	8	6	12	26	36	29
ncbi_105222307	3.145	1.459	2.329	2.112	3.442	1.779	2.439	3.605	3.814	4.221	3.035	2.672	2.862	4.684	4.843	4.736	4.113	6.042	3.995	3.437	2.877	3.046	2.844	4.162	4.233	4.413	2.86	3.156	128	49	84	80	140	69	92	137	115	148	87	81	86	136	109	150	130	205	127	126	99
ncbi_105222308	35.558	35.936	31.251	31.041	39.291	43.174	41.377	43.662	30.353	32.646	32.763	38.636	32.069	41.509	46.718	52.454	48.168	47.627	39.502	43.53	42.664	38.141	43.943	40.09	41.73	44.621	53.267	43.248	1145	898	859	885	1274	1311	1194	1276	743	952	751	971	800	966	838	1345	1202	1364	1003	1308	1217
ncbi_105222309	11.709	9.75	11.654	11.742	13.581	11.721	11.274	15.241	13.862	9.551	12.875	12.821	12.851	14.562	11.836	13.891	12.45	13.973	11.457	11.199	11.792	11.402	14.548	12.106	10.972	13.754	14.928	13.634	195	134	172	182	226	186	174	237	171	137	151	159	158	173	109	180	161	194	149	168	166
ncbi_105222310	14.74	10.794	14.095	10.131	13.792	13.323	13.78	12.563	15.232	16.524	15.718	16.326	16.318	10.876	9.141	7.908	9.099	9.367	19.965	20.534	22.446	18.934	17.342	9.228	9.217	8.28	7.618	7.875	1182	703	983	741	1095	995	1012	919	917	1183	906	1009	983	630	408	512	587	663	1243	1487	1534
ncbi_105222311	5.391	5.749	4.867	5.098	5.179	4.3	3.956	4.85	5.531	3.755	3.062	4.054	3.213	4.837	2.73	3.603	4.721	4.398	2.485	2.394	3.316	4.817	6.676	6.174	3.377	3.649	5.492	3.221	25	22	20	22	24	19	17	21	19	15	10	14	11	16	7	13	17	17	9	10	13
ncbi_105222313	5.007	3.807	6.071	5.614	5.976	7.605	5.303	5.396	8.565	8.016	8.082	7.226	7.667	7.237	9.393	9.194	9.252	7.499	8.762	8.494	8.536	7.017	7.117	6.716	6.657	6.396	6.563	6.272	161	101	173	168	192	233	158	162	204	222	183	173	182	166	167	230	231	201	220	246	232
ncbi_105222314	36.26	41.987	36.145	25.075	46.18	45.931	44.204	32.268	132.976	122.857	122.34	154.388	141.941	18.673	21.078	19.973	20.864	20.448	132.089	136.902	158.019	143.47	124.759	15.166	16.235	14.275	16.154	15.398	1372	1311	1212	883	1746	1656	1550	1140	3727	4004	3260	4350	3965	504	441	588	613	645	3903	4666	5054
ncbi_105222315	16.478	14.023	15.179	13.848	20.432	19.821	18.656	19.315	32.306	33.538	28.789	36.68	29.794	22.181	25.702	27.719	27.131	25.659	33.298	31.63	30.692	34.112	27.392	25.397	26.278	20.798	24.958	28.654	633	429	504	486	760	707	641	669	898	1098	760	1025	835	603	541	822	810	806	970	1083	951
ncbi_105222316	7.138	6.527	8.079	7.464	10.01	9.892	9.502	10.53	9.926	9.578	10.47	10.333	11.059	15.61	15.577	17.855	14.23	14.203	12.891	11.911	12.794	12.175	10.501	17.466	15.881	15.744	16.588	19.827	334	252	335	325	468	441	412	460	344	386	345	360	382	521	403	650	517	554	471	502	506
ncbi_105222317	0.99	0.939	0.729	0.786	1.421	1.31	1.486	1.752	1.918	1.299	0.672	2.023	1.982	2.052	1.635	1.826	1.996	1.807	1.433	1.672	1.426	1.394	1.333	1.335	1.798	1.232	0.94	1.929	23	18	15	17	33	29	32	38	33	26	11	35	34	34	21	33	36	35	26	35	28
ncbi_105222318	0.19	0	0	0	0	0	0	0	0	0	0	0	0	0.266	0	0.244	0.244	0	0	0	0	0.212	0	0	0	0	0.23	0	1	0	0	0	0	0	0	0	0	0	0	0	0	1	0	1	1	0	0	0	0
ncbi_105222319	71.024	56.065	66.092	50.93	80.704	78.55	62.244	100.791	136.169	130.418	142.244	140.653	123.029	235.326	248.775	254.174	235.468	268.7	134.057	124.627	155.388	144.895	128.533	302.335	291.23	272.565	274.583	293.955	2880	1876	2375	1922	3270	3035	2339	3816	4090	4555	4062	4247	3683	6807	5578	8019	7414	9083	4245	4552	5326
ncbi_105222320	0.233	0.188	0.204	0.278	0.285	0.217	0.14	0.61	0.14	0.21	0.331	0.139	0.491	0.327	0.234	0.299	0.2	0.341	0.63	0.46	0.306	0.636	0.383	0.463	0.27	0.202	0.471	0.696	9	6	7	10	11	8	5	22	4	7	9	4	14	9	5	9	6	11	19	16	10
ncbi_105222321	52.546	44.905	50.765	37.875	20.909	21.071	20.789	13.92	41.847	36.418	43.395	50.401	43.337	42.732	39.481	34.986	38.174	42.322	48.775	47.745	53.988	48.977	46.863	32.606	29.564	28.046	30.68	31.719	1493	1053	1287	997	627	581	563	375	887	905	880	1072	922	888	633	789	860	1017	1092	1219	1298
ncbi_105222322	6.541	6.263	6.094	7.583	7.794	6.771	7.866	9.01	8.59	9.911	10.528	9.454	9.632	7.22	8.638	9.346	10.627	9.963	11.457	10.961	11.702	11.248	9.956	9.674	7.909	6.193	8.473	8.28	367	290	303	396	437	362	409	472	357	479	416	395	399	289	268	408	463	466	502	554	555
ncbi_105222323	11.876	10.3	9.262	12.01	12.467	15.335	9.988	11.909	13.36	10.949	10.663	10.945	10.961	15.505	13.791	14.366	12.22	10.894	11.331	10.34	10.399	9.429	11.205	13.265	13.575	12.426	14.967	13.045	204	146	141	192	214	251	159	191	170	162	129	140	139	190	131	192	163	156	152	160	151
ncbi_105222324	24.278	27.493	23.739	17.666	18.665	14.873	19.776	13.506	21.877	17.172	14.978	17.845	17.48	3.635	5.488	7.46	5.957	2.757	9.168	17.5	11.886	12.012	15.745	5.87	4.768	8.206	4.895	7.615	824	770	714	558	633	481	622	428	550	502	358	451	438	88	103	197	157	78	243	535	341
ncbi_105222325	62.485	62.441	63.243	65.113	77.587	74.056	77.715	99.432	56.614	72.78	60.554	58.5	60.843	104.65	105.363	86.826	98.646	104.473	54.888	51.206	49.246	54.406	53.876	76.232	68.36	58.306	62.129	61.153	4882	3945	4347	4680	6058	5461	5607	7162	3309	4903	3322	3416	3503	5832	4570	5259	6008	6829	3345	3606	3247
ncbi_105222326	5.95	6.32	5.443	6.709	6.42	7.246	6.209	6.818	7.074	5.259	5.493	4.603	6.136	7.448	5.889	6.64	6.243	6.08	6.647	5.899	6.575	5.853	5.998	7.332	6.903	7.775	7.572	7.937	243	213	197	255	262	282	235	260	214	185	158	140	185	217	133	211	198	207	212	217	227
ncbi_105222327	1.089	1.664	1.71	4.731	10.045	5.962	1.584	47.258	1.917	1.704	1.277	0.699	0.77	8.429	3.339	5.111	6.585	7.156	1.698	1.156	3.137	1.428	3.25	7.173	11.946	4.621	8.498	4.173	23	29	32	93	212	120	31	932	30	31	19	11	12	127	39	84	108	126	28	22	56
ncbi_105222328	80.99	97.212	96.327	104.72	109.573	124.223	108.568	126.497	94.836	86.487	89.336	91.4	93.062	102.354	114.71	123.939	119.713	122.696	112.527	102.984	120.093	114.251	117.244	123.178	115.642	120.648	129.037	109.363	1259	1247	1327	1515	1702	1840	1564	1836	1092	1158	978	1058	1068	1135	986	1499	1445	1590	1366	1442	1578
ncbi_105222329	6.048	7.429	6.076	6.676	7.213	7.434	6.526	6.388	6.095	6.396	6.117	6.341	4.994	6.794	7.117	8.252	6.722	6.459	5.994	6.852	7.351	5.46	8.029	6.671	6.055	7.386	5.676	5.384	146	148	130	150	174	171	146	144	109	133	104	114	89	117	95	155	126	130	113	149	150
ncbi_105222330	48.218	41.921	45.515	38.148	64.121	60.454	65.07	51.456	37.383	39.87	36.334	45.11	41.85	29.587	32.563	32.746	36.336	37.353	45.009	50.651	57.987	49.776	44.423	26.688	24.057	23.578	24.853	25.337	2320	1657	1935	1702	3083	2764	2901	2305	1330	1648	1227	1612	1484	1014	866	1226	1357	1495	1691	2187	2359
ncbi_105222332	6.056	7.947	8.154	8.931	10.826	10.74	10.231	11.9	9.022	8.971	9.608	7.236	8.769	10.832	12.841	11.703	10.274	10.522	11.125	10.573	7.709	9.424	12.65	12.508	11.048	12.558	10.182	10.795	145	157	173	199	259	245	227	266	160	185	162	129	155	185	170	218	191	210	208	228	156
ncbi_105222333	3.353	4.263	3.225	5.846	5.61	6.633	6.227	4.062	4.6	4.467	2.966	3.026	4.392	3.313	4.572	2.826	3.185	4.285	3.871	3.478	3.251	4.727	4.217	1.902	3.443	3.434	2.999	3.777	61	64	52	99	102	115	105	69	62	70	38	41	59	43	46	40	45	65	55	57	50
ncbi_105222334	4.51	5.05	5.623	5.216	6.148	5.951	5.006	5.521	4.813	5.636	5.124	5.134	5.062	5.299	6.992	5.742	5.311	7.06	4.896	5.198	5.489	3.839	5.724	5.381	7.476	6.653	7.502	7.187	105	97	116	113	143	132	108	120	83	113	84	89	87	88	90	104	96	137	89	109	108
ncbi_105222335	1492.07	1815.33	1499.8	1799.09	1359.7	1439.21	1485.73	1573	1144.53	1120.67	1146.58	1232.74	1215.39	1125.1	1061.04	1214.05	1053.86	1083.44	1312.9	1419.81	1390.66	1379.7	1508.51	1228.37	1388.32	1496.09	1369.3	1362.73	17279	17342	15392	19384	15728	15875	15942	17002	9821	11178	9351	10632	10394	9298	6796	10940	9481	10460	11875	14814	13611
ncbi_105222336	10.464	10.668	10.87	12.992	11.934	11.539	12.833	12.986	11.57	13.267	14.764	13.829	11.429	12.294	12.736	13.705	13.604	14.783	12.974	14.419	10.178	13.617	13.325	10.304	9.885	10.895	9.91	11.811	315	265	290	364	359	331	358	365	258	344	313	310	254	264	212	321	318	371	305	391	259
ncbi_105222337	2.535	2.271	2.156	2.879	2.647	2.661	1.806	1.901	2.47	3.413	1.957	2.097	3.509	2.009	2.293	2.409	2.532	2.909	3.398	3.284	2.804	2.96	3.383	2.082	1.694	1.602	2.117	1.949	138	102	104	145.86	143.96	138	91.08	96.6	99.58	160	75	85	141	78	69	102	107	132	144.45	161	129
ncbi_105222338	2.664	3.463	2.624	4.84	4.266	4.016	3.973	3.735	4.316	3.093	4.058	3.513	4.79	4.414	3.416	4.296	2.87	5.52	4.156	3.926	2.98	3.625	4.564	5.259	4.383	5.17	4.582	5.644	55	59	48	93	88	79	76	72	66	55	59	54	73	65	39	69	46	95	67	73	52
ncbi_105222339	19.452	20.414	24.666	28.084	24.016	28.904	21.929	24.7	23.644	25.534	25.723	22.443	25.715	32.986	35.3	32.477	33.058	33.197	27.991	30.279	26.967	27.179	25.014	36.047	33.619	33.67	41.912	38.846	291	252	327	391	359	412	304	345	262	329	271	250	284	352	292	378	384	414	327	408	341
ncbi_105222341	11.678	10.696	11.691	12.59	13.71	11.282	10.626	15.392	15.102	15.172	14.473	14.298	16.294	19.485	19.338	18.66	18.681	20.294	12.745	11.883	13.067	12.651	13.178	16.35	15.596	17.298	17.18	15.095	699	505	604	689	820	634	596	867	694	818	638	655	753	861	666	873	902	1059	623	670	633
ncbi_105222343	2.326	1.982	2.535	2.783	2.755	3.329	2.239	2.871	3.21	3.989	3.527	2.388	3.489	2.186	2.629	3.27	3.067	3.173	3.587	3.517	2.908	2.964	3.024	2.018	2.325	1.823	2.756	2.513	88	60	85	98	103	119	77	101	89	130	92	67	95	59	55	96	90	99	106	118	93
ncbi_105222344	2.82	2.858	2.368	2.44	2.911	3.575	2.991	2.795	2.714	2.582	3.575	3.18	2.732	2.238	2.661	3.266	3.086	4.251	2.804	3.821	3.061	3.4	2.408	2.694	3.219	2.829	3.352	2.455	81	68	61	61	85	87	81	65	58	65	68	62	58	45	43	69	69	100	64	96	72
ncbi_105222345	20.251	18.625	21.269	21.085	27.428	23.545	24.054	27.853	33.748	35.739	34.337	30.818	33.805	47.655	46.02	41.81	47.95	48.231	33.643	34.713	32.317	35.923	25.989	49.714	47.803	45.407	42.701	48.918	1412	1072	1314	1368	1911	1564	1554	1813	1743	2146	1686	1600	1740	2371	1774	2268	2596	2803	1832	2180	1905
ncbi_105222346	17.464	15.826	15.594	14.662	21.103	16.848	17.066	17.124	18.978	22.24	23.104	21.238	24.155	22.018	20.558	20.076	20.786	19.83	22.919	20.881	23.252	22.439	22.281	18.324	15.365	15.473	17.601	14.746	805	602	637	629	972	740	729	737	648	883	750	729	822	724	524	720	744	762	825	867	906
ncbi_105222347	26.69	31.182	27.992	27.084	14.938	18.242	16.842	13.282	15.542	15.814	15.314	15.819	19.889	17.393	17.933	13.112	12.716	14.167	24.045	18.043	22.533	19.162	20.365	16.582	17.826	20.15	19.75	16.01	684	654	635	588	377	451	390	327	304	373	286	292	397	326	259	263	259	305	493	412	509
ncbi_105222348	1.611	1.509	1.963	2.231	1.934	1.735	1.754	2.371	2.025	2.604	2.132	1.997	1.995	2.121	2.384	1.977	2.003	2.32	2.097	1.739	1.31	2.757	1.623	2.069	1.756	1.824	1.56	1.721	115	89	124	148	138	118	116	158	107	160	107	106	105	108	94	110	111	138	117	112	79
ncbi_105222349	14.922	13.246	14.106	15.199	16.777	16.714	14.244	15.632	19.912	18.966	18.554	18.984	18.785	18.933	17.857	17.877	16.69	18.482	21.049	20.361	16.886	17.479	18.656	17.585	18.818	16.424	17.314	17.519	638	464	534	603	709	676	561	619	625	694	553	593	585	575	420	588	548	655	692	765	602
ncbi_105222350	0.09	0.044	0.02	0.019	0.09	0.019	0.058	0.019	0	0.063	0.077	0.024	0.024	0.051	0	0.046	0.07	0.043	0.092	0.02	0.021	0.02	0.073	0.108	0	0.047	0.044	0	5	2	1	1	5	1	3	1	0	3	3	1	1	2	0	2	3	2	4	1	1
ncbi_105222353	0	0	0.008	0.04	0.007	0.047	0.008	0.189	0	0	0	0	0	0.062	0.04	0.029	0.057	0.107	0	0	0.009	0.008	0	0.009	0	0	0	0.011	0	0	1	5	1	6	1	24	0	0	0	0	0	6	3	3	6	12	0	0	1
ncbi_105222354	23.198	21.265	24.697	20.765	23.28	22.066	21.883	17.998	11.614	12.235	12.011	14.297	13.979	12.581	14.667	11.68	11.106	10.513	11.972	11.876	14.67	11.661	12.205	9.258	9.697	10.378	9.977	9.661	995	753	939	829	998	902	870	721	369	452	363	457	443	385	348	390	370	376	401	459	532
ncbi_105222355	1.946	1.557	1.85	2.398	3.064	2.913	2.385	3.659	3.635	3.764	4.086	3.061	4.012	13.723	14.949	10.868	16.742	15.448	3.257	4.198	3.329	3.362	2.997	19.375	12.302	12.962	13.417	11.717	368	243	310	422	579	525	418	646	509	613	544	431	560	1851	1563	1599	2458	2435	481	715	532
ncbi_105222356	4	2.606	3.992	3.28	2.106	1.747	2.146	2.477	0.531	0.779	0.624	0.838	0.752	1.491	1.129	1.783	1.519	1.526	0.474	1.207	0.438	0.439	0.529	1.131	1.771	1.414	1.935	3.04	173	93	153	132	91	72	86	100	17	29	19	27	24	46	27	60	51	55	16	47	16
ncbi_105222357	36.846	39.466	38.172	43.657	35.792	38.811	38.399	40.958	17.209	17.206	21.875	21.535	20.196	28.794	23.705	19.973	20.593	26.692	16.785	15.452	15.241	14.994	20.008	18.862	19.205	24.388	21.304	24.763	818	723	751	902	794	821	790	849	283	329	342	356	331	456	291	345	355	494	291	309	286
ncbi_105222358	91.169	82.084	84.643	86.595	91.35	86.238	79.59	82.106	85.39	89.088	90.445	80.652	82.394	69.827	69.683	76.661	93.18	85.173	84.996	89.755	89.346	86.775	91.126	65.378	51.97	65.964	64.012	54.05	2481.91	1843.96	2042	2193.93	2484.9	2236.97	2007.88	2086.95	1721.88	2088.92	1733.96	1634.93	1655.93	1356	1048.94	1623.72	1969.68	1932.93	1806.91	2200.89	2055.93
ncbi_105222359	0.014	0	0	0	0	0	0	0.03	0	0	0.04	0	0	0	0.026	0.018	0.018	0	0	0	0	0.016	0	0	0	0	0	0	1	0	0	0	0	0	0	2	0	0	2	0	0	0	1	1	1	0	0	0	0
ncbi_105222360	0	0	0	0	0	0	0	0	0	0	0	0	0	0.124	0	0	0	0.035	0	0	0	0	0.079	0.035	0.051	0	0	0.044	0	0	0	0	0	0	0	0	0	0	0	0	0	3	0	0	0	1	0	0	0
ncbi_105222361	0	0	1.173	0.496	0.462	0.364	0.872	0.866	1.715	2.011	10.988	1.086	0.626	793.828	777.21	832.916	853.175	807.798	2.071	1.667	1.23	0.129	7.929	858.562	1219.4	1385.63	1181.88	1109.58	0	0	9	4	4	3	7	7	11	15	67	7	4	4903	3721	5611	5736	5830.63	14	13	9
ncbi_105222362	0	0.349	0.649	0.206	0	0	0.207	0.103	0.129	0	0.681	0	0	0.672	0.173	0.37	0.123	0	0	0	0	0	0.645	0.229	12.347	0.624	0.581	0.286	0	3	6	2	0	0	2	1	1	0	5	0	0	5	1	3	1	0	0	0	0
ncbi_105222363	34.07	31.855	33.858	41.681	29.465	26.917	32.863	35.951	33.533	36.889	37.23	36.534	36.659	31.393	33.228	30.642	35.722	34.807	32.991	33.008	37.041	32.95	35.783	26.956	27.319	25.258	25.098	26.054	1239	933	1085	1400	1068	924	1087	1215	907	1165	952	988	976	822	660	857	991	1060	938	1065	1126
ncbi_105222364	2.369	2.386	2.275	2.83	2.413	2.451	2.873	3.515	3.345	3.661	3.549	3.701	3.119	4.206	5	3.714	4.598	6.265	3.105	2.915	3.391	3.905	3.355	4.055	3.91	4.24	4.64	4.789	129.15	107.3	109.87	143.55	131.43	127.28	145.12	178.88	135.04	171.89	136.24	150.23	125.5	163.54	150.71	157.51	194.6	284.7	132.18	143.1	156.25
ncbi_105222365	15.553	18.597	11.817	19.831	17.225	17.193	16.112	24.765	9.379	10.473	13.84	11.279	9.831	17.297	13.501	11.328	13.754	15.05	13.012	10.705	15.579	15.288	16.33	16.081	13.172	18.488	12.952	12.082	150	148	101	178	166	158	144	223	67	87	94	81	70	119	72	85	103	121	98	93	127
ncbi_105222367	16.277	17.081	15.021	16.658	18.856	19.368	19.795	14.468	26.656	27.429	22.681	23.948	19.761	19.986	25.698	26.938	30.712	31.094	31.29	32.661	32.665	35.115	37.549	24.6	21.951	27.24	21.069	20.725	453	390	371	434	521	510	510	375	549	657	445	496	405	395	393	581	672	714	680	813	769
ncbi_105222368	20.829	21.242	18.87	24.115	18.643	19.474	18.361	22.78	18.714	18.989	19.058	18.615	17.783	23.647	27.324	25.357	23.33	31.497	16.53	19.623	22.56	19.58	22.114	26.337	22.719	28.446	27.217	26.953	284	239	228	306	254	253	232	290	189	223	183	189	179	230	206	269	247	358	176	241	260
ncbi_105222369	7.111	7.916	7.278	10.75	8.192	9.459	9.19	11.07	6.586	5.184	6.692	6.885	6.72	7.071	6.879	7.545	7.88	8.53	7.306	5.324	5.38	7.204	9.794	8.977	9.209	8.717	10.028	10.129	86	79	78	121	99	109	103	125	59	54	57	62	60	61	46	71	74	86	69	58	55
ncbi_105222370	7.355	4.413	6.204	6.371	8.797	6.97	6.549	8.276	12.312	11.86	12.036	10.55	11.054	10.407	11.842	10.441	13.629	12.506	12.794	12.077	11.366	12.308	7.418	10.379	9.163	8.038	8.381	10.621	631	312	471	508	754	569	520	662	783	876	727	674	701	636	561	696	910	895	856	932	824
ncbi_105222371	1.306	0.871	1.139	0.998	1.649	1.424	1.273	1.531	1.09	1.36	1.675	1.54	1.696	1.721	1.943	1.827	1.82	1.775	2.038	1.524	1.806	1.444	1.348	2.64	1.954	1.924	2.615	2.546	163	89	125	115	204	168	146	177	100	145	146	142	155	152	133	176	175	184	197	170	189
on of muscle system process;GO:0090303//positive regulation of wound healing;GO:0090304//nucleic acid metabolic process;GO:0090335//regulation of brown fat cell differentiation;GO:0090559//regulation of membrane permeability;GO:0097327//response to antineoplastic agent;GO:0099174//regulation of presynapse organization;GO:0106056//regulation of calcineurin-mediated signaling;GO:0106057//negative r…	--
ncbi_105222372	5.571	6.266	6.555	11.778	9.096	12.468	10.698	14.342	9.227	8.809	8.162	7.608	8.919	15.621	7.312	7.786	9.818	14.408	9.54	9.055	7.005	8.748	7.755	7.389	6.371	6.879	5.934	5.543	258	237	268	506	426	547	460	616	313	351	267	266	307	518	191	283	359	559	342	377	274
ncbi_105222373	200.94	190.87	235.398	152.289	216.08	192.378	200.344	121.215	101.29	111.963	107.789	134.463	121.625	105.819	122.63	112.855	96.321	89.927	115.925	139.462	135.713	122.481	129.709	108.265	95.216	94.89	115.56	103.559	4235	3334	4416	2984	4556	3878	3907	2389	1590	2046	1612	2126	1901	1607	1439	1864	1588	1597	1918	2669	2433
ncbi_105222374	2.24	1.908	1.204	1.11	9.142	5.732	7.407	4.353	2.582	4.59	4.326	3.935	4.063	3.944	3.086	5.409	5.513	6.226	4.27	7.647	2.463	4.062	5.161	4.903	4.761	3.257	3.209	4.645	101	69	49	45	408	241	301	179	84	175	138	128	134	125	75	186	188	229	146	305	93
ncbi_105222375	0.313	0.434	0.373	0.355	0.713	0.628	0.476	7.465	0.654	0.959	0.485	1.295	1.045	2.588	1.096	1.77	0.852	1.553	2.258	2.541	2.194	1.725	2.113	2.892	7.192	3.478	4.778	3.046	11	13	12	12	25	21	16	253	17	29	12	35	28	67	22	50	24	47	64	83	66
ncbi_105222376	8.915	6.841	7.174	9.221	10.165	7.411	8.473	7.964	7.805	8.981	9.574	7.616	7.237	8.588	7.592	8.868	9.091	8.319	9.15	8.594	10.231	7.698	9.001	8.014	6.61	7.981	6.809	6.412	394	252.26	283	382.21	452.36	316.28	348.91	331	256.73	342	300	254	235	271.72	188	309	312	309	317	344	380.52
ncbi_105222377	5.884	3.846	3.994	4.892	7.534	4.935	7.549	4.271	3.928	3.801	3.775	2.923	3.489	3.634	4.237	3.652	3.725	3.468	3.213	3.524	3.067	3.824	2.416	2.339	2.574	1.882	2.902	4.121	355	191	213	274	453	283	421	240	176	197	160	131	155	156	141	171	175	174	151	191	156
ncbi_105222379	1292.63	1493.54	1319.07	1478.41	1141.02	1202.36	1199.71	1352.83	846.004	806.301	845.646	886.864	904.339	864.102	818.972	845.496	764.955	839.049	1081.76	1107.41	1000.35	1076.75	1048.98	983.711	1094.38	1098.16	1103.38	1038.01	25710	24513	23250	27366	22677	22787	22113	25123	12464	13813	11845	13135	13279	12260	9007	13084	11814	13912	16802	19840	16818
slation;GO:2000877//negative regulation of oligopeptide transport;GO:2000879//negative regulation of dipeptide transport;GO:2001020//regulation of response to DNA damage stimulus;GO:2001023//regulation of response to drug;GO:2001024//negative regulation of response to drug;GO:2001038//regulation of cellular response to drug;GO:2001039//negative regulation of cellular response to drug;GO:2001056//…	--
ncbi_105222380	24.143	22.907	22.223	28.422	32.295	33.541	31.558	41.043	37.874	43.27	35.14	36.114	36.243	67.992	68.605	69.02	63.901	59.879	35.276	39.179	35.518	40.898	40.247	70.435	64.991	65.471	64.604	69.732	947	738	774	1043	1276	1246	1149	1498	1109	1480	978	1070	1085	1959	1535	2149	2006	2015	1091	1416	1179
ncbi_105222381	0.654	0.731	0.567	3.674	4.025	4.327	1.573	17.985	3.937	3.736	2.285	2.228	4.903	2.749	1.455	2.52	0.906	2.895	2.962	5.861	4.937	5.616	6.023	4.499	6.3	3.206	2.988	3.38	13	12	10	68	80	82	29	334	58	64	32	33	72	39	16	39	14	48	46	105	83
ncbi_105222382	66.554	71.426	68.181	74.3	68.913	69.718	70.041	87.857	106.909	91.176	100.116	88.825	106.431	114.475	117.311	122.255	122.87	131.037	95.557	106.377	90.862	96.547	97.675	123.202	134.73	150.797	121.395	133.12	1617	1432	1468	1680	1673	1614	1577	1993	1924	1908	1713	1607	1909	1984	1576	2311	2318	2654	1813	2328	1866
ncbi_105222383	0	0	0	0.029	0.08	0	0	0.029	0.253	0.062	0.114	0	0	0	0	0	0.138	0.064	0.103	0.149	0.063	0.18	0.036	0.543	0	0.139	0.097	0.24	0	0	0	1	3	0	0	1	7	2	3	0	0	0	0	0	4	2	3	5	2
ncbi_105222384	19.473	17.927	17.469	25.843	21.744	19.683	20.344	28.373	19.908	20.796	19.946	21.302	20.117	22.278	23.144	20.908	24.086	26.48	15.028	14.7	14.288	13.843	11.544	18.737	17.426	14.961	14.623	17.299	2106	1594	1673	2588	2344	2017	2035	2855	1597	1945	1517	1717	1610	1728	1389	1759	2026	2396	1278	1432	1311
ncbi_105222385	0.1	0	0	0	0.05	0.078	0	0.027	0	0	0	0	0	0.035	0	0	0.064	0.06	0	0	0	0	0	0	0	0	0	0	4	0	0	0	2	3	0	1	0	0	0	0	0	1	0	0	2	2	0	0	0
ncbi_105222386	0.109	0.084	0.104	0.18	0.235	0.12	0.167	0.252	0.202	0.26	0.197	0.232	0.249	0.161	0.125	0.192	0.251	0.268	0.185	0.204	0.251	0.193	0.093	0.254	0.08	0.127	0.181	0.197	19	12	16	29	41	20	27	41	26	39	24	30	32	20	12	26	34	39	25	32	37
ncbi_105222387	713.671	574.708	673.734	638.924	357.588	354.346	368.29	310.561	103.592	99.74	88.026	137.73	98.336	34.047	26.949	46.416	41.318	51.462	26.959	30.849	23.903	38.147	23.342	6.959	7.66	5.867	6.56	4.357	13458	8943	11259	11213	6738	6367	6436	5468	1447	1620	1169	1934	1369	458	281	681	605	809	397	524	381
ncbi_105222388	0	0	0	0	0	0	0	0.067	0	0	0	0	0	0	0	0	0	0	0	0	0	0	0	0	0	0	0	0	0	0	0	0	0	0	0	2	0	0	0	0	0	0	0	0	0	0	0	0	0
ncbi_105222389	0	0	0	0	0.731	0	0.175	0	0	0	0	0	0	0	0	0	0	0	0	0	0	0	0	0	0	0	0	0	0	0	0	0	9	0	2	0	0	0	0	0	0	0	0	0	0	0	0	0	0
ncbi_105222390	0	0.355	0	0.42	0.293	0	0.316	0.628	0	0	0.694	0	0.132	0.822	0.177	0.126	0.126	1.055	0.25	0	0	0.218	0	0.233	0	0.636	0.237	0.876	0	3	0	4	3	0	3	6	0	0	5	0	1	6	1	1	1	9	2	0	0
ncbi_105222391	2.743	2.499	2.399	2.102	5.148	3.568	4.752	5.761	3.006	3.147	2.722	2.784	2.746	3.248	3.984	3.53	3.411	3.905	2.492	3.401	2.449	3.151	2.536	3.363	3.313	2.719	3.314	3.022	205	143	149	158	369	240	317	386	165	204	144	155	153	169	172	201	202	237	143	225	156
ncbi_105222392	14.35	13.531	15.376	12.105	15.267	15.862	15.53	17.747	14.73	15.451	15.073	13.934	14.48	13.279	15.679	15.202	16.681	18.069	16.857	12.869	14.972	14.079	15.208	10.809	12.509	10.716	11.469	9.456	555	432	527	436	592	585	559	644	424	516	412	403	417	366	335	458	502	583	513	449	492
ncbi_105222393	5.963	4.335	5.583	5.448	6.918	8.165	5.745	5.664	7.848	8.377	7.397	5.603	5.955	3.78	3.906	6.753	8.941	9.97	8.731	9.499	8.313	11.031	5.893	6.408	3.195	4.786	6.654	4.291	403	242	334	343	467	526	360	357	393	488	352	282	297	182	146	355	469	562	460	578	475
ncbi_105222395	0.544	0.405	0.449	0.291	0.657	0.818	0.861	0.793	0.518	0.776	0.726	0.94	0.944	2.342	1.707	1.024	2.299	2.026	0.755	0.939	1.412	1.295	0.664	2.666	2.091	2.001	2.168	1.288	37	21	25	17	45	49	52	46	26	42	34	44	47	108	64	51	115	108	38	55	75
ncbi_105222396	3348.65	2817.13	3094.5	2831.6	1930.98	1961.32	2259.82	1523.76	1788.22	1971.31	1790.09	2368.77	1630.3	638.431	678.847	698.444	903.546	982.799	1356.86	1528.13	1470.56	1414.1	1268.62	546.013	482.848	396.553	463.628	446.388	92633	64307	75857	72896	53365	51693	57933	39353	36644	46969	34872	48786	33296	12597	10383	15029	19403	22653	29313	38077	34389
ncbi_105222397	4.377	4.88	4.247	4.374	3.723	5.925	5.856	3.797	3.959	3.506	4.164	4.643	4.091	4.663	4.512	5.513	4.678	5.145	3.419	4.713	4.401	3.422	4.006	4.177	4.951	5.241	4.989	5.819	100	92	86	93	85	129	124	81	67	69	67	79	69	76	57	98	83	98	61	97	85
ncbi_105222398	0	0.082	0	0.074	0	0.145	0	0.111	0.047	0	0	0	0	0	0	0	0.134	0	0.044	0	0.041	0	0.047	0	0	0.135	0.126	0	0	2	0	2	0	4	0	3	1	0	0	0	0	0	0	0	3	0	1	0	1
ncbi_105222399	66.538	65.955	66.44	62.449	75.341	78.153	82.116	75.685	69.442	83.305	69.878	85.708	80.122	89.164	96.855	103.182	96.533	106.53	75.328	86.351	80.002	73.655	86.054	80.807	86.867	84.832	82.933	94.612	1225	1002	1084	1070	1386	1371	1401	1301	947	1321	906	1175	1089	1171	986	1478	1380	1635	1083	1432	1245
ncbi_105222400	31.267	23.786	27.372	33.848	36.687	36.56	40.076	37.488	45.571	46.11	43.473	48.234	45.95	57.661	52.147	46.19	50.116	55.123	48.855	49.522	49.459	55.254	43.198	53.216	48.394	47.215	48.816	46.013	1495	938	1160	1487	1752	1665	1765	1668	1610	1896	1463	1718	1621	1923	1369	1711	1851	2168	1818	2128	2000
ncbi_105222401	0	0	0	0	0	0	0	0	0	0	0	0	0	0.08	0.051	0	0	0	0	0	0	0	0	0.034	0	0.037	0	0.043	0	0	0	0	0	0	0	0	0	0	0	0	0	2	1	0	0	0	0	0	0
ncbi_105222402	9.091	9.399	9.685	9.7	10.243	10.808	10.633	10.894	13.045	16.312	12.096	10.757	13.52	15.418	18.625	13.564	14.164	14.489	13.839	14.61	14.29	13.35	13.007	14.41	13.387	13.239	15.728	13.011	143	122	135	142	161	162	155	160	152	221	134	126	157	173	162	166	173	190	170	207	190
ncbi_105222403	21.69	18.997	17.312	31.23	27.596	25.28	27.6	39.058	28.149	36.037	46.121	27.647	34.548	74.097	46.368	33.365	53.029	61.126	36.728	27.69	31.521	28.377	29.472	34.803	27.233	31.028	36.346	23.51	1291	927	911	1724	1639	1428	1524	2159	1240	1848	1933	1226	1517	3140	1524	1545	2445	3025	1705	1482	1585
ncbi_105222405	15.521	17.75	17.039	18.482	19.094	22.338	22.148	26.952	10.464	9.984	12.217	10.664	11.654	60.213	57.984	55.807	61.993	59.903	10.887	13.363	18.923	15.731	14.126	59.266	59.752	53.214	48.158	52.138	657	621	641	727	809	903	870	1065	329	363	365	337	365	1815	1358	1841	2041	2117	364	509	677
ncbi_105222406	0	0	0	0	0	0.008	0.009	0	0	0	0.034	0	0	0.022	0	0	0.01	0	0	0	0	0	0.021	0	0	0	0	0	0	0	0	0	0	1	1	0	0	0	3	0	0	2	0	0	1	0	0	0	0
ncbi_105222407	0.352	0.478	0.557	1.37	0.952	0.676	0.73	1.087	2.13	1.926	1.356	1.863	0.901	2.113	2.168	2.244	1.435	1.67	1.694	1.317	1.826	2.399	1.519	3.825	2.006	3.623	2.885	3.812	16.2	18.17	22.73	58.73	43.83	29.65	31.16	46.76	72.67	76.42	43.99	63.91	30.64	69.43	55.23	80.44	51.33	64.12	60.94	54.63	71.09
ncbi_105222408	1.741	1.485	1.535	1.525	2.388	1.809	2.341	2.889	2.699	2.519	2.381	2.213	2.708	4.841	4.401	2.849	4.002	4.213	3.281	2.493	2.393	2.77	1.421	4.89	5.153	3.816	3.847	4.537	297	209	232	242	407	294	370	460	341	370	286	281	341	589	415	378	530	599	437	383	345
ncbi_105222409	2.328	1.451	2.952	2.811	2.418	2.582	2.56	2.992	2.634	2.522	2.455	2.65	3.423	2.517	2.927	2.45	2.883	2.553	3.321	2.707	3.042	3.491	1.671	3.385	2.662	2.366	2.151	2.914	105	54	118	118	109	111	107	126	88	98	78	89	114	81	73	86	101	96	117	110	116
ncbi_105222410	1.864	0.904	1.142	2.547	2.399	2.711	1.926	2.282	2.28	2.628	2.146	1.871	2.562	1.157	0.867	1.027	1.475	1.182	3.019	2.483	1.882	2.529	2.151	0.953	0.417	0.755	1.486	2.019	70	28	38	89	90	97	67	80	64	85	58	54	71	31	18	30	43	37	89	85	60
ncbi_105222411	20.588	18.41	20.373	19.096	17.873	20.315	18.428	18.114	33.353	36.511	34.552	29.647	34.388	25.092	25.843	23.938	29.567	27.224	34.751	35.426	32.538	39.5	31.463	29.507	22.237	23.293	26.963	26.657	1251	857	1037	1031	1105	1117	1028	996	1484	1890	1419	1283	1473	1109	878	1170	1485	1434	1590	1853	1642
ncbi_105222412	0.022	0.299	0.203	0.338	0.112	0.189	0.315	0.361	0.152	0.183	0.446	0	0.213	1.852	0.203	0.144	0.376	1.067	0.316	0.1	0	0.326	0.151	0.054	0.078	0.175	0.027	0.134	1	11	8	14	5	8	13	15	5	7	14	0	7	59	5	5	13	40	11	4	0
ncbi_105222413	0	0	0	0.132	0	0	0	0	0.055	0	0	0	0	0.057	0	0	0	0	0	0	0	0	0	0.049	0	0	0.05	0	0	0	0	3	0	0	0	0	1	0	0	0	0	1	0	0	0	0	0	0	0
ncbi_105222414	6.187	5.93	7.997	6.95	6.248	6.847	6.555	8.253	6.303	7.64	5.591	8.46	6.247	6.939	8.85	8.097	8.765	7.557	6.05	7.181	10.381	6.785	6.587	8.858	9.103	8.711	8.458	8.487	110	87	126	115	111	116	108	137	83	117	70	112	82	88	87	112	121	112	84	115	156
ncbi_105222415	12.8	17.927	14.512	21.605	15.227	17.87	18.374	23.151	17.852	20.189	18.862	30.569	22.9	26.493	29.046	31.43	27.838	30.131	24.742	20.78	19.644	22.864	27.796	31.983	34.044	37.642	28.924	32.021	212	245	213	333	252	282	282	358	219	288	220	377	280	313	266	405	358	416	320	310	275
ncbi_105222416	0.348	0.488	0.207	0.708	0.678	0.327	0.296	0.608	2.497	3.678	2.522	4.598	0.918	1.463	2.781	1.483	3.089	1.428	2.673	3.923	2.794	1.698	2.12	8.323	6.405	3.384	6.018	8.014	19	22	10	36	37	17	15	31	101	173	97	187	37	57	84	63	131	65	114	193	129
ncbi_105222418	3.41	2.714	3.508	3.021	2.127	1.84	2.063	2.201	2.844	2.98	2.014	4.195	2.428	1.53	1.85	1.579	1.834	1.939	3.367	3.229	2.765	3.756	3.014	1.599	1.783	1.219	1.075	1.455	233	144	200	184	148	121	134	141	147	177	101	203	129	80	75	86	102	117	190	201	166
ncbi_105222419	0	0	0.301	0	0.134	0	0	0	0	0	0	0	0	0	0	0	0	0	0	0	0	0	0	0	0	0	0.081	0	0	0	4	0	2	0	0	0	0	0	0	0	0	0	0	0	0	0	0	0	0
ncbi_105222420	6.869	5.511	6.246	6.464	7.803	6.637	7.563	9.138	8.611	9.342	7.793	7.789	8.096	10.416	10.628	9.128	10.376	10.294	8.642	8.711	7.968	8.733	6.437	11.101	8.03	8.735	8.813	9.827	499	316	389	424	559	450	508	610	466	589	397	418	432	538	426	521	575	620	488	565	491
ncbi_105222421	28.147	27.681	28.43	31.761	39.547	30.025	35.721	36.157	28.045	31.405	27.542	27.074	30.374	30.489	31.557	33.754	28.673	30.073	33.633	29.89	32.106	32.225	36.257	28.45	35.202	28.2	31.514	33.586	630	487	549	632	863	618	728	750	441	579	433	435	490	466	391	566	499	554	574	586	595
ncbi_105222422	0	0	0	0.064	0	0.305	0.064	0.19	0.16	0.275	0.253	0.08	0	0.249	0	0.076	0.076	0	0.31	0	0.14	0.199	0	0.141	0.103	0.231	0	0.531	0	0	0	1	0	6	1	3	2	4	3	1	0	3	0	1	1	0	5	0	2
ncbi_105222423	0	0	0	0	0	0.034	0	0	0	0	0	0	0	0	0.116	0	0	0.038	0	0.036	0	0	0	0.038	0	0	0	0	0	0	0	0	0	1	0	0	0	0	0	0	0	0	2	0	0	1	0	1	0
ncbi_105222424	1.703	1.353	1.439	1.087	2.13	1.418	2.052	1.789	2.149	2.375	2.613	2.639	2.571	3.591	2.149	1.919	3.586	2.781	3.399	3.615	2.903	2.962	1.749	3.936	2.943	2.121	2.809	3.549	164	117	113	102	202	140	199	179	145	204	165	155	167	209	125	159	225	235	214.13	291	258
ncbi_105222425	33.023	33.809	27.913	32.697	33.809	32.334	34.406	37.537	22.291	23.651	26.501	30.33	27.079	25.63	26.543	26.02	24.035	30.583	26.167	30.201	31.584	28.125	34.233	27.775	28.294	22.643	29.078	24.1	522	441	391	481	534	487	504	554	261	322	295	357	316	289	232	320	295	403	323	430	422
ncbi_105222426	5.249	4.001	4.527	4.08	5.898	4.626	5.843	5.375	4.457	5.136	5.11	5.187	5.255	6.202	6.926	6.174	6.824	5.624	5.982	5.076	5.722	5.44	5.155	7.72	8.417	7.219	8.729	7.448	318	200	243	230	357	267	328	304	200	268	218	234	235	268	232	291	321	284	283	277	293
ncbi_105222427	49.177	48.541	53.255	46.236	42.005	35.309	34.307	33.343	40.334	32.231	39.796	38.613	37.066	47.071	46.022	48.849	42.988	46.86	41.898	44.029	51.688	44.225	53.561	44.791	49.346	48.863	55.471	50.655	744	606	714	651	635	509	481	471	452	420	424	435	414	508	385	575	505	591	495	600	661
ncbi_105222428	1.263	0.683	0.833	0.939	1.75	0.816	1.09	1.394	1.888	1.308	1.241	1.174	1.211	1.089	1.511	1.748	1.426	1.561	1.542	1.316	1.31	1.476	0.811	1.252	1.69	0.961	1.343	1.451	65	29	38	45	90	40	52	67	72	58	45	45	46	40	43	70	57	67	62	61	57
ncbi_105222429	7.85	6.484	7.007	7.008	7.7	6.845	8.892	8.596	11.468	10.814	11.396	8.601	10.871	9.061	9.394	7.354	10.864	10.845	11.102	11.056	10.142	9.379	8.7	8.037	7.68	5.185	7.318	7.176	402	274	318	334	394	334	422	411	435	477	411	328	411	331	266	293	432	463	444	510	439
ncbi_105222430	370.391	391.21	386.754	338.999	285.482	312.217	305.477	283.867	245.753	234.705	240.541	265.507	246.987	141.306	129.27	144.305	158.721	162.758	323.734	329.097	350.816	321.687	346.623	145.406	144.098	145.601	143.15	133.139	7327	6386	6780	6241	5643	5885	5600	5243	3601	3999	3351	3911	3607	1994	1414	2221	2438	2684	5001	5864	5866
ncbi_105222431	23.17	18.677	20.319	18.644	19.89	21.044	19.95	21.344	21.454	21.098	19.735	23.571	23.62	20.587	19.215	18.537	20.69	21.56	25.455	26.58	28.557	23.283	24.635	19.912	18.027	17.774	19.613	18.334	920	613	712	689	791	798	735	790	630	724	554	698	687	584	422	573	639	717	788	955	961
ncbi_105222432	0.076	0	0	0	0.025	0.08	0	0	0.034	0	0.072	0	0	0	0.046	0	0	0	0	0	0	0.085	0.034	0	0.088	0	0.031	0	3	0	0	0	1	3	0	0	1	0	2	0	0	0	1	0	0	0	0	0	0
ncbi_105222433	4.788	4.694	4.553	5.376	6.138	5.138	5.312	5.445	6.391	7.651	6.073	6.249	5.684	5.619	6.811	6.154	6.478	7.518	7.303	5.704	5.728	6.039	5.793	6.258	7.209	5.987	5.252	5.465	178	144	150	186	228	182	183	189	176	245	159	173	156	149	140	178	187	233	212	191	180
ncbi_105222434	6.491	5.103	6.829	7.173	7.524	7.479	8.562	10.538	7.545	8.012	8.977	7.43	8.425	8.694	9.598	7.8	8.718	9.339	8.571	10.054	8.823	7.907	7.4	9.01	8.424	8.766	7.986	9.113	269	180	250	282	327	305	340	407	239	294	260	238	271	261	224	267	287	340	285	384	316
ncbi_105222435	6.705	6.094	6.515	7.555	6.85	8.161	7.085	8.727	7.166	6.379	6.546	5.315	6.686	7.115	7.242	7.002	6.836	7.54	8.646	9.098	8.318	9.57	7.834	7.333	7.131	7.999	8.47	10.086	144	108	124	151	147	167	141	175	114	118	99	85	106	109	86	117	114	135	145	176	151
ncbi_105222436	113.032	166.516	123.618	222.179	149.292	181.556	176.982	241.524	45.694	76.814	86.037	53.591	60.092	214.787	135.522	131.493	128.976	166.166	57.969	45.617	50.836	52.432	59.903	126.625	146.891	169.682	168.414	138.374	1623	1973	1573	2969	2142	2484	2355	3238	486	950	870	573	637	2200	1076	1469	1438	1989	650	590	617
ncbi_105222437	0.947	0.417	1.069	0.37	0	0	0	0.184	0.116	0	0	0	0	0.121	0.623	0	0.222	1.136	0.22	0.382	0	0.192	0	0	11.086	0.448	0.522	0.257	11	4	11	4	0	0	0	2	1	0	0	0	0	1	4	0	2	11	2	4	0
ncbi_105222438	0.097	0.059	0.218	0.052	0.097	0	0	0.052	0	0	0.137	0	0	0	0	0	0.125	0.116	0.062	0	0	0.054	0.065	0	3.03	0.063	0.176	0	2	1	4	1	2	0	0	1	0	0	2	0	0	0	0	0	2	2	1	0	0
ncbi_105222439	0.046	0.039	0.007	7.934	0.026	0.048	0.639	0.139	0.009	0.03	0.055	0.07	0.018	5.194	0.035	0.117	0.369	4.288	0.025	0.036	0.008	0.058	0.044	0.124	0.023	0.161	0.166	0.165	7	5	1	1134	4	7	91	20	1	4	6	8	2	569	3	14	44	549	3	5	1
ncbi_105222440	27.336	17.892	22.351	21.182	28.268	23.1	27.011	28.531	34.345	35.24	33.527	28.939	32.132	33.886	36.901	28.207	35.751	34.059	30.236	27.622	29.714	28.87	20.984	37.487	31.195	26.902	28.715	29.837	2416	1305	1772	1765	2466	1961	2212	2356	2236	2679	2113	1907	2098	2107	1799	1963	2412	2509	2101	2210	2221
ncbi_105222441	2.555	2.507	2.609	1.883	3.422	2.695	3.151	2.724	3.088	3.094	2.506	4.102	3.264	3.736	3.675	4.051	3.902	3.576	3.257	2.972	3.196	2.909	2.441	3.978	3.833	3.12	3.734	3.727	210	170	190	144	281	211	240	209	188	219	145	251	198	219	167	259	249	245	209	220	222
ncbi_105222443	12.852	9.532	11.951	11.946	14.69	13.552	13.835	15.788	18.312	19.918	17.721	17.758	20.177	19.579	19.21	20.856	20.499	22.437	20.7	20.043	19.893	19.336	18.091	20.505	18.161	18.983	21.294	23.918	415	254	342	359	474	417	414	476	438	554	403	427	481	451	343	524	514	604	522	583	543
ncbi_105222444	0.043	0.026	0	0	0.022	0	0	0.023	0	0	0	0	0	0.03	0.039	0	0	0	0	0	0	0.024	0.088	0	0.038	0	0	0	2	1	0	0	1	0	0	1	0	0	0	0	0	1	1	0	0	0	0	0	0
ncbi_105222445	0	0	0	0	0	0	0.198	0	0	0.107	0.065	0	0	0.257	0	0	0	0.22	0	0	0	0.051	0.123	0	0	0	0	0	0	0	0	0	0	0	4	0	0	2	1	0	0	4	0	0	0	4	0	0	0
ncbi_105222446	1.835	0.889	1.117	0.915	1.76	1.083	1.741	1.639	2.393	2.548	2.487	2.222	2.42	3.077	2.88	2.278	3.201	3.081	3.156	3.29	2.965	3.093	1.5	3.246	2.205	2	1.931	2.462	265	106	143	123	254	149	233	221	256	317	253	239	258	317	230	256	359	371	356	428	362
ncbi_105222447	2.019	1.564	1.345	1.316	1.623	1.216	1.25	1.134	1.653	3.42	3.29	4.134	1.121	6.496	4.07	4.68	7.161	3.573	2.119	1.801	1.488	1.479	2.629	5.765	4.896	3.489	2.529	3.264	61	39	36	37	49	35	35	32	37	89	70	93	25	140	68	110	168	90	50	49	38
ncbi_105222448	0.23	0.13	0.086	0.033	0.046	0.129	0.066	0.197	0.021	0.178	0	0.062	0.083	0.258	0.055	0.158	0.118	0.202	0.059	0.119	0.054	0.017	0.021	0.164	0.373	0.179	0.186	0.114	15	7	5	2	3	8	4	12	1	10	0	3	4	12	2	8	6	11	3	7	3
ncbi_105222449	4.999	4.683	5.777	5.006	5.731	5.615	5.293	5.74	7.048	7.656	7.521	7.947	7.16	6.777	6.991	8.406	7.761	8.819	7.363	7.83	7.831	8.368	7.334	9.285	8.468	9.214	7.89	9.743	185	143	188	166	211	198	178	198	192	244	196	219	192	178	137	242	223	272	211	261	244
ncbi_105222450	50.333	26.075	38.633	36.86	35.606	26.57	37.082	26.253	50.578	53.721	61.732	45.924	50.778	16.425	16.943	19.232	29.395	27.45	46.615	51.692	39.03	56.621	29.054	24.379	12.772	12.356	20.065	12.597	2805	1199	1908	1912	1983	1411	1915	1366	2088	2579	2423	1906	2089	653	522	834	1272	1275	2029	2595	1839
ncbi_105222451	4.161	2.631	2.641	3.25	4.018	2.177	3.365	4.257	6.066	4.587	6.915	4.808	5.599	4.083	5.514	5.268	8.155	9.062	7.844	5.534	4.077	5.726	3.469	6.842	5.02	4.545	4.961	5.096	245	151	196	188	266	176	244	245	259	247	261	210	231	192	169	244	317	382	304	316	256
ncbi_105222452	344.285	384.354	358.279	340.064	367.604	381.448	375.799	298.977	233.929	229.107	260.874	265.769	245.01	301.926	333.071	317.512	279.712	291.437	248.192	230.92	264.333	203.057	271.428	297.7	271.528	298.186	313.768	310.9	3034	2795	2798	2789	3237	3203	3069	2460	1527	1739	1619	1744	1594	1898	1623	2177	1914	2141	1708	1833	1969
ncbi_105222453	1.484	1.067	1.76	1.406	2.216	1.795	1.9	2.156	2.513	2.249	1.893	1.96	1.602	1.763	1.729	2.263	2.041	2.324	2.899	2.318	1.161	2.22	1.93	1.891	1.664	1.768	1.678	1.879	59	35	62	52	88	68	70	80	74	77	53	58	47	50	38	70	63	77	90	83	39
ncbi_105222454	5.078	8.56	4.782	26.38	176.189	132.073	61.06	614.092	7.113	4.389	1.41	2.769	2.327	144.195	63.941	57.662	55.269	235.463	10.659	4.069	4.878	2.815	1.953	6.423	26.844	6.609	1.343	3.822	133	185	111	643	4611	3296	1482	15017	138	99	26	54	45	2694	926	1175	1124	5141	218	96	108
ncbi_105222455	0.052	0.502	0.175	1.67	0.726	0.435	0.056	12.983	1.608	0.601	0.662	0.209	0.702	4.72	2.155	1.598	2.468	11.123	0	1.15	0	0.347	0.349	1.916	2.614	1.011	1.319	1.78	1	8	3	30	14	8	1	234	23	10	9	3	10	65	23	24	37	179	0	20	0
ncbi_105222456	4.332	2.343	2.788	3.693	20.301	20.859	21.403	18.352	1.74	1.081	1.431	0.962	1.552	1.907	2.146	1.104	2.213	2.448	1.513	0.874	1.525	0.52	0.964	1.239	0.872	1.118	1.563	0.749	121	54	69	96	570	556	554	482	36	26	29	20	32	38	34	24	48	57	33	22	36
ncbi_105222457	7.918	6.285	6.041	5.692	7.98	7.491	8.123	6.271	9.034	6.021	7.364	8.911	7.1	6.957	9.58	9.891	7.325	7.693	7.284	7.119	7.257	4.796	8.332	10.112	7.569	8.782	9.062	20.909	142	93	96	95	143	128	135	105	120	93	93	119	94	89	95	138	102	115	102	115	110
ncbi_105222458	12.088	11.651	14.058	14.334	13.834	14.926	13.904	16.694	11.328	12.912	13.45	12.605	13.446	12.919	15.123	14.623	15.165	14.808	11.073	12.284	12.35	12.264	11.869	13.031	14.8	14.401	14.246	15.254	425	338	438	469	486	500	453	548	295	391	333	330	349	324	294	400	414	434	304	389	367
ncbi_105222459	4.163	3.317	3.089	3.462	5.707	6.269	6.107	5.726	4.061	3.658	4.352	4.097	3.939	7.095	7.193	5.332	6.591	7.354	5.678	4.653	6.291	6.29	5.93	6.021	6.525	5.492	5.896	5.495	292	192	192	226	400	419	397	375	211	221	215	214	204	355	279	291	359	430	311	294	373
ncbi_105222460	1.217	0.649	0.604	1.57	1.17	2.044	0.841	1.773	1.052	0.735	0.691	1.177	0.726	0.546	1.321	1.565	0.878	1.46	0.436	0.487	0.864	0.598	0.787	0.929	1.017	1.014	0.945	1.964	25	11	11	30	24	40	16	34	16	13	10	18	11	8	15	25	14	25	7	9	15
ncbi_105222461	12.715	15.781	16.662	18.951	14.726	16.895	20.581	12.355	7.268	7.084	7.135	10.259	7.709	10.134	6.305	11.532	9.376	7.934	9.126	9.847	11.221	11.969	10.283	10.643	16.417	10.076	17.223	15.548	248	254	288	344	287	314	372	225	105	119	98	149	111	141	68	175	142	129	139	173	185
ncbi_105222462	0.446	0.24	0.559	0.852	0.347	0.624	0.481	0.584	0.268	0.345	0.422	0.133	0.403	0.834	0.448	1.401	0.191	0.713	0.381	0.165	0.528	0.221	0.467	0.177	1.035	0.129	0.541	0.518	9	4	10	16	7	12	9	11	4	6	6	2	6	12	5	22	3	12	6	3	9
ncbi_105222463	5.82	9.208	8.939	11.465	8.898	9.247	12.124	4.502	0.437	2.534	1.492	1.303	1.314	2.153	1.169	1.766	1.041	1.164	1.76	2.423	1.626	2.438	1.958	1.157	4.642	2.525	17.743	115.441	72	94	98	132	110	109	139	52	4	27	13	12	12	19	8	17	10	12	17	27	17
ncbi_105222464	25.399	36.915	40.087	70.904	44.524	42.423	39.768	67.296	18.825	21.393	22.747	26.864	16.078	17.803	19.064	30.404	22.127	12.545	35.075	32.989	39.77	43.483	29.049	28.618	32.5	30.356	32.312	25.667	306	367	428	795	536	487	444	757	168	222	193	241	143	153	127	285	207	126	330	358	405
ncbi_105222465	3.088	2.384	3.407	3.195	3.662	3.048	3.233	3.821	1.42	1.859	1.364	1.904	1.208	0.802	0.993	1.264	1.208	0.933	2.343	1.904	2.408	2.912	1.847	1.528	1.114	0.893	1.165	1.059	135	86	132	130	160	127	131	156	46	70	42	62	39	25	24	43	41	34	80	75	89
ncbi_105222466	27.47	26.756	36.247	34.912	37.172	37.819	17.929	38.753	21.732	32.15	32.295	42.443	29.907	11.283	12.286	23.443	15.596	7.884	45.672	48.696	64.734	55.181	51.587	17.796	24.287	15.185	17.821	18.753	372	299	435	440	503	488	225	490	218	375	308	428	299	109	92	247	164	89	483	594	741
ncbi_105222467	12.997	19.501	25.537	16.948	21.363	17.294	15.778	8.245	1.776	2.515	3.625	4.364	3.724	3.362	3.778	4.077	2.59	3.619	4.765	4.169	5.4	3.802	4.686	4.036	3.77	3.726	6.856	24.845	168	208	292.52	203.88	275.93	213	189	99.51	17	28	33	42	35.54	31	27	41	26	39	48.1	48.54	59
ncbi_105222468	7.595	9.487	10.219	12.053	10.524	11.098	10.654	12.577	5.521	5.291	6.886	6.277	3.878	9.255	9.404	12.315	10.007	9.041	7.182	5.643	8.156	6.722	6.134	10.664	14.132	8.668	11.407	17.019	130	134	155	192	180	181	169	201	70	78	83	80	49	113	89	164	133	129	96	87	118
ncbi_105222469	0	0.096	0	0.595	0.237	0	0.085	0.169	0	0	0	0.212	0	0.443	0.143	0.102	0.305	0.095	0.101	0.527	0.281	0.265	0.319	0.566	0.55	0.309	0.767	3.543	0	1	0	7	3	0	1	2	0	0	0	2	0	4	1	1	3	1	1	6	3
ncbi_105222470	11.381	12.447	12.244	10	10.859	13.715	12.177	13.015	9.635	10.022	9.655	12.045	10.778	9.194	12.646	11.156	11.613	10.181	10.004	8.994	8.843	10.558	9.412	9.435	10.742	10.732	10.585	11.238	236	213	225	193	225	271	234	252	148	179	141	186	165	136	145	180	187	176	162	168	155
ncbi_105222471	0.876	0.547	0.929	0.742	0.319	0.418	0.544	0.426	0.287	0.493	0.302	0.535	0.467	0.67	0.048	0.409	0.41	0.35	0.408	0.118	0.565	0.297	0.465	0.443	0.508	0.207	0.258	1.15	33	17	31	26	12	15	19	15	8	16	8	15	13	18	1	12	12	11	12	4	18
ncbi_105222472	0.68	0.279	0.507	0.532	0.784	0.653	0.87	1.085	1.011	1.163	1.177	0.82	1.17	0.856	1.229	0.962	1.721	1.838	1.46	1.752	1.281	2.29	0.527	1.663	1.203	1.094	0.88	1.204	59	20	39	43	68	54	70	88	65	87	72	53	75	53	59	65	116	133	99	137	94
ncbi_105222473	0	0	0	0	0	0	0	0	0	0	0	0	0	0.035	0	0	0	0	0	0	0	0	0	0	0	0	0	0	0	0	0	0	0	0	0	0	0	0	0	0	0	1	0	0	0	0	0	0	0
ncbi_105222476	0	0.03	0	0	0.025	0.103	0.026	0.42	0	0	0.035	0	0	0.103	0.089	0.126	0.063	0.147	0	0.027	0	0	0	0	0	0	0	0.146	0	1	0	0	1	4	1	16	0	0	1	0	0	3	2	4	2	5	0	1	0
ncbi_105222477	13.567	32.111	13.682	20.272	22.954	19.844	20.999	16.801	1.03	3.199	4.094	0.74	1.723	3.685	3.45	7.629	3.877	4.933	0.923	0.424	1.404	0.426	3.367	3.035	1.992	1.104	1.285	1.267	320	625	286	445	541	446	459	370	18	65	68	13	30	62	45	140	71	97	17	9	28
ncbi_105222478	0.323	0.179	0.319	0.203	0.391	0.212	0.407	0.375	0.745	0.641	0.401	0.325	0.547	0.528	0.633	0.536	0.624	0.565	0.534	0.478	0.653	0.346	0.453	0.53	0.445	0.368	0.245	0.523	24	11	21	14	29	15	28	26	41	41	21	18	30	28	26	31	36	35	31	32	41
ncbi_105222479	40.669	39.046	39.941	46.628	48.285	49.863	46.277	52.248	37.233	38.505	37.662	35.505	35.915	42.754	47.996	44.799	44.417	46.237	37.703	29.655	31.488	32.343	38.085	42.609	46.522	47.375	43.093	51.86	1180.03	934.36	1026.36	1260.49	1399.64	1379.59	1246.39	1415.82	801.94	962.83	770.4	768.55	770.1	887.54	770.33	1010.06	1001.42	1119.28	855.98	776.05	773.61
ncbi_105222480	10.689	10.826	10.547	13.372	10.645	13.657	10.977	15.817	11.224	11.691	10.119	11.511	13.639	11.944	15.782	15.198	11.305	13.256	10.778	11.924	10.935	10.209	13.484	13.122	14.827	15.592	13.902	15.891	207	173	181	241	206	252	197	286	161	195	138	166	195	165	169	229	170	214	163	208	179
ncbi_105222481	0.191	0.098	0.068	0.227	0.272	0.18	0.087	0.129	0.285	0.117	0.2	0.23	0.218	0.353	0.419	0.336	0.48	0.229	0.335	0.346	0.286	0.259	0.081	0.744	0.49	0.406	0.635	0.977	19	8	6	21	27	17	8	12	21	10	14	17	16	25	23	26	37	19	26	31	24
ncbi_105222482	87.884	75.961	83.614	100.913	77.892	76.334	73.683	95.28	67.95	61.104	54.036	56.215	55.631	147.459	165.69	168.788	170.606	169.074	66.66	65.922	64.303	69.776	75.483	132.26	146.817	167.929	133.663	126.034	1224	873	1032	1308	1084	1013	951	1239	701	733	530	583	572	1465	1276	1829	1845	1963	725	827	757
ncbi_105222483	34.096	30.707	31.658	27.967	32.134	38.038	33.774	31.177	58.838	48.623	56.015	58.039	57.223	32.395	32.701	37.987	39.577	35.891	48.23	48.295	57.7	47.369	54.518	29.795	27.092	31.396	31.861	27.618	841	625	692	642	792	894	772	718	1075	1033	973	1066	1042	570	446	729	758	738	929	1073	1203
ncbi_105222484	131.338	123.91	126.08	128.357	134.427	150.306	127.325	127.879	126.977	116.062	134.055	121.908	129.543	143.584	133.263	141.199	135.828	137.469	137.231	128.201	143.885	142.521	164.814	118.076	122.224	118.605	122.583	128.967	2244	1747	1909	2041	2295	2447	2016	2040	1607	1708	1613	1551	1634	1750	1259	1877	1802	1958	1831	1973	2078
ncbi_105222485	0.162	0	0.046	0	0.162	0	0.044	0.477	0.109	0	0.115	0.163	0	0	0.073	0.156	0	0.243	0.052	0.045	0	0	0.109	0	0.282	0	0.147	0.242	4	0	1	0	4	0	1	11	2	0	2	3	0	0	1	3	0	5	1	1	0
ncbi_105222486	14.03	11.274	15.422	16.769	19.712	16.505	18.279	22.524	24.218	24.24	22.977	24.376	24.956	30.288	24.935	30.145	24.43	29.044	25.106	24.424	23.123	25.928	19.334	26.825	30.269	28.317	27.966	36.215	463	307	451	515	650	519	559	694	592	689	534	599	608	713	455	774	626	799	647	726	645
ncbi_105222487	0.011	0	0	0	0.015	0	0	0.034	0.043	0.018	0.022	0	0	0.066	0	0	0.041	0	0.02	0	0.025	0.018	0	0.094	0	0.02	0.076	0.016	1	0	0	0	1.41	0	0	2	3	1	1	0	0	3	0	0	2	0	1	0	2
ncbi_105222488	0.67	0.309	0.54	0.754	0.894	1.071	1.136	0.922	1.636	1	0.589	1.028	0.691	0.313	0.461	0.615	0.945	1.11	0.98	1.7	1.472	0.641	1.116	0.723	0.167	0.166	0.851	0.524	21	8	15	22	28	32	33	27	38	27	13	24	16	7	8	15	23	29	24	48	39
ncbi_105222489	2.682	1.796	2.312	3.025	3.334	3.723	3.72	6.44	10.906	8.818	9.082	8.008	8.099	3.246	4.518	6.786	11.926	8.312	9.363	11.908	8.847	10.4	7.107	9.518	5.101	6.547	7.938	5.2	161	89	123	169	200	213	207	361	485	456	384	358	359	139	150	317	556	416	439	644	449
ncbi_105222491	3.987	2.758	3.315	3.538	3.748	3.659	3.972	4.132	5.884	6.035	6.487	4.574	5.16	3.779	4.379	4.647	7.027	7.068	6.449	5.986	4.755	6.293	4.411	5.354	4.186	3.656	4.189	4.1	247	141	182	204	232	216	228	239	270	322	283	211	236	167	150	224	338	365	312	334	249
ncbi_105222492	15.152	23.748	16.87	20.374	10.34	13.63	14.357	14.559	13.247	25.7	17.663	27.557	18.374	7.687	14.98	15.839	12.674	17.864	11.383	26.081	16.901	13.346	16.433	18.697	31.24	10.856	10.5	14.875	525	679	518	657	358	450	461	471	340	767	431	711	470	190	287	427	341	516	308	814	495
ncbi_105222493	19.464	16.398	21.189	17.967	15.609	15.009	15.234	12.976	14.811	16.556	16.288	11.77	11.956	10.156	10.09	12.227	16.877	17.181	16.634	17.842	16.082	16.377	13.786	11.35	8.115	10.35	10.881	7.619	935	650	902	803	749	687	678	582	527	685	551	421	424	348	268	457	629	688	624	772	653
ncbi_105222494	1.091	0.711	0.741	1.273	1.256	1.022	1.443	1.923	2.994	3.814	3.415	2.726	3.004	2.04	2.292	1.9	2.508	2.787	4.808	3.517	3.651	3.657	3.269	4.125	2.185	2.184	2.704	3.471	93	50	56	101	107	83	114	153	189	280	205	173	189	124	108	126	166	198	320	270	263
ncbi_105222495	3.07	1.939	2.897	1.632	2.533	1.465	2.284	1.722	8.846	7.656	8.415	8.614	9.326	7.135	8.455	7.782	8.125	8.417	10.436	9.465	8.985	10.603	7.402	7.405	5.531	6.422	5.132	5.176	173	82	137	89	127	78	112	87	382	380	341	351	376	289	256	351	357	384	461	463	430
ncbi_105222497	0.021	0.051	0.024	0.067	0.188	0.044	0.023	0.246	0	0	0.059	0.028	0	0	0	0	0	0.025	0.027	0	0.025	0.023	0.028	0	0	0	0	0	1	2	1	3	9	2	1	11	0	0	2	1	0	0	0	0	0	1	1	0	1
ncbi_105222498	0	0	0	0	0	0	0	0	0.012	0	0	0	0	0	0	0	0	0	0	0	0	0	0	0	0	0	0	0	0	0	0	0	0	0	0	0	1	0	0	0	0	0	0	0	0	0	0	0	0
ncbi_105222500	2.375	2.512	3.07	2.135	4.063	2.901	3.588	3.561	2.215	3.409	2.637	2.784	3.217	3.148	2.89	2.775	2.781	3.367	3.042	3.308	3.27	2.46	3.081	2.731	3.006	2.923	2.2	3.355	55	48	63	46	94	64	77	77	38	68	43	48	55	52	37	50	50	65	55	69	64
ncbi_105222501	0.048	0.058	0.108	0.155	0.24	0.101	0	0.154	0.194	0.223	0.068	0.258	0.065	0.202	0.087	0.062	0	0.058	0.123	0.16	0.227	0.054	0.065	0.057	0	0.125	0.058	0	1	1	2	3	5	2	0	3	3	4	1	4	1	3	1	1	0	1	2	3	4
ncbi_105222502	0	0.055	0	0	0	0.112	0.049	0	0.247	0	0	0.123	0	0.064	0	0.294	0.059	0.11	0.059	0	0	0	0.123	0	0	0	0.222	0.068	0	1	0	0	0	3	1	0	4	0	0	2	0	1	0	5	1	2	1	0	0
ncbi_105222503	8.206	3.732	5.847	4.514	9.194	6.143	7.229	6.596	11.629	14.996	14.156	12.856	13.906	16.609	16.886	11.474	15.31	14.746	14.45	13.679	13.87	14.47	8.488	20.866	13.138	8.489	13.194	11.972	810	320	542	458	903	626	683	639	816	1241	965	938	981	1120	887	907	1125	1155	1122	1217	1168
ncbi_105222504	3.952	5.587	4.376	4.954	3.588	4.838	4.58	4.702	3.952	4.333	6.338	5.208	5.947	4.206	5.161	7.148	3.393	4.916	5.435	6.012	7.012	4.577	5.516	5.413	5.731	4.953	5.413	6.45	54	63	53	63	49	63	58	60	40	51	61	53	60	41	39	76	36	56	58	74	81
ncbi_105222505	1.45	1.449	1.457	1.204	2.256	2.201	4.033	4	10.094	6.898	3.272	2.245	3.745	19.244	18.247	15.766	16.898	23.319	8.381	7.788	2.184	6.338	13.492	21.462	25.886	25.699	26.723	29.684	60	48	56	45	95	86	159	158	310	243	97	68	111	581	423	515	542	819	278	287	75
ncbi_105222506	6.946	6.608	6.081	8.544	7.735	9.17	7.12	11.258	9.073	5.768	5.56	4.665	9.169	11.177	9.227	10.047	9.447	11.024	5.729	6.22	5.769	5.988	6.401	11.473	10.082	9.138	7.988	10.274	243	198	186	271	290	309	225	371	235	189	147	118	241	301	194	283	265	349	169	208	170
ncbi_105222507	0	0	0	0	0	0.132	0	0	0	0	0	0	0	0.132	0	0	0	0.038	0	0	0	0	0	0.037	0	0	0.152	0	0	0	0	0	0	4	0	0	0	0	0	0	0	3	0	0	0	1	0	0	0
ncbi_105222508	5.506	4.641	5.448	5.496	5.919	5.259	6.228	7.117	8.079	8.72	8.434	7.118	7.367	8.611	8.216	7.507	10.899	9.948	8.646	8.748	6.551	8.513	6.503	8.509	7.085	5.521	6.708	6.59	391	273	342	364	418	354	408	470	422	532	419	375	385	434	321	412	599	587	479	557	393
ncbi_105222509	227.135	208.555	227.938	228.987	239.008	248.188	239.648	245.401	201.906	202.588	199.335	189.605	199.337	211.72	226.42	230.949	245.982	240.717	204.931	197.66	207.492	200.26	221.903	198.293	187.991	212.83	204.406	190.18	7870	5963	6999	7384	8275	8194	7695	7939	5182	6046	4864	4892	5099	5233	4338	6226	6618	6953	5545	6169	6077
ncbi_105222510	11.174	10.462	9.969	11.241	9.205	12.326	10.194	11.752	11.818	11.568	10.615	10.456	12.749	14.703	14.007	15.451	15.386	15.074	13.276	12.158	12.456	12.256	11.512	13.043	13.9	13.346	14.683	13.56	277	214	219	259	228	291	234	272	217	247	185	193	233	260	192	298	296	311	257	271	261
ncbi_105222511	840.513	926.968	854.569	740.994	946.852	932.618	975.336	647.81	414.344	405.381	399.401	469.297	417.997	600.4	615.621	657.071	552.018	540.825	330.488	387.269	438.719	355.107	419.423	486.639	494.96	485.095	528.603	536.666	7202	6549	6480	5905.7	8104	7601	7740	5184	2639	3010	2431	3000	2658	3661	2914.12	4376	3664	3863	2231	3017	3202
ncbi_105222513	9.879	10.817	12.028	10.736	9.713	11.459	10.473	12.994	11.816	14.287	11.936	9.194	9.978	12.999	12.676	18.155	14.509	18.192	12.318	10.679	11.995	10.745	10.848	13.44	16.438	21.655	19.758	17.607	114	103	123	115.3	112	126	112	140	101	142	97	79	85	107	80.88	163	130	175	111	111	117
ncbi_105222514	30.222	32.853	32.948	36.434	36.311	34.984	33.054	40.395	30.186	32.664	33.32	26.838	31.507	40.415	40.215	37.897	36.074	40.233	36.341	36.326	34.495	31.334	31.089	40.16	43.401	44.238	46.485	46.923	738	662	713	828	886	814	748	921	546	687	573	488	568	704	543	720	684	819	693	799	712
ncbi_105222515	2.259	5.534	3.972	14.881	3.174	2.108	1.116	13.599	43.377	32.638	19.409	14.344	39.766	1.152	1.448	1.212	0.784	2.049	26.098	22.785	5.58	23.356	11.328	0.735	1.5	0.673	0.784	0.552	74	150	116	454	103	66	34	417	1054	923	449	351	963	27	26	31	20	56	668	673	155
ncbi_105222516	26.319	30.792	34.361	33.474	36.759	34.472	24.477	52.659	26.16	27.966	27.867	27.354	29.549	19.693	17.335	21.719	17.772	17.347	29.152	31.512	30.745	29.813	31.589	20.21	24.087	18.928	18.79	15.431	637	615	737	754	889	795	549	1190	469	583	475	493	528	340	232	409	334	350	551	687	629
ncbi_105222518	1.481	1.37	1.1	1.424	0.741	0.777	1.346	0.585	0.421	0.679	0.221	1.728	0.211	0.656	0.353	0.351	0.251	0.561	0.699	0.866	0.738	0.914	0.577	0.698	0.339	0.203	0.284	0.874	38	29	25	34	19	19	32	14	8	15	4	33	4	12	5	7	5	12	14	20	16
ncbi_105222519	0.063	0.061	0.014	0.054	0.038	0.079	0.094	0.187	0.068	0.073	0	0	0.017	0.21	0.045	0.129	0.209	0.06	0	0.014	0.015	0.07	0.017	0.104	0.131	0.13	0.015	0.149	5	4	1	4	3	6	7	14	4	5	0	0	1	12	2	8	13	4	0	1	1
ncbi_105222520	0.039	0	0	0	0	0.082	0	0	0	0	0	0	0	0.109	0	0	0	0	0	0	0	0	0	0	0	0	0	0	1	0	0	0	0	2	0	0	0	0	0	0	0	2	0	0	0	0	0	0	0
ncbi_105222521	0	0	0	0	0	0	0	0	0.63	1.22	0.58	1.411	1.898	1.473	1.9	0.675	0.752	0.49	0.224	1.037	2.072	0.848	0.471	0.836	0.305	1.519	1.274	1.57	0	0	0	0	0	0	0	0	8	18	7	18	24	18	18	9	10	7	3	16	30
ncbi_105222522	4.66	4.362	5.731	3.538	4.971	6.384	6.022	5.948	1.884	3.791	3.091	3.86	3.402	2.895	3.482	2.833	3.738	2.711	1.894	2.262	1.651	2.338	1.352	2.497	1.845	2.07	2.369	3.335	167	129	182	118	178	218	200	199	50	117	78	103	90	74	69	79	104	81	53	73	50
ncbi_105222523	0.037	0	0	0.04	0.149	0.078	0.241	0.637	0	0	0.106	0	0	4.328	0.404	8.223	6.515	0.848	0	0.124	0	0	0.1	0.266	1.618	0.436	0.135	5.446	1	0	0	1	4	2	6	16	0	0	2	0	0	83	6	172	136	19	0	3	0
ncbi_105222524	0	0	0.038	0	0	0	0	0.072	0	0.078	0	0	0.046	0.378	0.305	0.303	0.26	0.202	0	0.037	0	0	0	0.442	0.235	0.175	0.123	0.05	0	0	1	0	0	0	0	2	0	2	0	0	1	8	5	7	6	5	0	1	0
ncbi_105222525	4.719	4.701	4.693	4.426	7.524	6.044	5.481	6.125	5.183	5.758	5.963	6.23	6.392	10.148	9.619	8.224	10.043	10.794	5.377	6.482	5.394	7.46	6.944	12.119	9.465	11.972	10.961	11.411	118	97	104	103	188	144	127	143	96	124	105	116	118	181	133	160	195	225	105	146	114
ncbi_105222526	14.986	11.685	12.275	11.771	18.436	15.558	15.724	21.169	17.519	22.359	22.262	18.433	20.281	28.919	27.113	28.023	28.497	26.247	22.324	19.376	23.993	19.896	19.816	27.661	29.175	26.464	26.019	25.013	598	383	428	437	734	605	581	776	531	767	623	557	596	831	602	877	881	892	703	701	805
ncbi_105222527	0.026	0	0.03	0	0	0	0.057	0.427	0	0	0	0	0	0	0.096	0.034	0.068	0	0	0	0	0	0	0	0	0	0.032	0	1	0	1	0	0	0	2	16	0	0	0	0	0	0	2	1	2	0	0	0	0
ncbi_105222528	8.334	8.143	7.244	8.794	10.933	10.047	8.71	14.032	7.906	11.158	10.608	8.923	9.509	11.367	12.424	14.137	13.15	14.14	11.97	12.253	10.926	11.951	11.825	10.749	16.594	14.316	11.792	15.647	222	179	171	218	291	255	215	349	156	256	199	177	187	216	183	293	272	314	249	294	246
ncbi_105222529	20.308	21.203	20.977	23.752	23.529	22.707	23.431	25.097	25.413	18.59	17.413	23.391	22.112	33.834	33.196	33.029	30.178	31.576	24.605	23.76	22.085	29.664	32.593	32.429	32.215	30.904	30.596	30.688	260	224	238	283	301	277	278	300	241	205	157	223	209	309	235	329	300	337	246	274	239
ncbi_105222530	16.553	16.032	19.488	24.649	18.196	21.954	19.761	24.29	20.939	20.807	21.654	23.367	21.097	18.545	23.218	27.557	22.996	25.485	26.454	24.02	18.272	25.842	24.562	21.925	23.476	20.441	19.6	19.666	254	203	265	352	279	321	281	348	238	275	234	267	239	203	197	329	274	326	317	332	237
ncbi_105222531	12.462	11.408	13.657	14.546	13.279	15.995	15.672	13.251	10.409	12.803	12.73	13.966	8.015	14.202	15.241	15.556	15.356	17.53	12.743	14.531	10.712	11.316	12.912	13.584	14.978	17.269	15.983	15	139	105	135	151	148	170	162	138	86	123	100	116	66	113	94	135	133	163	111	146	101
ncbi_105222532	47.041	49.14	46.073	56.695	48.125	50.174	50.234	58.38	67.181	68.066	72.05	68.89	65.515	70.054	73.966	71.136	65.525	68.234	71.857	68.728	71.01	67.669	71.118	65.031	68.502	71.671	71.777	69.023	674	581	585	756	689	685	667	781	713	840	727	735	693	716	586	793	729	815	804	887	860
ncbi_105222533	6.882	6.733	7.196	9.905	8.215	7.819	7.29	11.902	8.354	8.064	7.442	8.055	6.243	8.409	9.82	9.657	9.026	10.755	9.217	11.216	9.412	10.368	8.839	10.32	7.472	10.601	10.491	9.998	109	88	101	146	130	118	107	176	98	110	83	95	73	95	86	119	111	142	114	160	126
ncbi_105222534	0	0	0.105	0	0.031	0.097	0	0.066	0.042	0	0	0	0	0.476	0	0	0.08	0.074	0.198	0.069	0	0	0	0.074	0.161	0.08	0	0	0	0	3	0	1	3	0	2	1	0	0	0	0	11	0	0	2	2	5	2	0
ncbi_105222535	0.975	1.409	1.651	2.298	3.755	3.662	2.794	18.163	8.459	4.269	7.778	5.593	5.844	10.414	10.517	13.743	12.805	12.467	14.366	12.663	8.434	9.136	11.464	14.995	21.808	13.233	15.106	20.906	26	31	39	57	100	93	69	452	167	98	146	111	115	198	155	285	265	277	299	304	190
ncbi_105222536	84.894	96.477	82.99	95.631	101.374	104.218	85.529	135.791	93.541	90.405	81.506	80.595	89.641	101.536	106.286	113.569	109.236	113.069	83.347	72.03	71.011	76.99	88.589	82.894	99.836	103.525	101.031	103.485	1580	1480	1369	1656	1887	1847	1476	2359	1289	1446	1068	1114	1229	1344	1091	1642	1579	1750	1212	1206	1114
ncbi_105222539	4.755	3.147	3.901	3.589	4.311	4.088	5.16	4.326	7.834	8.505	8.266	8.058	7.254	6.126	6.025	5.145	7.381	6.542	9.163	9.206	8.804	8.773	6.678	6.923	5.33	4.126	4.931	5.271	531	290	386	373	481	435	534	451	648	818	650	670	598	488	372	447	640	609	799	926	831
ncbi_105222540	43.546	34.627	37.504	51.446	37.103	40.377	38.438	45.347	77.299	79.657	79.591	54.613	76.592	66.696	70.074	77.011	133.493	110.855	77.324	82.837	63.034	86.868	66.884	83.784	63.183	78.875	79.05	62.882	1588	1042	1212	1746	1352	1403	1299	1544	2088	2502	2044	1483	2062	1735	1413	2185	3780	3370	2202	2721	1943
ncbi_105222541	4.199	4.353	3.539	3.37	3.139	5.044	3.712	2.763	5.601	5.932	3.664	6.59	5.756	3.83	5.032	4.747	4.756	5.34	4.47	4.943	4.13	5.255	5.993	5.01	4.138	4.412	5.706	4.006	83	71	62	62	62	95	68	51	82	101	51	97	84	54	55	73	73	88	69	88	69
ncbi_105222542	0	0	0	0	0	0	0	0	0	0	0	0	0	0	0	0	0	0	0	0	0	0	0	0	0	0	0	0	0	0	0	0	0	0	0	0	0	0	0	0	0	0	0	0	0	0	0	0	0
ncbi_105222543	0	0.108	0.202	0	0	0	0	0	0	0	0	0	0	0	0	0.115	0	0	0	0	0	0	0	0.107	0	0	0	0	0	1	2	0	0	0	0	0	0	0	0	0	0	0	0	1	0	0	0	0	0
ncbi_105222544	2.251	3.491	3.962	1.644	2.703	2.456	3.303	3.76	1.702	2.195	3.324	5.44	1.341	3.534	2.768	2.083	2.783	1.512	1.614	2.599	3.089	1.106	1.818	2.363	2.35	2.695	1.747	1.479	25	32	39	17	30	26	34	39	14	21	26	45	11	28	17	18	24	14	14	26	29
ncbi_105222545	237.278	229.245	254.951	172.749	282.181	274.027	241.758	116.032	47.126	40.532	53.514	54.545	40.624	104.233	93.421	137.924	90.899	77.964	32.81	40.44	49.464	43.917	44.661	72.895	82.155	74.027	87.198	94.478	1762	1404	1680	1195	2094	1941	1663	805	259	260	280	302	223	551	383	796	524	482	191	271	311
ncbi_105222547	0	0	0	0	0	0	0	0	0	0	0	0	0	0.134	0	0	0	0	0	0	0	0.053	0	0.114	0.083	0	0.058	0	0	0	0	0	0	0	0	0	0	0	0	0	0	2	0	0	0	0	0	0	0
ncbi_105222548	2.526	1.862	2.223	1.735	2.688	2.26	2.674	2.541	3.296	3.11	2.654	3.439	2.744	4.574	3.937	3.31	4.16	3.854	3.443	2.849	2.826	3.19	2.685	3.667	2.797	2.949	3.081	3.711	287	175	224	184	306	245	282	270	278	305	213	292	231	371	248	293	368	365	306	292	272
ncbi_105222549	37.277	34.767	36.27	36.574	34.611	36.166	38.763	40.002	44.413	38.578	40.692	39.508	43.302	59.495	48.036	54.762	56.612	61.045	45.307	48.702	42.696	44.397	48.876	57.681	56.023	58.744	55.548	58.806	887	683	765	810	823	820	855	889	783	791	682	700	761	1010	632	1014	1046	1211	842	1044	859
ncbi_105222550	19.537	25.491	23.75	21.424	20.388	23.066	19.313	38.427	19.564	16.751	18.216	20.325	20.457	18.288	20.223	21.724	21.767	19.273	23.207	21.56	22.794	19.777	20.458	27.41	26.561	24.925	26.577	26.045	608	655	655	621	634	684	557	1117	451	449	400	471	470	406	348	526	526	500	564	605	600
ncbi_105222551	5.38	3.024	3.834	5.077	6.517	5.553	6.11	5.8	6.904	9.389	8.468	8.864	9.732	10.047	10.689	11.076	10.278	8.873	7.682	8.212	7.348	9.053	5.764	10.429	12.472	8.844	11.267	13.271	304	141	192	267	368	299	320	306	289	457	337	373	406	405	334	487	451	418	339	418	351
ncbi_105222552	0.058	0.925	0.179	16.999	2.219	1.752	0.668	24.545	0.155	0.067	0.02	0.039	0.253	1.594	0.286	0.722	0.482	2.4	0.166	0.16	0	0.016	0	0.086	0.125	0.056	0	0.022	4	53	11	1099	154	116	43	1592	8	4	1	2	13	79	11	39	26	139	9	10	0
ncbi_105222557	0.888	0.828	0.385	1.321	1.162	0.789	0.737	0.659	1.568	0.873	2.814	1.652	3.147	1.628	1.606	1.844	1.672	1.147	1.925	2.503	1.132	2.442	0.92	2.119	0.595	1.245	2.652	1.429	13	10	5	18	17	11	10	9	17	11	29	18	34	17	13	21	19	14	22	33	14
ncbi_105222558	3.314	2.431	2.493	3.81	3.374	3.112	3.419	4.981	2.08	3.206	3.591	2.459	3.307	4.36	4.311	4.558	3.781	4.254	4.169	3.066	3.852	3.182	2.895	4.127	6.981	5.75	7.544	5.037	114	69	76	122	116	102	109	160	53	95	87	63	84	107	82	122	101	122	112	95	112
ncbi_105222559	16.594	16.372	15.577	18.62	20.722	18.494	19.333	17.616	13.085	11.935	8.55	11.635	11.935	17.91	14.872	16.987	13.995	13.916	10.907	13.206	11.814	12.138	17.395	16.819	13.8	18.922	20.481	23.474	113	92	94	118	141	120	122	112	66	70	41	59	60	87	56	90	74	79	58	81	68
ncbi_105222560	10.356	11.364	11.778	11.653	11.588	12.152	15.575	13.1	13.21	10.698	12.621	12.593	12.15	16.804	18.434	16.245	15.437	12.618	16.081	15.571	13.12	12.205	13.391	15.565	16.603	14.964	17.009	17.907	127	115	128	133	142	142	177	150	120	113	109	115	110	147	125	155	147	129	154	172	136
ncbi_105222561	2.729	3.166	4.455	3.431	2.905	4.57	2.819	3.171	2.822	3.707	3.05	2.963	3.146	1.058	2.205	2.91	3.215	2.159	3.346	3.158	3.297	4.021	2.97	2.216	2.728	1.965	3.52	1.908	47	45	68	55	50	75	45	51	36	55	37	38	40	13	21	39	43	31	45	49	48
ncbi_105222562	11.14	12.469	14.928	14.631	11.536	13.397	12.272	17.317	13.264	10.868	11.095	10.597	13.099	13.882	12.452	17.103	16.439	12.157	14.959	12.196	11.075	12.876	13.121	16.06	16.156	15.103	16.138	18.145	144	133	171	176	149	165	147	209	127	121	101	102	125	128	89	172	165	131	151	142	121
ncbi_105222564	3.422	3.871	3.54	5.945	5.137	4.37	4.555	4.887	4.62	4.834	4.616	3.37	3.554	4.558	5.261	5.865	5.289	5.61	2.922	3.419	3.239	3.568	4.99	2.79	2.481	3.637	3.597	5.198	60	56	55	97	90	73	74	80	60	73	57	44	46	57	51	80	72	82	40	54	48
ncbi_105222565	1100.09	1166.2	1148.13	1002.88	1134.88	1171.7	1157.08	897.781	517.164	523.062	532.534	580.801	546.763	712.186	768.964	728.062	704.205	713.257	445.671	488.234	498.876	440.081	496.891	554.946	569.101	560.356	584.092	566.305	20372	17821	18842	17284	21000	20675	19857	15523	7094	8343	6945	8009	7475	9408	7874	10490	10126	11011	6445	8144	7809
ncbi_105222566	49.384	52.215	46.029	60.425	59.132	69.741	59.059	72.021	83.778	66.439	66.469	56.64	73.866	89.604	98.979	104.701	113.173	116.911	64.912	62.475	53.317	69.494	63.062	82.351	96.346	111.899	94.23	93.12	1247	1088	1030	1420	1492	1678	1382	1698	1567	1445	1182	1065	1377	1614	1382	2057	2219	2461	1280	1421	1138
ncbi_105222567	53.501	53.437	59.664	57.55	60.991	63.417	62.518	64.694	67.464	62.862	60.469	54.15	63.56	71.717	66.09	67.734	75.069	74.457	61.153	55.318	50.694	59.194	46.92	57.456	54.435	52.085	54.456	50.787	1005	799	973	981	1129	1105	1067	1110	962	1064	830	771	921	979	691	986	1129	1202	940	987	835
ncbi_105222568	8.609	6.042	8.177	8.785	8.492	7.507	8.02	8.856	15.719	19.343	17.369	9.274	14.64	9.724	11.425	12.339	18.505	17.571	14.474	16.777	14.251	18.402	14.089	14.483	8.461	9.794	11.492	7.587	278	161	234	264	274	231	240	267	376	538	395	223	349	224	204	310	464	473	365	488	389
ncbi_105222569	10.695	15.718	14.764	13.325	14.859	17.911	16.574	13.465	6.912	6.671	8.562	11.23	5.394	6.619	6.173	5.63	6.52	5.118	8.596	6.884	7.067	7.117	4.977	5.565	5.643	5.331	6.899	10.538	188	228	230	218	261	300	270	221	90	101	106	147	70	83	60	77	89	75	118	109	105
ncbi_105222570	63.394	61.985	77.886	54.43	92.924	81.903	77.571	53.196	26.351	31.947	31.315	31.428	28.222	63.999	75.836	75.853	64.093	65.266	30.432	31.755	36.837	29.78	38.679	75.435	73.375	84.821	84.745	82.313	1926	1554	2097	1539	2821	2371	2184	1509	593	836	670	711	633	1387	1274	1793	1512	1653	722	869	946
ncbi_105222571	9.606	7.328	8.535	8.253	10.779	9.609	10.056	9.516	19.105	17.631	17.542	16.626	16.418	14.469	15.141	12.57	18.706	15.848	18.999	18.453	17.287	19.628	14.56	16.755	12.279	11.935	12.487	12.844	1009	625	786	795	1136	949	983	930	1490	1601	1288	1306	1282	1095	882	1028	1528	1398	1572	1753	1536
ncbi_105222573	10.5	9.047	9.323	7.897	6.153	10.473	4.887	6.252	9.114	9.371	10.563	8.869	9.146	14.425	13.96	14.086	17.536	17.122	13.086	11.128	14.463	10.627	13.548	17.755	11.61	14.547	18.945	12.819	294	228	276	219	180	286	122	166	210	259	233	232	219	286	260	313	443	443	317	329	374
ncbi_105222574	0	0	0	0	0	0	0	0	0	0	0	0	0	0	0	0	0	0	0	0	0	0	0	0	0	0	0	0	0	0	0	0	0	0	0	0	0	0	0	0	0	0	0	0	0	0	0	0	0
ncbi_105222575	0.555	0.281	0.336	0.196	0.73	0.304	0.581	0.319	0.392	0.385	0.365	0.5	0.191	0.731	1.258	0.596	0.638	0.914	0.53	0.708	0.46	0.574	0.234	1.186	0.735	0.517	1.105	0.703	67	28	36	22	89	35	65	36	36	40	31	45	17	63	84	56	60	92	50	77	47
ncbi_105222576	0.015	0	0.017	0.017	0.077	0	0	0.033	0.062	0	0.022	0.021	0	0.043	0.139	0.079	0.04	0.018	0.039	0.085	0	0.034	0	0.092	0.027	0.06	0.056	0.069	1	0	1	1	5	0	0	2	3	0	1	1	0	2	5	4	2	1	2	5	0
ncbi_105222577	4.392	2.518	3.388	3.026	4.081	3.624	3.727	2.795	4.735	5.316	5.464	3.865	4.881	3.586	3.508	4.299	6.743	6.744	6.286	5.374	5.74	6.786	3.327	4.868	2.9	3.522	4.512	3.579	491	233	333	313	453	388	385	287	387	509	422	309	395	278	216	367	565	625	543	531	539
ncbi_105222578	0.372	0.35	0.507	0.727	0.906	0.67	0.486	4.083	0.314	0.183	0.297	0.288	0.286	0.492	0.204	0.377	0.145	0.338	0.375	0.325	0.272	0.504	0.379	0.393	0.314	0.213	0.295	0.051	33.17	25.68	39.83	60	80.84	56.97	40	338.96	20.8	13.99	18.53	19	18.7	31.21	10	26	10	25.23	26	25.96	20.58
ncbi_105222581	0	0	0	0.068	0.504	0	0.068	0	0	0	0	0	0	0	0	0	0	0	0	0	0	0.07	0	0	0	0.082	0	0	0	0	0	1	8	0	1	0	0	0	0	0	0	0	0	0	0	0	0	0	0
ncbi_105222583	2.005	3.457	4.175	3.812	4.303	4.851	2.476	12.654	0.265	0.209	0.297	0.481	0.508	7.869	4.15	3.29	3.982	9.856	0.104	0	0.124	0.154	0.116	3.085	5.249	2.205	1.912	2.43	76	107	138	139	167	180	98	500	10	8	8	16	15	238	109	123	137	364	3	0	4
ncbi_105222584	7.48	5.942	6.569	3.628	8.621	10.126	5.785	6.93	3.313	3.517	2.125	2.054	3.027	5.918	4.24	9.683	4.64	6.176	1.54	5.732	5.05	2.948	9.091	9.99	6.127	7.829	6.839	5.067	308.68	197.27	237.95	135.06	350.75	386.59	217.55	258.08	99.53	123.75	60.7	59.46	90.05	170.38	97.1	306.48	145.78	210.8	48.32	204.2	167.65
ncbi_105222585	0	0	0.156	0.074	1.731	0	0	0.074	0	0	0	0.093	0	0	0	0	0	0	0	0	0	0	0	0	0	0	0.168	0	0	0	2	1	25	0	0	1	0	0	0	1	0	0	0	0	0	0	0	0	0
ncbi_105222586	0	0	0	0	0	0	0	0	0	0	0	0	0	0	0	0	0	0	0	0	0	0	0	0	0	0	0	0	0	0	0	0	0	0	0	0	0	0	0	0	0	0	0	0	0	0	0	0	0
ncbi_105222587	15.524	13.662	16.379	15.158	17.575	16.618	17.4	17.811	21.219	20.163	18.489	21.916	22.394	25.516	29.478	29.829	24.515	27.793	19.034	18.807	21.373	17.795	16.821	30.165	28.399	28.311	25.98	29.307	800	581	748	727	905	816	831	857	810	895	671	841	852	938	840	1196	981	1194	766	873	931
ncbi_105222588	0.071	0.043	0.04	0	0	0.111	0	0	0	0	0	0.047	0	0.148	0	0	0	0.042	0	0	0	0	0	0	0.061	0	0	0	2	1	1	0	0	3	0	0	0	0	0	1	0	3	0	0	0	1	0	0	0
ncbi_105222589	0	0	0	0	0	0	0	0	0	0	0	0	0	0	0	0	0	0	0	0	0	0	0	0	0	0	0	0	0	0	0	0	0	0	0	0	0	0	0	0	0	0	0	0	0	0	0	0	0
ncbi_105222590	0.129	2.583	2.229	9.428	0.853	3.622	5.732	8.016	0.337	0.9	2.102	0.112	1.808	39.403	2.539	0.748	4.588	22.324	1.66	0.046	0.32	0.79	3.442	0.206	3.879	3.065	0.303	3.572	6	102	95	421	41	166	255	360	12	37	71	4	64	1349	67	28	170	890	61	2	13
ncbi_105222591	35.46	40.768	36.363	36.206	40.989	37.037	39.604	42.559	34.196	34.668	34.637	30.65	36.398	40.311	44.288	40.449	36.096	40.89	32.534	34.918	31.519	30.284	31.413	37.455	38.874	38.131	36.932	39.195	1454	1314	1286	1341	1646	1412	1450	1572	1033	1217	975	933	1111	1156	996	1255	1147	1371	1025	1268	1087
ncbi_105222592	0	0	0	0.257	0	0	0	0.171	0	0	0.113	0.214	0	0	0	0.103	0	0	0	0	0	0	0	0	0	0	0	0	0	0	0	3	0	0	0	2	0	0	1	2	0	0	0	1	0	0	0	0	0
ncbi_105222593	4.205	3.835	4.792	4.63	4.917	4.064	4.201	6.042	5.789	5.027	6.267	5.004	5.668	5.224	5.911	7.197	5.469	6.093	5.358	5.732	6.157	6.534	5.772	6.904	6.702	6.015	5.655	6.904	202	152	204	207	236	186	187	271	206	208	212	179	201	179	157	269	204	244	201	248	250
ncbi_105222594	0.485	0.42	0.43	0.707	0.936	0.433	0.748	1.188	0.831	0.764	0.935	0.601	0.469	0.632	1.128	1.61	0.842	0.857	0.311	0.231	0.287	0.461	0.426	1.116	1.169	1.657	1.146	1.156	14	10	11	19	27	12	20	32	18	19	19	13	10	13	18	37	19	21	7	6	7
ncbi_105222595	8.587	8.931	7.324	9.227	8.932	11.069	7.734	9.414	9.949	8.792	9.985	9.625	7.968	13.649	12.961	11.732	11.842	14.518	9.264	11.184	11.998	8.685	10.193	10.89	12.825	14.256	13.043	12.323	127	109	96	127	132	156	106	130	109	112	104	106	87	144	106	135	136	179	107	149	150
ncbi_105222596	3.706	3.287	3.061	3.9	4.206	3.288	3.174	3.805	6.395	6.698	6.89	5.233	6.676	7.551	7.738	6.874	6.741	6.599	7.925	6.786	8.497	7.425	6.942	7.247	8.045	8.204	8.201	7.591	97	71	71	95	110	82	77	93	124	151	127	102	129	141	112	140	137	144	162	160	188
ncbi_105222597	0	0	0.061	0.058	0	0	0.175	0	0	0	0.115	0.109	0.037	0.114	0.049	0.07	0.035	0.227	0.035	0.12	0.16	0.06	0.109	0.129	0.141	0.035	0.164	0.243	0	0	2	2	0	0	6	0	0	0	3	3	1	3	1	2	1	7	1	4	5
ncbi_105222599	0.288	0.196	0.142	0.135	0.216	0.397	0.428	3.068	3.113	5.332	5.421	4.651	2.733	1.515	1.727	1.589	1.554	1.015	3.414	2.97	5.685	3.923	4.776	2.534	2.101	1.899	2.686	2.416	16	9	7	7	12	21	22.03	159.03	128.04	254.99	211.99	192.28	112.02	60	53.01	68.66	67.01	47	148.03	148.53	266.83
ncbi_105222601	0.029	0	0	0	0	0	0	0.061	0.077	0	0.122	0.115	0.039	0.16	0.052	0.073	0	0.069	0.037	0	0.068	0.032	0.077	0	0.05	0.037	0.139	0.128	1	0	0	0	0	0	0	2	2	0	3	3	1	4	1	2	0	2	1	0	2
ncbi_105222603	132.178	186.971	147.482	204.563	331.661	326.685	331.754	388.978	199.701	280.52	274.268	232.742	244.992	210.903	274.184	294.882	256.17	246.77	243.788	210.271	240.758	205.828	257.532	258.352	278.911	269.995	246.322	256.176	4197	4899	4150	6045	10523	9884	9762	11532	4696.96	7671.97	6133	5503	5742.98	4777.06	4813.99	7284.99	6315.99	6532	6044.97	6013.98	6461.85
ncbi_105222605	0	0	0.082	0	0	0	0	0.156	0	0	0	0	0	0	0	0	0	0	0	0	0	0	0	0	0	0	0	0	0	0	1	0	0	0	0	2	0	0	0	0	0	0	0	0	0	0	0	0	0
ncbi_105222606	0	0	0	0	0	0	0	0	0.112	0	0	0	0	0	0	0	0	0	0	0	0	0	0	0	0	0	0	0	0	0	0	0	0	0	0	0	1	0	0	0	0	0	0	0	0	0	0	0	0
ncbi_105222607	32.531	24.734	29.133	30.948	38.273	35.805	37.161	38.18	46.703	48.748	45.375	39.453	46.796	45.302	47.782	40.866	57.851	54.236	46.14	44.9	41.407	45.994	35.06	41.811	36.947	33.805	34.628	34.968	2901	1805	2286	2544	3394	3023	3051	3162	3074	3738	2842	2622	3077	2879	2353	2833	4003	4030	3200	3594	3110
ncbi_105222608	0.189	0.458	0.107	0.203	0.378	0.099	0.102	0.304	0	0	0	0	0.128	0.53	0	0	0	0	0	0	0.112	0	0	0	0	0	0.229	0.282	2	4	1	2	4	1	1	3	0	0	0	0	1	4	0	0	0	0	0	0	1
ncbi_105222609	0	0.112	0	0	0.093	0	0.1	0.099	0	0	0	0	0	0	0	0	0	0	0	0	0	0	0	0	0	0	0	0	0	1	0	0	1	0	1	1	0	0	0	0	0	0	0	0	0	0	0	0	0
ncbi_105222610	0.386	0.818	0.435	1.762	0.579	0.405	0	0.207	0	0	0	0	0.131	0	0	0.124	0.124	0	0	0.107	0	0	0	0	0	0.126	0.117	0	4	7	4	17	6	4	0	2	0	0	0	0	1	0	0	1	1	0	0	1	0
ncbi_105222611	0	0	0	0	0	0	0	0	0	0	0	0	0	0	0	0	0	0	0	0	0	0	0	0	0	0	0	0	0	0	0	0	0	0	0	0	0	0	0	0	0	0	0	0	0	0	0	0	0
ncbi_105222612	48.842	39.459	42.598	39.294	44.332	44.387	39.77	36.407	81.493	89.401	92.015	86.927	82.056	49.81	56.751	68.892	73.638	58.933	86.921	92.161	102.189	104.957	88.96	69.284	49.877	62.032	67.738	60.938	1365	910	1055	1022	1238	1182	1030	950	1687	2152	1811	1809	1693	993	877	1498	1598	1373	1897	2320	2414
ncbi_105222613	52.212	44.653	50.248	39.395	43.781	43.74	40.903	37.198	49.993	58.642	51.996	63.136	52.591	35.081	32.029	30.331	28.614	29.964	58.554	61.489	64.055	57.344	60.373	25.959	22.575	23.889	23.989	27.076	1135	801	968	797	951	906	824	755	805	1098	796	1022	844	544	385	513	483	543	994	1204	1177
ncbi_105222614	12.367	6.127	9.102	7.372	10.978	7.335	10.334	7.611	17.275	20.349	17.045	16.866	17.76	15.35	16.035	11.98	18.149	16.65	21.568	19.684	18.607	20.29	11.346	19.648	12.049	9.634	12.001	13.179	2681	1082	1729	1447	2352	1504	2073	1526	2765	3847	2574	2711	2839	2379	1916	2027	3113	3002	3668	3881	3403
ncbi_105222615	0	0	0	0	0	0	0	0	0	0	0	0	0	0	0	0	0	0	0	0	0	0	0	0	0	0	0	0	0	0	0	0	0	0	0	0	0	0	0	0	0	0	0	0	0	0	0	0	0
ncbi_105222616	0	0.177	0	0.157	0	0	0	0.235	0	0.085	0	0	0.099	0	0	0	0	0	0	0	0	0	0	0	0	0	0	0	0	2	0	2	0	0	0	3	0	1	0	0	1	0	0	0	0	0	0	0	0
ncbi_105222617	0	0	0	0	0	0	0	0.071	0	0	0	0	0	0	0	0	0	0	0	0	0	0	0	0	0	0	0	0	0	0	0	0	0	0	0	1	0	0	0	0	0	0	0	0	0	0	0	0	0
ncbi_105222618	23.135	22.619	24.705	24.319	26.84	30.676	28.41	31.076	25.078	25.915	26.005	29.439	27.363	25.781	25.867	27.324	26.173	28.636	31.978	31.003	31.991	33.558	35.93	26.401	28.661	28.647	27.036	28.401	1560.82	1259.22	1477.02	1526.93	1809.35	1971.97	1776.2	1957.51	1253.23	1505.87	1235.51	1478.94	1362.86	1240.74	964.96	1434.26	1371.07	1610.51	1684.72	1884.02	1824.31
ncbi_105222619	0	0.15	0	0	0	0.065	0	0	0	0	0	0	0	0	0	0	0	0	0.158	0	0	0	0	0	0	0	0	0	0	2	0	0	0	1	0	0	0	0	0	0	0	0	0	0	0	0	2	0	0
ncbi_105222620	0	0	0	0	0	0	0	0	0	0	0	0	0	0	0	0	0	0	0	0	0	0	0	0	0	0	0	0	0	0	0	0	0	0	0	0	0	0	0	0	0	0	0	0	0	0	0	0	0
ncbi_105222621	0	0.068	0	0	0.112	0.059	0	0.3	0	0	0	0.151	0	0	0.101	0	0	0	0	0	0	0	0	0.087	0.098	0	0	0	0	1	0	0	2	1	0	5	0	0	0	2	0	0	1	0	0	0	0	0	0
ncbi_105222622	0	0	0	0.146	0.068	0	0	0.363	0	0	0	0	0	0	0.123	0	0	0	0	0	0	0	0	0	0	0	0	0	0	0	0	2	1	0	0	5	0	0	0	0	0	0	1	0	0	0	0	0	0
ncbi_105222623	0	0	0	0	0	0	0	0	0	0	0	0	0	0	0	0	0	0	0	0	0	0	0	0	0	0	0	0.057	0	0	0	0	0	0	0	0	0	0	0	0	0	0	0	0	0	0	0	0	0
ncbi_105222624	0	0	0	0	0	0	0	0	0	0	0	0	0	0	0	0	0	0	0	0	0	0	0	0	0.281	0	0	0	0	0	0	0	0	0	0	0	0	0	0	0	0	0	0	0	0	0	0	0	0
ncbi_105222626	0.357	0.118	0.602	1.905	1.612	0.255	0.105	7.244	0.469	0.301	0.344	0.195	0.394	0.272	0.439	0.249	0.25	0.349	0.373	0.808	0.344	0.217	0.131	0.637	0.608	0.201	0.235	0.29	9	2	11	39	34	5	2	141	8	7	5	3	6	4	5	4	4	6	6	15	6
ncbi_105222627	0	0	0	0	0	0	0	0	0	0	0	0	0	0	0	0	0	0	0	0	0	0	0	0	0	0	0	0	0	0	0	0	0	0	0	0	0	0	0	0	0	0	0	0	0	0	0	0	0
ncbi_105222628	0	0	0	0	0	0	0	0	0	0	0	0	0	0	0	0	0	0	0	0	0	0	0	0	0	0	0	0	0	0	0	0	0	0	0	0	0	0	0	0	0	0	0	0	0	0	0	0	0
ncbi_105222629	0	0	0	0	0	0	0	0	0	0	0	0	0	0.116	0	0	0	0	0	0	0	0	0	0	0	0	0	0	0	0	0	0	0	0	0	0	0	0	0	0	0	1	0	0	0	0	0	0	0
ncbi_105222630	0	0	0	0	0	0	0	0	0	0	0	0	0	0.048	0	0	0	0	0	0	0	0	0	0	0	0	0	0	0	0	0	0	0	0	0	0	0	0	0	0	0	3	0	0	0	0	0	0	0
ncbi_105222632	0.013	0	0	0	0	0	0	0	0	0	0.056	0	0	0	0	0	0	0	0.017	0	0	0	0	0	0	0	0	0	1	0	0	0	0	0	0	0	0	0	3	0	0	0	0	0	0	0	1	0	0
ncbi_105222633	0.094	0.286	0.053	0.506	0.142	0.247	0.102	0.555	0.255	0.164	0.669	0.063	0.128	36.674	27.194	33.503	37.941	38.394	0.724	0.105	0.39	0.79	0.825	35.822	39.703	45.399	39.502	45.068	2	5	1	10	3	5	2	11	4	3	10	1	2	555	319	553	625	679	12	2	7
ncbi_105222634	3.318	2.394	1.927	8.026	3.419	3.689	7.51	12.763	10.179	11.674	11.101	2.647	11.017	58.293	51.02	62.906	73.746	45.884	5.06	18.999	5.807	5.129	4.853	51.398	71.858	71.847	64.904	68.028	101	61	52	233	104	107	213	365	231	309	244	60	254	1270	861	1495	1750	1171	122	530	150
ncbi_105222635	0	0	0	0	0	0	0	0	0	0	0	0	0	0.147	0	0	0	0	0	0	0	0	0	0	0	0	0	0	0	0	0	0	0	0	0	0	0	0	0	0	0	4	0	0	0	0	0	0	0
ncbi_105222638	4.595	4.096	3.702	4.195	4.571	4.727	4.917	6.813	5.956	6.378	7.443	6.174	5.243	8.161	6.277	6.662	7.2	7.856	6.489	4.313	4.695	6.135	6.123	4.488	4.016	4.12	4.789	6.084	210	144	149	175	212	203	200	282	199	243	235	207	172	257	148	228	247	289	223	176	175
ncbi_105222639	3.457	3.463	2.866	3.601	3.283	3.332	3.236	4.194	3.477	3.645	3.857	3.979	2.867	3.857	2.998	5.758	3.544	4.189	3.252	3.211	4.132	2.916	4.321	3.914	4.788	4.453	4.364	4.69	98	81	72	95	93	90	85	111	73	89	77	84	60	78	47	127	78	99	72	82	99
ncbi_105222640	12.303	12.734	13.058	14.935	11.314	9.213	10.908	13.32	19.573	19.766	21.059	19.648	22.341	19.392	21.529	25.13	19.185	22.497	18.991	23.479	27.223	23.846	20.858	19.915	20.6	22.937	24.922	22.85	185	158	174	209	170	132	152	187	218	256	223	220	248	208	179	294	224	282	223	318	346
ncbi_105222641	2.716	2.392	2.087	2.77	3.357	2.916	3.385	3.316	3.582	4.126	3.82	3.627	3.851	3.808	3.875	4.153	4.159	3.281	3.893	5.227	4.868	4.641	3.138	4.637	5.462	4.948	5.955	5.642	130	89	89	123	160	130	144	144	130	175	127	133	140	131	101	150	159	129	148	226	189
ncbi_105222642	10.683	8.887	9.249	9.488	13.18	10.998	11.856	11.142	10.003	10.812	9.656	12.506	10.414	15.58	13.216	13.274	14.346	15.128	11.893	11.972	12.098	9.835	11.886	16.741	14.881	17.107	14.217	15.125	421	289	323	348	519	413	433	410	292	367	268	367	303	438	288	407	439	497	366	425	403
ncbi_105222643	31.792	37.813	36.207	32.816	31.595	40.47	45.503	21.123	3.179	2.649	6.583	3.756	2.592	2.166	1.863	2.838	1.232	0.883	1.885	2.043	2.438	3.041	3.368	1.317	0.768	0.67	0.535	0.22	432	424	436	415	429	524	573	268	32	31	63	38	26	21	14	30	13	10	20	25	28
ncbi_105222644	2.089	1.737	2.773	2.684	1.148	1.246	0.972	1.053	0.332	1.569	1.686	0.55	1.054	0.115	0.296	0.474	0.264	0.147	0.367	1.091	0.581	0.549	1.047	0.244	0.356	0.213	0.149	0.184	51	35	60	61	28	29	22	24	6	33	29	10	19	2	4	9	5	3	7	24	12
ncbi_105222645	5.019	4.355	4.826	4.507	6.276	5.562	5.565	6.024	7.148	7.482	5.624	6.741	7.004	5.475	5.405	5.073	5.632	6.021	7.114	7.202	5.889	7.419	5.734	5.234	5.169	3.687	4.42	4.869	365	255	311	305	456	379	375	409	385	466	288	365	376	284	213	287	318	365	404	471	362
ncbi_105222646	0.232	0.246	0.426	0.281	0.378	0.518	0.282	0.373	0.392	0.304	0.289	0.195	0.275	0.041	0.053	0.224	0.112	0.105	0.484	0.161	0.516	0.714	0.352	0.104	0	0	0.141	0	8	7	13	9	13	17	9	12	10	9	7	5	7	1	1	6	3	3	13	5	15
ncbi_105222647	0.365	0.27	0.252	0.443	0.506	0.493	0.431	1.007	0.334	0.206	0.25	0.394	0.209	0.447	0.854	0.41	0.503	0.749	0.451	0.289	0.223	0.211	0.206	0.874	0.553	0.445	0.386	0.81	33	19	19	37	44	40	34	81	23	18	15	25	16	30	45	31	39	57	30	25	17
ncbi_105222649	0.197	0.102	0.159	0.151	0.268	0.133	0.198	0.136	0.095	0.278	0.24	0.17	0.21	0.474	0.51	0.38	0.381	0.304	0.162	0.25	0.2	0.236	0.076	0.37	0.245	0.257	0.256	0.358	14	6	10	10	19	9	13	9	5	17	12	9	11	24	20	21	21	18	9	16	12
ncbi_105222650	38.036	37.651	31.307	44.925	32.121	29.465	34.204	47.199	62.393	94.288	94.088	67.105	80.958	99.711	89.715	66.44	82.44	94.491	72.598	59.13	76.88	65.788	56.563	70.18	64.311	60.811	68.15	57.257	2442	1987	1776	2675	2056	1799	2035	2818	2961	5219	4245	3205	3837	4559	3181	3309	4107	5045	3631	3419	4172
ncbi_105222651	4.342	3.813	4.473	3.955	4.062	4.524	3.972	3.774	3.738	3.215	3.753	3.042	2.387	3.484	3.869	5.257	3.93	4.529	4.15	3.947	3.908	3.479	3.176	3.528	2.683	3.153	4.197	4.465	138	100	126	117	129	137	117	112	88	88	84	72	56	79	68	130	97	120	103	113	105
ncbi_105222652	21.077	17.145	18.367	23.349	20.931	22.127	20.742	19.564	28.681	29.026	29.139	30.183	27.997	28.823	27.209	24.777	31.98	28.177	30.989	31.807	31.292	31.764	30.174	27.277	21.464	21.264	23.456	21.489	943	624	729	951	934	932	859	817	955	1124	922	1005	929	921	672	861	1114	1056	1084	1277	1179
ncbi_105222653	0	0	0	0	0.018	0.01	0.02	0.019	0	0	0	0	0	0	0	0.023	0	0.032	0	0.01	0	0.01	0.012	0	0.016	0	0	0.027	0	0	0	0	2	1	2	2	0	0	0	0	0	0	0	2	0	3	0	1	0
ncbi_105222655	3.016	1.079	1.333	1.526	0.901	3.617	1.355	0.263	0.221	0.446	0.116	1.139	0.592	0.841	0.6	0.362	0.425	0.96	0.23	0.171	0.06	0.198	0	0.211	0.415	0.3	0.556	0.19	129	37	53	57	41	146	55	12	8	16	4	38	19	28	14	13	13	36	8	7	2
ncbi_105222657	2.649	2.675	4.983	9.015	8.101	5.87	1.112	39.725	3.179	2.221	2.508	0.593	1.994	6.603	2.129	3.783	2.843	3.001	4.9	2.778	4.005	4.275	8.519	3.687	3.33	3.257	2.142	2.639	18	15	30	57	55	38	7	252	16	13	12	3	10	32	8	20	15	17	26	17	23
ncbi_105222658	4.835	2.628	3.985	3.504	4.923	4.587	4.978	6.072	6.042	6.801	5.996	7.714	6.881	11.383	11.931	7.509	10.918	10.173	6.586	6.584	5.66	6.057	4.754	11.458	9.483	8.505	8.448	9.846	363	165	268	251	362	312	331	425	335	437	319	423	350	523	453	436	594	615	376	446	358
ncbi_105222660	87.334	81.381	90.529	85.853	92.102	100.701	94.153	79.756	94.521	96.558	95.59	101.54	97.106	91.45	99.065	100.908	90.326	90.749	93.632	100.403	112.599	103.94	100.951	103.558	97.174	104.256	102.744	98.369	2138	1644	1964	1956	2253	2349	2136	1823	1714	2036	1648	1851	1755	1597	1341	1922	1717	1852	1790	2214	2330
ncbi_105222661	10.637	9.911	11.462	12.295	13.87	14.542	13.206	15.003	13.445	14.165	11.383	11.975	13.217	15.157	15.639	14.313	16.323	16.416	14.073	14.198	13.406	12.126	12.535	13.348	15.124	14.95	15.583	14.964	458	354	427	476	583	576	525	593	418	523	343	369	419	455	369	468	534	581	462	544	481
ncbi_105222662	0	0	0.02	0	0.052	0	0	0	0.023	0.04	0	0	0	0	0.063	0.022	0	0.021	0	0.058	0.041	0.019	0	0.041	0	0	0	0	0	0	1	0	3	0	0	0	1	2	0	0	0	0	2	1	0	1	0	3	2
ncbi_105222663	3.723	3.871	4.857	4.446	5.032	5.075	6.16	7.115	4.338	4.756	5.635	4.805	5.413	4.441	6.068	5.854	5.519	4.34	5.258	5.437	5.265	5.638	5.653	5.804	5.494	5.412	6.999	13.347	163	140	189	181	221	212	250	291	141	180	174	157	175	139	147	199	188	159	181	215	195
ncbi_105222664	10.096	9.827	10.768	9.798	11.505	12.031	8.61	10.011	10.64	15.541	13.689	13.296	13.587	11.733	10.602	13.772	14.848	12.658	11.677	13.703	14.911	12.478	13.239	12.55	12.072	10.385	11.573	10.266	310	249	293	280	353	352	245	287	242	411	296	304	308	257	180	329	354	324	280	379	387
ncbi_105222665	6.886	4.149	5.985	6.307	7.989	6.264	7.412	6.2	11.216	10.664	9.553	7.772	9.91	6.25	7.939	7.848	11.91	10.572	12.049	11.285	9.654	10.277	8.158	8.604	4.958	7.35	7.428	5.865	664	329	510	561	767	575	658	558	804	884	651	558	701	428	423	589	891	852	910	980	789
ncbi_105222666	9.958	8.869	8.345	10.071	9.334	10.552	8.741	10.254	9.811	11.269	11.219	10.663	10.409	8.483	9.544	9.879	9.924	8.906	13.682	12.548	11.851	12.204	12.705	9.175	8.679	10.444	9.814	8.586	521	381	384	488	486	522	424	500	391	508	415	417	406	317	277	404	402	391	561	590	526
ncbi_105222667	65.214	44.943	60.19	56.901	67.787	61.745	69.085	70.525	118.236	111.657	110.34	91.237	114.568	125.463	121.182	106.305	130.894	131.481	123.941	108.522	101.255	126.215	91.62	120.037	111.413	100.89	105.694	109.688	2503	1426	2045	2034	2602	2261	2457	2531	3361	3690	2982	2607	3244	3433	2574	3174	3899	4204	3715	3748	3285
ncbi_105222668	0	0	0	0	0	0	0.08	0	0	0	0	0.1	0	0	0.067	0.096	0	0	0	0.041	0	0	0	0	0	0	0	0	0	0	0	0	0	0	2	0	0	0	0	2	0	0	1	2	0	0	0	1	0
ncbi_105222669	0	0	0	0	0	0	0	0	0	0	0	0	0	0	0	0	0	0.052	0	0	0	0	0	0	0	0	0	0	0	0	0	0	0	0	0	0	0	0	0	0	0	0	0	0	0	1	0	0	0
ncbi_105222670	0	0	0	0	0	0	0	0	0	0	0	0	0	0	0	0	0	0.059	0	0	0	0	0.022	0	0	0	0	0	0	0	0	0	0	0	0	0	0	0	0	0	0	0	0	0	0	3	0	0	0
ncbi_105222672	15.499	15.42	11.724	22.363	42.335	29.656	48.825	42.661	10.462	10.373	10.908	15.861	10.635	37.526	39.659	43.844	40.445	49.445	8.711	7.214	9.649	7.976	8.655	35.691	34.099	29.995	32.587	39.585	458	376	307	615	1250	835	1337	1177	229	264	227	349	232	791	648	1008	928	1218	201	192	241
ncbi_105222673	0.467	0.34	0.606	0.401	0.608	0.833	0.63	0.925	0.599	0.759	1.028	0.815	0.822	1.08	0.549	1.02	1.263	1.512	0.598	0.855	0.801	0.73	0.566	0.78	1.463	1.064	0.934	3.174	20	12	23	16	26	34	25	37	19	28	31	26	26	33	13	34	42	54	20	33	29
ncbi_105222674	0	0	0	0.062	0	0	0	0.186	0	0	0	0.155	0	0	0	0	0	0	0	0	0	0	0	0.276	0	0	0	0	0	0	0	1	0	0	0	3	0	0	0	2	0	0	0	0	0	0	0	0	0
ncbi_105222675	65.381	71.049	67.262	69.643	67.453	66.1	61.222	83.172	65.689	66.383	65.418	72.293	68.73	60.69	58.151	65.337	63.72	69.837	70.147	70.308	71.526	65.947	67.959	73.823	77.811	79.181	74.546	75.517	2072	1858	1889	2054	2136	1996	1798	2461	1542	1812	1460	1706	1608	1372	1019	1611	1568	1845	1736	2007	1916
ncbi_105222676	238.603	202.531	218.378	231.273	226.457	231.964	228.23	230.403	243.822	271.897	245.256	271.879	249.659	275.156	262.142	277.683	259.916	253.157	262.769	262.626	269.719	254.632	251.854	262.874	272.401	258.67	247.016	252.343	2984	2072	2399	2680	2799	2763	2611	2690	2173	2800	2113	2443	2214	2360	1731	2588	2450	2544	2487	2866	2754
ncbi_105222677	3.09	2.651	3.147	3.496	3.01	3.587	3.245	3.631	3.913	4.698	5.125	3.745	4.778	6.248	7.615	7.169	6.725	6.133	5.217	4.705	5.046	3.665	3.901	8.644	7.137	7.722	7.593	7.761	113	80	102	119	110	125	110	124	106	148	132	102	129	163	154	204	191	187	149	155	156
ncbi_105222678	0.262	0.091	0.081	0.161	0.299	0.225	0.051	0.255	0.101	0.145	0.339	0.481	0.097	0.35	0.496	0.16	0.257	0.538	0.255	0.344	0.118	0.167	0.096	0.484	0.664	0.59	0.492	1.212	11	3	3	6	12	9	2	10	3	5	10	15	3	10	11	5	8	18	8	13	4
ncbi_105222679	2.127	1.426	1.877	1.921	2.42	2.26	2.03	1.996	3.501	3.634	3.126	3.378	3.543	2.9	4.081	4.085	5.389	3.371	3.053	2.697	1.95	2.817	2.466	4.649	3.109	3.639	3.944	3.479	282	152.41	225	246.88	331.09	294.89	254	273.2	349.9	419	307	334	346	284.21	299.69	426.06	564	381.27	320.94	343.29	237.47
ncbi_105222680	16.632	14.985	17.631	17.128	20.697	18.305	19.397	22.044	26.214	25.984	22.186	23.184	25.097	31.955	31.293	29.806	30.298	32.178	27.849	26.315	25.869	23.564	22.308	34.029	27.775	31.339	29.273	34.82	842	626	791	807	1047	883	910	1042	983	1133	791	874	938	1154	876	1174	1191	1358	1101	1200	1107
ncbi_105222681	26.331	28.811	27.232	31.33	28.731	31.871	27.445	36.705	34.579	39.008	31.211	32.048	38.583	49.237	56.868	52.696	55.054	55.047	32.282	31.175	35.396	32.218	41.36	54.64	55.502	61.359	54.89	53.676	587	530	538	650	640	677	567	764	571	749	490	532	635	783	701	914	953	1023	562	626	667
ncbi_105222682	14.675	14.905	13.836	18.362	16.335	15.2	13.355	16.333	16.191	14.324	14.745	13.379	14.273	13.267	12.82	16.547	15.791	16.868	17.173	15.441	14.914	16.05	14.854	14.765	15.27	15.609	17.704	15.798	383	321	320	446	426	378	323	398	313	322	271	260	275	247	185	336	320	367	350	363	329
ncbi_105222683	1.345	1.044	1.161	1.189	1.332	1.117	1.732	1.689	1.559	1.638	1.445	1.877	1.47	1.481	1.173	1.684	1.388	1.546	1.769	1.281	1.326	1.291	1.025	1.711	1.968	1.399	1.438	1.526	127	79	94	99	128	101	157	144	111	131	92	126	99	101	62	122	103	122	133	109	106
ncbi_105222684	0.439	0.197	0.477	0.678	0.137	0.161	0.289	0.142	0.022	0.06	0.097	0.138	0.162	0.048	0.031	0.088	0.044	0	0.044	0.057	0.04	0.224	0.044	0	0.089	0.089	0.062	0.051	27	10	26	38	8	9	16	8	1	3	4	6	7	2	1	4	2	0	2	3	2
ncbi_105222686	0	0	0	0	0.022	0	0	0	0	0	0	0	0	0	0	0	0	0	0	0	0	0	0	0	0	0	0	0	0	0	0	0	2	0	0	0	0	0	0	0	0	0	0	0	0	0	0	0	0
ncbi_105222687	0	0	0	0	0	0	0	0	0	0	0	0	0	0	0	0	0	0	0	0	0	0	0	0	0	0	0	0.041	0	0	0	0	0	0	0	0	0	0	0	0	0	0	0	0	0	0	0	0	0
ncbi_105222688	0.009	0	0	0.009	0.026	0.018	0.019	0.138	0.012	0	0	0	0	0	0.016	0	0.055	0.01	0.066	0	0	0.019	0.035	0	0	0.011	0	0.013	1	0	0	1	3	2	2	15	1	0	0	0	0	0	1	0	5	1	6	0	0
ncbi_105222689	27.985	99.87	53.225	273.945	86.764	65.114	31.084	59.939	554.205	713.745	205.042	220.419	506.168	73.486	123.845	86.264	111.388	142.33	506.989	750.217	465.774	668.801	553.261	92.775	85.327	87.471	61.938	78.243	1162	3078	1777	9805	3347	2410	1105	2194	16607	25103	5747	6512	15064	2210	2830	2720	3488	4929	16024	27000	15319
ncbi_105222691	0	0	0.289	0.275	0.769	0.717	0.553	0.732	1.153	0.2	0.849	0.519	0.463	0.239	0.463	0.22	0.33	0	0.686	0.895	0.303	1.065	2.874	1.223	0.446	0	0.311	0.255	0	0	3	3	9	8	6	8	10	2.02	7	4	4	2	3	2	3	0	6	9	3
ncbi_105222692	8.114	8.472	8.234	8.444	8.375	8.408	10.242	7.16	7.578	9.774	8.623	7.881	7.811	8.298	8.582	7.346	7.295	8.937	6.338	8.554	8.512	6.774	7.418	6.94	6.927	6.774	7.117	7.013	159	137	143	154	164	157	186	131	110	164.98	119	115	113	116	93	112	111	146	97	151	141
ncbi_105222693	4.414	4.887	5.719	4.626	6.49	6.349	5.234	5.603	5.665	5.125	4.411	4.757	4.872	4.049	5.717	4.973	6.668	6.538	5.095	6.474	7.286	4.87	3.888	5.071	3.035	4.681	4.098	8.223	81	74	93	79	119	111	89	96	77	81	57	65	66	53	58	71	95	100	73	107	113
ncbi_105222694	10.77	11.204	12.207	11.266	9.586	12.104	10.028	11.28	10.487	11.343	10.083	10.56	9.618	9.754	9.136	10.658	11.293	10.404	8.971	8.836	12.573	8.73	10.969	9.267	10.118	10.668	10.692	12.388	226	194	227	220	201	242	195	221	163	205	149	165	149	146	106	174	184	182	147	167	223
ncbi_105222695	3.144	3.316	2.986	2.576	2.852	3.893	3.075	3.682	4.977	3.65	5.138	4.222	4.136	3.868	4.335	3.197	4.806	5.1	4.75	5.298	4.361	5.179	4.719	3.373	3.582	3.356	2.852	3.649	139	121	117	106	126	164	126	152	163	139	160	139	135	122	106	110	165	188	164	211	163
ncbi_105222696	0	0.381	0	0.169	0.105	0.165	0.056	0.28	0.071	0.182	0.446	0.07	0.071	0	0.189	0.269	0.202	0.063	0.536	0.174	0.186	0.526	0.141	0.062	0	0.204	1.079	4.144	0	6	0	3	2	3	1	5	1	3	6	1	1	0	2	4	3	1	8	3	3
ncbi_105222697	5.601	4.958	5.825	6.727	6.622	5.734	5.215	9.704	6.376	6.025	6.277	5.863	6.174	4.195	4.817	5.399	4.561	5.072	6.61	7.895	8.283	8.434	7.059	6.322	5.734	4.395	5.161	5.866	204	149	188	228	241	199	176	330	172	189	161	159	166	109	97	153	129	154	188	259	255
ncbi_105222698	0.047	0	0	0.051	0	0.075	0	0.051	0	0	0	0	0	0	0	0	0	0	0	0	0	0	0.032	0	0.082	0.031	0	0	2	0	0	2	0	3	0	2	0	0	0	0	0	0	0	0	0	0	0	0	0
ncbi_105222699	0.054	0.065	0.091	0.144	0.027	0.056	0.029	0.689	0.036	0.031	0	0	0.036	0	0.097	0.069	0	0.032	0	0.06	0	0	0.072	0.064	0.047	0	0.098	0.04	2	2	3	5	1	2	1	24	1	1	0	0	1	0	2	2	0	1	0	2	0
ncbi_105222700	1.689	1.116	1.441	1.4	2.819	2.413	3.062	2.254	2.682	2.484	2.42	2.124	2.557	1.662	1.556	1.848	3.121	2.753	3.153	2.708	2.256	2.895	1.616	2.382	1.218	1.431	1.714	1.399	295.18	161	222	227	491	395	497	364	345.49	369	293	274	328	208	149	251	417	394	427	419	328
ncbi_105222701	0.299	0.378	0.205	2.218	0.91	0.666	0.266	4.64	0.123	0.121	0.074	0.209	0.317	0.073	0.282	0.2	0.033	0.14	0.083	0.202	0.092	0.073	0.052	0.015	0.068	0.034	0.142	0.078	23	24	14	159	70	49	19	334	7	8	4	12	18	4	12	12	2	9	5	14	6
ncbi_105222702	0.027	0	0.031	0	0	0	0	0.029	0	0	0	0	0.037	0.077	0.099	0	0	0	0	0.03	0	0.031	0	0	0.048	0	0	0	1	0	1	0	0	0	0	1	0	0	0	0	1	2	2	0	0	0	0	1	0
ncbi_105222703	0	0	0	0	0	0	0	0	0	0	0	0	0	0	0	0	0	0	0	0	0	0	0	0	0.065	0	0	0	0	0	0	0	0	0	0	0	0	0	0	0	0	0	0	0	0	0	0	0	0
ncbi_105222704	0	0.058	0.036	0.19	0.048	0.202	0.45	0.206	0	0.224	0.046	0.065	0.043	0.517	0.029	0	0	0.077	0.021	0	0	0	0.41	0	0.084	0.021	0	0	0	3	2	11	3	12	26	12	0	12	2	3	2	23	1	0	0	4	1	0	0
ncbi_105222705	0	1.029	0.762	2.316	0.327	3.268	3.9	3.405	0.029	0.632	0.526	0.029	0.206	41.512	2.323	4.17	4.683	18.231	0.112	0.048	0	0.219	1.846	0.104	2.084	2.976	0.502	0.878	0	39	31	99	15	143	166	146	1	25	17	1	7	1360	59	149	167	698	4	2	0
ncbi_105222707	0.029	0	0	0	0	0.031	0	0	0.039	0.135	0	0	0	0.041	0.105	0.037	0.038	0.07	0.037	0.032	0.103	0	0.039	0.174	0.152	0.038	0.035	0	1	0	0	0	0	1	0	0	1	4	0	0	0	1	2	1	1	2	1	1	3
ncbi_105222708	4.732	3.647	4.063	3.653	5.839	4.719	5.286	4.486	6.686	7.347	6.495	5.669	6.587	6.281	6.131	5.357	9.036	8.414	7.162	6.111	6.082	7.325	5.215	5.823	3.319	4.741	5.397	4.398	432	275	330	311	534	412	448	381	451	577	416	387	444	408	309	382	642	642	511	503	469
ncbi_105222709	6.59	5.744	6.702	5.311	7.062	6.908	6.814	9.179	5.777	7.83	6.697	7.092	6.213	14.131	16.149	15.919	15.325	12.887	6.686	4.92	5.3	5.294	4.414	13.518	14.171	12.608	11.86	11.966	358	254	318	263	389	353	356	473	238	365	268	297	252	550	485	678	674	586	294	253	253
ncbi_105222710	3.138	2.764	3.066	3.354	5.682	6.128	6.283	6.947	5.656	5.202	4.869	4.931	5.214	12.244	11.554	10.311	11.353	12.204	6.152	5.656	5.243	5.402	4.594	11.752	10.443	9.41	9.141	11.187	194	141	168	193	351	361	360	401	259	277	212	227	238	540	395	496	545	629	297	315	274
ncbi_105222711	54.741	58.923	53.061	55.28	47.623	55.919	58.664	52.933	37.237	39.947	42.976	43.236	38.637	42.164	43.413	48.579	41.645	42.911	38.877	43.476	45.049	39.379	45.047	50.315	51.604	46.374	49.776	58.573	1163	1033	999	1093	1011	1132	1155	1050	586	731	643	684	606	639	510	803	687	760	645	832	809
ncbi_105222712	8.153	8.491	10.566	8.795	8.032	8.223	7.836	7.982	5.891	6.619	5.02	5.86	6.557	8.081	7.2	7.696	7.711	6.877	6.933	6.152	7.234	5.728	7.245	8.359	8.258	7.461	7.686	8.184	256	220	294	257	252	246	228	234	137	179	111	137	152	181	125	188	188	180	170	174	192
ncbi_105222713	11.36	10.225	11.751	12.118	12.604	12.268	10.304	10.844	15.67	13.762	14.611	14.261	14.496	7.155	11.24	8.57	12.934	12.343	12.491	20.654	16.994	14.39	16.399	10.95	9.168	10.714	11.031	9.223	276	205	253	274	306	284	232	246	282	288	250	258	260	124	151	162	244	250	237	452	349
ncbi_105222714	54.448	46.198	51.063	46.634	52.859	49.748	54.533	50.358	36.618	40.081	36.177	36.916	37.979	50.987	57.513	46.71	51.125	56.257	41.458	39.962	39.877	39.222	32.962	53.505	49.011	47.853	52.726	51.028	2588	1812	2151	2064	2511	2253	2402	2235	1290	1642	1212	1308	1333	1729	1512	1728	1887	2229	1539	1711	1603
ncbi_105222715	0	0	0	0	0	0	0	0	0	0	0	0	0	0	0	0	0	0	0	0	0	0	0	0	0	0	0	0.078	0	0	0	0	0	0	0	0	0	0	0	0	0	0	0	0	0	0	0	0	0
ncbi_105222716	2.225	2.535	2.532	3.985	3.578	3.453	2.996	5.642	2.876	5.432	3.403	2.426	3.658	7.918	4.884	4.718	4.972	6.73	2.971	2.006	2.812	2.464	1.766	3.789	3.707	3.094	4.152	3.722	117	110	118	195	188	173	146	277	112	246	126	95	142	297	142	193	203	295	122	95	125
ncbi_105222717	9.348	11.671	10.777	12.305	10.286	12.146	9.738	12.959	13.876	13.061	12.469	11.575	10.853	18.947	13.832	15.239	15.426	19.271	14.095	13.702	14.027	12.204	12.365	12.214	14.577	13.114	13.496	13.844	231	238	236	283	254	286	223	299	254	278	217	213	198	334	189	293	296	397	272	305	293
ncbi_105222718	1.98	3.12	1.732	1.596	1.833	2.442	1.603	3.341	2.874	2.414	2.461	2.46	3.018	3.887	2.955	2.991	2.742	3.682	2.346	2.199	1.933	2.267	2.999	2.835	3.102	4.382	2.642	4.29	40	52	31	30	37	47	30	63	43	42	35	37	45	56	33	47	43	62	37	40	33
ncbi_105222719	2.371	2.338	1.995	2.893	3.097	3.206	2.212	2.755	3.473	4.06	5.536	3.13	4.355	3.099	3.925	4.442	4.555	2.941	3.088	3.168	4.374	3.906	3.408	3.452	2.378	2.877	3.119	3.422	59	48	44	67	77	76	51	64	64	87	97	58	80	55	54	86	88	61	60	71	92
ncbi_105222720	236.212	245.682	234.161	216.503	182.978	197.957	191.803	158.379	180.357	179.277	197.837	237.325	189.894	84.581	100.877	87.045	94.524	102.757	249.756	275.853	285.998	249.963	235.985	61.586	62.155	65.015	62.078	61.977	7024	6052	6149	5936	5437	5619	5315	4386	3977	4615	4148	5282	4205	1803	1665	2013	2178	2585	5836	7419	7197
ncbi_105222721	0	0	0	0	0	0.093	0.19	0.094	0	0	0	0	0	0.185	0	0	0.17	0.529	0	0	0	0.148	0.475	0	0.23	0.057	0	0	0	0	0	0	0	2	4	2	0	0	0	0	0	3	0	0	3	10	0	0	0
ncbi_105222723	8.761	6.849	9.347	7.695	8.494	9.301	8.834	10.753	10.381	11.868	9.327	12.286	10.586	16.86	16.618	15.231	17.195	17.636	11.4	11.001	11.053	10.561	10.413	17.777	16.192	13.958	18.026	18.098	495	320	468	405	481	494	462	567	434	579	374	516	445	683	522	672	757	834	505	560	525
ncbi_105222724	1.752	1.535	1.971	1.577	1.937	2.336	2.291	2.543	2.524	2.802	2.159	2.976	2.311	4.508	4.11	3.876	3.855	4.068	2.608	2.606	2.357	3.208	2.014	4.274	4.207	3.957	3.481	3.984	141	97	133	113	151	169	166	183	146	185	117	173	130	249	181	234	230	265	159	180	160
ncbi_105222725	0.027	0	0	0	0	0	0	0.169	0	0.457	0.026	0	0	0	0	0	0	0	0	0	0	0.088	0	0.452	0.521	0.103	0	0.118	0.34	0	0	0	0	0	0	2	0	5	0.23	0	0	0	0	0	0	0	0	0	0
ncbi_105222726	1.845	1.435	1.726	1.796	2.006	2.104	2.024	2.425	2.324	2.786	2.97	2.618	2.566	3.624	2.912	2.537	3.194	3.589	3.089	2.486	3.095	3.032	2.109	4.32	3.081	2.184	2.611	2.94	299	192	248	271	325	325	304	367	279	389	339	316	307	419	261	320	402	485	391	363	424
ncbi_105222727	0.284	0.224	0.405	0.223	0.264	0.253	0.374	0.153	0.19	0.299	0.32	0.39	0.278	0.158	0.253	0.185	0.289	0.27	0.21	0.268	0.185	0.451	0.193	0.304	0.236	0.239	0.254	0.328	51	33	65	38	48	44	62	26	26	47	41	52	37	21	26	26	42	42	30	44	28
ncbi_105222728	2.949	2.487	3.485	2.505	2.692	3.304	3.117	3.307	2.824	3.377	3.14	3.826	3.346	4.664	5.116	4.148	3.618	3.537	3.47	3.296	4.148	3.205	2.735	3.969	3.675	3.241	3.938	3.691	148	103	155	117	135	158	145	155	105	146	111	143	124	167	142	162	141	148	136	149	176
ncbi_105222729	0.163	0.277	0.111	0.386	0.457	0.377	0.282	0.315	0.264	0.493	0.232	0.132	0.442	0.366	0.059	0.294	0.168	0.352	0.209	0.326	0.386	0.438	0.264	0.39	0.057	0	0.356	0.195	5	7	3	11	14	11	8	9	6	13	5	3	10	8	1	7	4	9	5	9	10
ncbi_105222730	0.236	0.078	0.145	0.323	0.236	0.158	0.278	0.299	0.087	0.224	0.244	0.202	0.174	0.03	0.465	0.331	0.221	0.283	0.33	0.095	0.355	0.192	0.173	0.179	0.187	0.195	0.13	0.192	11	3	6	14	11	7	12	13	3	9	8	7	6	1	12	12	8	11	12	4	14
ncbi_105222731	0.465	0.762	0.656	0.633	0.502	0.428	0.446	0.848	0.849	1.211	0.877	0.94	0.98	0.234	0.578	0.437	0.39	0.666	1.069	0.925	1.144	1.262	0.801	0.325	0.144	0.323	0.442	1.804	28	38	35	35	30	24	25	47	38	63	37	42	43	10	19	20	18	33	50	49	58
ncbi_105222733	0.366	0.319	0.611	0.33	0.469	0.445	0.458	0.423	0.514	1.189	0.977	0.531	1.09	0.595	0.529	0.527	0.924	0.86	0.75	0.699	0.71	0.474	0.433	0.611	0.306	0.4	0.568	0.153	25	18	37	21	32	29	29	27	26	70	47	27	55	29	20	28	49	49	40	43	41
ncbi_105222734	1.138	1.144	1.485	1.419	1.592	1.168	0.973	1.924	1.811	1.892	2.735	2.227	2.289	1.816	2.634	2.317	2.477	2.2	1.885	2.477	1.263	2.037	1.948	2	2.936	1.772	1.857	2.86	68.87	57.09	79.6	79.91	96.25	67.34	54.56	108.66	81.16	98.58	116.52	100.35	102.26	78.38	88.12	109.07	116.37	110.94	89.06	134.96	64.6
ncbi_105222735	0.162	0.102	0.075	0.072	0.095	0.01	0.102	0.071	0.039	0.033	0.041	0.038	0.039	0.027	0.017	0.012	0	0	0.049	0.053	0.012	0.023	0	0.011	0.033	0	0.023	0	17	8.87	7	7	10	1	9.9	7	3	3	3	3	3	2	1	1	0	0	4	5	1.08
ncbi_105222736	0.089	0.058	0.039	0.074	0.041	0.072	0.074	0.037	0.093	0.056	0.078	0.037	0.065	0.01	0	0.009	0	0	0.097	0.061	0.081	0.092	0.046	0.008	0	0	0.017	0	13	7	5	10	6	10	10	5	10	7	8	4	7	1	0	1	0	0	11	8	10
ncbi_105222737	0	0	0.014	0.053	0	0	0	0	0.017	0	0	0	0.017	0.017	0	0.032	0.016	0	0.016	0.014	0	0	0	0	0	0	0	0	0	0	1	4	0	0	0	0	1	0	0	0	1	1	0	2	1	0	1	1	0
ncbi_105222738	23.169	18.218	17.443	15.279	17.806	17.411	15.23	15.154	21.823	19.425	20.995	26.506	20.555	17.653	24.309	22.504	23.278	21.47	20.157	21.284	23.016	20.427	18.902	23.041	20.129	25.597	23.722	22.828	655	425	437	402	503	469	399	400	457	473	418	558	429	356	380	495	511	506	445	542	550
ncbi_105222739	0.844	0.625	0.529	0.604	0.563	0.148	0.506	1.255	1.772	0.762	1.797	0.755	1.587	0.328	0.848	0.663	0.785	1.237	0.36	0.676	0.499	0.314	0.252	0.335	0.652	0.549	1.023	5.321	18	11	10	12	12	3	10	25	28	14	27	12	25	5	10	11	13	22	6	13	9
ncbi_105222741	0.136	0.11	0.085	0.456	0.152	0.238	0.327	0.698	0.245	0.317	0.258	0.366	0.246	0.467	0.329	0.545	0.663	0.581	0.291	0.353	0.34	0.305	0.571	0.452	0.448	0.335	0.294	0.43	9	6	5	28	10	15	20	43	12	18	12	18	12	22	12	28	34	32	15	21	19
ncbi_105222742	0	0	0	0	0	0	0.081	0	0	0	0	0	0	0	0	0	0	0	0.29	0	0	0	0	0	0	0	0	0	0	0	0	0	0	0	1	0	0	0	0	0	0	0	0	0	0	0	3	0	0
ncbi_105222743	0	0	0	0	0	0	0	0	0	0	0	0	0	0	0	0	0	0.074	0	0	0	0	0	0	0	0.08	0	0	0	0	0	0	0	0	0	0	0	0	0	0	0	0	0	0	0	1	0	0	0
ncbi_105222744	6.648	6.714	7.03	8.731	7.146	8.967	8.423	8.808	8.743	10.32	9.72	8.928	10.673	9.355	8.995	10.191	10.592	10.397	11.352	11.181	12.905	10.754	11.17	9.371	9.084	9.743	9.466	8.755	270	225	253	330	290	347	317	334	263	361	278	270	320	271	202	322	334	352	360	409	443
ncbi_105222745	3.743	4.855	4.71	8.728	6.515	7.44	6.454	10.97	19.701	17.636	13.72	8.955	17.544	39.747	32.445	25.569	30.481	40.237	16.82	14.455	9.904	20.425	17.892	29.604	26.58	34.84	28.174	25.057	103.17	110.42	115.04	223.87	179.44	195.4	164.84	282.31	402.21	418.67	266.31	183.79	356.99	781.48	494.47	548.3	652.35	924.5	362.03	358.86	230.74
ncbi_105222746	3.831	4.053	4.199	4.711	6.248	4.389	4.888	5.792	5.063	4.963	6.101	5.543	6.94	6.697	7.591	6.848	7.192	8.049	5.466	6.888	6.085	5.903	5.305	6.536	6.645	6.672	6.031	6.419	237.83	207.58	230.96	272.13	387.56	259.6	281.16	335.69	232.79	265.33	266.69	256.21	318.01	296.52	260.53	330.7	346.65	416.5	264.97	385.14	319.26
ncbi_105222747	11.786	10.978	12.541	13.733	11.925	11.654	12.998	12.538	14.111	12.963	13.076	13.725	13.73	17.614	17.453	18.987	19.339	20.417	11.957	14.66	15.265	12.376	15.523	19.76	20.129	22.413	18.676	21.044	338	260	319	366	342	318	344	336	300	320	264	293	290	360	277	424	431	488	268	379	369
ncbi_105222748	0.146	0.177	0.495	0.314	0.342	0.205	0.421	0.313	0.527	0.736	0.623	0.196	0.528	0.205	0.529	0.313	0.314	0.585	0.375	0.108	0.288	0.872	0.459	0.407	0.085	0	0.414	0.364	3	3	9	6	7	4	8	6	8	13	9	3	8	3	6	5	5	10	6	2	5
ncbi_105222749	4.377	3.276	3.225	3.431	3.917	4.107	5.057	4.66	6.013	5.799	6.398	7.607	5.441	6.28	7.078	5.427	6.433	6.023	7.913	6.46	5.909	6.73	5.753	5.56	5.959	5.63	5.714	6.462	170	105	111	124	152	152	182	169	173	194	175	220	156	174	152	164	194	195	240	226	194
ncbi_105222750	5.979	7.29	7.56	6.967	7.498	7.56	6.258	8.256	6.468	7.486	5.984	8.562	8.148	7.928	8.208	9.444	8.164	8.598	7.38	8.278	9.886	7.604	9.842	9.11	8.713	7.782	9.741	9.632	166	167	186	180	208	200	161	214	133	179	117	177	167	157	126	204	176	199	160	207	232
ncbi_105222751	0.635	1.368	1.035	1.592	2.683	1.629	0.991	2.117	0.571	1.638	1.002	0.948	0.956	0.495	0.511	0.816	0.273	1.016	1.084	2.193	1.002	0.867	1.045	1.852	0.86	1.653	1.283	2.741	9	16	13	21	38	22	13	28	6	20	10	10	10	5	4	9	3	12	12	28	12
ncbi_105222752	0.047	0.095	0.106	0.101	0.063	0.132	0.135	0.034	0.275	0.237	0.045	0.021	0.212	0.154	0.284	0.081	0.263	0.132	0.241	0.366	0.39	0.158	0.084	0.131	0.191	0	0.171	0.234	3	5	6	6	4	8	8	2	13	13	2	1	10	7	10	4	13	7	12	21	21
ncbi_105222753	3.585	2.896	3.398	3.646	3.014	3.812	4.023	4.966	4.194	5.438	3.936	5.649	4.661	3.082	5.186	3.87	4.801	5.734	5.509	3.821	5.824	4.164	6.498	3.364	3.909	4.355	3.304	3.427	75	50	63	71	63	76	78	97	65	98	58	88	72	46	60	63	78	100	90	72	103
ncbi_105222754	11.312	11.258	9.646	13.556	11.671	10.742	9.278	12.168	10.409	10.269	8.426	12.01	10.241	11.019	9.112	9.535	11.029	13.597	9.881	9.932	10.461	10.384	10.181	9.321	11.362	10.421	11.685	13.288	229	188	173	255	236	207	174	230	156	179	120	181	153	159	102	150	173	229	156	181	179
ncbi_105222755	28.096	28.698	29.31	30.128	36.037	34.662	31.123	37.277	30.422	29.824	32.731	33.804	31.766	31.268	31.109	35.596	37.882	37.693	32.087	28.773	35.003	29.654	34.346	34.888	33.827	34.478	32.613	27.753	490	413	453	489	628	576	503	607	393	448	402	439	409	389	300	483	513	548	437	452	516
ncbi_105222756	49.521	52.152	52.088	56.263	53.776	53.661	46.694	52.481	49.087	54.307	53.378	49.91	49.315	45.529	40.242	45.759	51.216	51.908	53.169	52.508	51.081	49.34	53.595	43.265	39.135	36.108	43.579	36.283	1046	909	975	1106	1135	1080	914	1035	768	988	794	785	769	686	470	752	840	914	877	999	912
ncbi_105222757	71.734	76.677	76.795	93.066	67.699	70.608	67.395	73.984	89.007	77.352	80.734	68.34	86.094	105.832	115.316	118.834	141.549	149.938	81.129	89.984	73.453	78.894	75.321	128.883	113.738	126.665	119.315	110.582	1755	1548	1665	2119	1655	1646	1528	1690	1613	1630	1391	1245	1555	1847	1560	2262	2689	3058	1550	1983	1519
ncbi_105222758	9.641	8.297	9.718	10.079	11.661	10.859	11.397	12.266	11.834	13.065	11.75	11.999	12.914	17.561	16.436	16.476	17.438	16.85	12.031	11.743	12.314	12.552	10.25	17.015	17.072	17.064	17.855	17.912	628	446	561	611	759	674	688	746	571	733	539	582	621	816	592	835	882	915	612	689	678
ncbi_105222759	6.025	8.492	8.245	8.816	9.023	9.283	7.793	9.702	9.634	11.063	9.648	9.87	9.319	10.363	9.042	10.765	12.327	11.841	11.6	11.812	9.302	11.026	11.216	9.38	8.329	11.123	10.053	8.937	141	164	171	192	211	207	169	212	167	223	159	172	161	173	117	196	224	231	212	249	184
ncbi_105222760	89.49	104.097	88.516	112.184	88.362	87.058	86.434	102.256	55.435	56.225	56.216	59.842	65.099	61.823	70.265	71.355	62.961	74.769	65.08	68.585	69.71	64.481	76.341	70.188	70.497	83.64	80.504	80.598	972	933	852	1134	959	901	870	1037	446	526	430	484	522	479	422	603	531	677	552	671	640
ncbi_105222762	77.731	55.109	70.708	72.727	83.877	73.531	77.459	62.156	54.076	53.104	42.611	51.129	44.05	51.333	57.617	61.167	62.652	55.661	53.155	59.145	58.648	59.213	51.248	51.572	49.001	55.746	51.302	51.346	588	344	474	512	634	530	543	439	303	346	227	288	246	277	241	360	368	351	314	403	375
ncbi_105222763	0.027	0	0.045	0.057	0.013	0.028	0.029	0.043	0.036	0.015	0	0.018	0	0.037	0.072	0	0	0.064	0.136	0.015	0	0.015	0	0.016	0.046	0	0	0	2	0	3	4	1	2	2	3	2	1	0	1	0	2	3	0	0	4	8	1	0
ncbi_105222764	129.224	129.13	142.584	131.957	164.126	178.373	152.166	160.926	113.437	108.177	108.391	112.902	117.886	122.322	134.837	139.647	152.119	151.464	133.479	121.128	145.448	135.751	135.651	139.344	115.49	131.694	131.379	130.693	2839	2341	2776	2698	3603	3734	3098	3301	1846	2047	1677	1847	1912	1917	1638	2387	2595	2774	2290	2397	2701
ncbi_105222765	3.577	2.771	2.977	4.536	5.046	5.292	3.29	7.599	6.808	5.446	4.163	4.882	5.321	6	5.62	4.898	7.098	5.486	5.932	7.226	6.451	6.549	8.208	4.897	7.755	5.418	5.333	9.197	61	39	45	72	86	86	52	121	86	80	50	62	67	73	53	65	94	78	79	111	93
ncbi_105222766	21.571	31.217	31.449	62.531	65.154	57.811	25.391	210.073	18.333	13.879	17.741	17.118	15.499	17.077	15.182	18.312	18.608	20.494	22.018	17.74	19.594	22.793	19.159	16.925	18.884	15.944	19.141	20.709	552	639	694	1428	1613	1375	581	4885	351	311	305	320	280	311	214	354	379	440	429	392	423
ncbi_105222767	3.865	2.872	4.55	3.475	3.925	4.351	4.251	4.148	6.137	5.838	5.814	5.205	5.927	4.446	5.338	4.602	6.471	5.66	6.897	7.194	6.392	6.129	5.877	5.093	4.707	4.357	4.598	4.898	140	89	142	115	153	148	139	141	161	177	145	137	155	116	107	133	180	183	204	233	208
ncbi_105222768	1367.7	1560.22	1534.1	1555.36	1537.35	1631.52	1660.35	1542.75	897.25	976.994	971.009	1021.23	952.353	1029.67	888.761	954.177	862.481	1038.9	932.319	1075.61	1100.94	1059.77	1061.44	804.264	844.464	795.612	791.337	880.688	40778	38376	40534	43151	45810	46355	45891	42964	19854	25129	20432	22712	21012	21951	14703	22189	20026	25880	21725	28930	27789
ncbi_105222769	0.692	0.871	1.024	1.042	1.898	0.767	0.447	2.838	1.608	1.645	0.633	2.106	1.04	1.933	1.115	0.887	2.369	1.542	1.121	1.585	2.771	1.111	1.721	0.587	2.577	1.674	2.464	0.856	20	19	24	30	51	21	13	76	34	40	14	44	22	39	18	19	52	40	24	42	67
ncbi_105222770	55.879	57.221	55.362	51.578	52.787	60.094	52.394	48.5	35.76	37.385	40.556	37.181	35.318	43.009	46.988	40.854	38.266	38.848	38.462	36.158	43.054	36.123	39.5	50.672	44.894	44.907	44.917	47.141	1213	1025	1065	1042	1145	1243	1054	983	575	699	620	601	566	666	564	690	645	703	652	707	790
ncbi_105222771	4.478	2.865	3.447	4.002	5.089	5.161	4.877	4.527	7.175	6.608	6.715	8.121	7.199	8.448	9.688	7.342	7.357	8.082	8.869	7.805	8.664	8.882	7.013	6.565	7.865	6.836	6.852	8.19	214	113	146	178	243	235	216	202	254	272	226	289	254	288	256	273	273	322	331	336	350
ncbi_105222772	16.578	13.336	14.443	15.443	17.453	18.509	17.238	21.669	25.015	23.885	23.519	24.608	22.61	26.369	30.522	25.282	28.474	31.312	28.217	27.068	27.848	26.83	21.105	25.621	24.739	24.373	25.892	25.145	746	496	578	650	786	792	720	910	835	928	748	826	755	849	757	886	997	1172	995	1098	1058
ncbi_105222773	3.74	3.044	3.099	3.188	3.785	2.433	3.381	4.627	5.273	5.112	5.15	4.189	4.561	7.816	5.791	4.878	6.683	7.197	5.656	5.301	5.094	5.272	4.217	6.24	5.452	4.347	5.44	5.587	271	182	199	215	274	168	227	313	283	319	264	226	244	404	232	275	376	435	320	346	312
ncbi_105222774	0.147	0.192	0.428	0.36	0.666	0.571	0.397	1.094	3.497	2.674	2.507	0.851	2.535	2.57	2.345	2.012	3.275	4.132	1.409	1.373	1.608	2.027	1.148	3.282	1.369	2.366	3.136	1.966	13	14	26	27	53	40	32	69	199	184	142	53	160	155	101	128	208	276	95	108	100
ncbi_105222775	0	0	0	0	0	0	0	0	0	0	0	0	0	0	0.028	0	0.421	0	0	0	0	0	0	0	0	0	0.34	3.087	0	0	0	0	0	0	0	0	0	0	0	0	0	0	1	0	21	0	0	0	0
ncbi_105222776	0	0	0	0	0	0	0	0	0	0	0	0	0	0	0	0	0	0	0	0	0	0	0	0	0	0	0	0	0	0	0	0	0	0	0	0	0	0	0	0	0	0	0	0	0	0	0	0	0
ncbi_105222777	0	0	0	0	0	0	0	0	0	0	0	0	0	0	0	0	0	0	0	0	0	0	0	0	0	0.069	0	0	0	0	0	0	0	0	0	0	0	0	0	0	0	0	0	0	0	0	0	0	0
ncbi_105222778	28.245	32.451	28.868	30.174	38.214	33.347	31.299	36.417	35.638	30.081	33.936	40.192	38.258	33.808	33.398	37.419	34.276	31.796	43.055	37.447	47.038	37.252	44.38	34.085	31.665	45.88	38.93	36.352	520	493	471	517	703	585	534	626	486	477	440	551	520	444	340	536	490	488	619	621	732
ncbi_105222779	0	0	0	0	0	0	0	0	0	0	0	0	0	0	0	0	0	0	0	0	0	0	0	0	0	0	0	0	0	0	0	0	0	0	0	0	0	0	0	0	0	0	0	0	0	0	0	0	0
ncbi_105222780	5.083	4.919	5.565	6.155	5.657	4.738	4.503	6.298	6.607	5.417	5.225	5.196	6.064	6.328	5.351	6.777	6.254	6.644	5.878	5.686	5.116	5.932	5.209	6.2	5.81	6.122	5.659	6.121	134	107	130	151	149	119	110	155	129	123	97	102	118	119	78	139	128	146	121	135	114
ncbi_105222781	0	0	0.193	0.075	0	0.108	0.074	0.15	0.096	0.239	0	0	0	0.192	0.124	0	0.136	0	0	0.077	0.041	0.115	0.143	0.166	0.06	0.045	0.208	0.053	0	0	5	2.03	0	3	2	4.09	2.08	6	0	0	0	4	2	0	3.08	0	0	2.02	1.02
ncbi_105222782	4.106	3.011	3.349	2.817	3.004	3.368	3.24	3.138	3.35	3.285	3.577	4.124	4.067	3.289	4.306	3.637	3.374	4.222	5.17	3.945	3.633	4.009	4.315	3.415	3.843	4.176	3.348	5.102	119	72	86	75.97	87	93	87	84.91	71.92	82	73	89	87	68	69	82	75.92	102	117	102.98	88.98
ncbi_105222783	122.252	125.064	119.68	187.549	180.247	182.48	190.291	196.532	158.784	166.8	145.728	157.187	164.511	204.367	184.353	186.845	183.698	189.237	153.955	168.515	154.618	147.47	171.885	201.003	206.192	210.973	222.667	202.08	3379	2850	2930	4822	4973	4799	4871	5067	3242	3967	2832	3231	3349	4024	2813	4008	3937	4350	3316	4187	3606
ncbi_105222785	5.305	5.824	5.141	7.98	6.621	6.026	7.947	5.949	7.162	5.579	7.622	6.789	7.101	8.399	6.208	4.893	7.957	4.567	7.113	9.008	7.679	8.017	10.081	5.733	4.453	5.442	5.45	5.594	85	77	73	119	106	92	118	89	85	77	86	81	84	96	55	61	99	61	89	130	104
ncbi_105222786	0.35	4.667	3.793	19.11	1.752	11.317	13.449	15.149	0.756	2.764	3.281	0.282	0.948	45.152	2.533	1.44	2.976	25.366	1.524	0.233	0.166	1.251	5.184	0.167	4.021	2.461	0.934	1.674	5	55	48	254	25	154	178	202	8	34	33	3	10	460	20	16	33	302	17	3	2
ncbi_105222787	16.18	14.645	17.59	16.204	21.833	19.095	20.474	19.704	14.829	16.644	15.021	16.774	16.713	17.226	20.141	20.34	21.274	18.394	16.884	15.896	16.379	16.504	15.469	18.637	19.263	18.548	18.863	19.166	956	714	921	891	1289	1075	1121	1087	649	847	625	738	729	726	658	935	976	906	779	846	818
ncbi_105222788	0.152	0.082	0.096	0.327	0.254	0.32	0.311	0.562	0.366	0.295	0.168	0.205	0.436	0.332	0.214	0.065	0.545	0.264	0.195	0.15	0.24	0.17	0.091	0.141	0.206	0.11	0.082	0.126	9	4	5	18	15	18	17	31	16	15	7	9	19	14	7	3	25	13	9	8	12
ncbi_105222789	6.136	5.635	5.634	6.266	6.446	7.72	5.552	7.307	9.108	8.408	8.551	9.623	9.499	8.816	7.169	7.299	7.805	8.001	11.47	10.451	9.965	8.813	8.824	8.503	7.76	6.399	8.135	9.281	161	122	131	153	169	193	135	179	177	190	158	188	184	165	104	149	159	175	235	247	221
ncbi_105222790	37.702	25.746	19.03	39.361	29.471	25.238	22.816	48.292	68.3	63.943	73.069	78.957	64.388	61.137	80.622	86.11	86.151	86.601	78.617	76.698	97.042	86.161	90.731	73.486	72.082	84.147	72.786	72.914	740	417	331	719	578	472	415	885	993	1081	1010	1154	933	856	875	1315	1313	1417	1205	1356	1610
ncbi_105222791	4.587	8.818	5.414	15.411	20.58	19.423	2.845	91.204	9.467	9.244	5.915	4.744	11.285	17.518	7.629	4.676	2.852	6.831	5.267	13.23	10.979	11.367	15.544	14.154	34.868	12.559	14.835	13.391	87	138	91	272	390	351	50	1615	133	151	79	67	158	237	80	69	42	108	78	226	176
ncbi_105222792	0	0.131	0	0.101	0.036	0.151	0.039	0.705	0	0	0	0.048	0	0.152	0	0	0	0	0	0	0.043	0	0.146	0.075	0.125	0.094	0.044	0	0	3	0	3	1	4	1	21	0	0	0	1	0	3	0	0	0	0	0	0	1
ncbi_105222793	0.049	0.09	0.028	0	0	0	0.027	0.026	0	0.057	0	0	0	0.035	0	0.032	0	0.059	0	0	0	0.028	0	0	0	0.032	0	0	2	3	1	0	0	0	1	1	0	2	0	0	0	1	0	1	0	2	0	0	0
ncbi_105222794	42.455	29.409	34.6	40.141	42.513	41.205	46.009	42.748	27.688	26.397	23.596	31.285	25.301	44.602	62.43	61.636	55.306	48.436	28.031	31.817	31.959	26.332	25.319	71.437	59.168	47.22	59.141	56.241	2852	1621	2069	2506	2895	2631	2894	2708	1389	1570	1126	1574	1267	2197	2358	3234	2956	2768	1476	1945	1821
ncbi_105222795	284.605	257.973	193.537	223.773	22.35	16.857	18.282	60.092	76.043	68.717	100.604	96.77	74.509	317.545	247.903	289.019	164.634	189.111	75.933	53.007	68.72	62.794	96.996	348.468	272.242	376.288	231.215	412.022	2587	1935	1559	1893	203	146	154	510	512	538	644	655	500	2059	1246	2044	1162	1433	539	434	528
ncbi_105222797	0.061	0.073	0.137	0.195	0.182	0.572	0	0.454	0.245	0	0.43	0.163	0.082	0	0	0	0.312	0.073	0.155	0.202	0	0.135	0	0.072	0	0.079	0.147	0.995	1	1	2	3	3	9	0	7	3	0	5	2	1	0	0	0	4	1	2	3	0
ncbi_105222799	0.517	0.588	1.423	1.425	1.23	0.475	0.384	0.623	0.611	0.3	1.424	0.608	1.665	0.861	1.521	0.665	0.583	1.047	0.87	0.431	0.497	0.722	1.741	0.81	1.013	1.473	0.784	1.401	16	15	39	41	38	14	11	18	14	8	31	14	38	19	26	16	14	27	21	12	13
ncbi_105222800	9.207	8.445	8.094	11.916	10.792	13.133	11.417	10.569	9.752	10.453	10.979	13.116	9.715	13.264	11.959	13.403	11.726	10.923	12.833	13.554	12.999	11.534	13.01	13.715	12.924	11.983	13.695	14.21	181	137	141	218	212	246	208	194	142	177	152	192	141	186	130	205	179	179	197	240	216
ncbi_105222801	4.044	4.984	6.11	5.745	7.888	5.323	5.991	6.827	8.976	5.252	8.857	3.866	6.87	4.132	7.065	8.457	5.649	5.755	5.968	6.468	7.784	8.115	6.181	5.888	6.202	7.404	4.489	3.891	59	60	79	78	115	74	81	93	97	66	91	42	74	43	57	96	64	70	68	85	96
ncbi_105222802	7.471	7.825	5.531	7.265	8.526	10.041	7.405	15.062	16.613	19.703	19.106	16.435	17.309	10.379	14.184	14.73	9.317	12.044	14.502	16.739	19.157	17.748	20.978	12.987	13.59	11.264	12.382	11.616	221	191	145	200	252	283	203	416	364	502	398	362	378	219	232	339	214	297	335	446	479
ncbi_105222803	10.465	9.543	11.218	10.204	12.227	13.124	10.813	12.721	10.949	10.661	11.219	11.981	14.99	15.844	14.525	12.273	15.094	15.409	12.53	13.651	15.228	14.086	12.185	17.479	13.203	15.118	16.403	16.767	400	301	380	363	467	478	383	454	310	351	302	341	423	432	307	365	448	491	374	470	492
ncbi_105222804	0	0	0	0	0	0	0	0	0.199	0.112	0.024	0.053	0.062	0	0	0	0	0	0.051	0.151	0.06	0.12	0.084	0	0.01	0	0	0.008	0	0	0	0	0	0	0	0	26	17	3	7	8	0	0	0	0	0	7	24	9
ncbi_105222805	10.012	8.631	8.549	8.267	10.742	10.772	10.314	10.471	13.267	15.563	14.407	18.453	12.97	28.47	30.167	27.398	23.645	24.725	17.617	19.32	19.138	16.681	16.619	32.887	28.385	25.93	31.862	34.731	596	424	451	458	639	611	569	582	585	798	604	818	570	1209	993	1269	1093	1227	819	1036	963
ncbi_105222806	7.375	5.515	6.446	7.774	8.55	8.608	7.666	8.486	6.475	5.795	4.988	4.817	5.615	5.222	6.467	6.811	7.287	6.005	5.063	5.678	5.171	5.098	4.121	6.158	4.398	4.174	4.681	5.154	846	529	651	831	971	927	855	926	553	553	396	422	446	421	385	598	616	563	460	601	507
ncbi_105222807	11.999	13.851	13.657	13.727	14.596	15.144	12.948	10.137	11.591	11.949	11.75	10.696	12.05	11.891	13.75	13.428	11.59	12.222	12.451	11.541	14.318	9.879	13.506	10.86	8.55	8.683	11.039	11.126	232	221	234	247	282	279	232	183	166	199	160	154	172	164	147	202	174	197	188	201	234
ncbi_105222808	37.626	42.586	39.149	42.398	41.078	38.205	35.153	86.614	18.141	18.438	20.527	19.96	19.195	37.618	22.461	15.649	22.55	30.09	20.023	18.535	20.474	17.466	19.787	14.768	17.22	19.026	16.939	17.824	924	863	852	969	1008	894	800	1986	330	390	355	365	348	659	305	299	430	616	384	410	425
ncbi_105222809	0.012	0.044	0.007	0.167	0.047	0.025	0.097	0.04	0.016	0.021	0.111	0.059	0.082	0.24	0.084	0.022	0.132	0.332	0.055	0	0.014	0.02	0.016	0.038	0.015	0.016	0.044	0.072	2	6	1	25	7	4	14	5	2	3	13	7	10	25	6	2	17	46	6	0	2
ncbi_105222810	0.439	16.369	32.96	88.683	11.938	76.681	38.796	133.678	0	0.713	2.117	0.353	5.228	13.541	1.586	0.676	1.017	7.471	2.583	0	0	0.098	6.14	0.105	0.153	0.342	0	0.131	5	154	333	940.94	136	833	409.89	1422.96	0	7	17	3	44	110.12	10	6	9	71	23	0	0
ncbi_105222811	2.717	3.671	4.675	5.266	6.42	6.966	3.99	3.197	1.203	1.396	1.455	1.735	1.147	5.059	2.014	3.149	3.328	3.527	1.711	1.039	0.738	1.642	0.66	2.232	2.248	1.739	2.485	2.729	61	68	93	110	144	149	83	67	20	27	23	29	19	81	25	55	58	66	30	21	14
ncbi_105222812	40.837	38.313	38.412	37.607	46.951	44.994	43.841	42.615	40.297	45.709	45.786	50.177	47.773	57.08	58.422	62.03	59.147	51.321	48.767	49.624	51.5	50.163	45.781	66.007	63.511	57.826	64.738	65.747	1364	1056	1137	1169	1567	1432	1357	1329	997	1315	1077	1248	1178	1360	1079	1612	1534	1429	1272	1493	1454
ncbi_105222813	4.732	4.352	3.364	4.462	4.949	4.405	5.012	6.567	4.268	4.615	4.275	4.607	4.851	6.254	5.922	4.749	5.6	6.038	4.487	3.907	4.358	5.144	5.143	5.895	6.204	4.618	5.913	5.775	216	157	132	193	231	192	219	297	139	186	146	157	175	218	151	173	209	246	170	172	180
ncbi_105222814	102.128	118.191	116.271	118.643	143.196	153.283	137.188	139.55	124.166	125.524	118.356	130.783	124.192	137.73	167.718	168.636	171.133	158.711	135.504	131.144	154.713	139.066	141.791	155.96	144.633	145.203	154.762	145.699	2132	2036	2151	2305	2987	3049	2654	2720	1920	2257	1740	2033	1914	2051	1936	2739	2774	2762	2209	2466	2730
ncbi_105222816	233.417	198.208	227.202	192.922	226.765	230.725	237.634	223.444	165.036	159.937	169.78	189.375	169.5	182.793	163.191	143.655	169.07	173.141	203.213	186.344	210.043	179.54	168.522	144.441	137.435	129.201	144.302	140.842	11317	7930	9762	8705	10986	10659	10677	10115	5927	6679	5797	6837	6067	6322	4375	5419	6365	6998	7694	8138	8608
ncbi_105222817	19.818	19.116	19.265	16.922	16.132	20.481	20.308	17.681	18.754	18.232	18.672	23.267	21.872	20.251	20.648	19.673	22.156	18.966	22.58	21.49	25.381	20.37	21.27	18.916	19.877	17.698	17.653	20.603	677	531	579	538	554	664	641	558	471	535	446	584	549	490	388	522	589	536	602	662	728
ncbi_105222818	26.774	22.819	24.788	27.813	29.213	29.002	26.958	31.412	28.932	31.112	31.728	29.302	30.752	34.401	33.711	32.343	39.517	36.032	32.232	32.114	31.937	33.993	29.547	34.09	31.078	33.225	30.448	31.609	1092	768	896	1055	1190	1126	1018	1196	873	1092	911	890	926	1001	760	1026	1251	1225	1027	1179	1101
ncbi_105222819	0.117	0	0	0	0.047	0.025	0	0.05	0.253	0	0.066	0	0.032	0.164	0.042	0.15	0.121	0.112	0.09	0	0	0.131	0.032	0.112	0.041	0.152	0.028	0.245	5	0	0	0	2	1	0	2	8	0	2	0	1	5	1	5	4	4	3	0	0
ncbi_105222820	118.077	117.314	108.856	148.311	93.409	88.314	89.044	109.335	173.617	166.496	177.862	181.948	172.389	63.175	59.556	76.039	85.786	81.667	181.675	207.667	184.78	177.005	167.62	60.933	62.963	58.937	67.301	56.934	3159	2584	2584	3689	2503	2261	2207	2730	3451	3845	3358	3624	3419	1210	884	1593	1784	1825	3793	4993	4167
ncbi_105222821	3.894	2.905	3.47	3.644	4.739	4.283	4	4.746	5.683	5.905	5.928	6.313	5.734	6.557	7.296	6.868	8.072	7.771	6.918	6.452	5.547	5.773	5.005	7.394	5.718	5.631	6.197	6.376	333	205	263	290	405	349	317	379	360	435	357	402	362	400	345	457	536	554	462	497	401
ncbi_105222822	5.375	4.506	5.414	4.761	4.41	4.863	4.518	5.271	6.561	7.507	7.092	5.531	6.192	5.254	5.363	5.108	7.452	6.487	8.201	7.179	6.627	7.384	6.348	5.46	3.584	4.315	5.594	4.368	261	173	233	209	214	225	201	239	236	314	242	200	222	182	144	193	281	261	311	314	272
ncbi_105222823	1763.34	2030.41	1870.95	2061.06	1606.5	1702.03	1764.28	1997.49	1271.02	1200.41	1281.2	1385.42	1366.6	1232.41	1187.11	1218.46	1107.11	1160.24	1481.14	1509.98	1426.51	1451.82	1474.36	1387.13	1568.62	1541.48	1617.24	1502.17	39935	37945	37550	43441	36355	36729	37028	42238	21322	23416	20434	23364	22849	19910	14866	21470	19469	21905	26195	30803	27308
ncbi_105222824	5.388	3.836	5.742	6.57	8.173	6.488	5.079	19.683	10.211	10.124	9.912	9.121	9.441	11.519	10.69	8.41	9.948	11.696	11.24	11.248	10.531	11.037	9.824	9.523	10.566	7.864	9.957	7.656	299	175	278	348	462	348	267	1075	433	496	398	389	404	468	333	372	447	555	502	581	499
ncbi_105222825	0.875	0.666	0.649	1.235	0.875	0.905	0.58	1.82	1.417	1.669	2.2	1.443	1.625	1.016	1.04	1.365	2.092	1.754	1.664	1.679	1.212	2.038	1.598	1.193	0.87	1.187	0.955	1.942	70	44	46	92	70	69	43	136	84	115	124	86	96	58	46	85	130	117	104	121	82
ncbi_105222826	40.844	36.009	33.425	43.784	36.77	39.992	36.345	52.662	74.38	71.337	69.809	67.951	64.402	48.46	48.201	59.461	53.813	53.865	57.276	65.679	60.939	60.579	53.434	47.408	50.282	40.008	42.494	44.896	1945	1410	1405	1935	1750	1813	1603	2338	2622	2924	2337	2404	2263	1644	1269	2202	1985	2135	2129	2818	2451
ncbi_105222829	2.135	1.478	1.401	1.919	2.093	2.537	2.186	2.636	2.558	3.439	3	2.457	2.921	2.321	2.324	3.219	1.992	2.404	2.929	3.337	2.345	3.674	2.961	2.728	2.767	2.665	2.272	2.766	98	56	57	82	96	111	93	113	87	136	97	84	99	76	59	115	71	92	105	138	91
ncbi_105222830	47.006	45.613	45.273	55.419	59.688	54.677	55.178	67.611	52.653	53.921	52.68	54.072	56.384	65.003	65.437	64.719	63.684	67.162	55.475	59.629	55.706	56.407	50.026	65.534	60.265	60.035	62.639	62.68	1500	1204	1305	1661	1907	1671	1634	2031	1254	1486	1192	1282	1332	1454	1156	1608	1576	1791	1403	1713	1497
ncbi_105222832	3.333	2.088	2.603	2.976	2.33	1.862	2.563	2.196	3.216	2.945	3.206	3.312	2.784	1.699	2.237	2.02	3.144	2.341	2.472	3.032	2.563	3.003	2.389	2.298	1.492	1.807	1.803	1.405	659	346	457	552	464	355	472	408	468	501	447	488	409	243	246	313	483	389	385	547	432
ncbi_105222833	7.199	6.649	5.84	7.537	9.272	8.57	9.574	8.955	18.609	19.08	19.29	17.961	18.618	19.593	19.08	16.973	19.064	18.588	21.589	18.066	19.186	23.137	16.115	21.785	24.133	19.251	18.247	21.592	635	462	450	612	806	701	772	731	1210	1445	1199	1168	1213	1229	925	1163	1304	1352	1476	1422	1425
ncbi_105222834	0.227	3.47	20.689	29.059	5.458	25.584	31.935	32.571	0.273	0.663	8.648	0.338	2.417	692.013	124.951	0.259	132.555	312.32	4.24	0	0.04	1.088	5.014	0.681	48.639	75.927	0.122	12.647	6.75	85.27	546.02	805.38	162.41	725.97	881.34	905.65	6.02	17.01	181.38	7.49	53.15	14701	2057.58	6	3065.23	7753.69	98.61	0	1
ncbi_105222835	0	0	0	0	0	0	0.023	0.023	0	0	0.03	0	0.028	0	0	0	0.054	0	0.027	0.023	0.025	0.047	0	0.075	0	0	0.102	0	0	0	0	0	0	0	1	1	0	0	1	0	1	0	0	0	2	0	1	1	1
ncbi_105222836	0.235	0.427	0.133	0.808	1.553	1.086	0.304	7.579	0.762	0.573	0.734	0.631	1.433	3.559	0.808	1.088	1.605	2.482	1.054	0.992	0.501	0.972	1.171	2.132	3.846	2.05	1.055	1.37	10	15	5	32	66	44	12	301	24	21	22	20	45	108	19	36	53	88	35	38	18
ncbi_105222837	4.5	3.061	3.817	3.098	6.065	4.337	4.894	5.407	6.877	7.52	7.045	7.821	7.708	9.225	11.175	9.422	10.236	8.579	8.681	8.468	8.446	8.46	5.043	12.025	10	6.988	9.188	9.102	544	306	408	348	734	499	548	616	614	781	598	702	687	795	746	886	959	863	820	922	862
ncbi_105222838	3.044	7.216	9.706	3.768	0.397	0	0.214	2.268	1.161	3.764	5.167	0.622	1.434	0.742	3.47	2.381	3.153	26.033	2.033	2.644	1.096	2.587	1.87	0.71	207.143	8.009	1.204	5.338	46	90	130	53	6	0	3	32	13	49	55	7	16	8	29	28	37	328	24	36	14
ncbi_105222839	99.034	81.733	97.953	86.278	109	93.915	99.758	79.616	127.698	145.443	139.458	150.529	143.319	126.779	136.764	139.458	132.567	121.534	148.184	148.145	159.12	144.788	136.926	142.985	116.691	107.04	121.604	121.399	4711	3197	4130	3783	5185	4236	4409	3521	4490	5938	4640	5300	5016	4280	3601	5217	4903	4834	5438	6309	6318
ncbi_105222840	18.458	14.38	16.192	13.857	20.604	18.652	21.177	18.003	25.611	29.124	28.14	32.138	29.756	29.603	31.9	29.547	30.357	30.687	33.264	34.276	36.607	32.813	27.555	35.778	31.728	27.765	30.243	33.606	1491	951	1165	1035	1675	1431	1588	1359	1547	2040	1610	1961	1785	1734	1442	1876	1923	2100	2106	2503	2499
[truncated: 13,663 more rows]
[truncated: 17 more columns]
