# Supplementary material for: The Sexual Dimorphism in Rectum and Protein Digestion Pathway Influence Sex Pheromone Synthesis in Male Bactrocera Dorsalis
Source: Adv Sci (Weinh). 2024 Oct 8;11(44):2407353. doi: 10.1002/advs.202407353 (PMC11600207; doi:10.1002/advs.202407353)
Supplement: Supplementary file 4 — Supplemental Dataset 3 [file ADVS-11-2407353-s001.xlsx]

## Sheet: female-0d-vs-male-0d.filter.ann
id	female1-0d_count	female2-0d_count	female3-0d_count	female5-0d_count	male1-0d_count	male2-0d_count	male3-0d_count	male5-0d_count	female1-0d_fpkm	female2-0d_fpkm	female3-0d_fpkm	female5-0d_fpkm	male1-0d_fpkm	male2-0d_fpkm	male3-0d_fpkm	male5-0d_fpkm	female-0d_mean	male-0d_mean	log2(fc)	PValue	FDR	Symbol	Description	KEGG_A_class	KEGG_B_class	Pathway	K_ID	GO Component	GO Function	GO Process	TF_family
ncbi_105224382	13102	8662	11014	8630	82	71	131	56	303.41	243.075	287.801	214.732	1.9	1.725	3.273	1.389	262.255	2.07175	-6.98397	7.05041e-165	9.61535e-161	LOC105224382	O-acyltransferase like protein-like	-	-	-	-	-	GO:0016747//transferase activity, transferring acyl groups other than amino-acyl groups	-	--
ncbi_109579967	6368	4438	4568	4549	914	952	850	942	252.341	213.118	204.253	193.692	36.229	39.573	36.346	39.979	215.851	38.0318	-2.50476	1.82032e-125	1.24128e-121	LOC109579967	uncharacterized LOC109579967	-	-	-	-	GO:0090730//Las1 complex	GO:0004519//endonuclease activity	GO:0006364//rRNA processing	--
ncbi_105227078	273	225	233	250	1677	1346	1410	1442	8.378	8.368	8.069	8.244	51.506	43.352	46.694	47.397	8.26475	47.2373	2.51488	3.01503e-117	1.37063e-113	LOC105227078	organic cation transporter protein	-	-	-	-	GO:0005887//integral component of plasma membrane;GO:0016021//integral component of membrane	GO:0008028//monocarboxylic acid transmembrane transporter activity;GO:0015114//phosphate ion transmembrane transporter activity;GO:0015238//drug transmembrane transporter activity;GO:0015295//solute:proton symporter activity;GO:0015307//drug:proton antiporter activity;GO:0015514//nitrite efflux transmembrane transporter activity;GO:0022857//transmembrane transporter activity;GO:0042910//xenobioti…	GO:0006810//transport;GO:0006817//phosphate ion transport;GO:0006855//drug transmembrane transport;GO:0008643//carbohydrate transport;GO:0015707//nitrite transport;GO:0015718//monocarboxylic acid transport;GO:0015893//drug transport;GO:0042493//response to drug;GO:0042908//xenobiotic transport;GO:0055085//transmembrane transport	--
ncbi_105229834	40366	37228	41098	32199	4282	4358	4352	3569	2586.48	2890.72	2971.57	2216.88	274.581	293.057	300.909	244.927	2666.41	278.368	-3.25983	6.18616e-110	2.10917e-106	LOC105229834	alcohol dehydrogenase	Human Diseases	Cancer: overview	ko05202//Transcriptional misregulation in cancer	K00069	-	GO:0003824//catalytic activity;GO:0003854//3-beta-hydroxy-delta5-steroid dehydrogenase activity;GO:0003978//UDP-glucose 4-epimerase activity;GO:0004316//3-oxoacyl-[acyl-carrier-protein] reductase (NADPH) activity;GO:0004757//sepiapterin reductase activity;GO:0008460//dTDP-glucose 4,6-dehydratase activity;GO:0008667//2,3-dihydro-2,3-dihydroxybenzoate dehydrogenase activity;GO:0008678//2-deoxy-D-gl…	GO:0000272//polysaccharide catabolic process;GO:0006012//galactose metabolic process;GO:0006633//fatty acid biosynthetic process;GO:0006694//steroid biosynthetic process;GO:0006729//tetrahydrobiopterin biosynthetic process;GO:0009243//O antigen biosynthetic process;GO:0019305//dTDP-rhamnose biosynthetic process;GO:0055114//oxidation-reduction process	--
ncbi_105233940	430	377	429	391	3988	4815	3532	3586	14.552	15.461	16.382	14.218	135.064	171.01	128.981	129.975	15.1532	141.257	3.22063	8.79637e-103	2.3993e-99	LOC105233940	fatty-acid amide hydrolase 2-B	-	-	-	-	GO:0030956//glutamyl-tRNA(Gln) amidotransferase complex	GO:0004039//allophanate hydrolase activity;GO:0016811//hydrolase activity, acting on carbon-nitrogen (but not peptide) bonds, in linear amides;GO:0050567//glutaminyl-tRNA synthase (glutamine-hydrolyzing) activity	GO:0006424//glutamyl-tRNA aminoacylation;GO:0019627//urea metabolic process	--
ncbi_105224054	6039	4492	5039	3736	627	471	609	564	116.695	105.19	109.876	77.572	12.125	9.552	12.699	11.673	102.333	11.5122	-3.15203	1.77861e-83	4.04279e-80	LOC105224054	peroxisomal acyl-coenzyme A oxidase 3	Metabolism;Metabolism;Environmental Information Processing;Cellular Processes;Metabolism;Human Diseases;Organismal Systems;Metabolism;Metabolism;Metabolism;Metabolism;Metabolism	Global and overview maps;Global and overview maps;Signal transduction;Transport and catabolism;Global and overview maps;Endocrine and metabolic disease;Endocrine system;Lipid metabolism;Lipid metabolism;Metabolism of other amino acids;Carbohydrate metabolism;Lipid metabolism	ko01100//Metabolic pathways;ko01200//Carbon metabolism;ko04024//cAMP signaling pathway;ko04146//Peroxisome;ko01212//Fatty acid metabolism;ko04936//Alcoholic liver disease;ko03320//PPAR signaling pathway;ko00071//Fatty acid degradation;ko01040//Biosynthesis of unsaturated fatty acids;ko00410//beta-Alanine metabolism;ko00640//Propanoate metabolism;ko00592//alpha-Linolenic acid metabolism	K00232;K00232;K00232;K00232;K00232;K00232;K00232;K00232;K00232;K00232;K00232;K00232	GO:0005575//cellular_component;GO:0005622//intracellular;GO:0005623//cell;GO:0005737//cytoplasm;GO:0005777//peroxisome;GO:0042579//microbody;GO:0043226//organelle;GO:0043227//membrane-bounded organelle;GO:0043229//intracellular organelle;GO:0043231//intracellular membrane-bounded organelle;GO:0044424//intracellular part;GO:0044444//cytoplasmic part;GO:0044464//cell part	GO:0000166//nucleotide binding;GO:0003674//molecular_function;GO:0003824//catalytic activity;GO:0003995//acyl-CoA dehydrogenase activity;GO:0003997//acyl-CoA oxidase activity;GO:0005488//binding;GO:0016491//oxidoreductase activity;GO:0016627//oxidoreductase activity, acting on the CH-CH group of donors;GO:0016634//oxidoreductase activity, acting on the CH-CH group of donors, oxygen as acceptor;GO…	GO:0006082//organic acid metabolic process;GO:0006629//lipid metabolic process;GO:0006631//fatty acid metabolic process;GO:0006635//fatty acid beta-oxidation;GO:0008150//biological_process;GO:0008152//metabolic process;GO:0009056//catabolic process;GO:0009062//fatty acid catabolic process;GO:0009987//cellular process;GO:0016042//lipid catabolic process;GO:0016054//organic acid catabolic process;G…	--
ncbi_105226634	3325	2942	2932	2677	744	727	771	712	62.041	66.167	62.209	53.86	15.507	16.539	17.513	16.088	61.0692	16.4118	-1.89572	2.82429e-72	5.50253e-69	LOC105226634	protein doublesex, transcript variant X1	-	-	-	-	GO:0005575//cellular_component;GO:0005622//intracellular;GO:0005623//cell;GO:0005634//nucleus;GO:0043226//organelle;GO:0043227//membrane-bounded organelle;GO:0043229//intracellular organelle;GO:0043231//intracellular membrane-bounded organelle;GO:0044424//intracellular part;GO:0044464//cell part	GO:0000976//transcription regulatory region sequence-specific DNA binding;GO:0000977//RNA polymerase II regulatory region sequence-specific DNA binding;GO:0000981//DNA-binding transcription factor activity, RNA polymerase II-specific;GO:0000982//transcription factor activity, RNA polymerase II proximal promoter sequence-specific DNA binding;GO:0001012//RNA polymerase II regulatory region DNA bind…	GO:0000003//reproduction;GO:0000122//negative regulation of transcription by RNA polymerase II;GO:0000902//cell morphogenesis;GO:0000904//cell morphogenesis involved in differentiation;GO:0003006//developmental process involved in reproduction;GO:0006139//nucleobase-containing compound metabolic process;GO:0006351//transcription, DNA-templated;GO:0006355//regulation of transcription, DNA-template…	DM
ncbi_105226693	1131	650	467	982	29730	30522	31889	16465	18.133	12.649	8.287	16.747	473.983	516.337	543.32	282.324	13.954	453.991	5.02391	4.99567e-70	8.51637e-67	LOC105226693	putative fatty acyl-CoA reductase CG5065, transcript variant X1	Organismal Systems;Cellular Processes	Aging;Transport and catabolism	ko04212//Longevity regulating pathway - worm;ko04146//Peroxisome	K13356;K13356	GO:0005575//cellular_component;GO:0005622//intracellular;GO:0005623//cell;GO:0005737//cytoplasm;GO:0005777//peroxisome;GO:0005778//peroxisomal membrane;GO:0005779//integral component of peroxisomal membrane;GO:0016020//membrane;GO:0016021//integral component of membrane;GO:0031090//organelle membrane;GO:0031224//intrinsic component of membrane;GO:0031231//intrinsic component of peroxisomal membra…	GO:0003674//molecular_function;GO:0003824//catalytic activity;GO:0003854//3-beta-hydroxy-delta5-steroid dehydrogenase activity;GO:0004043//L-aminoadipate-semialdehyde dehydrogenase activity;GO:0008460//dTDP-glucose 4,6-dehydratase activity;GO:0008712//ADP-glyceromanno-heptose 6-epimerase activity;GO:0008831//dTDP-4-dehydrorhamnose reductase activity;GO:0016491//oxidoreductase activity;GO:0016616/…	GO:0005975//carbohydrate metabolic process;GO:0006139//nucleobase-containing compound metabolic process;GO:0006163//purine nucleotide metabolic process;GO:0006629//lipid metabolic process;GO:0006637//acyl-CoA metabolic process;GO:0006662//glycerol ether metabolic process;GO:0006694//steroid biosynthetic process;GO:0006725//cellular aromatic compound metabolic process;GO:0006732//coenzyme metaboli…	--
ncbi_105223844	147	168	156	201	2484	2824	3161	1953	3.074	4.257	3.681	4.516	51.983	61.975	71.328	43.74	3.882	57.2565	3.88257	2.01477e-69	3.05305e-66	LOC105223844	sterol O-acyltransferase 1	Organismal Systems;Metabolism	Digestive system;Lipid metabolism	ko04979//Cholesterol metabolism;ko00100//Steroid biosynthesis	K00637;K00637	GO:0005575//cellular_component;GO:0005622//intracellular;GO:0005623//cell;GO:0005737//cytoplasm;GO:0005783//endoplasmic reticulum;GO:0005789//endoplasmic reticulum membrane;GO:0012505//endomembrane system;GO:0016020//membrane;GO:0016021//integral component of membrane;GO:0031224//intrinsic component of membrane;GO:0031984//organelle subcompartment;GO:0042175//nuclear outer membrane-endoplasmic re…	GO:0003674//molecular_function;GO:0003824//catalytic activity;GO:0004772//sterol O-acyltransferase activity;GO:0005524//ATP binding;GO:0008374//O-acyltransferase activity;GO:0016740//transferase activity;GO:0016746//transferase activity, transferring acyl groups;GO:0016747//transferase activity, transferring acyl groups other than amino-acyl groups;GO:0034736//cholesterol O-acyltransferase activi…	GO:0006066//alcohol metabolic process;GO:0006629//lipid metabolic process;GO:0007059//chromosome segregation;GO:0008150//biological_process;GO:0008152//metabolic process;GO:0008202//steroid metabolic process;GO:0008203//cholesterol metabolic process;GO:0009987//cellular process;GO:0016125//sterol metabolic process;GO:0030258//lipid modification;GO:0030261//chromosome condensation;GO:0034433//ster…	--
ncbi_105223395	173	295	242	257	7454	6809	8406	4791	7.034	14.287	11.06	11.146	302.52	289.725	368.16	207.583	10.8818	291.997	4.74597	4.78278e-68	6.52276e-65	LOC105223395	alpha-tocopherol transfer protein-like, transcript variant X1	-	-	-	-	-	-	-	--
ncbi_105230757	2326	1782	1961	2076	5626	5382	5737	6567	37.584	34.894	35.756	36.044	90.977	91.268	100.032	113.649	36.0695	98.9815	1.45638	4.50535e-50	5.58581e-47	LOC105230757	ATP-binding cassette sub-family G member 1	Human Diseases;Environmental Information Processing	Cardiovascular disease;Membrane transport	ko05417//Lipid and atherosclerosis;ko02010//ABC transporters	K05679;K05679	GO:0005575//cellular_component;GO:0005623//cell;GO:0005737//cytoplasm;GO:0005886//plasma membrane;GO:0005887//integral component of plasma membrane;GO:0009380//excinuclease repair complex;GO:0009898//cytoplasmic side of plasma membrane;GO:0016020//membrane;GO:0016021//integral component of membrane;GO:0031224//intrinsic component of membrane;GO:0043190//ATP-binding cassette (ABC) transporter comp…	GO:0000166//nucleotide binding;GO:0003674//molecular_function;GO:0003824//catalytic activity;GO:0003924//GTPase activity;GO:0004385//guanylate kinase activity;GO:0004527//exonuclease activity;GO:0005215//transporter activity;GO:0005260//intracellularly ATP-gated chloride channel activity;GO:0005319//lipid transporter activity;GO:0005488//binding;GO:0005524//ATP binding;GO:0005525//GTP binding;GO:…	GO:0000910//cytokinesis;GO:0006260//DNA replication;GO:0006281//DNA repair;GO:0006289//nucleotide-excision repair;GO:0006310//DNA recombination;GO:0006412//translation;GO:0006810//transport;GO:0006817//phosphate ion transport;GO:0006824//cobalt ion transport;GO:0006855//drug transmembrane transport;GO:0006869//lipid transport;GO:0007601//visual perception;GO:0008150//biological_process;GO:0008272…	--
ncbi_105232836	1709	1177	1390	1555	347	249	264	177	68.006	56.753	62.436	66.458	13.82	10.405	11.344	7.548	63.4132	10.7792	-2.55653	2.26328e-49	2.57222e-46	LOC105232836	procathepsin L, transcript variant X1	Cellular Processes;Cellular Processes;Human Diseases;Human Diseases;Cellular Processes;Cellular Processes;Human Diseases;Organismal Systems	Transport and catabolism;Transport and catabolism;Cancer: overview;Cardiovascular disease;Transport and catabolism;Cell growth and death;Immune disease;Immune system	ko04142//Lysosome;ko04140//Autophagy - animal;ko05205//Proteoglycans in cancer;ko05418//Fluid shear stress and atherosclerosis;ko04145//Phagosome;ko04210//Apoptosis;ko05323//Rheumatoid arthritis;ko04612//Antigen processing and presentation	K01365;K01365;K01365;K01365;K01365;K01365;K01365;K01365	GO:0000323//lytic vacuole;GO:0005575//cellular_component;GO:0005576//extracellular region;GO:0005615//extracellular space;GO:0005622//intracellular;GO:0005623//cell;GO:0005737//cytoplasm;GO:0005764//lysosome;GO:0005773//vacuole;GO:0043226//organelle;GO:0043227//membrane-bounded organelle;GO:0043229//intracellular organelle;GO:0043231//intracellular membrane-bounded organelle;GO:0044421//extracell…	GO:0003674//molecular_function;GO:0003824//catalytic activity;GO:0004175//endopeptidase activity;GO:0004197//cysteine-type endopeptidase activity;GO:0008233//peptidase activity;GO:0008234//cysteine-type peptidase activity;GO:0016787//hydrolase activity;GO:0070011//peptidase activity, acting on L-amino acid peptides;GO:0140096//catalytic activity, acting on a protein	GO:0006508//proteolysis;GO:0006807//nitrogen compound metabolic process;GO:0008150//biological_process;GO:0008152//metabolic process;GO:0009056//catabolic process;GO:0009057//macromolecule catabolic process;GO:0009987//cellular process;GO:0019538//protein metabolic process;GO:0030163//protein catabolic process;GO:0043170//macromolecule metabolic process;GO:0044237//cellular metabolic process;GO:0…	--
ncbi_105231784	1719	1409	1287	1636	356	372	402	530	54.508	54.143	46.05	55.741	11.297	12.379	13.755	17.999	52.6105	13.8575	-1.92468	5.52124e-48	5.7922e-45	LOC105231784	acyl-CoA Delta-9 desaturase	Metabolism;Organismal Systems;Metabolism;Environmental Information Processing;Human Diseases;Organismal Systems;Metabolism	Global and overview maps;Aging;Global and overview maps;Signal transduction;Endocrine and metabolic disease;Endocrine system;Lipid metabolism	ko01100//Metabolic pathways;ko04212//Longevity regulating pathway - worm;ko01212//Fatty acid metabolism;ko04152//AMPK signaling pathway;ko04936//Alcoholic liver disease;ko03320//PPAR signaling pathway;ko01040//Biosynthesis of unsaturated fatty acids	K00507;K00507;K00507;K00507;K00507;K00507;K00507	-	GO:0003674//molecular_function;GO:0003824//catalytic activity;GO:0016491//oxidoreductase activity;GO:0016705//oxidoreductase activity, acting on paired donors, with incorporation or reduction of molecular oxygen;GO:0016717//oxidoreductase activity, acting on paired donors, with oxidation of a pair of donors resulting in the reduction of molecular oxygen to two molecules of water	GO:0006629//lipid metabolic process;GO:0008150//biological_process;GO:0008152//metabolic process;GO:0044238//primary metabolic process;GO:0055114//oxidation-reduction process;GO:0071704//organic substance metabolic process	--
ncbi_105231274	45	62	71	65	13052	5940	20661	6162	4.143	6.917	7.376	6.43	1202.6	573.947	2052.66	607.62	6.2165	1109.21	7.47921	3.88374e-47	3.78332e-44	LOC105231274	protein PDF	-	-	-	-	GO:0005575//cellular_component;GO:0005576//extracellular region;GO:0005615//extracellular space;GO:0005623//cell;GO:0036477//somatodendritic compartment;GO:0042995//cell projection;GO:0043005//neuron projection;GO:0043025//neuronal cell body;GO:0044297//cell body;GO:0044421//extracellular region part;GO:0044464//cell part;GO:0097458//neuron part;GO:0120025//plasma membrane bounded cell projection	GO:0003674//molecular_function;GO:0005102//signaling receptor binding;GO:0005179//hormone activity;GO:0005184//neuropeptide hormone activity;GO:0005488//binding;GO:0005515//protein binding;GO:0030545//receptor regulator activity;GO:0048018//receptor ligand activity;GO:0098772//molecular function regulator	GO:0000003//reproduction;GO:0007154//cell communication;GO:0007165//signal transduction;GO:0007186//G protein-coupled receptor signaling pathway;GO:0007187//G protein-coupled receptor signaling pathway, coupled to cyclic nucleotide second messenger;GO:0007188//adenylate cyclase-modulating G protein-coupled receptor signaling pathway;GO:0007189//adenylate cyclase-activating G protein-coupled recep…	--
ncbi_105233929	158	168	147	141	2888	2801	3580	1486	5.525	7.137	5.821	5.33	101.35	103.073	135.449	55.796	5.95325	98.917	4.05447	3.57368e-44	3.24919e-41	LOC105233929	fatty-acid amide hydrolase 2-A	-	-	-	-	GO:0030956//glutamyl-tRNA(Gln) amidotransferase complex	GO:0004039//allophanate hydrolase activity;GO:0016811//hydrolase activity, acting on carbon-nitrogen (but not peptide) bonds, in linear amides;GO:0050567//glutaminyl-tRNA synthase (glutamine-hydrolyzing) activity	GO:0006424//glutamyl-tRNA aminoacylation;GO:0019627//urea metabolic process	--
ncbi_105229574	507	363	376	418	1201	1253	1189	1405	8.341	7.212	6.89	7.429	19.51	21.619	20.936	24.833	7.468	21.7245	1.54053	1.03652e-41	8.83508e-39	LOC105229574	organic cation transporter protein, transcript variant X1	-	-	-	-	GO:0005575//cellular_component;GO:0005623//cell;GO:0005886//plasma membrane;GO:0005887//integral component of plasma membrane;GO:0016020//membrane;GO:0016021//integral component of membrane;GO:0031224//intrinsic component of membrane;GO:0031226//intrinsic component of plasma membrane;GO:0044425//membrane part;GO:0044459//plasma membrane part;GO:0044464//cell part;GO:0071944//cell periphery	GO:0003674//molecular_function;GO:0005215//transporter activity;GO:0008028//monocarboxylic acid transmembrane transporter activity;GO:0008509//anion transmembrane transporter activity;GO:0008514//organic anion transmembrane transporter activity;GO:0015075//ion transmembrane transporter activity;GO:0015238//drug transmembrane transporter activity;GO:0022857//transmembrane transporter activity;GO:0…	GO:0006810//transport;GO:0006811//ion transport;GO:0006820//anion transport;GO:0008150//biological_process;GO:0008643//carbohydrate transport;GO:0015711//organic anion transport;GO:0015718//monocarboxylic acid transport;GO:0015893//drug transport;GO:0034220//ion transmembrane transport;GO:0042908//xenobiotic transport;GO:0051179//localization;GO:0051234//establishment of localization;GO:0055085//…	--
ncbi_105230262	2873	2534	2907	1767	430	461	469	527	99.881	107.311	113.894	66.389	14.988	17.005	17.784	19.483	96.8688	17.315	-2.48401	2.84917e-41	2.2857e-38	LOC105230262	UDP-glycosyltransferase UGT5, transcript variant X1	Metabolism;Metabolism;Metabolism	Global and overview maps;Lipid metabolism;Lipid metabolism	ko01100//Metabolic pathways;ko00600//Sphingolipid metabolism;ko00565//Ether lipid metabolism	K04628;K04628;K04628	-	GO:0004632//phosphopantothenate--cysteine ligase activity;GO:0004633//phosphopantothenoylcysteine decarboxylase activity;GO:0008194//UDP-glycosyltransferase activity;GO:0016758//transferase activity, transferring hexosyl groups;GO:0050511//undecaprenyldiphospho-muramoylpentapeptide beta-N-acetylglucosaminyltransferase activity	GO:0005975//carbohydrate metabolic process;GO:0009252//peptidoglycan biosynthetic process;GO:0015937//coenzyme A biosynthetic process;GO:0015939//pantothenate metabolic process;GO:0030259//lipid glycosylation	--
ncbi_105223121	409	388	260	228	22	14	23	25	12.499	14.401	8.948	7.445	0.698	0.457	0.746	0.805	10.8232	0.6765	-3.9999	9.60439e-41	7.27692e-38	LOC105223121	putative gustatory receptor 28b, transcript variant X1	-	-	-	-	GO:0005575//cellular_component;GO:0005623//cell;GO:0016020//membrane;GO:0016021//integral component of membrane;GO:0030424//axon;GO:0030425//dendrite;GO:0031224//intrinsic component of membrane;GO:0036477//somatodendritic compartment;GO:0042995//cell projection;GO:0043005//neuron projection;GO:0043025//neuronal cell body;GO:0044297//cell body;GO:0044425//membrane part;GO:0044463//cell projection …	GO:0003674//molecular_function;GO:0004888//transmembrane signaling receptor activity;GO:0004984//olfactory receptor activity;GO:0008527//taste receptor activity;GO:0033041//sweet taste receptor activity;GO:0038023//signaling receptor activity;GO:0051424//corticotropin-releasing hormone binding;GO:0060089//molecular transducer activity	GO:0000003//reproduction;GO:0001582//detection of chemical stimulus involved in sensory perception of sweet taste;GO:0002376//immune system process;GO:0003008//system process;GO:0006582//melanin metabolic process;GO:0006725//cellular aromatic compound metabolic process;GO:0006950//response to stress;GO:0006952//defense response;GO:0006955//immune response;GO:0007154//cell communication;GO:0007165…	--
ncbi_105222456	121	54	69	96	570	556	554	482	4.332	2.343	2.788	3.693	20.301	20.859	21.403	18.352	3.289	20.2288	2.62069	2.14404e-39	1.53897e-36	LOC105222456	putative mediator of RNA polymerase II transcription subunit 15, transcript variant X1	-	-	-	-	-	-	-	--
ncbi_105221928	5281	4158	5341	3515	243	277	392	114	143.663	137.075	163.954	102.746	6.616	7.908	11.507	3.321	136.859	7.338	-4.22116	2.95413e-39	2.01442e-36	LOC105221928	uncharacterized LOC105221928	-	-	-	-	GO:0005575//cellular_component;GO:0005623//cell;GO:0005886//plasma membrane;GO:0005887//integral component of plasma membrane;GO:0016020//membrane;GO:0016021//integral component of membrane;GO:0031224//intrinsic component of membrane;GO:0031226//intrinsic component of plasma membrane;GO:0044425//membrane part;GO:0044459//plasma membrane part;GO:0044464//cell part;GO:0071944//cell periphery	GO:0003674//molecular_function	-	--
ncbi_105232904	523	416	419	711	129	129	117	152	15.964	15.519	14.359	23.792	3.921	3.982	3.86	4.788	17.4085	4.13775	-2.07287	1.08002e-38	7.01393e-36	LOC105232904	female-specific protein transformer, transcript variant X1	-	-	-	-	-	-	GO:0006397//mRNA processing;GO:0046660//female sex differentiation	--
ncbi_105233910	6	5	17	54	25598	26264	26107	15737	0.129	0.13	0.412	1.245	549.868	591.635	604.687	361.776	0.479	526.991	10.1035	3.08415e-37	1.91189e-34	LOC105233910	cytochrome P450 4c3	-	-	-	-	GO:0005575//cellular_component;GO:0005622//intracellular;GO:0005623//cell;GO:0005737//cytoplasm;GO:0005783//endoplasmic reticulum;GO:0005789//endoplasmic reticulum membrane;GO:0012505//endomembrane system;GO:0016020//membrane;GO:0016021//integral component of membrane;GO:0031224//intrinsic component of membrane;GO:0031984//organelle subcompartment;GO:0042175//nuclear outer membrane-endoplasmic re…	GO:0003674//molecular_function;GO:0003824//catalytic activity;GO:0004497//monooxygenase activity;GO:0005488//binding;GO:0005506//iron ion binding;GO:0016491//oxidoreductase activity;GO:0016705//oxidoreductase activity, acting on paired donors, with incorporation or reduction of molecular oxygen;GO:0020037//heme binding;GO:0043167//ion binding;GO:0043169//cation binding;GO:0046872//metal ion bindi…	GO:0001523//retinoid metabolic process;GO:0003008//system process;GO:0006082//organic acid metabolic process;GO:0006629//lipid metabolic process;GO:0006631//fatty acid metabolic process;GO:0006720//isoprenoid metabolic process;GO:0006721//terpenoid metabolic process;GO:0007600//sensory perception;GO:0007601//visual perception;GO:0008150//biological_process;GO:0008152//metabolic process;GO:0008202…	--
MSTRG.14672	204	122	157	206	1	2	0	7	2.029	1.47	1.762	2.201	0.01	0.021	0	0.075	1.8655	0.0265	-6.13743	5.76882e-36	3.42066e-33	--	extracellular matrix-binding protein ebh-like [Bactrocera oleae]	-	-	-	-	-	-	-	--
ncbi_105225192	1489	1224	1318	1122	191	289	263	358	62.922	62.681	62.848	50.946	8.077	12.817	11.993	16.203	59.8492	12.2725	-2.2859	3.97849e-35	2.17034e-32	LOC105225192	hypodermin-A	-	-	-	-	-	GO:0003674//molecular_function;GO:0003824//catalytic activity;GO:0004175//endopeptidase activity;GO:0004252//serine-type endopeptidase activity;GO:0008233//peptidase activity;GO:0008236//serine-type peptidase activity;GO:0016787//hydrolase activity;GO:0017171//serine hydrolase activity;GO:0070011//peptidase activity, acting on L-amino acid peptides;GO:0140096//catalytic activity, acting on a prot…	GO:0006508//proteolysis;GO:0006807//nitrogen compound metabolic process;GO:0008150//biological_process;GO:0008152//metabolic process;GO:0019538//protein metabolic process;GO:0043170//macromolecule metabolic process;GO:0044238//primary metabolic process;GO:0071704//organic substance metabolic process;GO:1901564//organonitrogen compound metabolic process	--
ncbi_105223629	1	10	9	13	419	324	675	796	0.028	0.345	0.261	0.398	10.131	8.598	17.669	21.219	0.258	14.4042	5.80298	9.97069e-35	5.23001e-32	LOC105223629	lysosome membrane protein 2, transcript variant X1	-	-	-	-	GO:0000323//lytic vacuole;GO:0005575//cellular_component;GO:0005622//intracellular;GO:0005623//cell;GO:0005737//cytoplasm;GO:0005764//lysosome;GO:0005773//vacuole;GO:0016020//membrane;GO:0016021//integral component of membrane;GO:0030139//endocytic vesicle;GO:0031224//intrinsic component of membrane;GO:0031410//cytoplasmic vesicle;GO:0031982//vesicle;GO:0043226//organelle;GO:0043227//membrane-bou…	-	GO:0006996//organelle organization;GO:0007275//multicellular organism development;GO:0007591//molting cycle, chitin-based cuticle;GO:0007593//chitin-based cuticle sclerotization;GO:0008150//biological_process;GO:0009987//cellular process;GO:0016043//cellular component organization;GO:0021700//developmental maturation;GO:0022404//molting cycle process;GO:0032501//multicellular organismal process;G…	--
ncbi_105228937	76	47	36	141	1907	2151	2716	1228	1.122	0.841	0.6	2.237	28.179	33.332	43.274	19.42	1.2	31.0512	4.69355	2.8143e-34	1.42153e-31	LOC105228937	nose resistant to fluoxetine protein 6	-	-	-	-	-	GO:0016747//transferase activity, transferring acyl groups other than amino-acyl groups	-	--
ncbi_125778356	21	28	36	26	247	251	292	245	1.607	2.597	3.109	2.138	18.921	20.163	24.118	20.085	2.36275	20.8218	3.13955	3.76816e-34	1.83536e-31	LOC125778356	3-oxoacyl-[acyl-carrier-protein] reductase FabG-like	-	-	-	-	-	GO:0003824//catalytic activity;GO:0004316//3-oxoacyl-[acyl-carrier-protein] reductase (NADPH) activity;GO:0004601//peroxidase activity;GO:0004757//sepiapterin reductase activity;GO:0008667//2,3-dihydro-2,3-dihydroxybenzoate dehydrogenase activity;GO:0008678//2-deoxy-D-gluconate 3-dehydrogenase activity;GO:0008831//dTDP-4-dehydrorhamnose reductase activity;GO:0016491//oxidoreductase activity;GO:00…	GO:0000272//polysaccharide catabolic process;GO:0006631//fatty acid metabolic process;GO:0006633//fatty acid biosynthetic process;GO:0006729//tetrahydrobiopterin biosynthetic process;GO:0006979//response to oxidative stress;GO:0008152//metabolic process;GO:0009243//O antigen biosynthetic process;GO:0015995//chlorophyll biosynthetic process;GO:0019305//dTDP-rhamnose biosynthetic process;GO:0030494…	--
ncbi_105232749	224	197	189	290	57	39	56	51	25.508	27.185	24.286	35.484	6.496	4.661	6.881	6.22	28.1157	6.0645	-2.21292	8.6665e-33	4.07565e-30	LOC105232749	endocuticle structural protein SgAbd-6	-	-	-	-	GO:0005575//cellular_component;GO:0005576//extracellular region;GO:0031012//extracellular matrix;GO:0044421//extracellular region part	GO:0003674//molecular_function;GO:0005198//structural molecule activity;GO:0005214//structural constituent of chitin-based cuticle;GO:0008010//structural constituent of chitin-based larval cuticle;GO:0042302//structural constituent of cuticle	GO:0007275//multicellular organism development;GO:0008150//biological_process;GO:0032501//multicellular organismal process;GO:0032502//developmental process;GO:0040003//chitin-based cuticle development;GO:0042335//cuticle development;GO:0048856//anatomical structure development	--
ncbi_105227668	1058	814	718	994	206	236	196	341	26.721	24.914	20.463	26.975	5.207	6.255	5.342	9.224	24.7682	6.507	-1.92843	1.64017e-31	7.45621e-29	LOC105227668	probable cytochrome P450 4aa1	-	-	-	-	-	GO:0003674//molecular_function;GO:0003824//catalytic activity;GO:0004497//monooxygenase activity;GO:0005488//binding;GO:0005506//iron ion binding;GO:0016491//oxidoreductase activity;GO:0016705//oxidoreductase activity, acting on paired donors, with incorporation or reduction of molecular oxygen;GO:0020037//heme binding;GO:0043167//ion binding;GO:0043169//cation binding;GO:0046872//metal ion bindi…	GO:0008150//biological_process;GO:0008152//metabolic process;GO:0055114//oxidation-reduction process	--
ncbi_105230596	1687	1405	1643	1120	452	440	440	516	29.318	29.526	32.151	20.883	7.84	8.006	8.235	9.591	27.9695	8.418	-1.73231	3.71334e-30	1.58378e-27	LOC105230596	uncharacterized LOC105230596, transcript variant X1	-	-	-	-	-	GO:0005515//protein binding	-	--
ncbi_105223649	246	176	193	242	576	597	614	618	1.936	1.677	1.71	2.045	4.533	4.926	5.209	5.203	1.842	4.96775	1.43132	3.71615e-30	1.58378e-27	LOC105223649	uncharacterized LOC105223649	-	-	-	-	-	-	-	--
ncbi_105227070	1861	1740	1776	2078	4645	4629	4676	5607	55.045	62.887	59.569	66.077	136.96	143.898	148.816	177.774	60.8945	151.862	1.31838	1.67361e-29	6.91656e-27	LOC105227070	organic cation transporter protein, transcript variant X1	-	-	-	-	GO:0005575//cellular_component;GO:0005623//cell;GO:0005886//plasma membrane;GO:0005887//integral component of plasma membrane;GO:0016020//membrane;GO:0016021//integral component of membrane;GO:0031224//intrinsic component of membrane;GO:0031226//intrinsic component of plasma membrane;GO:0044425//membrane part;GO:0044459//plasma membrane part;GO:0044464//cell part;GO:0071944//cell periphery	GO:0003674//molecular_function;GO:0005215//transporter activity;GO:0005275//amine transmembrane transporter activity;GO:0008028//monocarboxylic acid transmembrane transporter activity;GO:0008324//cation transmembrane transporter activity;GO:0008509//anion transmembrane transporter activity;GO:0008514//organic anion transmembrane transporter activity;GO:0008519//ammonium transmembrane transporter …	GO:0000003//reproduction;GO:0006810//transport;GO:0006811//ion transport;GO:0006812//cation transport;GO:0006817//phosphate ion transport;GO:0006820//anion transport;GO:0006928//movement of cell or subcellular component;GO:0007275//multicellular organism development;GO:0007276//gamete generation;GO:0007283//spermatogenesis;GO:0007338//single fertilization;GO:0008150//biological_process;GO:0008643…	--
ncbi_105221851	19	4	11	26	306	201	272	216	0.678	0.173	0.443	0.997	10.928	7.527	10.473	8.255	0.57275	9.29575	4.02059	1.88601e-27	7.40264e-25	LOC105221851	uncharacterized LOC105221851	-	-	-	-	GO:0016021//integral component of membrane	-	GO:0000910//cytokinesis	--
ncbi_105229076	420	363	433	420	1982	2026	2007	1327	22.092	23.148	25.707	23.736	104.428	111.929	114.025	74.812	23.6708	101.299	2.09744	1.89978e-27	7.40264e-25	LOC105229076	uncharacterized LOC105229076	-	-	-	-	-	-	-	--
ncbi_105233629	61	55	86	37	2101	832	1782	711	2.116	2.298	3.338	1.352	72.402	30.075	66.232	26.235	2.276	48.736	4.42042	9.17929e-27	3.45006e-24	LOC105233629	fatty-acid amide hydrolase 2-A	-	-	-	-	GO:0030956//glutamyl-tRNA(Gln) amidotransferase complex	GO:0004039//allophanate hydrolase activity;GO:0016811//hydrolase activity, acting on carbon-nitrogen (but not peptide) bonds, in linear amides;GO:0050567//glutaminyl-tRNA synthase (glutamine-hydrolyzing) activity	GO:0006424//glutamyl-tRNA aminoacylation;GO:0019627//urea metabolic process	--
ncbi_105233930	103	95	119	166	629	485	546	750	3.596	4.02	4.689	6.228	21.979	17.772	20.572	28.047	4.63325	22.0925	2.25346	1.50573e-26	5.40398e-24	LOC105233930	fatty-acid amide hydrolase 2-B	-	-	-	-	GO:0030956//glutamyl-tRNA(Gln) amidotransferase complex	GO:0004039//allophanate hydrolase activity;GO:0016811//hydrolase activity, acting on carbon-nitrogen (but not peptide) bonds, in linear amides;GO:0050567//glutaminyl-tRNA synthase (glutamine-hydrolyzing) activity	GO:0006424//glutamyl-tRNA aminoacylation;GO:0019627//urea metabolic process	--
ncbi_105225675	1073	627	770	957	2320	2124	2386	2576	12.11	8.587	9.736	11.686	26.32	25.281	29.12	31.417	10.5297	28.0345	1.41273	3.81876e-26	1.33539e-23	LOC105225675	dual oxidase, transcript variant X1	Organismal Systems;Environmental Information Processing;Organismal Systems	Immune system;Signal transduction;Endocrine system	ko04624//Toll and Imd signaling pathway;ko04013//MAPK signaling pathway - fly;ko04918//Thyroid hormone synthesis	K13411;K13411;K13411	-	GO:0003674//molecular_function;GO:0003824//catalytic activity;GO:0004601//peroxidase activity;GO:0005488//binding;GO:0005509//calcium ion binding;GO:0005515//protein binding;GO:0016174//NAD(P)H oxidase activity;GO:0016209//antioxidant activity;GO:0016491//oxidoreductase activity;GO:0016651//oxidoreductase activity, acting on NAD(P)H;GO:0016684//oxidoreductase activity, acting on peroxide as accep…	GO:0002009//morphogenesis of an epithelium;GO:0002165//instar larval or pupal development;GO:0002251//organ or tissue specific immune response;GO:0002376//immune system process;GO:0002385//mucosal immune response;GO:0006950//response to stress;GO:0006952//defense response;GO:0006955//immune response;GO:0006979//response to oxidative stress;GO:0007154//cell communication;GO:0007165//signal transdu…	--
ncbi_105232034	918	888	727	902	2520	2329	2081	2473	28.455	33.357	25.429	30.043	78.173	75.765	69.607	82.101	29.321	76.4115	1.38186	7.3155e-26	2.49422e-23	LOC105232034	uncharacterized LOC105232034	Metabolism;Organismal Systems;Environmental Information Processing;Metabolism;Organismal Systems;Organismal Systems;Metabolism;Metabolism;Metabolism;Metabolism	Global and overview maps;Digestive system;Signal transduction;Lipid metabolism;Circulatory system;Digestive system;Lipid metabolism;Lipid metabolism;Lipid metabolism;Lipid metabolism	ko01100//Metabolic pathways;ko04972//Pancreatic secretion;ko04014//Ras signaling pathway;ko00564//Glycerophospholipid metabolism;ko04270//Vascular smooth muscle contraction;ko04975//Fat digestion and absorption;ko00565//Ether lipid metabolism;ko00590//Arachidonic acid metabolism;ko00592//alpha-Linolenic acid metabolism;ko00591//Linoleic acid metabolism	K01047;K01047;K01047;K01047;K01047;K01047;K01047;K01047;K01047;K01047	-	GO:0003674//molecular_function;GO:0003824//catalytic activity;GO:0004620//phospholipase activity;GO:0004623//phospholipase A2 activity;GO:0016298//lipase activity;GO:0016787//hydrolase activity;GO:0016788//hydrolase activity, acting on ester bonds;GO:0052689//carboxylic ester hydrolase activity	GO:0006629//lipid metabolic process;GO:0006644//phospholipid metabolic process;GO:0006793//phosphorus metabolic process;GO:0006796//phosphate-containing compound metabolic process;GO:0006810//transport;GO:0006811//ion transport;GO:0006820//anion transport;GO:0006869//lipid transport;GO:0008150//biological_process;GO:0008152//metabolic process;GO:0009987//cellular process;GO:0010876//lipid localiz…	--
ncbi_105233475	104	48	63	137	798	820	853	539	4.138	2.462	2.847	5.997	32.48	34.37	37.344	23.21	3.861	31.851	3.04429	1.85921e-25	6.18436e-23	LOC105233475	homeotic protein caudal, transcript variant X1	-	-	-	-	GO:0005575//cellular_component;GO:0005622//intracellular;GO:0005623//cell;GO:0005634//nucleus;GO:0005737//cytoplasm;GO:0043226//organelle;GO:0043227//membrane-bounded organelle;GO:0043229//intracellular organelle;GO:0043231//intracellular membrane-bounded organelle;GO:0044424//intracellular part;GO:0044464//cell part	GO:0000976//transcription regulatory region sequence-specific DNA binding;GO:0000977//RNA polymerase II regulatory region sequence-specific DNA binding;GO:0001012//RNA polymerase II regulatory region DNA binding;GO:0001067//regulatory region nucleic acid binding;GO:0003674//molecular_function;GO:0003676//nucleic acid binding;GO:0003677//DNA binding;GO:0003690//double-stranded DNA binding;GO:00037…	GO:0001655//urogenital system development;GO:0001703//gastrulation with mouth forming first;GO:0002009//morphogenesis of an epithelium;GO:0002225//positive regulation of antimicrobial peptide production;GO:0002682//regulation of immune system process;GO:0002684//positive regulation of immune system process;GO:0002697//regulation of immune effector process;GO:0002699//positive regulation of immune…	Homeobox
ncbi_105231787	161	92	119	593	36327	35186	41405	24851	4.563	3.16	3.806	18.06	1030.45	1046.67	1266.4	754.41	7.39725	1024.48	7.11369	1.75792e-24	5.70823e-22	LOC105231787	acyl-CoA Delta-9 desaturase	Metabolism;Organismal Systems;Metabolism;Environmental Information Processing;Human Diseases;Organismal Systems;Metabolism	Global and overview maps;Aging;Global and overview maps;Signal transduction;Endocrine and metabolic disease;Endocrine system;Lipid metabolism	ko01100//Metabolic pathways;ko04212//Longevity regulating pathway - worm;ko01212//Fatty acid metabolism;ko04152//AMPK signaling pathway;ko04936//Alcoholic liver disease;ko03320//PPAR signaling pathway;ko01040//Biosynthesis of unsaturated fatty acids	K00507;K00507;K00507;K00507;K00507;K00507;K00507	-	GO:0003674//molecular_function;GO:0003824//catalytic activity;GO:0016491//oxidoreductase activity;GO:0016705//oxidoreductase activity, acting on paired donors, with incorporation or reduction of molecular oxygen;GO:0016717//oxidoreductase activity, acting on paired donors, with oxidation of a pair of donors resulting in the reduction of molecular oxygen to two molecules of water	GO:0006629//lipid metabolic process;GO:0008150//biological_process;GO:0008152//metabolic process;GO:0044238//primary metabolic process;GO:0055114//oxidation-reduction process;GO:0071704//organic substance metabolic process	--
ncbi_105232772	648	346	475	480	122	138	153	194	6.062	3.938	5.023	4.841	1.148	1.357	1.537	1.954	4.966	1.499	-1.72808	3.10848e-24	9.85894e-22	LOC105232772	protein bric-a-brac 2, transcript variant X2	-	-	-	-	GO:0005575//cellular_component;GO:0005622//intracellular;GO:0005623//cell;GO:0005634//nucleus;GO:0005694//chromosome;GO:0005700//polytene chromosome;GO:0043226//organelle;GO:0043227//membrane-bounded organelle;GO:0043228//non-membrane-bounded organelle;GO:0043229//intracellular organelle;GO:0043231//intracellular membrane-bounded organelle;GO:0043232//intracellular non-membrane-bounded organelle;…	GO:0003674//molecular_function;GO:0003676//nucleic acid binding;GO:0003677//DNA binding;GO:0003680//AT DNA binding;GO:0003690//double-stranded DNA binding;GO:0003700//DNA-binding transcription factor activity;GO:0005488//binding;GO:0005515//protein binding;GO:0043565//sequence-specific DNA binding;GO:0097159//organic cyclic compound binding;GO:0140110//transcription regulator activity;GO:1901363/…	GO:0000003//reproduction;GO:0002009//morphogenesis of an epithelium;GO:0002165//instar larval or pupal development;GO:0003006//developmental process involved in reproduction;GO:0006139//nucleobase-containing compound metabolic process;GO:0006351//transcription, DNA-templated;GO:0006355//regulation of transcription, DNA-templated;GO:0006357//regulation of transcription by RNA polymerase II;GO:0006…	HTH
ncbi_105231832	2386	2987	2695	1661	603	572	457	658	54.938	83.346	70.022	41.094	13.895	13.822	11.355	16.227	62.35	13.8247	-2.17314	7.69632e-24	2.38551e-21	LOC105231832	uncharacterized LOC105231832	-	-	-	-	GO:0005575//cellular_component	GO:0003674//molecular_function	GO:0008150//biological_process	--
ncbi_109579797	70	90	81	125	4	3	5	1	1.785	2.773	2.324	3.431	0.102	0.08	0.138	0.027	2.57825	0.08675	-4.89338	7.95566e-24	2.41109e-21	LOC109579797	uncharacterized LOC109579797, transcript variant X1	-	-	-	-	-	GO:0003677//DNA binding	-	--
ncbi_105231842	400	172	250	200	2000	1618	1695	1172	11.444	5.941	7.988	6.113	56.845	48.118	51.804	35.605	7.8715	48.093	2.61112	2.22984e-23	6.47034e-21	LOC105231842	fatty-acid amide hydrolase 2, transcript variant X1	-	-	-	-	GO:0030956//glutamyl-tRNA(Gln) amidotransferase complex	GO:0004039//allophanate hydrolase activity;GO:0016811//hydrolase activity, acting on carbon-nitrogen (but not peptide) bonds, in linear amides;GO:0050567//glutaminyl-tRNA synthase (glutamine-hydrolyzing) activity	GO:0006424//glutamyl-tRNA aminoacylation;GO:0019627//urea metabolic process	--
ncbi_105229374	5400	4507	4551	2881	248	414	527	850	163.71	165.583	155.69	93.85	7.524	13.172	17.24	27.6	144.708	16.384	-3.14279	1.07278e-22	2.98583e-20	LOC105229374	medium-chain acyl-CoA ligase ACSF2, mitochondrial-like	-	-	-	-	-	GO:0003987//acetate-CoA ligase activity;GO:0004043//L-aminoadipate-semialdehyde dehydrogenase activity;GO:0008668//(2,3-dihydroxybenzoyl)adenylate synthase activity;GO:0008756//o-succinylbenzoate-CoA ligase activity;GO:0030729//acetoacetate-CoA ligase activity;GO:0047473//D-alanine [D-alanyl carrier protein] ligase activity;GO:0047475//phenylacetate-CoA ligase activity;GO:0050218//propionate-CoA …	GO:0009234//menaquinone biosynthetic process;GO:0010124//phenylacetate catabolic process;GO:0019287//isopentenyl diphosphate biosynthetic process, mevalonate pathway;GO:0019290//siderophore biosynthetic process;GO:0019350//teichoic acid biosynthetic process;GO:0019427//acetyl-CoA biosynthetic process from acetate;GO:0019878//lysine biosynthetic process via aminoadipic acid	--
ncbi_105226622	1463	1123	1066	797	339	232	281	183	26.586	25.33	22.176	15.615	6.477	4.613	5.821	3.754	22.4267	5.16625	-2.11803	4.24398e-22	1.15759e-19	LOC105226622	putative tyramine receptor 2, transcript variant X15	-	-	-	-	GO:0005575//cellular_component;GO:0005623//cell;GO:0005886//plasma membrane;GO:0005887//integral component of plasma membrane;GO:0016020//membrane;GO:0016021//integral component of membrane;GO:0031224//intrinsic component of membrane;GO:0031226//intrinsic component of plasma membrane;GO:0044425//membrane part;GO:0044459//plasma membrane part;GO:0044464//cell part;GO:0071944//cell periphery	GO:0003674//molecular_function;GO:0004888//transmembrane signaling receptor activity;GO:0004930//G protein-coupled receptor activity;GO:0004984//olfactory receptor activity;GO:0008226//tyramine receptor activity;GO:0008227//G protein-coupled amine receptor activity;GO:0030594//neurotransmitter receptor activity;GO:0038023//signaling receptor activity;GO:0060089//molecular transducer activity;GO:0…	GO:0003008//system process;GO:0007154//cell communication;GO:0007165//signal transduction;GO:0007186//G protein-coupled receptor signaling pathway;GO:0007187//G protein-coupled receptor signaling pathway, coupled to cyclic nucleotide second messenger;GO:0007188//adenylate cyclase-modulating G protein-coupled receptor signaling pathway;GO:0007189//adenylate cyclase-activating G protein-coupled rec…	--
ncbi_105225673	6	0	3	15	179	147	136	159	0.241	0	0.136	0.648	7.2	6.2	5.898	6.844	0.25625	6.5355	4.67267	5.26216e-22	1.40716e-19	LOC105225673	glycoprotein-N-acetylgalactosamine 3-beta-galactosyltransferase 1	Metabolism;Metabolism;Metabolism	Global and overview maps;Glycan biosynthesis and metabolism;Glycan biosynthesis and metabolism	ko01100//Metabolic pathways;ko00514//Other types of O-glycan biosynthesis;ko00512//Mucin type O-glycan biosynthesis	K00731;K00731;K00731	GO:0016020//membrane	GO:0016757//transferase activity, transferring glycosyl groups;GO:0016758//transferase activity, transferring hexosyl groups	GO:0006486//protein glycosylation	--
ncbi_105222035	336	217	242	327	847	644	682	779	2.585	2.103	2.18	2.789	6.766	5.426	5.864	6.642	2.41425	6.1745	1.35475	9.90738e-22	2.54937e-19	LOC105222035	pneumococcal serine-rich repeat protein, transcript variant X1	-	-	-	-	-	-	-	--
ncbi_105225053	1473	879	1004	1268	3145	3165	3135	2740	28.591	20.676	21.991	26.446	61.093	64.474	65.664	56.962	24.426	62.0483	1.34497	1.73233e-21	4.3751e-19	LOC105225053	adenosylhomocysteinase-like 1	Metabolism;Metabolism	Global and overview maps;Amino acid metabolism	ko01100//Metabolic pathways;ko00270//Cysteine and methionine metabolism	K01251;K01251	GO:0005575//cellular_component;GO:0005622//intracellular;GO:0005623//cell;GO:0005737//cytoplasm;GO:0005829//cytosol;GO:0044424//intracellular part;GO:0044444//cytoplasmic part;GO:0044464//cell part	GO:0003674//molecular_function;GO:0003824//catalytic activity;GO:0004013//adenosylhomocysteinase activity;GO:0004455//ketol-acid reductoisomerase activity;GO:0004488//methylenetetrahydrofolate dehydrogenase (NADP+) activity;GO:0004617//phosphoglycerate dehydrogenase activity;GO:0008883//glutamyl-tRNA reductase activity;GO:0016779//nucleotidyltransferase activity;GO:0016787//hydrolase activity;GO:…	GO:0000096//sulfur amino acid metabolic process;GO:0006082//organic acid metabolic process;GO:0006139//nucleobase-containing compound metabolic process;GO:0006520//cellular amino acid metabolic process;GO:0006534//cysteine metabolic process;GO:0006555//methionine metabolic process;GO:0006564//L-serine biosynthetic process;GO:0006575//cellular modified amino acid metabolic process;GO:0006725//cell…	--
ncbi_105228467	338	295	319	332	171	138	133	111	23.514	24.871	25.043	24.818	11.906	10.076	9.984	8.271	24.5615	10.0593	-1.28788	1.98334e-21	4.91797e-19	LOC105228467	uncharacterized LOC105228467	-	-	-	-	-	-	-	zf-LITAF-like
ncbi_125776552	133	112	104	112	15	26	26	32	4.034	4.127	3.487	3.657	0.463	0.831	0.848	1.008	3.82625	0.7875	-2.28058	3.016e-21	7.34503e-19	LOC125776552	UDP-glycosyltransferase UGT5-like, transcript variant X1	Metabolism;Human Diseases;Metabolism;Metabolism;Metabolism;Human Diseases;Organismal Systems;Metabolism;Metabolism;Metabolism;Metabolism;Metabolism	Global and overview maps;Cancer: overview;Xenobiotics biodegradation and metabolism;Xenobiotics biodegradation and metabolism;Xenobiotics biodegradation and metabolism;Cancer: overview;Digestive system;Carbohydrate metabolism;Metabolism of cofactors and vitamins;Metabolism of cofactors and vitamins;Carbohydrate metabolism;Lipid metabolism	ko01100//Metabolic pathways;ko05207//Chemical carcinogenesis - receptor activation;ko00983//Drug metabolism - other enzymes;ko00980//Metabolism of xenobiotics by cytochrome P450;ko00982//Drug metabolism - cytochrome P450;ko05204//Chemical carcinogenesis - DNA adducts;ko04976//Bile secretion;ko00040//Pentose and glucuronate interconversions;ko00860//Porphyrin metabolism;ko00830//Retinol metabolism…	K00699;K00699;K00699;K00699;K00699;K00699;K00699;K00699;K00699;K00699;K00699;K00699	-	GO:0008194//UDP-glycosyltransferase activity;GO:0016758//transferase activity, transferring hexosyl groups;GO:0050511//undecaprenyldiphospho-muramoylpentapeptide beta-N-acetylglucosaminyltransferase activity	GO:0009252//peptidoglycan biosynthetic process	--
ncbi_105225791	23669	21276	19169	16007	9570	8399	8246	7610	2915.2	3175.62	2664.2	2118.46	1179.55	1085.63	1095.95	1003.8	2718.37	1091.23	-1.31678	1.9902e-20	4.76182e-18	LOC105225791	sarcocystatin-A	-	-	-	-	-	GO:0004869//cysteine-type endopeptidase inhibitor activity	-	--
ncbi_105232879	17	12	15	22	167	122	158	101	0.376	0.276	0.462	0.443	3.379	2.679	3.84	2.163	0.38925	3.01525	2.95351	2.99906e-20	6.9324e-18	LOC105232879	putative sodium-coupled neutral amino acid transporter 11, transcript variant X1	-	-	-	-	GO:0005575//cellular_component;GO:0005622//intracellular;GO:0005623//cell;GO:0005737//cytoplasm;GO:0005773//vacuole;GO:0005774//vacuolar membrane;GO:0005783//endoplasmic reticulum;GO:0012505//endomembrane system;GO:0016020//membrane;GO:0016021//integral component of membrane;GO:0031090//organelle membrane;GO:0031224//intrinsic component of membrane;GO:0043226//organelle;GO:0043227//membrane-bound…	GO:0003674//molecular_function;GO:0005215//transporter activity;GO:0005342//organic acid transmembrane transporter activity;GO:0008509//anion transmembrane transporter activity;GO:0008514//organic anion transmembrane transporter activity;GO:0015075//ion transmembrane transporter activity;GO:0015171//amino acid transmembrane transporter activity;GO:0015318//inorganic molecular entity transmembrane…	GO:0003333//amino acid transmembrane transport;GO:0006810//transport;GO:0006811//ion transport;GO:0006812//cation transport;GO:0006814//sodium ion transport;GO:0006820//anion transport;GO:0006865//amino acid transport;GO:0008150//biological_process;GO:0015672//monovalent inorganic cation transport;GO:0015711//organic anion transport;GO:0015849//organic acid transport;GO:0030001//metal ion transpo…	--
ncbi_105222795	2587	1935	1559	1893	203	146	154	510	284.605	257.973	193.537	223.773	22.35	16.857	18.282	60.092	239.972	29.3953	-3.02921	4.5233e-20	1.02815e-17	LOC105222795	serine protease inhibitor Kazal-type 2-like	-	-	-	-	-	GO:0005515//protein binding	-	--
ncbi_105226302	2	4	2	1	138	247	157	76	0.022	0.053	0.025	0.012	1.495	2.806	1.815	0.867	0.028	1.74575	5.96228	5.51064e-20	1.23203e-17	LOC105226302	uncharacterized LOC105226302, transcript variant X1	-	-	-	-	GO:0005575//cellular_component;GO:0005622//intracellular;GO:0005623//cell;GO:0005737//cytoplasm;GO:0005938//cell cortex;GO:0016020//membrane;GO:0016592//mediator complex;GO:0044424//intracellular part;GO:0044444//cytoplasmic part;GO:0044464//cell part;GO:0071944//cell periphery;GO:0099568//cytoplasmic region	GO:0003674//molecular_function;GO:0003712//transcription coregulator activity;GO:0005488//binding;GO:0005515//protein binding;GO:0005516//calmodulin binding	GO:0000003//reproduction;GO:0006357//regulation of transcription by RNA polymerase II;GO:0007338//single fertilization;GO:0007339//binding of sperm to zona pellucida;GO:0008037//cell recognition;GO:0008150//biological_process;GO:0009566//fertilization;GO:0009987//cellular process;GO:0009988//cell-cell recognition;GO:0019953//sexual reproduction;GO:0022414//reproductive process;GO:0035036//sperm-e…	--
ncbi_105230316	524	313	511	278	119	70	91	74	7.773	5.711	8.588	4.372	1.732	1.1	1.505	1.174	6.611	1.37775	-2.26255	8.09639e-20	1.78094e-17	LOC105230316	esterase B1, transcript variant X1	-	-	-	-	-	GO:0003674//molecular_function;GO:0003824//catalytic activity;GO:0004104//cholinesterase activity;GO:0008236//serine-type peptidase activity;GO:0016787//hydrolase activity;GO:0016788//hydrolase activity, acting on ester bonds;GO:0052689//carboxylic ester hydrolase activity	GO:0006508//proteolysis	--
ncbi_105234033	3679	4604	2922	3485	1055	1343	1161	1391	521.39	790.707	467.288	530.696	149.631	199.749	177.551	211.135	577.52	184.517	-1.64612	1.60285e-19	3.46979e-17	LOC105234033	male accessory gland serine protease inhibitor	-	-	-	-	-	GO:0003674//molecular_function;GO:0004857//enzyme inhibitor activity;GO:0004866//endopeptidase inhibitor activity;GO:0004867//serine-type endopeptidase inhibitor activity;GO:0030234//enzyme regulator activity;GO:0030414//peptidase inhibitor activity;GO:0061134//peptidase regulator activity;GO:0061135//endopeptidase regulator activity;GO:0098772//molecular function regulator	GO:0008150//biological_process;GO:0009892//negative regulation of metabolic process;GO:0010466//negative regulation of peptidase activity;GO:0010605//negative regulation of macromolecule metabolic process;GO:0010951//negative regulation of endopeptidase activity;GO:0019222//regulation of metabolic process;GO:0030162//regulation of proteolysis;GO:0031323//regulation of cellular metabolic process;G…	--
ncbi_105224180	281	173	252	201	71	78	90	82	8.523	6.359	8.625	6.551	2.155	2.483	2.946	2.664	7.5145	2.562	-1.55241	1.95799e-19	4.17236e-17	LOC105224180	uncharacterized LOC105224180	-	-	-	-	GO:0005575//cellular_component	GO:0003674//molecular_function	GO:0003008//system process;GO:0007600//sensory perception;GO:0007606//sensory perception of chemical stimulus;GO:0007608//sensory perception of smell;GO:0007610//behavior;GO:0008150//biological_process;GO:0009636//response to toxic substance;GO:0010033//response to organic substance;GO:0030534//adult behavior;GO:0032501//multicellular organismal process;GO:0042221//response to chemical;GO:0042493…	--
ncbi_105229775	7343	5541	6116	4437	2555	2282	2263	1775	134.449	122.947	126.363	87.293	46.818	43.85	44.712	34.808	117.763	42.547	-1.46876	3.98461e-19	8.23366e-17	LOC105229775	ATP-binding cassette sub-family D member 3	Cellular Processes;Environmental Information Processing	Transport and catabolism;Membrane transport	ko04146//Peroxisome;ko02010//ABC transporters	K05677;K05677	GO:0005575//cellular_component;GO:0005622//intracellular;GO:0005623//cell;GO:0005737//cytoplasm;GO:0005739//mitochondrion;GO:0005777//peroxisome;GO:0005778//peroxisomal membrane;GO:0005779//integral component of peroxisomal membrane;GO:0005782//peroxisomal matrix;GO:0005829//cytosol;GO:0005886//plasma membrane;GO:0005887//integral component of plasma membrane;GO:0009898//cytoplasmic side of plasm…	GO:0000166//nucleotide binding;GO:0003674//molecular_function;GO:0003824//catalytic activity;GO:0005215//transporter activity;GO:0005260//intracellularly ATP-gated chloride channel activity;GO:0005319//lipid transporter activity;GO:0005324//long-chain fatty acid transporter activity;GO:0005488//binding;GO:0005515//protein binding;GO:0005524//ATP binding;GO:0008144//drug binding;GO:0008565//protei…	GO:0000038//very long-chain fatty acid metabolic process;GO:0000910//cytokinesis;GO:0006082//organic acid metabolic process;GO:0006629//lipid metabolic process;GO:0006631//fatty acid metabolic process;GO:0006633//fatty acid biosynthetic process;GO:0006635//fatty acid beta-oxidation;GO:0006810//transport;GO:0006811//ion transport;GO:0006817//phosphate ion transport;GO:0006820//anion transport;GO:0…	--
ncbi_105221995	63	32	35	54	236	187	167	186	0.536	0.307	0.337	0.507	1.993	1.684	1.527	1.65	0.42175	1.7135	2.02249	1.01848e-18	2.07314e-16	LOC105221995	uncharacterized LOC105221995, transcript variant X1	-	-	-	-	GO:0005575//cellular_component;GO:0005622//intracellular;GO:0005623//cell;GO:0005634//nucleus;GO:0043226//organelle;GO:0043227//membrane-bounded organelle;GO:0043229//intracellular organelle;GO:0043231//intracellular membrane-bounded organelle;GO:0044424//intracellular part;GO:0044464//cell part	GO:0000981//DNA-binding transcription factor activity, RNA polymerase II-specific;GO:0003674//molecular_function;GO:0003676//nucleic acid binding;GO:0003677//DNA binding;GO:0003700//DNA-binding transcription factor activity;GO:0005488//binding;GO:0097159//organic cyclic compound binding;GO:0140110//transcription regulator activity;GO:1901363//heterocyclic compound binding	GO:0001708//cell fate specification;GO:0001709//cell fate determination;GO:0002119//nematode larval development;GO:0002164//larval development;GO:0006139//nucleobase-containing compound metabolic process;GO:0006351//transcription, DNA-templated;GO:0006355//regulation of transcription, DNA-templated;GO:0006357//regulation of transcription by RNA polymerase II;GO:0006725//cellular aromatic compound…	HMG
ncbi_105228157	718	509	634	926	2560	2359	3348	2236	13.102	11.267	13.065	18.267	46.814	45.262	66.055	43.947	13.9253	50.5195	1.85914	1.318e-18	2.60505e-16	LOC105228157	solute carrier family 12 member 6, transcript variant X1	-	-	-	-	GO:0005575//cellular_component;GO:0005623//cell;GO:0005886//plasma membrane;GO:0005887//integral component of plasma membrane;GO:0016020//membrane;GO:0016021//integral component of membrane;GO:0030424//axon;GO:0031224//intrinsic component of membrane;GO:0031226//intrinsic component of plasma membrane;GO:0036477//somatodendritic compartment;GO:0042995//cell projection;GO:0043005//neuron projection…	GO:0003674//molecular_function;GO:0005215//transporter activity;GO:0005342//organic acid transmembrane transporter activity;GO:0008324//cation transmembrane transporter activity;GO:0008509//anion transmembrane transporter activity;GO:0008514//organic anion transmembrane transporter activity;GO:0015075//ion transmembrane transporter activity;GO:0015077//monovalent inorganic cation transmembrane tr…	GO:0003333//amino acid transmembrane transport;GO:0006810//transport;GO:0006811//ion transport;GO:0006812//cation transport;GO:0006813//potassium ion transport;GO:0006820//anion transport;GO:0006821//chloride transport;GO:0006865//amino acid transport;GO:0006950//response to stress;GO:0006970//response to osmotic stress;GO:0006971//hypotonic response;GO:0007154//cell communication;GO:0007267//cel…	--
ncbi_105226814	896	510	671	660	2093	1954	2426	1859	7.638	5.402	6.484	6.227	18.257	18.026	23.055	17.515	6.43775	19.2132	1.57747	1.57388e-18	3.06636e-16	LOC105226814	uncharacterized LOC105226814, transcript variant X2	-	-	-	-	GO:0005575//cellular_component;GO:0005622//intracellular;GO:0005623//cell;GO:0005634//nucleus;GO:0016363//nuclear matrix;GO:0031974//membrane-enclosed lumen;GO:0031981//nuclear lumen;GO:0034399//nuclear periphery;GO:0043226//organelle;GO:0043227//membrane-bounded organelle;GO:0043229//intracellular organelle;GO:0043231//intracellular membrane-bounded organelle;GO:0043233//organelle lumen;GO:00444…	-	GO:0002009//morphogenesis of an epithelium;GO:0002165//instar larval or pupal development;GO:0007275//multicellular organism development;GO:0007444//imaginal disc development;GO:0007472//wing disc morphogenesis;GO:0007476//imaginal disc-derived wing morphogenesis;GO:0007552//metamorphosis;GO:0007560//imaginal disc morphogenesis;GO:0008150//biological_process;GO:0008586//imaginal disc-derived wing…	--
MSTRG.17117	14	12	5	19	115	140	142	98	0.635	0.66	0.256	0.927	5.224	6.669	6.955	4.764	0.6195	5.903	3.25227	2.88251e-18	5.45996e-16	--	LOW QUALITY PROTEIN: uncharacterized protein LOC105225486 [Bactrocera dorsalis]	-	-	-	-	-	-	-	--
ncbi_105231023	751	542	768	1172	4867	2434	4394	4237	19.364	16.857	22.335	32.184	130.368	68.503	127.167	119.89	22.685	111.482	2.297	8.98049e-18	1.67775e-15	LOC105231023	elongation of very long chain fatty acids protein 7, transcript variant X2	Metabolism;Metabolism;Metabolism;Metabolism	Global and overview maps;Global and overview maps;Lipid metabolism;Lipid metabolism	ko01100//Metabolic pathways;ko01212//Fatty acid metabolism;ko01040//Biosynthesis of unsaturated fatty acids;ko00062//Fatty acid elongation	K10250;K10250;K10250;K10250	GO:0005575//cellular_component;GO:0005622//intracellular;GO:0005623//cell;GO:0005737//cytoplasm;GO:0005783//endoplasmic reticulum;GO:0005789//endoplasmic reticulum membrane;GO:0012505//endomembrane system;GO:0016020//membrane;GO:0016021//integral component of membrane;GO:0030176//integral component of endoplasmic reticulum membrane;GO:0031224//intrinsic component of membrane;GO:0031227//intrinsic…	GO:0003674//molecular_function;GO:0003824//catalytic activity;GO:0004312//fatty acid synthase activity;GO:0009922//fatty acid elongase activity;GO:0016740//transferase activity;GO:0016746//transferase activity, transferring acyl groups;GO:0016747//transferase activity, transferring acyl groups other than amino-acyl groups	GO:0000003//reproduction;GO:0000038//very long-chain fatty acid metabolic process;GO:0000212//meiotic spindle organization;GO:0000226//microtubule cytoskeleton organization;GO:0000280//nuclear division;GO:0000910//cytokinesis;GO:0000912//assembly of actomyosin apparatus involved in cytokinesis;GO:0000915//actomyosin contractile ring assembly;GO:0006082//organic acid metabolic process;GO:0006629//…	--
ncbi_105226694	2221	1369	1779	1529	7660	7481	8114	4616	52.138	38.945	47.125	38.567	179.966	184.315	205.539	116.07	44.1938	171.472	1.95606	2.29822e-17	4.23555e-15	LOC105226694	putative fatty acyl-CoA reductase CG8303, transcript variant X1	-	-	-	-	GO:0005575//cellular_component;GO:0005622//intracellular;GO:0005623//cell;GO:0005737//cytoplasm;GO:0005777//peroxisome;GO:0005778//peroxisomal membrane;GO:0005779//integral component of peroxisomal membrane;GO:0005782//peroxisomal matrix;GO:0016020//membrane;GO:0016021//integral component of membrane;GO:0031090//organelle membrane;GO:0031224//intrinsic component of membrane;GO:0031231//intrinsic …	GO:0003674//molecular_function;GO:0003824//catalytic activity;GO:0003854//3-beta-hydroxy-delta5-steroid dehydrogenase activity;GO:0003978//UDP-glucose 4-epimerase activity;GO:0004043//L-aminoadipate-semialdehyde dehydrogenase activity;GO:0008460//dTDP-glucose 4,6-dehydratase activity;GO:0008712//ADP-glyceromanno-heptose 6-epimerase activity;GO:0016491//oxidoreductase activity;GO:0016616//oxidored…	GO:0005975//carbohydrate metabolic process;GO:0006012//galactose metabolic process;GO:0006139//nucleobase-containing compound metabolic process;GO:0006163//purine nucleotide metabolic process;GO:0006629//lipid metabolic process;GO:0006637//acyl-CoA metabolic process;GO:0006644//phospholipid metabolic process;GO:0006650//glycerophospholipid metabolic process;GO:0006662//glycerol ether metabolic pr…	--
ncbi_105223819	460	535	441	391	112	151	140	186	20.648	29.103	22.338	18.859	5.031	7.113	6.781	8.942	22.737	6.96675	-1.70648	2.8402e-17	5.09666e-15	LOC105223819	farnesol dehydrogenase	Metabolism;Metabolism	Metabolism of terpenoids and polyketides;Metabolism of terpenoids and polyketides	ko00981//Insect hormone biosynthesis;ko00900//Terpenoid backbone biosynthesis	K15890;K15890	-	GO:0003824//catalytic activity;GO:0004316//3-oxoacyl-[acyl-carrier-protein] reductase (NADPH) activity;GO:0004757//sepiapterin reductase activity;GO:0008667//2,3-dihydro-2,3-dihydroxybenzoate dehydrogenase activity;GO:0008678//2-deoxy-D-gluconate 3-dehydrogenase activity;GO:0016491//oxidoreductase activity;GO:0016630//protochlorophyllide reductase activity;GO:0016655//oxidoreductase activity, act…	GO:0000272//polysaccharide catabolic process;GO:0005975//carbohydrate metabolic process;GO:0006633//fatty acid biosynthetic process;GO:0006729//tetrahydrobiopterin biosynthetic process;GO:0008152//metabolic process;GO:0009243//O antigen biosynthetic process;GO:0015995//chlorophyll biosynthetic process;GO:0055114//oxidation-reduction process	--
ncbi_105229671	21	28	29	31	283	301	118	215	0.546	0.803	0.728	0.741	7.064	8.154	3.33	5.713	0.7045	6.06525	3.1059	3.14625e-17	5.57254e-15	LOC105229671	2-hydroxyacylsphingosine 1-beta-galactosyltransferase, transcript variant X1	Metabolism;Metabolism;Metabolism	Global and overview maps;Lipid metabolism;Lipid metabolism	ko01100//Metabolic pathways;ko00600//Sphingolipid metabolism;ko00565//Ether lipid metabolism	K04628;K04628;K04628	GO:0005575//cellular_component;GO:0005622//intracellular;GO:0005623//cell;GO:0043226//organelle;GO:0043227//membrane-bounded organelle;GO:0043229//intracellular organelle;GO:0043231//intracellular membrane-bounded organelle;GO:0044424//intracellular part;GO:0044464//cell part	GO:0003674//molecular_function;GO:0003824//catalytic activity;GO:0008194//UDP-glycosyltransferase activity;GO:0015020//glucuronosyltransferase activity;GO:0016740//transferase activity;GO:0016757//transferase activity, transferring glycosyl groups;GO:0016758//transferase activity, transferring hexosyl groups	GO:0005975//carbohydrate metabolic process;GO:0008150//biological_process;GO:0008152//metabolic process;GO:0030259//lipid glycosylation	--
ncbi_115066680	631	330	363	516	1733	1490	1712	1263	26.942	16.869	17.591	23.786	74.685	67.399	79.608	58.234	21.297	69.9815	1.71632	3.21945e-17	5.62909e-15	LOC115066680	homogentisate 1,2-dioxygenase, transcript variant X1	Metabolism;Metabolism	Global and overview maps;Amino acid metabolism	ko01100//Metabolic pathways;ko00350//Tyrosine metabolism	K00451;K00451	GO:0005575//cellular_component;GO:0005622//intracellular;GO:0005623//cell;GO:0005737//cytoplasm;GO:0005829//cytosol;GO:0044424//intracellular part;GO:0044444//cytoplasmic part;GO:0044464//cell part	GO:0003674//molecular_function;GO:0003824//catalytic activity;GO:0004411//homogentisate 1,2-dioxygenase activity;GO:0005488//binding;GO:0005515//protein binding;GO:0016491//oxidoreductase activity;GO:0016701//oxidoreductase activity, acting on single donors with incorporation of molecular oxygen;GO:0016702//oxidoreductase activity, acting on single donors with incorporation of molecular oxygen, i…	GO:0006082//organic acid metabolic process;GO:0006520//cellular amino acid metabolic process;GO:0006558//L-phenylalanine metabolic process;GO:0006559//L-phenylalanine catabolic process;GO:0006570//tyrosine metabolic process;GO:0006572//tyrosine catabolic process;GO:0006725//cellular aromatic compound metabolic process;GO:0006807//nitrogen compound metabolic process;GO:0008150//biological_process;…	--
ncbi_105229018	55	70	45	119	567	711	579	360	2.267	3.496	2.093	5.27	23.385	30.751	25.749	15.89	3.2815	23.9438	2.86722	5.91801e-17	1.02164e-14	LOC105229018	alpha-tocopherol transfer protein-like	-	-	-	-	-	GO:0003674//molecular_function;GO:0005488//binding;GO:0005501//retinoid binding;GO:0008289//lipid binding;GO:0016918//retinal binding;GO:0019840//isoprenoid binding;GO:0019842//vitamin binding;GO:0036094//small molecule binding	-	--
ncbi_105228222	114	160	184	139	1260	1504	1271	581	4.54	7.721	8.268	5.948	50.213	62.854	54.615	24.779	6.61925	48.1153	2.86175	6.01977e-17	1.02622e-14	LOC105228222	actin-5, muscle-specific	-	-	-	-	GO:0005575//cellular_component;GO:0005622//intracellular;GO:0005623//cell;GO:0005856//cytoskeleton;GO:0005884//actin filament;GO:0015629//actin cytoskeleton;GO:0043226//organelle;GO:0043228//non-membrane-bounded organelle;GO:0043229//intracellular organelle;GO:0043232//intracellular non-membrane-bounded organelle;GO:0044422//organelle part;GO:0044424//intracellular part;GO:0044430//cytoskeletal p…	GO:0003674//molecular_function;GO:0005198//structural molecule activity;GO:0005200//structural constituent of cytoskeleton	GO:0006996//organelle organization;GO:0007010//cytoskeleton organization;GO:0008150//biological_process;GO:0009987//cellular process;GO:0016043//cellular component organization;GO:0071840//cellular component organization or biogenesis	--
ncbi_105230092	8	5	5	5	159	125	45	149	0.257	0.194	0.181	0.172	5.105	4.209	1.558	5.12	0.201	3.998	4.31401	8.07277e-17	1.35921e-14	LOC105230092	techylectin-5B	-	-	-	-	-	-	-	--
ncbi_105229833	45954	47289	50397	37919	15394	13666	12559	6534	2932.9	3657.5	3629.53	2600.43	983.251	915.367	864.947	446.64	3205.09	802.551	-1.9977	1.01968e-16	1.6959e-14	LOC105229833	alcohol dehydrogenase 1	Human Diseases	Cancer: overview	ko05202//Transcriptional misregulation in cancer	K00069	-	GO:0003824//catalytic activity;GO:0003854//3-beta-hydroxy-delta5-steroid dehydrogenase activity;GO:0003978//UDP-glucose 4-epimerase activity;GO:0004316//3-oxoacyl-[acyl-carrier-protein] reductase (NADPH) activity;GO:0004757//sepiapterin reductase activity;GO:0008460//dTDP-glucose 4,6-dehydratase activity;GO:0008667//2,3-dihydro-2,3-dihydroxybenzoate dehydrogenase activity;GO:0008678//2-deoxy-D-gl…	GO:0000272//polysaccharide catabolic process;GO:0006012//galactose metabolic process;GO:0006633//fatty acid biosynthetic process;GO:0006694//steroid biosynthetic process;GO:0006729//tetrahydrobiopterin biosynthetic process;GO:0009243//O antigen biosynthetic process;GO:0019305//dTDP-rhamnose biosynthetic process;GO:0055114//oxidation-reduction process	--
ncbi_105233590	19635	13226	18373	14805	6128	6611	6597	3740	921.526	752.232	973.034	746.612	287.826	325.626	334.102	187.996	848.351	283.887	-1.57934	1.07512e-16	1.76657e-14	LOC105233590	sarcoplasmic calcium-binding protein, alpha-B and -A chains	-	-	-	-	-	GO:0003674//molecular_function;GO:0005488//binding;GO:0005509//calcium ion binding;GO:0005515//protein binding;GO:0043167//ion binding;GO:0043169//cation binding;GO:0046872//metal ion binding	-	--
ncbi_105225792	35352	32971	29298	24130	13504	11348	12061	8272	4354.14	4921.13	4071.86	3193.35	1664.56	1466.87	1602.97	1091.25	4135.12	1456.41	-1.50551	1.25796e-16	2.04238e-14	LOC105225792	sarcocystatin-A-like	-	-	-	-	-	GO:0004869//cysteine-type endopeptidase inhibitor activity;GO:0051908//double-stranded DNA 5'-3' exodeoxyribonuclease activity	GO:0090305//nucleic acid phosphodiester bond hydrolysis	--
ncbi_105223554	197	147	142	148	73	72	68	71	2.057	1.832	1.67	1.636	0.747	0.777	0.761	0.798	1.79875	0.77075	-1.22266	1.62987e-16	2.61508e-14	LOC105223554	mucin-4, transcript variant X1	-	-	-	-	-	-	-	--
ncbi_105232621	1732	1297	1777	1521	4825	5227	4524	3596	65.513	59.452	75.847	61.819	182.648	207.496	184.655	145.681	65.6577	180.12	1.45592	1.65409e-16	2.62307e-14	LOC105232621	acetyl-CoA acetyltransferase, cytosolic	Metabolism;Metabolism;Metabolism;Metabolism;Organismal Systems;Metabolism;Metabolism;Metabolism;Metabolism;Metabolism;Metabolism;Metabolism	Global and overview maps;Global and overview maps;Global and overview maps;Amino acid metabolism;Digestive system;Carbohydrate metabolism;Metabolism of terpenoids and polyketides;Lipid metabolism;Carbohydrate metabolism;Amino acid metabolism;Amino acid metabolism;Carbohydrate metabolism	ko01100//Metabolic pathways;ko01200//Carbon metabolism;ko01212//Fatty acid metabolism;ko00310//Lysine degradation;ko04975//Fat digestion and absorption;ko00620//Pyruvate metabolism;ko00900//Terpenoid backbone biosynthesis;ko00071//Fatty acid degradation;ko00630//Glyoxylate and dicarboxylate metabolism;ko00280//Valine, leucine and isoleucine degradation;ko00380//Tryptophan metabolism;ko00650//Buta…	K00626;K00626;K00626;K00626;K00626;K00626;K00626;K00626;K00626;K00626;K00626;K00626	GO:0005575//cellular_component;GO:0005622//intracellular;GO:0005623//cell;GO:0005634//nucleus;GO:0005730//nucleolus;GO:0005737//cytoplasm;GO:0005739//mitochondrion;GO:0005777//peroxisome;GO:0005829//cytosol;GO:0031974//membrane-enclosed lumen;GO:0031981//nuclear lumen;GO:0042579//microbody;GO:0043226//organelle;GO:0043227//membrane-bounded organelle;GO:0043228//non-membrane-bounded organelle;GO:0…	GO:0003674//molecular_function;GO:0003824//catalytic activity;GO:0003985//acetyl-CoA C-acetyltransferase activity;GO:0003988//acetyl-CoA C-acyltransferase activity;GO:0004315//3-oxoacyl-[acyl-carrier-protein] synthase activity;GO:0016407//acetyltransferase activity;GO:0016408//C-acyltransferase activity;GO:0016453//C-acetyltransferase activity;GO:0016740//transferase activity;GO:0016746//transfer…	GO:0006066//alcohol metabolic process;GO:0006082//organic acid metabolic process;GO:0006629//lipid metabolic process;GO:0006631//fatty acid metabolic process;GO:0006633//fatty acid biosynthetic process;GO:0006635//fatty acid beta-oxidation;GO:0006694//steroid biosynthetic process;GO:0006695//cholesterol biosynthetic process;GO:0008150//biological_process;GO:0008152//metabolic process;GO:0008202//…	--
ncbi_105228811	65	112	64	71	505	365	434	656	3.153	6.584	3.503	3.701	24.517	18.583	22.719	34.084	4.23525	24.9758	2.56001	2.17555e-16	3.389e-14	LOC105228811	gamma-butyrobetaine dioxygenase	Metabolism;Metabolism	Global and overview maps;Amino acid metabolism	ko01100//Metabolic pathways;ko00310//Lysine degradation	K00471;K00471	-	GO:0003674//molecular_function;GO:0003824//catalytic activity;GO:0008336//gamma-butyrobetaine dioxygenase activity;GO:0016491//oxidoreductase activity	GO:0008150//biological_process;GO:0008152//metabolic process;GO:0055114//oxidation-reduction process	--
ncbi_105227571	927	803	924	1039	1966	1856	2149	2370	46.178	48.475	51.939	55.613	98.011	97.03	115.517	126.445	50.5513	109.251	1.11182	2.18677e-16	3.389e-14	LOC105227571	probable phosphoserine aminotransferase	Metabolism;Metabolism;Metabolism;Metabolism;Metabolism;Metabolism	Global and overview maps;Global and overview maps;Global and overview maps;Amino acid metabolism;Amino acid metabolism;Metabolism of cofactors and vitamins	ko01100//Metabolic pathways;ko01200//Carbon metabolism;ko01230//Biosynthesis of amino acids;ko00260//Glycine, serine and threonine metabolism;ko00270//Cysteine and methionine metabolism;ko00750//Vitamin B6 metabolism	K00831;K00831;K00831;K00831;K00831;K00831	GO:0005575//cellular_component;GO:0005622//intracellular;GO:0005623//cell;GO:0005737//cytoplasm;GO:0005829//cytosol;GO:0009507//chloroplast;GO:0009536//plastid;GO:0043226//organelle;GO:0043227//membrane-bounded organelle;GO:0043229//intracellular organelle;GO:0043231//intracellular membrane-bounded organelle;GO:0044424//intracellular part;GO:0044444//cytoplasmic part;GO:0044464//cell part	GO:0000287//magnesium ion binding;GO:0003674//molecular_function;GO:0003824//catalytic activity;GO:0004647//phosphoserine phosphatase activity;GO:0004648//O-phospho-L-serine:2-oxoglutarate aminotransferase activity;GO:0005488//binding;GO:0005509//calcium ion binding;GO:0008483//transaminase activity;GO:0016740//transferase activity;GO:0016769//transferase activity, transferring nitrogenous groups…	GO:0000003//reproduction;GO:0003006//developmental process involved in reproduction;GO:0006082//organic acid metabolic process;GO:0006139//nucleobase-containing compound metabolic process;GO:0006144//purine nucleobase metabolic process;GO:0006520//cellular amino acid metabolic process;GO:0006563//L-serine metabolic process;GO:0006564//L-serine biosynthetic process;GO:0006725//cellular aromatic co…	--
ncbi_105226672	493	776	504	513	2571	2250	3156	3111	22.17	42.355	25.629	24.865	116.271	106.58	153.533	150.085	28.7548	131.617	2.19448	5.1493e-16	7.89058e-14	LOC105226672	1-acyl-sn-glycerol-3-phosphate acyltransferase alpha, transcript variant X1	Metabolism;Metabolism;Environmental Information Processing;Metabolism;Organismal Systems	Global and overview maps;Lipid metabolism;Signal transduction;Lipid metabolism;Digestive system	ko01100//Metabolic pathways;ko00561//Glycerolipid metabolism;ko04072//Phospholipase D signaling pathway;ko00564//Glycerophospholipid metabolism;ko04975//Fat digestion and absorption	K13509;K13509;K13509;K13509;K13509	GO:0005575//cellular_component;GO:0016020//membrane	GO:0003674//molecular_function;GO:0003824//catalytic activity;GO:0003841//1-acylglycerol-3-phosphate O-acyltransferase activity;GO:0008374//O-acyltransferase activity;GO:0016411//acylglycerol O-acyltransferase activity;GO:0016740//transferase activity;GO:0016746//transferase activity, transferring acyl groups;GO:0016747//transferase activity, transferring acyl groups other than amino-acyl groups;…	GO:0006629//lipid metabolic process;GO:0006644//phospholipid metabolic process;GO:0006793//phosphorus metabolic process;GO:0006796//phosphate-containing compound metabolic process;GO:0007610//behavior;GO:0008150//biological_process;GO:0008152//metabolic process;GO:0008610//lipid biosynthetic process;GO:0008654//phospholipid biosynthetic process;GO:0009058//biosynthetic process;GO:0009636//respons…	--
ncbi_105229891	1208	761	1088	937	548	388	537	448	41.819	31.914	42.512	34.768	18.953	14.09	20.036	16.637	37.7533	17.429	-1.11511	6.95086e-16	1.05329e-13	LOC105229891	protein yellow, transcript variant X1	-	-	-	-	-	-	GO:0006582//melanin metabolic process;GO:0006725//cellular aromatic compound metabolic process;GO:0007275//multicellular organism development;GO:0008150//biological_process;GO:0008152//metabolic process;GO:0009058//biosynthetic process;GO:0009987//cellular process;GO:0018958//phenol-containing compound metabolic process;GO:0019438//aromatic compound biosynthetic process;GO:0019748//secondary meta…	--
ncbi_105223648	24	29	23	31	125	114	102	111	0.256	0.375	0.277	0.355	1.335	1.277	1.174	1.269	0.31575	1.26375	2.00086	1.27568e-15	1.91183e-13	LOC105223648	uncharacterized LOC105223648	-	-	-	-	-	GO:0003674//molecular_function;GO:0003824//catalytic activity;GO:0004601//peroxidase activity;GO:0005488//binding;GO:0016209//antioxidant activity;GO:0016491//oxidoreductase activity;GO:0016684//oxidoreductase activity, acting on peroxide as acceptor;GO:0020037//heme binding;GO:0046906//tetrapyrrole binding;GO:0048037//cofactor binding;GO:0097159//organic cyclic compound binding;GO:1901363//heter…	GO:0006950//response to stress;GO:0006979//response to oxidative stress;GO:0008150//biological_process;GO:0008152//metabolic process;GO:0009636//response to toxic substance;GO:0009987//cellular process;GO:0042221//response to chemical;GO:0050896//response to stimulus;GO:0051716//cellular response to stimulus;GO:0055114//oxidation-reduction process;GO:0070887//cellular response to chemical stimulu…	--
ncbi_105228851	598	401	500	742	1346	1407	1386	1388	21.923	18.242	20.931	29.822	51.115	54.904	54.626	54.888	22.7295	53.8832	1.24527	1.64174e-15	2.4337e-13	LOC105228851	protein shifted, transcript variant X1	Environmental Information Processing	Signal transduction	ko04310//Wnt signaling pathway	K01691	GO:0005575//cellular_component;GO:0005576//extracellular region;GO:0031012//extracellular matrix;GO:0044421//extracellular region part	GO:0003674//molecular_function;GO:0005488//binding;GO:0005515//protein binding;GO:0017147//Wnt-protein binding	GO:0007154//cell communication;GO:0007165//signal transduction;GO:0007166//cell surface receptor signaling pathway;GO:0007224//smoothened signaling pathway;GO:0007267//cell-cell signaling;GO:0007275//multicellular organism development;GO:0007399//nervous system development;GO:0008037//cell recognition;GO:0008038//neuron recognition;GO:0008039//synaptic target recognition;GO:0008150//biological_pr…	--
ncbi_105224006	4113	3451	3983	3498	1837	1739	2138	1409	94.474	96.077	103.24	86.331	42.229	41.91	52.984	34.665	95.0305	42.947	-1.14583	2.30872e-15	3.34961e-13	LOC105224006	heat shock 70 kDa protein cognate 1, transcript variant X1	Human Diseases;Cellular Processes;Genetic Information Processing;Genetic Information Processing;Environmental Information Processing;Human Diseases;Organismal Systems;Organismal Systems;Human Diseases;Human Diseases;Human Diseases;Organismal Systems	Neurodegenerative disease;Transport and catabolism;Transcription;Folding, sorting and degradation;Signal transduction;Cardiovascular disease;Endocrine system;Aging;Infectious disease: viral;Infectious disease: parasitic;Infectious disease: bacterial;Immune system	ko05020//Prion disease;ko04144//Endocytosis;ko03040//Spliceosome;ko04141//Protein processing in endoplasmic reticulum;ko04010//MAPK signaling pathway;ko05417//Lipid and atherosclerosis;ko04915//Estrogen signaling pathway;ko04213//Longevity regulating pathway - multiple species;ko05162//Measles;ko05145//Toxoplasmosis;ko05134//Legionellosis;ko04612//Antigen processing and presentation	K03283;K03283;K03283;K03283;K03283;K03283;K03283;K03283;K03283;K03283;K03283;K03283	GO:0005575//cellular_component;GO:0005622//intracellular;GO:0005623//cell;GO:0005737//cytoplasm;GO:0005739//mitochondrion;GO:0019012//virion;GO:0043226//organelle;GO:0043227//membrane-bounded organelle;GO:0043229//intracellular organelle;GO:0043231//intracellular membrane-bounded organelle;GO:0044424//intracellular part;GO:0044444//cytoplasmic part;GO:0044464//cell part	GO:0004856//xylulokinase activity;GO:0005515//protein binding;GO:0005524//ATP binding;GO:0016773//phosphotransferase activity, alcohol group as acceptor;GO:0016887//ATPase activity;GO:0051082//unfolded protein binding	GO:0005975//carbohydrate metabolic process;GO:0005997//xylulose metabolic process;GO:0006457//protein folding;GO:0006950//response to stress;GO:0008150//biological_process;GO:0008360//regulation of cell shape;GO:0009987//cellular process;GO:0016032//viral process;GO:0019068//virion assembly;GO:0042732//D-xylose metabolic process;GO:0043093//FtsZ-dependent cytokinesis	--
ncbi_105226148	1396	924	1014	1118	3908	3644	4037	2468	32.618	26.163	26.735	28.068	91.381	89.355	101.785	61.761	28.396	86.0705	1.59983	7.08686e-15	1.00678e-12	LOC105226148	ceramide synthase, transcript variant X1	-	-	-	-	GO:0000139//Golgi membrane;GO:0005575//cellular_component;GO:0005622//intracellular;GO:0005623//cell;GO:0005737//cytoplasm;GO:0005783//endoplasmic reticulum;GO:0005789//endoplasmic reticulum membrane;GO:0005794//Golgi apparatus;GO:0012505//endomembrane system;GO:0016020//membrane;GO:0016021//integral component of membrane;GO:0031090//organelle membrane;GO:0031224//intrinsic component of membrane;…	GO:0003674//molecular_function;GO:0003824//catalytic activity;GO:0016410//N-acyltransferase activity;GO:0016740//transferase activity;GO:0016746//transferase activity, transferring acyl groups;GO:0016747//transferase activity, transferring acyl groups other than amino-acyl groups;GO:0050291//sphingosine N-acyltransferase activity	GO:0006629//lipid metabolic process;GO:0006643//membrane lipid metabolic process;GO:0006665//sphingolipid metabolic process;GO:0006672//ceramide metabolic process;GO:0006807//nitrogen compound metabolic process;GO:0008150//biological_process;GO:0008152//metabolic process;GO:0008610//lipid biosynthetic process;GO:0009058//biosynthetic process;GO:0009987//cellular process;GO:0030148//sphingolipid b…	--
ncbi_105229836	416	235	300	81	23	26	35	18	8.217	5.625	6.687	1.719	0.455	0.539	0.746	0.381	5.562	0.53025	-3.39086	8.30257e-15	1.16732e-12	LOC105229836	uncharacterized LOC105229836	-	-	-	-	-	GO:0051082//unfolded protein binding	GO:0017004//cytochrome complex assembly	--
ncbi_105233895	589	962	441	328	5408	6026	5788	3255	66.721	132.058	56.371	39.923	613.078	716.389	707.504	394.908	73.7682	607.97	3.04293	1.27785e-14	1.76034e-12	LOC105233895	protein suex-1	-	-	-	-	-	-	-	--
ncbi_105227464	359	294	290	434	211	140	173	179	4.323	4.258	3.966	5.856	2.863	1.342	2.286	2.317	4.60075	2.202	-1.06305	1.8655e-14	2.54416e-12	LOC105227464	uncharacterized protein PF3D7_1120000, transcript variant X1	-	-	-	-	GO:0009338//exodeoxyribonuclease V complex	GO:0003678//DNA helicase activity;GO:0004386//helicase activity;GO:0005524//ATP binding;GO:0008854//exodeoxyribonuclease V activity;GO:0016887//ATPase activity	GO:0000723//telomere maintenance;GO:0006281//DNA repair;GO:0006310//DNA recombination	--
ncbi_105227664	3769	3521	2814	3425	1474	1681	1522	2230	186.605	211.256	157.214	182.208	73.035	87.345	81.314	118.25	184.321	89.986	-1.03445	2.95561e-14	3.99095e-12	LOC105227664	troponin C-akin-1 protein	-	-	-	-	GO:0005575//cellular_component	GO:0003674//molecular_function;GO:0003824//catalytic activity;GO:0005198//structural molecule activity;GO:0008307//structural constituent of muscle;GO:0016829//lyase activity;GO:0016840//carbon-nitrogen lyase activity;GO:0016842//amidine-lyase activity;GO:0061929//gamma-glutamylaminecyclotransferase activity	GO:0007275//multicellular organism development;GO:0007507//heart development;GO:0008150//biological_process;GO:0032501//multicellular organismal process;GO:0032502//developmental process;GO:0048513//animal organ development;GO:0048731//system development;GO:0048856//anatomical structure development;GO:0072359//circulatory system development	--
ncbi_125778593	39	9	26	13	230	323	515	155	4.578	1.28	3.444	1.64	27.017	39.788	65.228	19.485	2.7355	37.8795	3.79154	8.84425e-14	1.17105e-11	LOC125778593	acyl-CoA-binding protein-like	-	-	-	-	-	GO:0000062//fatty-acyl-CoA binding;GO:0000166//nucleotide binding;GO:0003674//molecular_function;GO:0005488//binding;GO:0017076//purine nucleotide binding;GO:0030554//adenyl nucleotide binding;GO:0032553//ribonucleotide binding;GO:0032555//purine ribonucleotide binding;GO:0032559//adenyl ribonucleotide binding;GO:0033218//amide binding;GO:0036094//small molecule binding;GO:0043167//ion binding;GO…	-	--
ncbi_105227657	40	57	35	67	290	384	559	237	1.244	2.129	1.162	2.259	8.248	11.762	16.915	7.595	1.6985	11.13	2.71212	9.27112e-14	1.21576e-11	LOC105227657	facilitated trehalose transporter Tret1-2 homolog, transcript variant X4	-	-	-	-	GO:0005887//integral component of plasma membrane;GO:0016021//integral component of membrane	GO:0008028//monocarboxylic acid transmembrane transporter activity;GO:0015114//phosphate ion transmembrane transporter activity;GO:0015238//drug transmembrane transporter activity;GO:0015295//solute:proton symporter activity;GO:0015514//nitrite efflux transmembrane transporter activity;GO:0022857//transmembrane transporter activity;GO:0042910//xenobiotic transmembrane transporter activity;GO:0051…	GO:0006810//transport;GO:0006817//phosphate ion transport;GO:0008643//carbohydrate transport;GO:0015707//nitrite transport;GO:0015718//monocarboxylic acid transport;GO:0015893//drug transport;GO:0042908//xenobiotic transport;GO:0055085//transmembrane transport	--
ncbi_125777435	4117	5704	4893	2283	28674	28471	28192	18860	252.1	423.272	338.096	150.213	1757.18	1829.66	1862.84	1236.9	290.92	1671.65	2.52257	1.10108e-13	1.43015e-11	LOC125777435	elongation of very long chain fatty acids protein F-like	Metabolism;Metabolism;Metabolism;Metabolism	Global and overview maps;Global and overview maps;Lipid metabolism;Lipid metabolism	ko01100//Metabolic pathways;ko01212//Fatty acid metabolism;ko01040//Biosynthesis of unsaturated fatty acids;ko00062//Fatty acid elongation	K10249;K10249;K10249;K10249	GO:0016021//integral component of membrane	-	-	--
ncbi_105232634	1509	1092	1275	908	574	499	599	432	13.343	11.695	12.705	8.677	5.07	4.627	5.701	4.083	11.605	4.87025	-1.25268	1.75138e-13	2.23227e-11	LOC105232634	anoctamin-1, transcript variant X1	-	-	-	-	GO:0005575//cellular_component;GO:0005576//extracellular region;GO:0005615//extracellular space;GO:0019867//outer membrane;GO:0031982//vesicle;GO:0043226//organelle;GO:0043227//membrane-bounded organelle;GO:0043230//extracellular organelle;GO:0044421//extracellular region part;GO:0070062//extracellular exosome;GO:1903561//extracellular vesicle	GO:0003674//molecular_function;GO:0005215//transporter activity;GO:0005216//ion channel activity;GO:0005229//intracellular calcium activated chloride channel activity;GO:0005253//anion channel activity;GO:0005254//chloride channel activity;GO:0005488//binding;GO:0005515//protein binding;GO:0008509//anion transmembrane transporter activity;GO:0015075//ion transmembrane transporter activity;GO:0015…	GO:0006810//transport;GO:0006811//ion transport;GO:0006820//anion transport;GO:0006821//chloride transport;GO:0008150//biological_process;GO:0015698//inorganic anion transport;GO:0034220//ion transmembrane transport;GO:0051179//localization;GO:0051234//establishment of localization;GO:0055085//transmembrane transport;GO:0098656//anion transmembrane transport;GO:0098660//inorganic ion transmembran…	--
ncbi_105223013	310	101	205	267	788	925	827	849	6.272	2.476	4.68	5.805	15.97	19.642	18.056	18.531	4.80825	18.0497	1.9084	2.53587e-13	3.17168e-11	LOC105223013	peptide transporter family 1, transcript variant X1	Organismal Systems	Digestive system	ko04974//Protein digestion and absorption	K14206	GO:0005575//cellular_component;GO:0005622//intracellular;GO:0005623//cell;GO:0005737//cytoplasm;GO:0005886//plasma membrane;GO:0005887//integral component of plasma membrane;GO:0012506//vesicle membrane;GO:0016020//membrane;GO:0016021//integral component of membrane;GO:0030139//endocytic vesicle;GO:0030659//cytoplasmic vesicle membrane;GO:0030666//endocytic vesicle membrane;GO:0030670//phagocytic…	GO:0003674//molecular_function;GO:0005215//transporter activity;GO:0005427//proton-dependent oligopeptide secondary active transmembrane transporter activity;GO:0015291//secondary active transmembrane transporter activity;GO:0015322//secondary active oligopeptide transmembrane transporter activity;GO:0015333//peptide:proton symporter activity;GO:0022804//active transmembrane transporter activity;…	GO:0006810//transport;GO:0006857//oligopeptide transport;GO:0008150//biological_process;GO:0015833//peptide transport;GO:0035442//dipeptide transmembrane transport;GO:0035672//oligopeptide transmembrane transport;GO:0042886//amide transport;GO:0042938//dipeptide transport;GO:0051179//localization;GO:0051234//establishment of localization;GO:0055085//transmembrane transport;GO:0071702//organic sub…	--
ncbi_105222710	194	141	168	193	351	361	360	401	3.138	2.764	3.066	3.354	5.682	6.128	6.283	6.947	3.0805	6.26	1.023	2.55818e-13	3.17168e-11	LOC105222710	integral membrane protein GPR180	-	-	-	-	GO:0005575//cellular_component;GO:0016020//membrane;GO:0016021//integral component of membrane;GO:0031224//intrinsic component of membrane;GO:0044425//membrane part	-	GO:0007154//cell communication;GO:0007165//signal transduction;GO:0007186//G protein-coupled receptor signaling pathway;GO:0008150//biological_process;GO:0009987//cellular process;GO:0010033//response to organic substance;GO:0019236//response to pheromone;GO:0023052//signaling;GO:0042221//response to chemical;GO:0050789//regulation of biological process;GO:0050794//regulation of cellular process;…	--
ncbi_105221944	109	39	69	46	11	7	6	10	1.247	0.541	0.891	0.566	0.126	0.084	0.074	0.123	0.81125	0.10175	-2.99512	2.92311e-13	3.59148e-11	LOC105221944	uncharacterized LOC105221944, transcript variant X2	-	-	-	-	GO:0005575//cellular_component;GO:0005576//extracellular region;GO:0005615//extracellular space;GO:0005622//intracellular;GO:0005623//cell;GO:0005634//nucleus;GO:0005737//cytoplasm;GO:0043226//organelle;GO:0043227//membrane-bounded organelle;GO:0043229//intracellular organelle;GO:0043231//intracellular membrane-bounded organelle;GO:0044421//extracellular region part;GO:0044424//intracellular part…	GO:0003674//molecular_function;GO:0005488//binding;GO:0005515//protein binding;GO:0043167//ion binding;GO:0043168//anion binding;GO:0043394//proteoglycan binding;GO:0043395//heparan sulfate proteoglycan binding;GO:0044877//protein-containing complex binding;GO:0048185//activin binding;GO:0097367//carbohydrate derivative binding;GO:1901681//sulfur compound binding	GO:0000003//reproduction;GO:0000122//negative regulation of transcription by RNA polymerase II;GO:0001501//skeletal system development;GO:0001817//regulation of cytokine production;GO:0001819//positive regulation of cytokine production;GO:0001942//hair follicle development;GO:0002009//morphogenesis of an epithelium;GO:0002244//hematopoietic progenitor cell differentiation;GO:0002376//immune syste…	--
MSTRG.14386	8	11	13	18	520	647	258	4243	0.897	1.494	1.645	2.168	58.339	76.12	31.21	509.441	1.551	168.778	6.76578	3.61081e-13	4.3968e-11	--	unnamed protein product [Ceratitis capitata]	-	-	-	-	-	-	-	--
ncbi_105226962	153	112	108	114	291	345	337	317	6.041	5.359	4.812	4.836	11.498	14.295	14.358	13.405	5.262	13.389	1.34737	4.57626e-13	5.5231e-11	LOC105226962	uncharacterized LOC105226962	-	-	-	-	-	GO:0004350//glutamate-5-semialdehyde dehydrogenase activity	GO:0006561//proline biosynthetic process	--
ncbi_105225150	135	86	111	118	347	262	289	444	5.126	3.982	4.713	4.808	12.977	10.406	11.837	18.137	4.65725	13.3392	1.51813	1.01138e-12	1.19941e-10	LOC105225150	protein spaetzle 5, transcript variant X1	-	-	-	-	GO:0005575//cellular_component;GO:0005576//extracellular region	GO:0003674//molecular_function;GO:0005102//signaling receptor binding;GO:0005121//Toll binding;GO:0005488//binding;GO:0005515//protein binding;GO:0008083//growth factor activity;GO:0030545//receptor regulator activity;GO:0048018//receptor ligand activity;GO:0098772//molecular function regulator	GO:0000902//cell morphogenesis;GO:0000904//cell morphogenesis involved in differentiation;GO:0006928//movement of cell or subcellular component;GO:0006935//chemotaxis;GO:0007154//cell communication;GO:0007165//signal transduction;GO:0007166//cell surface receptor signaling pathway;GO:0007275//multicellular organism development;GO:0007399//nervous system development;GO:0007409//axonogenesis;GO:000…	--
ncbi_105231609	1757	1280	1441	2078	4023	3694	3151	5092	78.434	69.245	72.589	99.676	179.73	173.064	151.789	243.458	79.986	187.01	1.2253	1.04627e-12	1.22183e-10	LOC105231609	uncharacterized LOC105231609	-	-	-	-	GO:0005575//cellular_component;GO:0005576//extracellular region;GO:0005615//extracellular space;GO:0044421//extracellular region part	-	GO:0000003//reproduction;GO:0007623//circadian rhythm;GO:0008150//biological_process;GO:0032501//multicellular organismal process;GO:0032504//multicellular organism reproduction;GO:0048511//rhythmic process	--
ncbi_105230317	427	403	417	393	941	1203	1018	940	12.783	14.522	14.032	12.947	28.242	38.191	33.02	30.954	13.571	32.6018	1.26442	1.04821e-12	1.22183e-10	LOC105230317	esterase B1, transcript variant X1	-	-	-	-	GO:0005575//cellular_component	GO:0008236//serine-type peptidase activity;GO:0016787//hydrolase activity	GO:0006508//proteolysis	--
ncbi_105222321	1493	1053	1287	997	627	581	563	375	52.546	44.905	50.765	37.875	20.909	21.071	20.789	13.92	46.5228	19.1722	-1.27892	1.38016e-12	1.56855e-10	LOC105222321	fatty acid 2-hydroxylase, transcript variant X4	-	-	-	-	GO:0005575//cellular_component;GO:0005622//intracellular;GO:0005623//cell;GO:0005737//cytoplasm;GO:0005783//endoplasmic reticulum;GO:0005789//endoplasmic reticulum membrane;GO:0012505//endomembrane system;GO:0016020//membrane;GO:0016021//integral component of membrane;GO:0031090//organelle membrane;GO:0031224//intrinsic component of membrane;GO:0031984//organelle subcompartment;GO:0042175//nuclea…	GO:0000170//sphingosine hydroxylase activity;GO:0003674//molecular_function;GO:0003824//catalytic activity;GO:0004497//monooxygenase activity;GO:0005488//binding;GO:0005506//iron ion binding;GO:0005515//protein binding;GO:0016491//oxidoreductase activity;GO:0020037//heme binding;GO:0043167//ion binding;GO:0043169//cation binding;GO:0046872//metal ion binding;GO:0046906//tetrapyrrole binding;GO:00…	GO:0001949//sebaceous gland cell differentiation;GO:0006082//organic acid metabolic process;GO:0006629//lipid metabolic process;GO:0006631//fatty acid metabolic process;GO:0006633//fatty acid biosynthetic process;GO:0006643//membrane lipid metabolic process;GO:0006644//phospholipid metabolic process;GO:0006664//glycolipid metabolic process;GO:0006665//sphingolipid metabolic process;GO:0006673//in…	--
ncbi_105230878	12	33	24	41	210	150	379	355	0.554	1.846	1.25	2.034	9.702	7.267	18.88	17.553	1.421	13.3505	3.23192	1.93915e-12	2.16772e-10	LOC105230878	alpha-tocopherol transfer protein-like	-	-	-	-	-	-	-	--
MSTRG.3536	0	1	1	0	227	194	31	204	0	0.102	0.095	0	19.2	17.207	2.827	18.466	0.04925	14.425	8.19423	2.0508e-12	2.27388e-10	--	allergen Asp f 7 homolog [Bactrocera tryoni]	-	-	-	-	-	-	-	--
ncbi_105224369	479	202	372	276	124	137	110	90	5.22	2.668	4.575	3.232	1.352	1.567	1.294	1.05	3.92375	1.31575	-1.57635	2.30338e-12	2.53335e-10	LOC105224369	uncharacterized LOC105224369	-	-	-	-	GO:0005575//cellular_component;GO:0016020//membrane;GO:0016021//integral component of membrane;GO:0031224//intrinsic component of membrane;GO:0044425//membrane part	-	GO:0000902//cell morphogenesis;GO:0002009//morphogenesis of an epithelium;GO:0002165//instar larval or pupal development;GO:0007275//multicellular organism development;GO:0007444//imaginal disc development;GO:0007472//wing disc morphogenesis;GO:0007476//imaginal disc-derived wing morphogenesis;GO:0007552//metamorphosis;GO:0007560//imaginal disc morphogenesis;GO:0008150//biological_process;GO:0009…	--
ncbi_105224858	252	192	200	169	73	59	63	114	7.723	7.131	6.916	5.565	2.239	1.898	2.083	3.742	6.83375	2.4905	-1.45624	4.1548e-12	4.53305e-10	LOC105224858	G-protein coupled receptor Mth2	-	-	-	-	GO:0016021//integral component of membrane	GO:0004930//G protein-coupled receptor activity;GO:0004932//mating-type factor pheromone receptor activity	GO:0007186//G protein-coupled receptor signaling pathway	--
ncbi_105224905	2687	1767	2064	1792	736	719	784	1340	32.838	26.176	28.467	23.536	9.004	9.223	10.343	17.543	27.7542	11.5282	-1.26754	6.68451e-12	7.23519e-10	LOC105224905	neuropathy target esterase sws, transcript variant X1	Metabolism	Lipid metabolism	ko00564//Glycerophospholipid metabolism	K14676	GO:0005575//cellular_component;GO:0005622//intracellular;GO:0005623//cell;GO:0005737//cytoplasm;GO:0005783//endoplasmic reticulum;GO:0005789//endoplasmic reticulum membrane;GO:0005886//plasma membrane;GO:0012505//endomembrane system;GO:0016020//membrane;GO:0016021//integral component of membrane;GO:0031224//intrinsic component of membrane;GO:0031984//organelle subcompartment;GO:0033644//host cell…	GO:0003674//molecular_function;GO:0003824//catalytic activity;GO:0004620//phospholipase activity;GO:0004622//lysophospholipase activity;GO:0005261//cation channel activity;GO:0005488//binding;GO:0005515//protein binding;GO:0016298//lipase activity;GO:0016787//hydrolase activity;GO:0016788//hydrolase activity, acting on ester bonds;GO:0019899//enzyme binding;GO:0019900//kinase binding;GO:0019901//…	GO:0001894//tissue homeostasis;GO:0001895//retina homeostasis;GO:0001932//regulation of protein phosphorylation;GO:0001933//negative regulation of protein phosphorylation;GO:0003008//system process;GO:0006469//negative regulation of protein kinase activity;GO:0006629//lipid metabolic process;GO:0006643//membrane lipid metabolic process;GO:0006644//phospholipid metabolic process;GO:0006650//glycer…	--
ncbi_105230756	1911	1199	1532	1335	3751	3498	3983	3076	40.181	30.551	36.349	30.162	78.93	77.189	90.371	69.271	34.3107	78.9403	1.2021	1.35025e-11	1.43865e-09	LOC105230756	ATP-binding cassette sub-family G member 1, transcript variant X1	Human Diseases;Environmental Information Processing	Cardiovascular disease;Membrane transport	ko05417//Lipid and atherosclerosis;ko02010//ABC transporters	K05679;K05679	GO:0005575//cellular_component;GO:0005623//cell;GO:0005886//plasma membrane;GO:0005887//integral component of plasma membrane;GO:0009380//excinuclease repair complex;GO:0009898//cytoplasmic side of plasma membrane;GO:0016020//membrane;GO:0016021//integral component of membrane;GO:0031224//intrinsic component of membrane;GO:0043190//ATP-binding cassette (ABC) transporter complex;GO:0044425//membra…	GO:0000166//nucleotide binding;GO:0003674//molecular_function;GO:0003824//catalytic activity;GO:0003924//GTPase activity;GO:0004385//guanylate kinase activity;GO:0004798//thymidylate kinase activity;GO:0005215//transporter activity;GO:0005319//lipid transporter activity;GO:0005488//binding;GO:0005524//ATP binding;GO:0005525//GTP binding;GO:0008144//drug binding;GO:0008565//protein transporter act…	GO:0000910//cytokinesis;GO:0006289//nucleotide-excision repair;GO:0006412//translation;GO:0006810//transport;GO:0006817//phosphate ion transport;GO:0006824//cobalt ion transport;GO:0006869//lipid transport;GO:0007601//visual perception;GO:0008150//biological_process;GO:0008272//sulfate transport;GO:0010876//lipid localization;GO:0015675//nickel cation transport;GO:0015689//molybdate ion transport…	--
ncbi_125777071	119	107	129	151	56	73	43	52	8.95	9.753	10.948	12.203	4.215	5.762	3.49	4.189	10.4635	4.414	-1.24521	3.1843e-11	3.24085e-09	LOC125777071	uncharacterized LOC125777071	-	-	-	-	-	GO:0004520//endodeoxyribonuclease activity;GO:0046872//metal ion binding	GO:0043571//maintenance of CRISPR repeat elements	zf-LITAF-like
ncbi_105227697	192	221	175	242	500	487	459	509	8.571	11.956	8.815	11.608	22.338	22.816	22.111	24.336	10.2375	22.9002	1.1615	6.72506e-11	6.55117e-09	LOC105227697	U-scoloptoxin(19)-Sm1a	-	-	-	-	-	-	-	--
ncbi_105229832	0	1	0	1	95	41	68	76	0	0.015	0	0.013	1.175	0.532	0.907	1.006	0.007	0.905	7.01442	1.05504e-10	1.0062e-08	LOC105229832	uncharacterized LOC105229832, transcript variant X1	-	-	-	-	GO:0005575//cellular_component;GO:0016020//membrane;GO:0016021//integral component of membrane;GO:0031224//intrinsic component of membrane;GO:0044425//membrane part	-	GO:0000902//cell morphogenesis;GO:0000904//cell morphogenesis involved in differentiation;GO:0002064//epithelial cell development;GO:0003382//epithelial cell morphogenesis;GO:0003383//apical constriction;GO:0006928//movement of cell or subcellular component;GO:0008150//biological_process;GO:0008360//regulation of cell shape;GO:0009653//anatomical structure morphogenesis;GO:0009888//tissue develop…	--
MSTRG.736	95	18	49	64	371	252	341	264	1.254	0.288	0.73	0.908	4.9	3.49	4.856	3.732	0.795	4.2445	2.41657	1.22151e-10	1.1489e-08	Insrr	PREDICTED: receptor-type guanylate cyclase gcy-8-like [Bactrocera latifrons]	-	-	-	-	GO:0016020//membrane	GO:0004672//protein kinase activity	GO:0006468//protein phosphorylation	--
ncbi_125777717	61	79	76	89	290	381	359	1013	2.131	3.344	2.996	3.341	10.139	13.969	13.532	37.902	2.953	18.8855	2.67703	1.53428e-10	1.42344e-08	LOC125777717	cytochrome P450 6g1-like	-	-	-	-	-	GO:0005506//iron ion binding;GO:0016705//oxidoreductase activity, acting on paired donors, with incorporation or reduction of molecular oxygen;GO:0020037//heme binding	GO:0055114//oxidation-reduction process	--
ncbi_105232747	108	118	96	388	26	22	20	39	7.832	10.371	7.856	30.236	1.887	1.674	1.565	3.029	14.0738	2.03875	-2.78725	1.85872e-10	1.71279e-08	LOC105232747	larval cuticle protein 65Ag1	-	-	-	-	GO:0005575//cellular_component;GO:0005576//extracellular region;GO:0030288//outer membrane-bounded periplasmic space;GO:0031012//extracellular matrix;GO:0031362//anchored component of external side of plasma membrane;GO:0044421//extracellular region part;GO:0055052//ATP-binding cassette (ABC) transporter complex, substrate-binding subunit-containing	GO:0003674//molecular_function;GO:0005198//structural molecule activity;GO:0005214//structural constituent of chitin-based cuticle;GO:0008010//structural constituent of chitin-based larval cuticle;GO:0033296//rhamnose binding;GO:0033297//rhamnose-transporting ATPase activity;GO:0042302//structural constituent of cuticle	GO:0007275//multicellular organism development;GO:0008150//biological_process;GO:0015762//rhamnose transmembrane transport;GO:0032501//multicellular organismal process;GO:0032502//developmental process;GO:0040003//chitin-based cuticle development;GO:0042335//cuticle development;GO:0048856//anatomical structure development	--
ncbi_125777392	36	33	31	51	184	174	187	99	2.752	3.057	2.674	4.19	14.078	13.961	15.427	8.106	3.16825	12.893	2.02483	2.85209e-10	2.59312e-08	LOC125777392	uncharacterized LOC125777392	-	-	-	-	-	-	-	--
ncbi_105225278	816	946	868	796	3357	3399	3037	1786	32.042	45.016	38.461	33.585	131.921	140.072	128.685	75.112	37.276	118.948	1.67401	3.41121e-10	3.06067e-08	LOC105225278	3 beta-hydroxysteroid dehydrogenase/Delta 5-->4-isomerase type 3	-	-	-	-	GO:0005575//cellular_component;GO:0005622//intracellular;GO:0005623//cell;GO:0005737//cytoplasm;GO:0005783//endoplasmic reticulum;GO:0005789//endoplasmic reticulum membrane;GO:0012505//endomembrane system;GO:0016020//membrane;GO:0031984//organelle subcompartment;GO:0042175//nuclear outer membrane-endoplasmic reticulum membrane network;GO:0043226//organelle;GO:0043227//membrane-bounded organelle;G…	GO:0000252//C-3 sterol dehydrogenase (C-4 sterol decarboxylase) activity;GO:0003674//molecular_function;GO:0003824//catalytic activity;GO:0003854//3-beta-hydroxy-delta5-steroid dehydrogenase activity;GO:0003978//UDP-glucose 4-epimerase activity;GO:0004043//L-aminoadipate-semialdehyde dehydrogenase activity;GO:0004769//steroid delta-isomerase activity;GO:0008460//dTDP-glucose 4,6-dehydratase activ…	GO:0005975//carbohydrate metabolic process;GO:0006012//galactose metabolic process;GO:0006066//alcohol metabolic process;GO:0006629//lipid metabolic process;GO:0006694//steroid biosynthetic process;GO:0006696//ergosterol biosynthetic process;GO:0008150//biological_process;GO:0008152//metabolic process;GO:0008202//steroid metabolic process;GO:0008204//ergosterol metabolic process;GO:0008610//lipid…	--
ncbi_105229967	0	1	0	1	156	324	13	82	0	0.027	0	0.028	5.457	11.916	0.506	3.075	0.01375	5.2385	8.57358	4.93061e-10	4.39501e-08	LOC105229967	juvenile hormone esterase, transcript variant X1	Metabolism	Metabolism of terpenoids and polyketides	ko00981//Insect hormone biosynthesis	K01063	-	GO:0008236//serine-type peptidase activity;GO:0016787//hydrolase activity	GO:0006508//proteolysis	--
ncbi_105223259	54	55	33	50	190	163	120	156	3.152	3.89	2.174	3.136	11.099	9.985	7.558	9.753	3.088	9.59875	1.63617	5.54982e-10	4.91483e-08	LOC105223259	pupal cuticle protein Edg-78E	-	-	-	-	-	GO:0042302//structural constituent of cuticle	-	--
ncbi_105231421	163	154	179	170	101	63	82	55	12.133	13.892	15.035	13.597	7.524	4.922	6.586	4.385	13.6642	5.85425	-1.22285	5.68013e-10	4.99778e-08	LOC105231421	uncharacterized LOC105231421	-	-	-	-	-	-	-	zf-LITAF-like
ncbi_105224380	13000	9586	12737	8972	5812	5468	5052	2896	303.734	271.426	335.819	225.25	135.902	134.082	127.376	72.471	284.057	117.458	-1.27404	6.30629e-10	5.47804e-08	LOC105224380	O-acyltransferase like protein	-	-	-	-	-	GO:0016747//transferase activity, transferring acyl groups other than amino-acyl groups	-	--
ncbi_105232220	284	331	263	248	840	769	1315	920	9.781	13.923	10.088	9.117	28.721	27.335	48.962	33.764	10.7272	34.6955	1.69347	7.23027e-10	6.20167e-08	LOC105232220	cytochrome P450 4ae1, transcript variant X1	-	-	-	-	-	GO:0003674//molecular_function;GO:0003824//catalytic activity;GO:0005488//binding;GO:0005506//iron ion binding;GO:0016491//oxidoreductase activity;GO:0016705//oxidoreductase activity, acting on paired donors, with incorporation or reduction of molecular oxygen;GO:0020037//heme binding;GO:0043167//ion binding;GO:0043169//cation binding;GO:0046872//metal ion binding;GO:0046906//tetrapyrrole binding…	GO:0008150//biological_process;GO:0008152//metabolic process;GO:0043087//regulation of GTPase activity;GO:0055114//oxidation-reduction process	--
ncbi_105224241	355	286	367	252	135	150	162	93	6.358	6.208	7.417	4.85	2.42	2.82	3.131	1.784	6.20825	2.53875	-1.29007	9.12883e-10	7.78119e-08	LOC105224241	rho-associated protein kinase 1	-	-	-	-	GO:0005575//cellular_component;GO:0005622//intracellular;GO:0005623//cell;GO:0005634//nucleus;GO:0005813//centrosome;GO:0005815//microtubule organizing center;GO:0005816//spindle pole body;GO:0005856//cytoskeleton;GO:0015630//microtubule cytoskeleton;GO:0030496//midbody;GO:0043226//organelle;GO:0043227//membrane-bounded organelle;GO:0043228//non-membrane-bounded organelle;GO:0043229//intracellula…	GO:0000166//nucleotide binding;GO:0003674//molecular_function;GO:0003824//catalytic activity;GO:0004521//endoribonuclease activity;GO:0004672//protein kinase activity;GO:0004674//protein serine/threonine kinase activity;GO:0005488//binding;GO:0005524//ATP binding;GO:0008144//drug binding;GO:0016301//kinase activity;GO:0016740//transferase activity;GO:0016772//transferase activity, transferring ph…	GO:0000226//microtubule cytoskeleton organization;GO:0000278//mitotic cell cycle;GO:0000280//nuclear division;GO:0000910//cytokinesis;GO:0006402//mRNA catabolic process;GO:0006464//cellular protein modification process;GO:0006468//protein phosphorylation;GO:0006793//phosphorus metabolic process;GO:0006796//phosphate-containing compound metabolic process;GO:0006807//nitrogen compound metabolic pro…	--
ncbi_105223379	18	13	11	35	109	97	80	171	0.747	0.653	0.52	1.835	4.768	4.542	3.614	7.852	0.93875	5.194	2.46803	1.13934e-09	9.59152e-08	LOC105223379	lipase 3, transcript variant X1	-	-	-	-	-	GO:0003674//molecular_function;GO:0003824//catalytic activity;GO:0016787//hydrolase activity;GO:0016788//hydrolase activity, acting on ester bonds;GO:0070205//2-succinyl-6-hydroxy-2,4-cyclohexadiene-1-carboxylate synthase activity	GO:0006629//lipid metabolic process;GO:0008150//biological_process;GO:0008152//metabolic process;GO:0009102//biotin biosynthetic process;GO:0009234//menaquinone biosynthetic process;GO:0044238//primary metabolic process;GO:0071704//organic substance metabolic process	--
ncbi_105224398	0	0	0	0	44	63	11	33	0	0	0	0	0.987	1.482	0.266	0.792	0.001	0.88175	9.78423	1.20052e-09	1.00446e-07	LOC105224398	segmentation protein paired	Human Diseases	Cancer: overview	ko05202//Transcriptional misregulation in cancer	K09381	GO:0005575//cellular_component;GO:0005622//intracellular;GO:0005623//cell;GO:0005634//nucleus;GO:0043226//organelle;GO:0043227//membrane-bounded organelle;GO:0043229//intracellular organelle;GO:0043231//intracellular membrane-bounded organelle;GO:0044424//intracellular part;GO:0044464//cell part	GO:0000976//transcription regulatory region sequence-specific DNA binding;GO:0000977//RNA polymerase II regulatory region sequence-specific DNA binding;GO:0000981//DNA-binding transcription factor activity, RNA polymerase II-specific;GO:0001012//RNA polymerase II regulatory region DNA binding;GO:0001067//regulatory region nucleic acid binding;GO:0003674//molecular_function;GO:0003676//nucleic aci…	GO:0003002//regionalization;GO:0006139//nucleobase-containing compound metabolic process;GO:0006351//transcription, DNA-templated;GO:0006355//regulation of transcription, DNA-templated;GO:0006357//regulation of transcription by RNA polymerase II;GO:0006366//transcription by RNA polymerase II;GO:0006725//cellular aromatic compound metabolic process;GO:0006807//nitrogen compound metabolic process;G…	PAX
ncbi_105227107	11	22	20	63	0	0	0	0	0.679	1.645	1.392	4.177	0	0	0	0	1.97325	0.001	-10.9464	1.65287e-09	1.34178e-07	LOC105227107	uncharacterized LOC105227107	-	-	-	-	-	-	-	--
MSTRG.3537	0	0	0	2	109	99	19	70	0	0	0	0.215	15.227	11.659	3.609	9.489	0.05375	9.996	7.53894	2.24748e-09	1.81368e-07	--	uncharacterized protein LOC115066389 [Bactrocera dorsalis]	-	-	-	-	-	-	-	--
MSTRG.11856	103	104	106	117	36	47	36	67	6.772	8.336	7.889	8.595	2.397	3.287	2.553	4.748	7.898	3.24625	-1.28271	2.57356e-09	2.0646e-07	--	-	-	-	-	-	-	-	-	--
ncbi_105225548	618	413	564	380	1501	1723	1996	1097	7.15	5.821	7.254	4.613	17.391	21.011	25.007	13.593	6.2095	19.2505	1.63235	2.68758e-09	2.14346e-07	LOC105225548	eye-specific diacylglycerol kinase, transcript variant X1	Metabolism;Organismal Systems;Metabolism;Environmental Information Processing;Environmental Information Processing;Metabolism;Human Diseases	Global and overview maps;Development and regeneration;Lipid metabolism;Signal transduction;Signal transduction;Lipid metabolism;Cancer: overview	ko01100//Metabolic pathways;ko04361//Axon regeneration;ko00561//Glycerolipid metabolism;ko04070//Phosphatidylinositol signaling system;ko04072//Phospholipase D signaling pathway;ko00564//Glycerophospholipid metabolism;ko05231//Choline metabolism in cancer	K00901;K00901;K00901;K00901;K00901;K00901;K00901	GO:0005575//cellular_component;GO:0005622//intracellular;GO:0005623//cell;GO:0005634//nucleus;GO:0005654//nucleoplasm;GO:0005737//cytoplasm;GO:0005829//cytosol;GO:0005886//plasma membrane;GO:0008021//synaptic vesicle;GO:0012505//endomembrane system;GO:0014069//postsynaptic density;GO:0016020//membrane;GO:0030133//transport vesicle;GO:0030424//axon;GO:0030425//dendrite;GO:0031410//cytoplasmic vesi…	GO:0000166//nucleotide binding;GO:0001727//lipid kinase activity;GO:0003674//molecular_function;GO:0003824//catalytic activity;GO:0003951//NAD+ kinase activity;GO:0004143//diacylglycerol kinase activity;GO:0004857//enzyme inhibitor activity;GO:0005095//GTPase inhibitor activity;GO:0005488//binding;GO:0005515//protein binding;GO:0005524//ATP binding;GO:0008144//drug binding;GO:0016301//kinase acti…	GO:0001505//regulation of neurotransmitter levels;GO:0001775//cell activation;GO:0001894//tissue homeostasis;GO:0001895//retina homeostasis;GO:0003008//system process;GO:0006629//lipid metabolic process;GO:0006644//phospholipid metabolic process;GO:0006650//glycerophospholipid metabolic process;GO:0006654//phosphatidic acid biosynthetic process;GO:0006661//phosphatidylinositol biosynthetic proces…	--
ncbi_105230495	289	166	151	263	530	492	625	578	6.886	4.866	4.132	7.092	12.461	12.72	16.244	15.503	5.744	14.232	1.30901	2.70427e-09	2.14423e-07	LOC105230495	serum factor response D, transcript variant X2	-	-	-	-	-	-	-	--
ncbi_105225209	0	1	1	4	80	39	23	43	0	0.018	0.017	0.065	1.214	0.621	0.376	0.698	0.025	0.72725	4.86245	2.82201e-09	2.22466e-07	LOC105225209	small G protein signaling modulator 1	-	-	-	-	GO:0005575//cellular_component;GO:0005622//intracellular;GO:0005623//cell;GO:0012505//endomembrane system;GO:0044464//cell part	GO:0003674//molecular_function;GO:0005096//GTPase activator activity;GO:0005488//binding;GO:0005515//protein binding;GO:0008047//enzyme activator activity;GO:0017016//Ras GTPase binding;GO:0017137//Rab GTPase binding;GO:0019899//enzyme binding;GO:0030234//enzyme regulator activity;GO:0030695//GTPase regulator activity;GO:0031267//small GTPase binding;GO:0051020//GTPase binding;GO:0060589//nucleos…	GO:0006810//transport;GO:0006886//intracellular protein transport;GO:0008104//protein localization;GO:0008150//biological_process;GO:0015031//protein transport;GO:0015833//peptide transport;GO:0031338//regulation of vesicle fusion;GO:0032879//regulation of localization;GO:0033036//macromolecule localization;GO:0033043//regulation of organelle organization;GO:0034613//cellular protein localization…	--
ncbi_105228083	2	3	10	23	475	367	162	3333	0.085	0.155	0.479	1.053	20.216	16.39	7.428	151.761	0.443	48.9487	6.78782	3.44871e-09	2.68763e-07	LOC105228083	endocuticle structural glycoprotein SgAbd-2, transcript variant X2	-	-	-	-	GO:0005575//cellular_component;GO:0005576//extracellular region;GO:0031012//extracellular matrix;GO:0044421//extracellular region part	GO:0003674//molecular_function;GO:0003677//DNA binding;GO:0005198//structural molecule activity;GO:0005214//structural constituent of chitin-based cuticle;GO:0008010//structural constituent of chitin-based larval cuticle;GO:0008907//integrase activity;GO:0042302//structural constituent of cuticle	GO:0007275//multicellular organism development;GO:0008150//biological_process;GO:0015074//DNA integration;GO:0032501//multicellular organismal process;GO:0032502//developmental process;GO:0040003//chitin-based cuticle development;GO:0042335//cuticle development;GO:0048856//anatomical structure development	--
ncbi_105233797	2494	5493	4237	14541	839	1065	572	857	214.494	571.394	407.374	1337.3	65.538	92.952	45.931	72.887	632.64	69.327	-3.18989	3.86985e-09	2.96903e-07	LOC105233797	uncharacterized LOC105233797, transcript variant X2	-	-	-	-	GO:0005615//extracellular space;GO:0005737//cytoplasm	GO:0003677//DNA binding;GO:0005085//guanyl-nucleotide exchange factor activity;GO:0005157//macrophage colony-stimulating factor receptor binding	GO:0001934//positive regulation of protein phosphorylation;GO:0006310//DNA recombination;GO:0006355//regulation of transcription, DNA-templated;GO:0006417//regulation of translation;GO:0006464//cellular protein modification process;GO:0008284//positive regulation of cell proliferation;GO:0043065//positive regulation of apoptotic process	--
ncbi_105229941	12	11	2	69	1350	1426	517	9353	0.77	0.856	0.145	4.76	86.739	96.082	35.817	643.13	1.63275	215.442	7.04385	3.87692e-09	2.96903e-07	LOC105229941	cuticle protein 1	-	-	-	-	-	GO:0003674//molecular_function;GO:0005198//structural molecule activity;GO:0042302//structural constituent of cuticle	-	--
ncbi_105231756	5	5	6	16	27	114	243	159	0.159	0.192	0.215	0.545	0.857	3.794	8.315	5.4	0.27775	4.5915	4.04711	3.97231e-09	3.00969e-07	LOC105231756	prolyl 4-hydroxylase subunit alpha-1	Metabolism;Metabolism	Global and overview maps;Amino acid metabolism	ko01100//Metabolic pathways;ko00330//Arginine and proline metabolism	K00472;K00472	GO:0005575//cellular_component;GO:0005622//intracellular;GO:0005623//cell;GO:0005737//cytoplasm;GO:0005783//endoplasmic reticulum;GO:0012505//endomembrane system;GO:0043226//organelle;GO:0043227//membrane-bounded organelle;GO:0043229//intracellular organelle;GO:0043231//intracellular membrane-bounded organelle;GO:0044424//intracellular part;GO:0044444//cytoplasmic part;GO:0044464//cell part	GO:0003674//molecular_function;GO:0003824//catalytic activity;GO:0004656//procollagen-proline 4-dioxygenase activity;GO:0005488//binding;GO:0005506//iron ion binding;GO:0016491//oxidoreductase activity;GO:0016701//oxidoreductase activity, acting on single donors with incorporation of molecular oxygen;GO:0016702//oxidoreductase activity, acting on single donors with incorporation of molecular oxyg…	GO:0006464//cellular protein modification process;GO:0006807//nitrogen compound metabolic process;GO:0007275//multicellular organism development;GO:0007431//salivary gland development;GO:0007435//salivary gland morphogenesis;GO:0008150//biological_process;GO:0008152//metabolic process;GO:0009653//anatomical structure morphogenesis;GO:0009887//animal organ morphogenesis;GO:0009987//cellular proces…	--
ncbi_105224310	0	5	5	2	78	49	25	71	0	0.433	0.403	0.154	5.58	3.676	1.928	5.436	0.2475	4.155	4.06935	4.28567e-09	3.21143e-07	LOC105224310	antigen 5 like allergen Cul n 1	-	-	-	-	-	-	-	--
ncbi_105226800	128	67	75	111	376	359	441	203	0.922	0.596	0.605	0.843	2.755	2.739	3.709	1.616	0.7415	2.70475	1.86698	7.18465e-09	5.29644e-07	LOC105226800	cubilin, transcript variant X1	-	-	-	-	GO:0005575//cellular_component;GO:0005623//cell;GO:0016020//membrane;GO:0016021//integral component of membrane;GO:0030424//axon;GO:0031224//intrinsic component of membrane;GO:0033267//axon part;GO:0042995//cell projection;GO:0043005//neuron projection;GO:0043196//varicosity;GO:0044304//main axon;GO:0044425//membrane part;GO:0044463//cell projection part;GO:0044464//cell part;GO:0045202//synapse;…	GO:0003674//molecular_function;GO:0005515//protein binding	-	--
ncbi_105226773	144	115	104	127	396	315	216	434	3.264	3.154	2.66	3.093	8.988	7.499	5.286	10.547	3.04275	8.08	1.40898	9.41457e-09	6.90301e-07	LOC105226773	J domain-containing protein, transcript variant X1	-	-	-	-	GO:0005575//cellular_component;GO:0005622//intracellular;GO:0005623//cell;GO:0005737//cytoplasm;GO:0005951//carbamoyl-phosphate synthase complex;GO:0044424//intracellular part;GO:0044464//cell part	GO:0003674//molecular_function;GO:0004088//carbamoyl-phosphate synthase (glutamine-hydrolyzing) activity;GO:0005488//binding;GO:0005515//protein binding;GO:0051082//unfolded protein binding	GO:0006457//protein folding;GO:0008150//biological_process;GO:0009220//pyrimidine ribonucleotide biosynthetic process;GO:0009408//response to heat;GO:0009987//cellular process	--
ncbi_105233219	0	0	4	12	101	84	102	61	0	0	0.1	0.287	2.247	1.96	2.447	1.452	0.09675	2.0265	4.38858	9.75249e-09	7.0747e-07	LOC105233219	pyrokinin-1 receptor, transcript variant X1	Environmental Information Processing	Signaling molecules and interaction	ko04080//Neuroactive ligand-receptor interaction	K05052	GO:0005575//cellular_component;GO:0005623//cell;GO:0005886//plasma membrane;GO:0005887//integral component of plasma membrane;GO:0016020//membrane;GO:0016021//integral component of membrane;GO:0031224//intrinsic component of membrane;GO:0031226//intrinsic component of plasma membrane;GO:0044425//membrane part;GO:0044459//plasma membrane part;GO:0044464//cell part;GO:0071944//cell periphery	GO:0001653//peptide receptor activity;GO:0003674//molecular_function;GO:0004888//transmembrane signaling receptor activity;GO:0004930//G protein-coupled receptor activity;GO:0004984//olfactory receptor activity;GO:0008188//neuropeptide receptor activity;GO:0008528//G protein-coupled peptide receptor activity;GO:0036401//pyrokinin receptor activity;GO:0038023//signaling receptor activity;GO:006008…	GO:0002791//regulation of peptide secretion;GO:0002792//negative regulation of peptide secretion;GO:0007154//cell communication;GO:0007165//signal transduction;GO:0007186//G protein-coupled receptor signaling pathway;GO:0007218//neuropeptide signaling pathway;GO:0008150//biological_process;GO:0009987//cellular process;GO:0010646//regulation of cell communication;GO:0010648//negative regulation of…	--
MSTRG.11007	36	10	18	18	94	89	97	75	4.848	1.635	2.736	2.608	12.682	12.601	14.112	10.841	2.95675	12.559	2.08664	1.01204e-08	7.30273e-07	--	-	-	-	-	-	-	-	-	--
ncbi_105221842	64	30	46	66	135	131	136	159	1.464	0.832	1.187	1.622	3.09	3.145	3.357	3.895	1.27625	3.37175	1.40159	1.06918e-08	7.63425e-07	LOC105221842	fringe glycosyltransferase, transcript variant X1	Human Diseases;Metabolism;Environmental Information Processing	Infectious disease: viral;Glycan biosynthesis and metabolism;Signal transduction	ko05165//Human papillomavirus infection;ko00514//Other types of O-glycan biosynthesis;ko04330//Notch signaling pathway	K05948;K05948;K05948	GO:0000139//Golgi membrane;GO:0005575//cellular_component;GO:0005622//intracellular;GO:0005623//cell;GO:0005672//transcription factor TFIIA complex;GO:0005737//cytoplasm;GO:0005783//endoplasmic reticulum;GO:0005794//Golgi apparatus;GO:0005795//Golgi stack;GO:0005797//Golgi medial cisterna;GO:0012505//endomembrane system;GO:0016020//membrane;GO:0016021//integral component of membrane;GO:0030173//i…	GO:0003674//molecular_function;GO:0003824//catalytic activity;GO:0008194//UDP-glycosyltransferase activity;GO:0008375//acetylglucosaminyltransferase activity;GO:0016740//transferase activity;GO:0016757//transferase activity, transferring glycosyl groups;GO:0016758//transferase activity, transferring hexosyl groups;GO:0033829//O-fucosylpeptide 3-beta-N-acetylglucosaminyltransferase activity	GO:0000003//reproduction;GO:0001654//eye development;GO:0001708//cell fate specification;GO:0001745//compound eye morphogenesis;GO:0002009//morphogenesis of an epithelium;GO:0002165//instar larval or pupal development;GO:0003002//regionalization;GO:0003006//developmental process involved in reproduction;GO:0005975//carbohydrate metabolic process;GO:0005996//monosaccharide metabolic process;GO:000…	--
ncbi_105233796	675	1917	664	3041	37	42	40	211	93.617	322.197	103.918	453.189	5.136	6.113	5.986	31.343	243.23	12.1445	-4.32395	1.17972e-08	8.33626e-07	LOC105233796	uncharacterized LOC105233796	-	-	-	-	GO:0005576//extracellular region	GO:0016866//intramolecular transferase activity;GO:0031419//cobalamin binding	GO:0009405//pathogenesis	--
ncbi_105222603	4197	4899	4150	6045	10523	9884	9762	11532	132.178	186.971	147.482	204.563	331.661	326.685	331.754	388.978	167.798	344.769	1.0389	1.22102e-08	8.58362e-07	LOC105222603	cytochrome P450 6g1-like	-	-	-	-	-	GO:0004455//ketol-acid reductoisomerase activity;GO:0005506//iron ion binding;GO:0016705//oxidoreductase activity, acting on paired donors, with incorporation or reduction of molecular oxygen;GO:0020037//heme binding	GO:0009097//isoleucine biosynthetic process;GO:0009099//valine biosynthetic process;GO:0055114//oxidation-reduction process	--
ncbi_105229771	401	221	396	231	1270	1012	1328	704	4.77	3.187	5.318	2.954	15.124	12.64	17.05	8.973	4.05725	13.4467	1.72868	1.39903e-08	9.58795e-07	LOC105229771	cytokine receptor, transcript variant X1	-	-	-	-	-	GO:0003993//acid phosphatase activity;GO:0005515//protein binding;GO:0046872//metal ion binding	-	--
ncbi_125778663	0	1	0	0	66	39	14	31	0	0.052	0	0	2.832	1.75	0.626	1.422	0.013	1.6575	6.99435	1.63469e-08	1.10915e-06	LOC125778663	carboxypeptidase B	Organismal Systems;Organismal Systems	Digestive system;Digestive system	ko04972//Pancreatic secretion;ko04974//Protein digestion and absorption	K01298;K01298	GO:0005575//cellular_component;GO:0005576//extracellular region;GO:0005615//extracellular space;GO:0044421//extracellular region part	GO:0003674//molecular_function;GO:0003824//catalytic activity;GO:0004180//carboxypeptidase activity;GO:0004181//metallocarboxypeptidase activity;GO:0005488//binding;GO:0008233//peptidase activity;GO:0008235//metalloexopeptidase activity;GO:0008237//metallopeptidase activity;GO:0008238//exopeptidase activity;GO:0008270//zinc ion binding;GO:0016787//hydrolase activity;GO:0043167//ion binding;GO:004…	GO:0006508//proteolysis;GO:0006807//nitrogen compound metabolic process;GO:0008150//biological_process;GO:0008152//metabolic process;GO:0019538//protein metabolic process;GO:0043170//macromolecule metabolic process;GO:0044238//primary metabolic process;GO:0071704//organic substance metabolic process;GO:1901564//organonitrogen compound metabolic process	--
ncbi_125776090	1040	785	1033	889	461	531	554	286	17.972	16.44	20.144	16.508	7.973	9.63	10.328	5.293	17.766	8.306	-1.09689	1.97136e-08	1.32441e-06	LOC125776090	transmembrane protein 216	-	-	-	-	GO:0005575//cellular_component;GO:0005622//intracellular;GO:0005623//cell;GO:0005737//cytoplasm;GO:0005829//cytosol;GO:0005856//cytoskeleton;GO:0005929//cilium;GO:0016020//membrane;GO:0016021//integral component of membrane;GO:0031224//intrinsic component of membrane;GO:0032991//protein-containing complex;GO:0035869//ciliary transition zone;GO:0036038//MKS complex;GO:0042995//cell projection;GO:0…	GO:0003674//molecular_function	GO:0006996//organelle organization;GO:0008150//biological_process;GO:0009987//cellular process;GO:0016043//cellular component organization;GO:0022406//membrane docking;GO:0022607//cellular component assembly;GO:0030030//cell projection organization;GO:0030031//cell projection assembly;GO:0044085//cellular component biogenesis;GO:0044782//cilium organization;GO:0051179//localization;GO:0051640//or…	--
ncbi_105229031	30	23	32	56	233	283	92	950	1.553	1.443	1.869	3.115	12.07	15.373	5.139	52.665	1.995	21.3117	3.41719	2.41709e-08	1.6002e-06	LOC105229031	heat shock protein 27	-	-	-	-	GO:0005575//cellular_component	GO:0003674//molecular_function;GO:0005488//binding;GO:0005515//protein binding;GO:0051082//unfolded protein binding	GO:0006457//protein folding;GO:0006950//response to stress;GO:0008150//biological_process;GO:0009266//response to temperature stimulus;GO:0009408//response to heat;GO:0009628//response to abiotic stimulus;GO:0009987//cellular process;GO:0042026//protein refolding;GO:0050896//response to stimulus;GO:0061077//chaperone-mediated protein folding	--
ncbi_105222374	101	69	49	45	408	241	301	179	2.24	1.908	1.204	1.11	9.142	5.732	7.407	4.353	1.6155	6.6585	2.04322	3.04395e-08	1.98629e-06	LOC105222374	protein abrupt, transcript variant X1	-	-	-	-	GO:0005575//cellular_component;GO:0005622//intracellular;GO:0005623//cell;GO:0005634//nucleus;GO:0043226//organelle;GO:0043227//membrane-bounded organelle;GO:0043229//intracellular organelle;GO:0043231//intracellular membrane-bounded organelle;GO:0044424//intracellular part;GO:0044464//cell part	GO:0003674//molecular_function;GO:0003676//nucleic acid binding;GO:0003700//DNA-binding transcription factor activity;GO:0005488//binding;GO:0005515//protein binding;GO:0097159//organic cyclic compound binding;GO:0140110//transcription regulator activity;GO:1901363//heterocyclic compound binding	GO:0000003//reproduction;GO:0000122//negative regulation of transcription by RNA polymerase II;GO:0000902//cell morphogenesis;GO:0000904//cell morphogenesis involved in differentiation;GO:0001667//ameboidal-type cell migration;GO:0002009//morphogenesis of an epithelium;GO:0002064//epithelial cell development;GO:0002065//columnar/cuboidal epithelial cell differentiation;GO:0002066//columnar/cuboid…	ZBTB
ncbi_105231876	36	12	14	33	135	133	66	116	0.552	0.221	0.225	0.539	1.914	2.204	0.987	1.875	0.38425	1.745	2.18311	3.2109e-08	2.08525e-06	LOC105231876	acetylcholinesterase, transcript variant X1	Metabolism;Organismal Systems	Lipid metabolism;Nervous system	ko00564//Glycerophospholipid metabolism;ko04725//Cholinergic synapse	K01049;K01049	GO:0005575//cellular_component;GO:0005576//extracellular region;GO:0005622//intracellular;GO:0005623//cell;GO:0005737//cytoplasm;GO:0005886//plasma membrane;GO:0016020//membrane;GO:0030054//cell junction;GO:0044424//intracellular part;GO:0044464//cell part;GO:0045202//synapse;GO:0071944//cell periphery	GO:0003674//molecular_function;GO:0003824//catalytic activity;GO:0003990//acetylcholinesterase activity;GO:0004104//cholinesterase activity;GO:0005488//binding;GO:0005515//protein binding;GO:0016787//hydrolase activity;GO:0016788//hydrolase activity, acting on ester bonds;GO:0042802//identical protein binding;GO:0042803//protein homodimerization activity;GO:0046983//protein dimerization activity;…	GO:0001101//response to acid chemical;GO:0001505//regulation of neurotransmitter levels;GO:0001507//acetylcholine catabolic process in synaptic cleft;GO:0001975//response to amphetamine;GO:0006576//cellular biogenic amine metabolic process;GO:0006581//acetylcholine catabolic process;GO:0006807//nitrogen compound metabolic process;GO:0006996//organelle organization;GO:0007010//cytoskeleton organiz…	--
ncbi_105223871	2	3	5	1	54	43	19	169	0.032	0.058	0.09	0.017	0.862	0.72	0.327	2.827	0.04925	1.184	4.5874	3.2589e-08	2.10639e-06	LOC105223871	zinc finger protein rotund, transcript variant X1	-	-	-	-	GO:0005575//cellular_component	GO:0003674//molecular_function;GO:0003676//nucleic acid binding;GO:0003677//DNA binding;GO:0005488//binding;GO:0097159//organic cyclic compound binding;GO:1901363//heterocyclic compound binding	GO:0006355//regulation of transcription, DNA-templated;GO:0008150//biological_process;GO:0009889//regulation of biosynthetic process;GO:0010468//regulation of gene expression;GO:0010556//regulation of macromolecule biosynthetic process;GO:0019219//regulation of nucleobase-containing compound metabolic process;GO:0019222//regulation of metabolic process;GO:0031323//regulation of cellular metabolic…	zf-C2H2
ncbi_105234169	28	33	52	76	185	177	178	156	0.596	0.851	1.249	1.729	3.936	3.933	4.07	3.547	1.10625	3.8715	1.80722	4.33313e-08	2.77443e-06	LOC105234169	carboxypeptidase N subunit 2, transcript variant X1	-	-	-	-	-	GO:0005515//protein binding	-	--
ncbi_105228524	173	185	205	611	1356	1441	963	2480	4.256	5.52	5.696	16.16	33.383	37.219	25.584	65.332	7.908	40.3795	2.35224	4.90808e-08	3.12787e-06	LOC105228524	ATP-binding cassette sub-family G member 4, transcript variant X1	Environmental Information Processing	Membrane transport	ko02010//ABC transporters	K05680	GO:0005575//cellular_component;GO:0005623//cell;GO:0005886//plasma membrane;GO:0005887//integral component of plasma membrane;GO:0009380//excinuclease repair complex;GO:0009898//cytoplasmic side of plasma membrane;GO:0016020//membrane;GO:0016021//integral component of membrane;GO:0031224//intrinsic component of membrane;GO:0043190//ATP-binding cassette (ABC) transporter complex;GO:0044425//membra…	GO:0000166//nucleotide binding;GO:0003674//molecular_function;GO:0003824//catalytic activity;GO:0003924//GTPase activity;GO:0004385//guanylate kinase activity;GO:0004527//exonuclease activity;GO:0005215//transporter activity;GO:0005260//intracellularly ATP-gated chloride channel activity;GO:0005319//lipid transporter activity;GO:0005488//binding;GO:0005524//ATP binding;GO:0005525//GTP binding;GO:…	GO:0000910//cytokinesis;GO:0006260//DNA replication;GO:0006289//nucleotide-excision repair;GO:0006310//DNA recombination;GO:0006810//transport;GO:0006817//phosphate ion transport;GO:0006824//cobalt ion transport;GO:0006855//drug transmembrane transport;GO:0006869//lipid transport;GO:0007601//visual perception;GO:0008150//biological_process;GO:0008272//sulfate transport;GO:0010876//lipid localizat…	--
ncbi_125779359	103	101	106	111	46	26	61	41	4.879	5.799	5.661	5.632	2.178	1.271	3.117	2.077	5.49275	2.16075	-1.346	5.2479e-08	3.32888e-06	LOC125779359	uncharacterized LOC125779359	-	-	-	-	-	GO:0003677//DNA binding;GO:0004803//transposase activity;GO:0016788//hydrolase activity, acting on ester bonds	GO:0006313//transposition, DNA-mediated	--
ncbi_105224316	2	4	7	13	63	62	30	62	0.104	0.252	0.411	0.727	3.282	3.387	1.685	3.456	0.3735	2.9525	2.98276	6.03259e-08	3.80891e-06	LOC105224316	regucalcin	-	-	-	-	-	-	-	--
ncbi_115065706	778	319	478	555	1500	1448	1327	1064	16.336	8.303	11.602	12.934	29.738	31.147	28.225	23.525	12.2937	28.1588	1.19566	6.46387e-08	4.02531e-06	LOC115065706	probable inactive protein kinase DDB_G0270444, transcript variant X1	-	-	-	-	GO:0005672//transcription factor TFIIA complex	-	GO:0006367//transcription initiation from RNA polymerase II promoter	--
ncbi_105226764	137	118	105	128	233	267	276	352	3.238	3.38	2.801	3.251	5.512	6.623	7.04	8.911	3.1675	7.0215	1.14843	7.47304e-08	4.63261e-06	LOC105226764	sodium-independent sulfate anion transporter	-	-	-	-	GO:0016020//membrane;GO:0016021//integral component of membrane	GO:0015116//sulfate transmembrane transporter activity	GO:0008272//sulfate transport	--
ncbi_105222672	458	376	307	615	1250	835	1337	1177	15.499	15.42	11.724	22.363	42.335	29.656	48.825	42.661	16.2515	40.8693	1.33044	8.19341e-08	5.03341e-06	LOC105222672	D-beta-hydroxybutyrate dehydrogenase, mitochondrial	-	-	-	-	GO:0005575//cellular_component;GO:0005622//intracellular;GO:0005623//cell;GO:0005634//nucleus;GO:0005654//nucleoplasm;GO:0005737//cytoplasm;GO:0005739//mitochondrion;GO:0005740//mitochondrial envelope;GO:0005743//mitochondrial inner membrane;GO:0005759//mitochondrial matrix;GO:0016020//membrane;GO:0019866//organelle inner membrane;GO:0031090//organelle membrane;GO:0031966//mitochondrial membrane;…	GO:0003674//molecular_function;GO:0003824//catalytic activity;GO:0003858//3-hydroxybutyrate dehydrogenase activity;GO:0004316//3-oxoacyl-[acyl-carrier-protein] reductase (NADPH) activity;GO:0005488//binding;GO:0005543//phospholipid binding;GO:0008289//lipid binding;GO:0008667//2,3-dihydro-2,3-dihydroxybenzoate dehydrogenase activity;GO:0008678//2-deoxy-D-gluconate 3-dehydrogenase activity;GO:0016…	GO:0000272//polysaccharide catabolic process;GO:0001889//liver development;GO:0006091//generation of precursor metabolites and energy;GO:0006633//fatty acid biosynthetic process;GO:0006950//response to stress;GO:0007275//multicellular organism development;GO:0007399//nervous system development;GO:0007417//central nervous system development;GO:0007420//brain development;GO:0007584//response to nut…	--
ncbi_105231177	85	80	87	851	9699	9275	3036	75407	5.607	6.395	6.476	60.317	640.274	642.086	216.104	5327.41	19.6988	1706.47	6.43677	8.82968e-08	5.37586e-06	LOC105231177	adult cuticle protein 1	-	-	-	-	-	-	-	--
ncbi_125778757	0	0	0	1	28	35	8	147	0	0	0	0.115	2.944	3.91	0.945	16.738	0.02875	6.13425	7.73718	9.2228e-08	5.56721e-06	LOC125778757	pupal cuticle protein G1A-like, transcript variant X1	-	-	-	-	-	-	-	--
ncbi_105232840	1779	1080	1529	1213	855	759	712	402	11.997	8.852	11.56	8.773	5.758	5.371	5.2	2.945	10.2955	4.8185	-1.09536	9.22562e-08	5.56721e-06	LOC105232840	uncharacterized LOC105232840, transcript variant X1	-	-	-	-	-	GO:0004190//aspartic-type endopeptidase activity	GO:0006508//proteolysis	--
MSTRG.5460	123	82	104	104	55	44	65	37	1.88	1.521	1.797	1.711	0.836	0.707	1.067	0.603	1.72725	0.80325	-1.10456	1.00224e-07	5.99498e-06	--	52 kDa repressor of the inhibitor of the protein kinase-like [Bactrocera tryoni]	-	-	-	-	-	-	-	--
ncbi_105228339	0	0	0	0	33	37	4	36	0	0	0	0	0.914	1.074	0.119	1.067	0.001	0.7935	9.63209	1.19943e-07	7.11211e-06	LOC105228339	homeobox protein B-H1	-	-	-	-	GO:0005575//cellular_component;GO:0005622//intracellular;GO:0005623//cell;GO:0005634//nucleus;GO:0043226//organelle;GO:0043227//membrane-bounded organelle;GO:0043229//intracellular organelle;GO:0043231//intracellular membrane-bounded organelle;GO:0044424//intracellular part;GO:0044464//cell part	GO:0000976//transcription regulatory region sequence-specific DNA binding;GO:0000977//RNA polymerase II regulatory region sequence-specific DNA binding;GO:0000981//DNA-binding transcription factor activity, RNA polymerase II-specific;GO:0001012//RNA polymerase II regulatory region DNA binding;GO:0001067//regulatory region nucleic acid binding;GO:0001228//DNA-binding transcription activator activi…	GO:0000122//negative regulation of transcription by RNA polymerase II;GO:0001654//eye development;GO:0001745//compound eye morphogenesis;GO:0001751//compound eye photoreceptor cell differentiation;GO:0001754//eye photoreceptor cell differentiation;GO:0002009//morphogenesis of an epithelium;GO:0002165//instar larval or pupal development;GO:0003002//regionalization;GO:0003008//system process;GO:000…	Homeobox
ncbi_105227880	235	165	210	169	466	502	518	359	6.773	5.877	6.741	5.56	13.455	15.027	16.168	11.153	6.23775	13.9507	1.16125	1.69448e-07	9.83372e-06	LOC105227880	major facilitator superfamily domain-containing protein 8, transcript variant X2	Cellular Processes	Transport and catabolism	ko04142//Lysosome	K12307	GO:0000323//lytic vacuole;GO:0005575//cellular_component;GO:0005622//intracellular;GO:0005623//cell;GO:0005634//nucleus;GO:0005654//nucleoplasm;GO:0005737//cytoplasm;GO:0005764//lysosome;GO:0005765//lysosomal membrane;GO:0005773//vacuole;GO:0005774//vacuolar membrane;GO:0005886//plasma membrane;GO:0005887//integral component of plasma membrane;GO:0014069//postsynaptic density;GO:0016020//membrane…	GO:0004612//phosphoenolpyruvate carboxykinase (ATP) activity;GO:0005524//ATP binding;GO:0022857//transmembrane transporter activity	GO:0006094//gluconeogenesis;GO:0006810//transport;GO:0006996//organelle organization;GO:0007033//vacuole organization;GO:0007040//lysosome organization;GO:0007275//multicellular organism development;GO:0007399//nervous system development;GO:0008150//biological_process;GO:0009894//regulation of catabolic process;GO:0009987//cellular process;GO:0010506//regulation of autophagy;GO:0016043//cellular …	--
ncbi_105225744	563	454	445	423	1218	1020	994	807	7.137	7.014	6.392	5.78	15.522	13.627	13.595	11.004	6.58075	13.437	1.02989	1.87522e-07	1.07908e-05	LOC105225744	oxysterol-binding protein-related protein 8, transcript variant X1	-	-	-	-	GO:0005575//cellular_component;GO:0016020//membrane;GO:0016021//integral component of membrane;GO:0016592//mediator complex;GO:0031224//intrinsic component of membrane;GO:0044425//membrane part	GO:0003712//transcription coregulator activity;GO:0008289//lipid binding	GO:0006357//regulation of transcription by RNA polymerase II;GO:0007154//cell communication;GO:0007165//signal transduction;GO:0007166//cell surface receptor signaling pathway;GO:0007167//enzyme linked receptor protein signaling pathway;GO:0007178//transmembrane receptor protein serine/threonine kinase signaling pathway;GO:0007179//transforming growth factor beta receptor signaling pathway;GO:000…	--
ncbi_105229170	120	92	96	78	228	236	293	219	3.631	3.374	3.278	2.554	6.905	7.495	9.615	7.098	3.20925	7.77825	1.27721	2.0278e-07	1.1523e-05	LOC105229170	diuretic hormone receptor, transcript variant X1	Environmental Information Processing;Environmental Information Processing;Human Diseases;Organismal Systems	Signaling molecules and interaction;Signal transduction;Endocrine and metabolic disease;Nervous system	ko04080//Neuroactive ligand-receptor interaction;ko04024//cAMP signaling pathway;ko04934//Cushing syndrome;ko04730//Long-term depression	K04578;K04578;K04578;K04578	GO:0005575//cellular_component;GO:0005623//cell;GO:0005886//plasma membrane;GO:0005887//integral component of plasma membrane;GO:0016020//membrane;GO:0016021//integral component of membrane;GO:0031224//intrinsic component of membrane;GO:0031226//intrinsic component of plasma membrane;GO:0044425//membrane part;GO:0044459//plasma membrane part;GO:0044464//cell part;GO:0071944//cell periphery	GO:0001653//peptide receptor activity;GO:0003674//molecular_function;GO:0004888//transmembrane signaling receptor activity;GO:0004930//G protein-coupled receptor activity;GO:0004948//calcitonin receptor activity;GO:0008036//diuretic hormone receptor activity;GO:0008188//neuropeptide receptor activity;GO:0008528//G protein-coupled peptide receptor activity;GO:0038023//signaling receptor activity;G…	GO:0006950//response to stress;GO:0006970//response to osmotic stress;GO:0007154//cell communication;GO:0007165//signal transduction;GO:0007166//cell surface receptor signaling pathway;GO:0007186//G protein-coupled receptor signaling pathway;GO:0007218//neuropeptide signaling pathway;GO:0008150//biological_process;GO:0009628//response to abiotic stimulus;GO:0009651//response to salt stress;GO:000…	--
ncbi_105222128	117	130	116	136	326	302	284	232	7.602	10.236	8.505	9.495	21.198	20.593	19.912	16.144	8.9595	19.4617	1.11915	2.59723e-07	1.45168e-05	LOC105222128	guided entry of tail-anchored proteins factor 1	-	-	-	-	GO:0000139//Golgi membrane;GO:0005575//cellular_component;GO:0005622//intracellular;GO:0005623//cell;GO:0005634//nucleus;GO:0005737//cytoplasm;GO:0005783//endoplasmic reticulum;GO:0005789//endoplasmic reticulum membrane;GO:0005794//Golgi apparatus;GO:0005829//cytosol;GO:0005840//ribosome;GO:0012505//endomembrane system;GO:0015935//small ribosomal subunit;GO:0016020//membrane;GO:0016021//integral …	GO:0003674//molecular_function;GO:0003735//structural constituent of ribosome;GO:0005198//structural molecule activity	GO:0000003//reproduction;GO:0001654//eye development;GO:0002181//cytoplasmic translation;GO:0003006//developmental process involved in reproduction;GO:0006412//translation;GO:0006464//cellular protein modification process;GO:0006486//protein glycosylation;GO:0006518//peptide metabolic process;GO:0006807//nitrogen compound metabolic process;GO:0006810//transport;GO:0006873//cellular ion homeostasi…	--
ncbi_125776668	137	60	82	219	547	474	357	388	6.422	3.37	4.334	11.414	26.438	24.015	18.619	20.052	6.385	22.281	1.80306	2.67887e-07	1.4912e-05	LOC125776668	uncharacterized LOC125776668, transcript variant X1	-	-	-	-	-	-	-	--
ncbi_105222454	133	185	111	643	4611	3296	1482	15017	5.078	8.56	4.782	26.38	176.189	132.073	61.06	614.092	11.2	245.853	4.45623	3.18671e-07	1.75181e-05	LOC105222454	cuticle protein 7	-	-	-	-	GO:0005575//cellular_component;GO:0005576//extracellular region;GO:0031012//extracellular matrix;GO:0044421//extracellular region part	GO:0003674//molecular_function;GO:0005198//structural molecule activity;GO:0005214//structural constituent of chitin-based cuticle;GO:0008010//structural constituent of chitin-based larval cuticle;GO:0042302//structural constituent of cuticle	GO:0007275//multicellular organism development;GO:0008150//biological_process;GO:0032501//multicellular organismal process;GO:0032502//developmental process;GO:0040003//chitin-based cuticle development;GO:0042335//cuticle development;GO:0048856//anatomical structure development	--
ncbi_125775291	1	0	7	7	56	66	23	61	0.129	0	1.017	0.964	7.016	8.749	3.176	8.313	0.5275	6.8135	3.69115	3.25813e-07	1.77029e-05	LOC125775291	putative uncharacterized protein DDB_G0283051, transcript variant X4	-	-	-	-	-	-	-	--
ncbi_105228482	53	45	68	68	33	27	25	23	5.409	5.565	7.831	7.457	3.37	2.892	2.753	2.514	6.5655	2.88225	-1.18771	4.70693e-07	2.50388e-05	LOC105228482	uncharacterized LOC105228482	-	-	-	-	-	-	-	zf-LITAF-like
ncbi_105232459	112	101	77	157	317	317	383	233	6.591	7.203	5.113	9.927	18.669	19.578	24.321	14.685	7.2085	19.3133	1.42182	5.40627e-07	2.84675e-05	LOC105232459	transmembrane reductase CYB561D2	-	-	-	-	-	-	-	--
ncbi_105225959	1467	1565	1612	2221	4502	3967	3120	3189	93.616	121.348	116.386	152.669	287.658	266.278	215.291	218.444	121.005	246.918	1.02897	5.46645e-07	2.86736e-05	LOC105225959	hypothetical protein, transcript variant X1	-	-	-	-	-	GO:0004725//protein tyrosine phosphatase activity	GO:0006470//protein dephosphorylation;GO:0009405//pathogenesis	--
ncbi_105234043	921	1091	860	1078	2343	3121	3734	1945	38.345	55.046	40.404	48.226	97.625	136.371	167.758	86.731	45.5052	122.121	1.42421	6.04246e-07	3.15736e-05	LOC105234043	uncharacterized LOC105234043	-	-	-	-	-	-	-	--
ncbi_115066707	337	284	351	279	805	761	851	537	5.908	6.18	7.043	5.539	13.875	14.199	15.897	10.352	6.1675	13.5808	1.13881	6.405e-07	3.33402e-05	LOC115066707	transcription factor HNF-4 homolog, transcript variant X1	-	-	-	-	GO:0005575//cellular_component;GO:0005622//intracellular;GO:0005623//cell;GO:0005634//nucleus;GO:0043226//organelle;GO:0043227//membrane-bounded organelle;GO:0043229//intracellular organelle;GO:0043231//intracellular membrane-bounded organelle;GO:0044424//intracellular part;GO:0044464//cell part	GO:0000981//DNA-binding transcription factor activity, RNA polymerase II-specific;GO:0003674//molecular_function;GO:0003676//nucleic acid binding;GO:0003677//DNA binding;GO:0003700//DNA-binding transcription factor activity;GO:0003707//steroid hormone receptor activity;GO:0004879//nuclear receptor activity;GO:0005488//binding;GO:0008270//zinc ion binding;GO:0038023//signaling receptor activity;GO…	GO:0006325//chromatin organization;GO:0006342//chromatin silencing;GO:0006355//regulation of transcription, DNA-templated;GO:0006357//regulation of transcription by RNA polymerase II;GO:0006629//lipid metabolic process;GO:0006996//organelle organization;GO:0007154//cell communication;GO:0007165//signal transduction;GO:0008150//biological_process;GO:0008152//metabolic process;GO:0009056//catabolic…	RXR-like
ncbi_105230655	3	9	4	5	22	24	255	125	0.174	0.631	0.261	0.311	1.274	1.457	15.919	7.745	0.34425	6.59875	4.26066	8.76208e-07	4.42582e-05	LOC105230655	attacin-B	-	-	-	-	GO:0005576//extracellular region	-	GO:0042742//defense response to bacterium	--
ncbi_105228386	15	26	45	14	0	0	0	3	1.127	2.367	3.815	1.13	0	0	0	0.241	2.10975	0.06025	-5.12997	9.93762e-07	4.96444e-05	LOC105228386	trypsin theta	Organismal Systems;Organismal Systems;Environmental Information Processing;Human Diseases	Digestive system;Digestive system;Signaling molecules and interaction;Infectious disease: viral	ko04972//Pancreatic secretion;ko04974//Protein digestion and absorption;ko04080//Neuroactive ligand-receptor interaction;ko05164//Influenza A	K01312;K01312;K01312;K01312	-	GO:0004252//serine-type endopeptidase activity	GO:0006508//proteolysis	--
ncbi_105232189	3638	1439	2032	1674	702	813	773	1513	95.408	45.733	60.134	47.173	18.425	22.376	21.876	42.497	62.112	26.2935	-1.24017	1.05005e-06	5.22647e-05	LOC105232189	putative metabolite transport protein HI_1104	-	-	-	-	GO:0005575//cellular_component;GO:0005887//integral component of plasma membrane;GO:0016020//membrane;GO:0016021//integral component of membrane;GO:0031224//intrinsic component of membrane;GO:0044425//membrane part	GO:0008028//monocarboxylic acid transmembrane transporter activity;GO:0015238//drug transmembrane transporter activity;GO:0015307//drug:proton antiporter activity;GO:0022857//transmembrane transporter activity;GO:0042910//xenobiotic transmembrane transporter activity;GO:0051119//sugar transmembrane transporter activity	GO:0006810//transport;GO:0006855//drug transmembrane transport;GO:0008150//biological_process;GO:0008643//carbohydrate transport;GO:0015718//monocarboxylic acid transport;GO:0015893//drug transport;GO:0042493//response to drug;GO:0042908//xenobiotic transport;GO:0051179//localization;GO:0051234//establishment of localization;GO:0055085//transmembrane transport	--
ncbi_105226890	132	89	140	114	51	42	58	86	2.678	2.188	3.205	2.485	1.036	0.894	1.27	1.869	2.639	1.26725	-1.05829	1.19013e-06	5.79678e-05	LOC105226890	uncharacterized LOC105226890	-	-	-	-	GO:0016020//membrane	GO:0005515//protein binding;GO:0009055//electron transfer activity	-	--
ncbi_105226321	29	42	33	32	111	92	97	88	1.798	3.155	2.309	2.132	6.887	5.986	6.489	5.843	2.3485	6.30125	1.4239	1.2269e-06	5.93348e-05	LOC105226321	actinia tenebrosa protease inhibitors	-	-	-	-	-	GO:0003674//molecular_function;GO:0004857//enzyme inhibitor activity;GO:0004866//endopeptidase inhibitor activity;GO:0004867//serine-type endopeptidase inhibitor activity;GO:0030234//enzyme regulator activity;GO:0030414//peptidase inhibitor activity;GO:0061134//peptidase regulator activity;GO:0061135//endopeptidase regulator activity;GO:0098772//molecular function regulator	GO:0008150//biological_process;GO:0009892//negative regulation of metabolic process;GO:0010466//negative regulation of peptidase activity;GO:0010605//negative regulation of macromolecule metabolic process;GO:0010951//negative regulation of endopeptidase activity;GO:0019222//regulation of metabolic process;GO:0030162//regulation of proteolysis;GO:0031323//regulation of cellular metabolic process;G…	--
ncbi_125777830	94	123	110	202	375	330	331	343	6.356	10.053	8.388	14.606	25.311	23.373	24.094	24.785	9.85075	24.3908	1.30803	1.28897e-06	6.18977e-05	LOC125777830	glutathione S-transferase 1-like	Metabolism;Human Diseases;Human Diseases;Human Diseases;Metabolism;Human Diseases;Human Diseases;Organismal Systems;Metabolism;Metabolism;Metabolism;Human Diseases;Human Diseases	Global and overview maps;Cancer: overview;Cancer: overview;Cancer: overview;Xenobiotics biodegradation and metabolism;Cancer: specific types;Cardiovascular disease;Aging;Xenobiotics biodegradation and metabolism;Xenobiotics biodegradation and metabolism;Metabolism of other amino acids;Cancer: overview;Drug resistance: antineoplastic	ko01100//Metabolic pathways;ko05200//Pathways in cancer;ko05208//Chemical carcinogenesis - reactive oxygen species;ko05207//Chemical carcinogenesis - receptor activation;ko00983//Drug metabolism - other enzymes;ko05225//Hepatocellular carcinoma;ko05418//Fluid shear stress and atherosclerosis;ko04212//Longevity regulating pathway - worm;ko00980//Metabolism of xenobiotics by cytochrome P450;ko00982…	K00799;K00799;K00799;K00799;K00799;K00799;K00799;K00799;K00799;K00799;K00799;K00799;K00799	GO:0001401//mitochondrial sorting and assembly machinery complex	GO:0005515//protein binding;GO:0016034//maleylacetoacetate isomerase activity	GO:0006559//L-phenylalanine catabolic process;GO:0006572//tyrosine catabolic process;GO:0006749//glutathione metabolic process	--
ncbi_105230608	0	0	1	2	44	22	34	12	0	0	0.051	0.097	1.989	1.048	1.681	0.581	0.037	1.32475	5.16205	1.3179e-06	6.28442e-05	LOC105230608	carboxypeptidase B	Organismal Systems;Organismal Systems	Digestive system;Digestive system	ko04972//Pancreatic secretion;ko04974//Protein digestion and absorption	K01298;K01298	GO:0005575//cellular_component;GO:0005576//extracellular region;GO:0005615//extracellular space;GO:0044421//extracellular region part	GO:0003674//molecular_function;GO:0003824//catalytic activity;GO:0004180//carboxypeptidase activity;GO:0004181//metallocarboxypeptidase activity;GO:0005488//binding;GO:0008233//peptidase activity;GO:0008235//metalloexopeptidase activity;GO:0008237//metallopeptidase activity;GO:0008238//exopeptidase activity;GO:0008270//zinc ion binding;GO:0016787//hydrolase activity;GO:0043167//ion binding;GO:004…	GO:0006508//proteolysis;GO:0006807//nitrogen compound metabolic process;GO:0008150//biological_process;GO:0008152//metabolic process;GO:0019538//protein metabolic process;GO:0043170//macromolecule metabolic process;GO:0044238//primary metabolic process;GO:0071704//organic substance metabolic process;GO:1901564//organonitrogen compound metabolic process	--
ncbi_105224355	70	79	82	205	15	9	24	45	1.023	1.399	1.352	3.219	0.219	0.138	0.379	0.704	1.74825	0.36	-2.27984	1.52626e-06	7.22749e-05	LOC105224355	AF4/FMR2 family member lilli	-	-	-	-	-	GO:0005524//ATP binding	GO:0007059//chromosome segregation;GO:0030261//chromosome condensation	--
ncbi_105230141	120	80	96	150	363	293	221	690	1.1	0.888	0.993	1.477	3.329	2.817	2.185	6.771	1.1145	3.7755	1.76027	1.53164e-06	7.22786e-05	LOC105230141	toll-like receptor 7	-	-	-	-	GO:0005575//cellular_component;GO:0005623//cell;GO:0005886//plasma membrane;GO:0016020//membrane;GO:0044464//cell part;GO:0071944//cell periphery	GO:0003674//molecular_function;GO:0004888//transmembrane signaling receptor activity;GO:0005515//protein binding;GO:0038023//signaling receptor activity;GO:0060089//molecular transducer activity	GO:0000003//reproduction;GO:0001667//ameboidal-type cell migration;GO:0002009//morphogenesis of an epithelium;GO:0002064//epithelial cell development;GO:0002065//columnar/cuboidal epithelial cell differentiation;GO:0002066//columnar/cuboidal epithelial cell development;GO:0002376//immune system process;GO:0003006//developmental process involved in reproduction;GO:0003401//axis elongation;GO:00069…	--
ncbi_105229682	5266	3826	4026	3026	10180	12442	10600	7096	362.446	319.132	312.681	223.827	701.229	898.749	787.297	523.095	304.522	727.592	1.25659	1.64709e-06	7.66657e-05	LOC105229682	glutathione S-transferase 1	Metabolism;Human Diseases;Human Diseases;Human Diseases;Metabolism;Human Diseases;Human Diseases;Organismal Systems;Metabolism;Metabolism;Metabolism;Human Diseases;Human Diseases	Global and overview maps;Cancer: overview;Cancer: overview;Cancer: overview;Xenobiotics biodegradation and metabolism;Cancer: specific types;Cardiovascular disease;Aging;Xenobiotics biodegradation and metabolism;Xenobiotics biodegradation and metabolism;Metabolism of other amino acids;Cancer: overview;Drug resistance: antineoplastic	ko01100//Metabolic pathways;ko05200//Pathways in cancer;ko05208//Chemical carcinogenesis - reactive oxygen species;ko05207//Chemical carcinogenesis - receptor activation;ko00983//Drug metabolism - other enzymes;ko05225//Hepatocellular carcinoma;ko05418//Fluid shear stress and atherosclerosis;ko04212//Longevity regulating pathway - worm;ko00980//Metabolism of xenobiotics by cytochrome P450;ko00982…	K00799;K00799;K00799;K00799;K00799;K00799;K00799;K00799;K00799;K00799;K00799;K00799;K00799	GO:0001401//mitochondrial sorting and assembly machinery complex	GO:0005515//protein binding;GO:0016034//maleylacetoacetate isomerase activity	GO:0006559//L-phenylalanine catabolic process;GO:0006572//tyrosine catabolic process;GO:0006749//glutathione metabolic process	--
ncbi_125779661	11	6	2	9	39	34	51	33	0.797	0.5	0.165	0.687	2.836	2.579	3.95	2.512	0.53725	2.96925	2.46643	1.68296e-06	7.78043e-05	LOC125779661	SAFB-like transcription modulator	-	-	-	-	GO:0005575//cellular_component;GO:0005622//intracellular;GO:0005623//cell;GO:0005634//nucleus;GO:0005654//nucleoplasm;GO:0016363//nuclear matrix;GO:0031974//membrane-enclosed lumen;GO:0031981//nuclear lumen;GO:0034399//nuclear periphery;GO:0043226//organelle;GO:0043227//membrane-bounded organelle;GO:0043229//intracellular organelle;GO:0043231//intracellular membrane-bounded organelle;GO:0043233//…	GO:0003674//molecular_function;GO:0003676//nucleic acid binding;GO:0003677//DNA binding;GO:0003690//double-stranded DNA binding;GO:0003723//RNA binding;GO:0003729//mRNA binding;GO:0005488//binding;GO:0005515//protein binding;GO:0043565//sequence-specific DNA binding;GO:0097159//organic cyclic compound binding;GO:1901363//heterocyclic compound binding	GO:0006355//regulation of transcription, DNA-templated;GO:0006357//regulation of transcription by RNA polymerase II;GO:0008150//biological_process;GO:0008380//RNA splicing;GO:0009889//regulation of biosynthetic process;GO:0010468//regulation of gene expression;GO:0010556//regulation of macromolecule biosynthetic process;GO:0019219//regulation of nucleobase-containing compound metabolic process;GO…	--
ncbi_105231181	8	2	8	90	948	645	348	6285	1.022	0.31	1.153	12.356	121.221	86.491	47.981	860.084	3.71025	278.944	6.23232	2.09606e-06	9.52868e-05	LOC105231181	adult cuticle protein 1	-	-	-	-	-	-	-	--
ncbi_105227073	16	10	15	29	180	153	66	1148	0.826	0.626	0.874	1.609	9.302	8.291	3.678	63.49	0.98375	21.1902	4.42897	2.18197e-06	9.85356e-05	LOC105227073	uncharacterized LOC105227073	-	-	-	-	-	GO:0003674//molecular_function;GO:0005198//structural molecule activity;GO:0042302//structural constituent of cuticle	-	--
ncbi_105224839	0	0	0	0	13	11	6	48	0	0	0	0	1.301	1.113	0.639	5.094	0.001	2.03675	10.9921	2.79556e-06	0.000123785	LOC105224839	cuticle protein LPCP-23	-	-	-	-	-	-	-	--
ncbi_105232566	145	122	141	175	302	360	263	549	4.161	4.242	4.566	5.396	8.673	10.841	8.144	16.872	4.59125	11.1325	1.27782	2.93589e-06	0.000129578	LOC105232566	retinol-binding protein pinta	-	-	-	-	-	GO:0003674//molecular_function;GO:0005488//binding;GO:0005501//retinoid binding;GO:0008289//lipid binding;GO:0019840//isoprenoid binding	GO:0006726//eye pigment biosynthetic process;GO:0006807//nitrogen compound metabolic process;GO:0007154//cell communication;GO:0007165//signal transduction;GO:0007602//phototransduction;GO:0008150//biological_process;GO:0008152//metabolic process;GO:0009058//biosynthetic process;GO:0009059//macromolecule biosynthetic process;GO:0009314//response to radiation;GO:0009416//response to light stimulus…	--
MSTRG.1047	10	4	9	18	0	0	0	0	0.887	0.412	0.95	1.787	0	0	0	0	1.009	0.001	-9.97871	3.6464e-06	0.000159059	--	maker405 [Drosophila busckii]	-	-	-	-	-	-	-	--
ncbi_105230010	225	307	498	585	1055	1150	1220	2481	12.536	20.728	31.309	35.022	58.825	67.243	73.348	148.047	24.8987	86.8658	1.80271	3.92911e-06	0.000169039	LOC105230010	regucalcin	-	-	-	-	-	-	-	--
ncbi_105232302	2	4	2	2	15	19	33	36	0.04	0.096	0.045	0.043	0.299	0.397	0.708	0.767	0.056	0.54275	3.27679	3.94877e-06	0.00016935	LOC105232302	multiple epidermal growth factor-like domains protein 10	-	-	-	-	GO:0005575//cellular_component;GO:0005623//cell;GO:0009986//cell surface;GO:0016020//membrane;GO:0016021//integral component of membrane;GO:0031224//intrinsic component of membrane;GO:0044425//membrane part;GO:0044464//cell part	GO:0003674//molecular_function;GO:0005044//scavenger receptor activity;GO:0005488//binding;GO:0005539//glycosaminoglycan binding;GO:0038024//cargo receptor activity;GO:0042834//peptidoglycan binding;GO:0097367//carbohydrate derivative binding	GO:0002376//immune system process;GO:0006810//transport;GO:0006897//endocytosis;GO:0006898//receptor-mediated endocytosis;GO:0006909//phagocytosis;GO:0006910//phagocytosis, recognition;GO:0006950//response to stress;GO:0006952//defense response;GO:0006955//immune response;GO:0008037//cell recognition;GO:0008150//biological_process;GO:0009605//response to external stimulus;GO:0009607//response to …	--
ncbi_105230184	20	19	53	25	84	189	109	684	0.718	0.827	2.148	0.965	3.02	7.125	4.225	26.315	1.1645	10.1713	3.12671	4.92663e-06	0.000209967	LOC105230184	pro-resilin	-	-	-	-	GO:0005575//cellular_component;GO:0005576//extracellular region;GO:0031012//extracellular matrix;GO:0044421//extracellular region part	GO:0003674//molecular_function;GO:0004462//lactoylglutathione lyase activity;GO:0005198//structural molecule activity;GO:0005214//structural constituent of chitin-based cuticle;GO:0008010//structural constituent of chitin-based larval cuticle;GO:0042302//structural constituent of cuticle	GO:0005975//carbohydrate metabolic process;GO:0007275//multicellular organism development;GO:0008150//biological_process;GO:0032501//multicellular organismal process;GO:0032502//developmental process;GO:0040003//chitin-based cuticle development;GO:0042335//cuticle development;GO:0048856//anatomical structure development;GO:0051596//methylglyoxal catabolic process	--
ncbi_105227011	960	659	1333	479	527	213	333	221	29.241	24.325	45.816	15.677	16.064	6.809	10.945	7.21	28.7647	10.257	-1.48769	5.47978e-06	0.000232091	LOC105227011	solute carrier family 23 member 2	Organismal Systems	Digestive system	ko04977//Vitamin digestion and absorption	K14611	GO:0005575//cellular_component;GO:0016020//membrane;GO:0016021//integral component of membrane	GO:0003674//molecular_function;GO:0005215//transporter activity;GO:0015205//nucleobase transmembrane transporter activity;GO:0022857//transmembrane transporter activity;GO:0042907//xanthine transmembrane transporter activity	GO:0006810//transport;GO:0008150//biological_process;GO:0015851//nucleobase transport;GO:0042906//xanthine transport;GO:0051179//localization;GO:0051234//establishment of localization;GO:0055085//transmembrane transport	--
ncbi_105227616	36	21	25	48	103	90	146	81	0.852	0.602	0.667	1.22	2.438	2.234	3.727	2.052	0.83525	2.61275	1.64529	5.51483e-06	0.000232134	LOC105227616	protein hedgehog	Environmental Information Processing	Signal transduction	ko04341//Hedgehog signaling pathway - fly	K06224	GO:0005575//cellular_component;GO:0005576//extracellular region;GO:0005615//extracellular space;GO:0005622//intracellular;GO:0005623//cell;GO:0005634//nucleus;GO:0005737//cytoplasm;GO:0005768//endosome;GO:0005886//plasma membrane;GO:0012505//endomembrane system;GO:0016020//membrane;GO:0016021//integral component of membrane;GO:0030139//endocytic vesicle;GO:0031410//cytoplasmic vesicle;GO:0031982/…	GO:0001664//G protein-coupled receptor binding;GO:0003674//molecular_function;GO:0003824//catalytic activity;GO:0005102//signaling receptor binding;GO:0005113//patched binding;GO:0005119//smoothened binding;GO:0005488//binding;GO:0005515//protein binding;GO:0008233//peptidase activity;GO:0016015//morphogen activity;GO:0016787//hydrolase activity;GO:0016887//ATPase activity;GO:0030545//receptor re…	GO:0000003//reproduction;GO:0000578//embryonic axis specification;GO:0000902//cell morphogenesis;GO:0000904//cell morphogenesis involved in differentiation;GO:0001654//eye development;GO:0001667//ameboidal-type cell migration;GO:0001708//cell fate specification;GO:0001745//compound eye morphogenesis;GO:0001746//Bolwig's organ morphogenesis;GO:0001751//compound eye photoreceptor cell differentiati…	--
ncbi_105227332	23	56	56	22	1	1	0	10	2.986	8.81	8.203	3.069	0.13	0.136	0	1.39	5.767	0.414	-3.80012	5.6459e-06	0.000236919	LOC105227332	uncharacterized LOC105227332	-	-	-	-	GO:0005576//extracellular region	GO:0008061//chitin binding	-	--
ncbi_105221795	46	42	24	39	89	107	91	107	1.364	1.634	0.788	1.218	2.728	3.366	2.977	3.42	1.251	3.12275	1.31974	5.78209e-06	0.00024189	LOC105221795	chitin deacetylase 1, transcript variant X1	-	-	-	-	GO:0005575//cellular_component;GO:0005576//extracellular region	GO:0003674//molecular_function;GO:0003824//catalytic activity;GO:0004099//chitin deacetylase activity;GO:0004553//hydrolase activity, hydrolyzing O-glycosyl compounds;GO:0004568//chitinase activity;GO:0005488//binding;GO:0005515//protein binding;GO:0008061//chitin binding;GO:0008144//drug binding;GO:0016787//hydrolase activity;GO:0016798//hydrolase activity, acting on glycosyl bonds;GO:0016810//h…	GO:0005975//carbohydrate metabolic process;GO:0006022//aminoglycan metabolic process;GO:0006026//aminoglycan catabolic process;GO:0006030//chitin metabolic process;GO:0006032//chitin catabolic process;GO:0006040//amino sugar metabolic process;GO:0006807//nitrogen compound metabolic process;GO:0008150//biological_process;GO:0008152//metabolic process;GO:0009056//catabolic process;GO:0009057//macro…	--
ncbi_105233078	17	8	15	25	81	54	52	47	0.228	0.111	0.255	0.359	0.935	0.706	0.63	0.698	0.23825	0.74225	1.63943	6.31877e-06	0.000260026	LOC105233078	protein prickle, transcript variant X1	Environmental Information Processing	Signal transduction	ko04310//Wnt signaling pathway	K04511	GO:0005575//cellular_component;GO:0005622//intracellular;GO:0005623//cell;GO:0005737//cytoplasm;GO:0005886//plasma membrane;GO:0016020//membrane;GO:0044424//intracellular part;GO:0044464//cell part;GO:0071944//cell periphery	GO:0003674//molecular_function;GO:0005488//binding;GO:0005515//protein binding;GO:0008270//zinc ion binding;GO:0043167//ion binding;GO:0043169//cation binding;GO:0046872//metal ion binding;GO:0046914//transition metal ion binding	GO:0000226//microtubule cytoskeleton organization;GO:0001558//regulation of cell growth;GO:0001654//eye development;GO:0001736//establishment of planar polarity;GO:0001737//establishment of imaginal disc-derived wing hair orientation;GO:0001738//morphogenesis of a polarized epithelium;GO:0001745//compound eye morphogenesis;GO:0002009//morphogenesis of an epithelium;GO:0002165//instar larval or pu…	--
ncbi_105222644	51	35	60	61	28	29	22	24	2.089	1.737	2.773	2.684	1.148	1.246	0.972	1.053	2.32075	1.10475	-1.07087	6.71135e-06	0.00027404	LOC105222644	uncharacterized LOC105222644	-	-	-	-	-	-	-	--
ncbi_105226131	1220	1063	1125	884	2664	2717	2586	1697	38.761	40.927	40.332	30.178	84.703	90.593	88.657	57.745	37.5495	80.4245	1.09884	7.01735e-06	0.00028568	LOC105226131	peroxisomal targeting signal 1 receptor	Cellular Processes	Transport and catabolism	ko04146//Peroxisome	K13342	GO:0005575//cellular_component;GO:0005622//intracellular;GO:0005623//cell;GO:0005737//cytoplasm;GO:0005739//mitochondrion;GO:0005777//peroxisome;GO:0005778//peroxisomal membrane;GO:0005782//peroxisomal matrix;GO:0005794//Golgi apparatus;GO:0005829//cytosol;GO:0012505//endomembrane system;GO:0016020//membrane;GO:0031090//organelle membrane;GO:0031903//microbody membrane;GO:0031907//microbody lumen…	GO:0000268//peroxisome targeting sequence binding;GO:0003674//molecular_function;GO:0005048//signal sequence binding;GO:0005052//peroxisome matrix targeting signal-1 binding;GO:0005215//transporter activity;GO:0005488//binding;GO:0005515//protein binding;GO:0008022//protein C-terminus binding;GO:0019899//enzyme binding;GO:0030674//protein binding, bridging;GO:0031267//small GTPase binding;GO:0033…	GO:0000038//very long-chain fatty acid metabolic process;GO:0001764//neuron migration;GO:0002119//nematode larval development;GO:0002164//larval development;GO:0003008//system process;GO:0006082//organic acid metabolic process;GO:0006464//cellular protein modification process;GO:0006605//protein targeting;GO:0006612//protein targeting to membrane;GO:0006625//protein targeting to peroxisome;GO:000…	--
ncbi_105226275	12	11	8	77	0	0	1	1	0.184	0.203	0.137	1.319	0	0	0.017	0.017	0.46075	0.0085	-5.76038	7.80819e-06	0.000315053	LOC105226275	serine-rich adhesin for platelets-like	-	-	-	-	-	-	-	--
ncbi_105233036	2	1	0	1	5	40	6	203	0.076	0.046	0	0.041	0.19	1.594	0.246	8.258	0.04075	2.572	5.97995	8.19393e-06	0.000329643	LOC105233036	antigen 5 like allergen Cul n 1	-	-	-	-	GO:0005575//cellular_component;GO:0005576//extracellular region	GO:0003674//molecular_function	GO:0008150//biological_process	--
ncbi_105223799	1534	1260	1189	2219	3317	2958	2711	4635	39.939	39.755	34.933	62.079	86.429	80.826	76.166	129.249	44.1765	93.1675	1.07655	9.47055e-06	0.000372217	LOC105223799	uncharacterized LOC105223799	-	-	-	-	-	-	-	--
ncbi_105225760	58	59	52	56	154	101	144	233	0.906	1.117	0.917	0.94	2.408	1.656	2.427	3.898	0.97	2.59725	1.42093	1.07211e-05	0.000415381	LOC105225760	serine protease gd	-	-	-	-	-	GO:0004252//serine-type endopeptidase activity	GO:0006508//proteolysis	--
ncbi_105231178	5	1	15	126	1115	1823	315	8932	0.229	0.056	0.775	6.202	51.114	87.638	15.57	438.206	1.8155	148.132	6.35037	1.0764e-05	0.000415862	LOC105231178	adult cuticle protein 1	-	-	-	-	GO:0031012//extracellular matrix	GO:0005198//structural molecule activity	-	--
ncbi_105223615	117	65	124	105	351	254	247	182	2.109	1.42	2.522	2.034	6.332	4.805	4.804	3.514	2.02125	4.86375	1.26682	1.11209e-05	0.000428439	LOC105223615	sodium-coupled monocarboxylate transporter 1	-	-	-	-	GO:0005575//cellular_component;GO:0005887//integral component of plasma membrane;GO:0016020//membrane	GO:0003674//molecular_function;GO:0005215//transporter activity;GO:0005298//proline:sodium symporter activity;GO:0015370//solute:sodium symporter activity;GO:0015498//pantothenate:sodium symporter activity;GO:0022857//transmembrane transporter activity	GO:0006810//transport;GO:0008150//biological_process;GO:0015824//proline transport;GO:0015887//pantothenate transmembrane transport;GO:0015937//coenzyme A biosynthetic process;GO:0051179//localization;GO:0051234//establishment of localization;GO:0055085//transmembrane transport	--
ncbi_105228086	112	123	143	92	303	317	326	228	1.096	1.459	1.58	0.968	2.969	3.257	3.444	2.391	1.27575	3.01525	1.24093	1.13944e-05	0.000437738	LOC105228086	tyrosine-protein kinase-like otk	-	-	-	-	GO:0005575//cellular_component;GO:0005623//cell;GO:0005886//plasma membrane;GO:0005887//integral component of plasma membrane;GO:0005911//cell-cell junction;GO:0016020//membrane;GO:0016021//integral component of membrane;GO:0030054//cell junction;GO:0031224//intrinsic component of membrane;GO:0031226//intrinsic component of plasma membrane;GO:0044425//membrane part;GO:0044459//plasma membrane par…	GO:0000166//nucleotide binding;GO:0003674//molecular_function;GO:0003824//catalytic activity;GO:0004672//protein kinase activity;GO:0004713//protein tyrosine kinase activity;GO:0004714//transmembrane receptor protein tyrosine kinase activity;GO:0004888//transmembrane signaling receptor activity;GO:0005102//signaling receptor binding;GO:0005488//binding;GO:0005515//protein binding;GO:0005524//ATP …	GO:0000003//reproduction;GO:0000902//cell morphogenesis;GO:0000904//cell morphogenesis involved in differentiation;GO:0001101//response to acid chemical;GO:0001568//blood vessel development;GO:0001736//establishment of planar polarity;GO:0001738//morphogenesis of a polarized epithelium;GO:0001838//embryonic epithelial tube formation;GO:0001841//neural tube formation;GO:0001843//neural tube closur…	--
ncbi_125776841	52	55	91	107	204	171	232	203	5.119	6.518	10.802	11.943	22.52	19.651	26.255	23.223	8.5955	22.9123	1.41447	1.23146e-05	0.000469126	LOC125776841	uncharacterized LOC125776841, transcript variant X1	-	-	-	-	-	GO:0004652//polynucleotide adenylyltransferase activity	GO:0043631//RNA polyadenylation	--
ncbi_125776540	1	0	2	2	19	17	11	26	0.012	0	0.031	0.026	0.226	0.219	0.139	0.326	0.01725	0.2275	3.7212	1.25025e-05	0.000473638	LOC125776540	uncharacterized LOC125776540	-	-	-	-	-	-	GO:0015074//DNA integration	--
MSTRG.17720	50	26	46	31	86	119	109	94	2.257	1.422	2.343	1.504	3.885	5.637	5.309	4.544	1.8815	4.84375	1.36424	1.31787e-05	0.000496494	--	-	-	-	-	-	-	-	-	--
ncbi_105229528	70	246	174	776	36	65	49	99	1.684	7.18	4.726	20.07	0.867	1.653	1.265	2.563	8.415	1.587	-2.40666	1.44567e-05	0.000540166	LOC105229528	uncharacterized LOC105229528	-	-	-	-	-	-	-	--
MSTRG.14385	0	0	1	0	19	3	7	120	0	0	0.17	0	2.857	0.473	1.135	19.311	0.0425	5.944	7.12783	1.48489e-05	0.000553303	--	uncharacterized protein LOC106616958 isoform X2 [Bactrocera oleae]	-	-	-	-	-	-	-	--
ncbi_105232282	1017	771	893	759	2439	1779	2116	1294	21.136	19.481	20.878	16.849	50.526	38.829	47.359	28.846	19.586	41.39	1.07946	1.5528e-05	0.000575465	LOC105232282	angiotensin-converting enzyme, transcript variant X1	Human Diseases;Human Diseases;Human Diseases;Organismal Systems;Human Diseases;Organismal Systems	Cardiovascular disease;Infectious disease: viral;Infectious disease: parasitic;Endocrine system;Cardiovascular disease;Endocrine system	ko05415//Diabetic cardiomyopathy;ko05171//Coronavirus disease - COVID-19;ko05142//Chagas disease;ko04924//Renin secretion;ko05410//Hypertrophic cardiomyopathy;ko04614//Renin-angiotensin system	K01283;K01283;K01283;K01283;K01283;K01283	GO:0005575//cellular_component;GO:0016020//membrane;GO:0016021//integral component of membrane;GO:0031224//intrinsic component of membrane;GO:0044425//membrane part	GO:0003674//molecular_function;GO:0003824//catalytic activity;GO:0008233//peptidase activity;GO:0008237//metallopeptidase activity;GO:0008238//exopeptidase activity;GO:0008241//peptidyl-dipeptidase activity;GO:0016787//hydrolase activity;GO:0070011//peptidase activity, acting on L-amino acid peptides;GO:0140096//catalytic activity, acting on a protein	GO:0006508//proteolysis;GO:0006807//nitrogen compound metabolic process;GO:0008150//biological_process;GO:0008152//metabolic process;GO:0019538//protein metabolic process;GO:0043170//macromolecule metabolic process;GO:0044238//primary metabolic process;GO:0071704//organic substance metabolic process;GO:1901564//organonitrogen compound metabolic process	--
ncbi_105227667	40	119	79	174	311	436	342	581	1.313	4.73	2.923	6.114	10.222	15.024	12.093	20.435	3.77	14.4435	1.93778	1.72586e-05	0.000636143	LOC105227667	putative fatty acyl-CoA reductase CG5065, transcript variant X1	Organismal Systems;Cellular Processes	Aging;Transport and catabolism	ko04212//Longevity regulating pathway - worm;ko04146//Peroxisome	K13356;K13356	GO:0005575//cellular_component;GO:0005622//intracellular;GO:0005623//cell;GO:0005737//cytoplasm;GO:0005777//peroxisome;GO:0042579//microbody;GO:0043226//organelle;GO:0043227//membrane-bounded organelle;GO:0043229//intracellular organelle;GO:0043231//intracellular membrane-bounded organelle;GO:0044424//intracellular part;GO:0044444//cytoplasmic part;GO:0044464//cell part	GO:0003674//molecular_function;GO:0003824//catalytic activity;GO:0003854//3-beta-hydroxy-delta5-steroid dehydrogenase activity;GO:0004043//L-aminoadipate-semialdehyde dehydrogenase activity;GO:0008460//dTDP-glucose 4,6-dehydratase activity;GO:0008712//ADP-glyceromanno-heptose 6-epimerase activity;GO:0016491//oxidoreductase activity;GO:0016616//oxidoreductase activity, acting on the CH-OH group of…	GO:0005975//carbohydrate metabolic process;GO:0006139//nucleobase-containing compound metabolic process;GO:0006163//purine nucleotide metabolic process;GO:0006637//acyl-CoA metabolic process;GO:0006694//steroid biosynthetic process;GO:0006725//cellular aromatic compound metabolic process;GO:0006732//coenzyme metabolic process;GO:0006753//nucleoside phosphate metabolic process;GO:0006790//sulfur c…	--
ncbi_105229216	8	7	4	10	27	36	28	89	0.303	0.321	0.171	0.407	1.023	1.431	1.144	3.61	0.3005	1.802	2.58416	1.80917e-05	0.000663266	LOC105229216	beta-hexosaminidase subunit beta	Metabolism;Cellular Processes;Metabolism;Metabolism;Metabolism;Metabolism;Metabolism;Metabolism	Global and overview maps;Transport and catabolism;Carbohydrate metabolism;Glycan biosynthesis and metabolism;Glycan biosynthesis and metabolism;Glycan biosynthesis and metabolism;Glycan biosynthesis and metabolism;Glycan biosynthesis and metabolism	ko01100//Metabolic pathways;ko04142//Lysosome;ko00520//Amino sugar and nucleotide sugar metabolism;ko00513//Various types of N-glycan biosynthesis;ko00511//Other glycan degradation;ko00531//Glycosaminoglycan degradation;ko00604//Glycosphingolipid biosynthesis - ganglio series;ko00603//Glycosphingolipid biosynthesis - globo and isoglobo series	K12373;K12373;K12373;K12373;K12373;K12373;K12373;K12373	GO:0000323//lytic vacuole;GO:0005575//cellular_component;GO:0005622//intracellular;GO:0005623//cell;GO:0005737//cytoplasm;GO:0005764//lysosome;GO:0005773//vacuole;GO:0043226//organelle;GO:0043227//membrane-bounded organelle;GO:0043229//intracellular organelle;GO:0043231//intracellular membrane-bounded organelle;GO:0044424//intracellular part;GO:0044444//cytoplasmic part;GO:0044464//cell part	GO:0003674//molecular_function;GO:0003824//catalytic activity;GO:0004553//hydrolase activity, hydrolyzing O-glycosyl compounds;GO:0004563//beta-N-acetylhexosaminidase activity;GO:0015929//hexosaminidase activity;GO:0016787//hydrolase activity;GO:0016798//hydrolase activity, acting on glycosyl bonds;GO:0102148//N-acetyl-beta-D-galactosaminidase activity	GO:0005975//carbohydrate metabolic process;GO:0008150//biological_process;GO:0008152//metabolic process;GO:0044238//primary metabolic process;GO:0071704//organic substance metabolic process	--
ncbi_105226628	70	67	56	44	165	171	194	115	3.26	3.717	2.893	2.164	7.726	8.215	9.639	5.7	3.0085	7.82	1.37812	1.9382e-05	0.000704883	LOC105226628	uncharacterized LOC105226628, transcript variant X1	-	-	-	-	-	GO:0005515//protein binding	-	--
ncbi_105224830	0	0	0	1	10	34	2	62	0	0	0	0.089	0.825	2.943	0.178	5.477	0.02225	2.35575	6.72624	1.95247e-05	0.000708057	LOC105224830	cuticle protein 16.5	-	-	-	-	GO:0019028//viral capsid;GO:0030430//host cell cytoplasm;GO:0042025//host cell nucleus;GO:0044163//host cytoskeleton	-	GO:0019076//viral release from host cell;GO:0046718//viral entry into host cell;GO:0075521//microtubule-dependent intracellular transport of viral material towards nucleus	--
ncbi_105222226	0	0	0	0	13	4	11	15	0	0	0	0	0.857	0.292	0.825	1.116	0.001	0.7725	9.59339	2.04068e-05	0.000734322	LOC105222226	calbindin-32, transcript variant X1	-	-	-	-	GO:0005575//cellular_component;GO:0005622//intracellular;GO:0005623//cell;GO:0005634//nucleus;GO:0005737//cytoplasm;GO:0005829//cytosol;GO:0030424//axon;GO:0033267//axon part;GO:0042995//cell projection;GO:0043005//neuron projection;GO:0043195//terminal bouton;GO:0043226//organelle;GO:0043227//membrane-bounded organelle;GO:0043229//intracellular organelle;GO:0043231//intracellular membrane-bounde…	GO:0003674//molecular_function;GO:0004553//hydrolase activity, hydrolyzing O-glycosyl compounds;GO:0005488//binding;GO:0005509//calcium ion binding;GO:0043167//ion binding;GO:0043169//cation binding;GO:0046872//metal ion binding	GO:0000272//polysaccharide catabolic process;GO:0006873//cellular ion homeostasis;GO:0006874//cellular calcium ion homeostasis;GO:0006875//cellular metal ion homeostasis;GO:0008150//biological_process;GO:0009987//cellular process;GO:0019725//cellular homeostasis;GO:0030003//cellular cation homeostasis;GO:0042592//homeostatic process;GO:0048519//negative regulation of biological process;GO:0048583…	--
ncbi_105221867	0	0	0	1	36	11	18	5	0	0	0	0.049	1.659	0.531	0.894	0.247	0.01225	0.83275	6.08703	2.08275e-05	0.000747489	LOC105221867	angiopoietin-related protein 3	-	-	-	-	-	-	-	--
ncbi_105226601	2	3	25	27	112	218	154	1044	0.071	0.129	1.002	1.031	3.982	8.128	5.904	39.725	0.55825	14.4347	4.69249	2.17388e-05	0.000778147	LOC105226601	uncharacterized LOC105226601	-	-	-	-	GO:0005773//vacuole	GO:0004185//serine-type carboxypeptidase activity	-	--
ncbi_105231776	3	6	29	8	0	0	0	0	0.44	1.065	4.795	1.259	0	0	0	0	1.88975	0.001	-10.884	2.22084e-05	0.000792876	LOC105231776	sarcotoxin-1C	Organismal Systems	Immune system	ko04624//Toll and Imd signaling pathway	K20696	GO:0000276//mitochondrial proton-transporting ATP synthase complex, coupling factor F(o);GO:0005576//extracellular region	GO:0015078//proton transmembrane transporter activity	GO:0015986//ATP synthesis coupled proton transport;GO:0019731//antibacterial humoral response	--
ncbi_125776602	218	264	221	290	70	167	145	121	10.253	15.016	11.697	14.627	3.308	8.229	7.328	6.06	12.8983	6.23125	-1.04958	2.55497e-05	0.000900378	LOC125776602	uncharacterized LOC125776602	-	-	-	-	-	-	-	--
ncbi_105226547	139	65	106	129	261	182	220	295	4.985	2.825	4.289	4.971	9.367	6.85	8.513	11.33	4.2675	9.015	1.07894	2.66781e-05	0.000937721	LOC105226547	protein takeout	-	-	-	-	GO:0005575//cellular_component;GO:0005576//extracellular region;GO:0005615//extracellular space;GO:0044421//extracellular region part	-	GO:0000003//reproduction;GO:0007623//circadian rhythm;GO:0008150//biological_process;GO:0032501//multicellular organismal process;GO:0032504//multicellular organism reproduction;GO:0048511//rhythmic process	--
ncbi_125775337	202	140	165	155	323	458	428	273	7.444	6.255	6.854	6.106	11.876	17.693	16.973	10.752	6.66475	14.3235	1.10376	3.29967e-05	0.00114216	LOC125775337	major facilitator superfamily domain-containing protein 8-like	Cellular Processes	Transport and catabolism	ko04142//Lysosome	K12307	GO:0000323//lytic vacuole;GO:0005575//cellular_component;GO:0005622//intracellular;GO:0005623//cell;GO:0005634//nucleus;GO:0005654//nucleoplasm;GO:0005737//cytoplasm;GO:0005764//lysosome;GO:0005765//lysosomal membrane;GO:0005773//vacuole;GO:0005774//vacuolar membrane;GO:0005886//plasma membrane;GO:0005887//integral component of plasma membrane;GO:0014069//postsynaptic density;GO:0016020//membrane…	GO:0004612//phosphoenolpyruvate carboxykinase (ATP) activity;GO:0005524//ATP binding;GO:0022857//transmembrane transporter activity	GO:0006094//gluconeogenesis;GO:0006810//transport;GO:0006996//organelle organization;GO:0007033//vacuole organization;GO:0007040//lysosome organization;GO:0007275//multicellular organism development;GO:0007399//nervous system development;GO:0008150//biological_process;GO:0009894//regulation of catabolic process;GO:0009987//cellular process;GO:0010506//regulation of autophagy;GO:0016043//cellular …	--
ncbi_125779487	0	0	1	0	11	10	11	11	0	0	0.036	0	0.292	0.279	0.315	0.313	0.009	0.29975	5.05769	4.25288e-05	0.00143566	LOC125779487	uncharacterized LOC125779487	-	-	-	-	-	-	-	--
ncbi_105225026	15	23	15	15	2	5	5	3	1.268	1.984	1.367	1.175	0.169	0.385	0.456	0.272	1.4485	0.3205	-2.17616	4.38447e-05	0.00146917	LOC105225026	uncharacterized LOC105225026, transcript variant X1	-	-	-	-	-	-	-	--
ncbi_105226402	1157	2907	1237	8241	13	4	18	351	59.179	180.189	71.397	452.926	0.665	0.215	0.993	19.228	190.923	5.27525	-5.17761	4.68402e-05	0.00155427	LOC105226402	carbonic anhydrase 2	Metabolism;Metabolism	Global and overview maps;Energy metabolism	ko01100//Metabolic pathways;ko00910//Nitrogen metabolism	K01672;K01672	-	GO:0003674//molecular_function;GO:0003824//catalytic activity;GO:0004089//carbonate dehydratase activity;GO:0005488//binding;GO:0008270//zinc ion binding;GO:0016829//lyase activity;GO:0016835//carbon-oxygen lyase activity;GO:0016836//hydro-lyase activity;GO:0043167//ion binding;GO:0043169//cation binding;GO:0046872//metal ion binding;GO:0046914//transition metal ion binding	-	--
ncbi_105232319	45	31	42	37	93	67	97	106	1.035	0.864	1.09	0.914	2.14	1.617	2.407	2.61	0.97575	2.1935	1.16865	5.08803e-05	0.00168016	LOC105232319	thrombospondin type-1 domain-containing protein 4	-	-	-	-	-	GO:0004867//serine-type endopeptidase inhibitor activity	GO:0007165//signal transduction	--
ncbi_105223565	0	0	0	1	3	10	9	79	0	0	0	0.089	0.25	0.872	0.807	7.032	0.02225	2.24025	6.65371	5.29228e-05	0.00173918	LOC105223565	uncharacterized LOC105223565	Cellular Processes	Transport and catabolism	ko04142//Lysosome	K12383	GO:0005575//cellular_component;GO:0005576//extracellular region	GO:0003674//molecular_function	GO:0003008//system process;GO:0007600//sensory perception;GO:0007606//sensory perception of chemical stimulus;GO:0008150//biological_process;GO:0032501//multicellular organismal process;GO:0050877//nervous system process	--
MSTRG.10329	37	50	44	40	19	27	10	13	1.727	2.827	2.317	2.006	0.887	1.322	0.504	0.65	2.21925	0.84075	-1.40032	5.3493e-05	0.00175173	--	-	-	-	-	-	-	-	-	--
ncbi_105221865	3	9	5	2	12	128	15	909	0.312	1.133	0.586	0.223	1.247	13.951	1.681	101.107	0.5635	29.4965	5.70998	5.58349e-05	0.00182171	LOC105221865	general odorant-binding protein 56d	-	-	-	-	-	GO:0005549//odorant binding	-	--
ncbi_105230009	79	78	88	155	190	428	233	286	4.912	5.901	6.018	10.317	11.729	27.807	15.426	18.83	6.787	18.448	1.44262	5.97038e-05	0.00192492	LOC105230009	regucalcin, transcript variant X5	-	-	-	-	-	-	-	--
ncbi_105230547	130	53	91	101	219	156	215	272	1.798	0.859	1.492	1.594	2.954	2.329	3.153	4.162	1.43575	3.1495	1.13332	6.07909e-05	0.00194783	LOC105230547	uncharacterized LOC105230547, transcript variant X5	-	-	-	-	GO:0005575//cellular_component;GO:0005622//intracellular;GO:0005623//cell;GO:0005737//cytoplasm;GO:0005938//cell cortex;GO:0044424//intracellular part;GO:0044444//cytoplasmic part;GO:0044448//cell cortex part;GO:0044464//cell part;GO:0045177//apical part of cell;GO:0045179//apical cortex;GO:0071944//cell periphery;GO:0099568//cytoplasmic region;GO:0099738//cell cortex region	GO:0003674//molecular_function	GO:0001654//eye development;GO:0001736//establishment of planar polarity;GO:0001738//morphogenesis of a polarized epithelium;GO:0001745//compound eye morphogenesis;GO:0002009//morphogenesis of an epithelium;GO:0007163//establishment or maintenance of cell polarity;GO:0007164//establishment of tissue polarity;GO:0007275//multicellular organism development;GO:0007423//sensory organ development;GO:0…	--
ncbi_105226668	28	9	16	20	58	48	54	49	0.305	0.119	0.197	0.234	0.632	0.549	0.634	0.571	0.21375	0.5965	1.4806	6.0843e-05	0.00194783	LOC105226668	protein patched	Human Diseases;Human Diseases;Environmental Information Processing;Organismal Systems;Environmental Information Processing;Environmental Information Processing;Human Diseases	Cancer: overview;Cancer: overview;Signal transduction;Development and regeneration;Signal transduction;Signal transduction;Cancer: specific types	ko05200//Pathways in cancer;ko05205//Proteoglycans in cancer;ko04024//cAMP signaling pathway;ko04360//Axon guidance;ko04341//Hedgehog signaling pathway - fly;ko04340//Hedgehog signaling pathway;ko05217//Basal cell carcinoma	K06225;K06225;K06225;K06225;K06225;K06225;K06225	GO:0005575//cellular_component;GO:0005622//intracellular;GO:0005623//cell;GO:0005737//cytoplasm;GO:0005886//plasma membrane;GO:0005887//integral component of plasma membrane;GO:0005929//cilium;GO:0016020//membrane;GO:0016021//integral component of membrane;GO:0030139//endocytic vesicle;GO:0031224//intrinsic component of membrane;GO:0031226//intrinsic component of plasma membrane;GO:0031410//cytop…	GO:0003674//molecular_function;GO:0004888//transmembrane signaling receptor activity;GO:0005488//binding;GO:0005515//protein binding;GO:0008158//hedgehog receptor activity;GO:0030228//lipoprotein particle receptor activity;GO:0038023//signaling receptor activity;GO:0038024//cargo receptor activity;GO:0060089//molecular transducer activity	GO:0000003//reproduction;GO:0000902//cell morphogenesis;GO:0000904//cell morphogenesis involved in differentiation;GO:0001654//eye development;GO:0001746//Bolwig's organ morphogenesis;GO:0002009//morphogenesis of an epithelium;GO:0002064//epithelial cell development;GO:0002065//columnar/cuboidal epithelial cell differentiation;GO:0002066//columnar/cuboidal epithelial cell development;GO:0002165//…	--
ncbi_105228479	0	1	0	0	14	12	3	34	0	0.02	0	0	0.215	0.207	0.053	0.583	0.005	0.2645	5.7252	6.64982e-05	0.00211399	LOC105228479	protein gooseberry-neuro, transcript variant X1	Human Diseases	Cancer: overview	ko05202//Transcriptional misregulation in cancer	K09381	GO:0005575//cellular_component;GO:0005622//intracellular;GO:0005623//cell;GO:0005634//nucleus;GO:0043226//organelle;GO:0043227//membrane-bounded organelle;GO:0043229//intracellular organelle;GO:0043231//intracellular membrane-bounded organelle;GO:0044424//intracellular part;GO:0044464//cell part	GO:0000976//transcription regulatory region sequence-specific DNA binding;GO:0000977//RNA polymerase II regulatory region sequence-specific DNA binding;GO:0001012//RNA polymerase II regulatory region DNA binding;GO:0001067//regulatory region nucleic acid binding;GO:0003674//molecular_function;GO:0003676//nucleic acid binding;GO:0003677//DNA binding;GO:0003690//double-stranded DNA binding;GO:00054…	GO:0003002//regionalization;GO:0006355//regulation of transcription, DNA-templated;GO:0007275//multicellular organism development;GO:0007350//blastoderm segmentation;GO:0007365//periodic partitioning;GO:0007367//segment polarity determination;GO:0007389//pattern specification process;GO:0007399//nervous system development;GO:0008150//biological_process;GO:0009790//embryo development;GO:0009880//e…	PAX
ncbi_105225756	736	531	724	1025	1825	1477	1295	3913	21.33	19.3	24.04	33.214	54.836	45.914	39.932	130.257	24.471	67.7348	1.46882	7.7742e-05	0.00243735	LOC105225756	facilitated trehalose transporter Tret1, transcript variant X1	-	-	-	-	GO:0005575//cellular_component;GO:0005887//integral component of plasma membrane;GO:0016020//membrane;GO:0016021//integral component of membrane;GO:0031224//intrinsic component of membrane;GO:0044425//membrane part	GO:0003674//molecular_function;GO:0005215//transporter activity;GO:0005351//carbohydrate:proton symporter activity;GO:0005355//glucose transmembrane transporter activity;GO:0005402//carbohydrate:cation symporter activity;GO:0008028//monocarboxylic acid transmembrane transporter activity;GO:0008324//cation transmembrane transporter activity;GO:0015075//ion transmembrane transporter activity;GO:001…	GO:0006810//transport;GO:0006811//ion transport;GO:0006812//cation transport;GO:0006855//drug transmembrane transport;GO:0008150//biological_process;GO:0008643//carbohydrate transport;GO:0008645//hexose transmembrane transport;GO:0015672//monovalent inorganic cation transport;GO:0015718//monocarboxylic acid transport;GO:0015749//monosaccharide transmembrane transport;GO:0015893//drug transport;GO…	--
ncbi_109579569	11	9	7	13	30	30	38	34	0.082	0.081	0.059	0.104	0.223	0.234	0.304	0.27	0.0815	0.25775	1.6611	9.82292e-05	0.0029704	LOC109579569	uncharacterized LOC109579569	-	-	-	-	GO:0005575//cellular_component;GO:0005622//intracellular;GO:0005623//cell;GO:0005634//nucleus;GO:0043226//organelle;GO:0043227//membrane-bounded organelle;GO:0043229//intracellular organelle;GO:0043231//intracellular membrane-bounded organelle;GO:0044424//intracellular part;GO:0044464//cell part	GO:0003674//molecular_function;GO:0003676//nucleic acid binding;GO:0003700//DNA-binding transcription factor activity;GO:0004553//hydrolase activity, hydrolyzing O-glycosyl compounds;GO:0005488//binding;GO:0097159//organic cyclic compound binding;GO:0140110//transcription regulator activity;GO:1901363//heterocyclic compound binding	GO:0005975//carbohydrate metabolic process;GO:0006355//regulation of transcription, DNA-templated;GO:0008150//biological_process;GO:0009889//regulation of biosynthetic process;GO:0010468//regulation of gene expression;GO:0010556//regulation of macromolecule biosynthetic process;GO:0019219//regulation of nucleobase-containing compound metabolic process;GO:0019222//regulation of metabolic process;G…	zf-C2H2
ncbi_105225727	370	214	318	314	692	479	516	1018	2.404	1.714	2.341	2.193	4.683	3.298	3.781	6.901	2.163	4.66575	1.10908	9.87574e-05	0.00297319	LOC105225727	papilin, transcript variant X1	-	-	-	-	GO:0005575//cellular_component;GO:0005576//extracellular region;GO:0005604//basement membrane;GO:0031012//extracellular matrix;GO:0044421//extracellular region part;GO:0062023//collagen-containing extracellular matrix	GO:0003674//molecular_function;GO:0003824//catalytic activity;GO:0004857//enzyme inhibitor activity;GO:0004866//endopeptidase inhibitor activity;GO:0004867//serine-type endopeptidase inhibitor activity;GO:0005198//structural molecule activity;GO:0005201//extracellular matrix structural constituent;GO:0008233//peptidase activity;GO:0016787//hydrolase activity;GO:0030234//enzyme regulator activity;…	GO:0006508//proteolysis;GO:0006807//nitrogen compound metabolic process;GO:0007165//signal transduction;GO:0008150//biological_process;GO:0008152//metabolic process;GO:0009892//negative regulation of metabolic process;GO:0009987//cellular process;GO:0010466//negative regulation of peptidase activity;GO:0010605//negative regulation of macromolecule metabolic process;GO:0010951//negative regulation…	--
MSTRG.5451	94	72	87	59	158	210	206	147	1.256	1.205	1.396	0.922	2.114	2.933	3.018	2.181	1.19475	2.5615	1.10028	9.99859e-05	0.00299694	--	Pro-Pol polyprotein [Folsomia candida]	-	-	-	-	-	-	-	--
ncbi_105232279	11	10	8	126	600	451	143	3289	0.286	0.315	0.234	3.517	15.596	12.294	4.008	91.495	1.088	30.8483	4.82544	0.000103366	0.00308469	LOC105232279	uncharacterized LOC105232279	-	-	-	-	GO:0005575//cellular_component;GO:0005622//intracellular;GO:0005623//cell;GO:0005634//nucleus;GO:0043226//organelle;GO:0043227//membrane-bounded organelle;GO:0043229//intracellular organelle;GO:0043231//intracellular membrane-bounded organelle;GO:0044424//intracellular part;GO:0044464//cell part	GO:0000981//DNA-binding transcription factor activity, RNA polymerase II-specific;GO:0003674//molecular_function;GO:0003676//nucleic acid binding;GO:0003677//DNA binding;GO:0003700//DNA-binding transcription factor activity;GO:0005488//binding;GO:0043167//ion binding;GO:0043169//cation binding;GO:0046872//metal ion binding;GO:0097159//organic cyclic compound binding;GO:0140110//transcription regu…	GO:0006139//nucleobase-containing compound metabolic process;GO:0006351//transcription, DNA-templated;GO:0006355//regulation of transcription, DNA-templated;GO:0006357//regulation of transcription by RNA polymerase II;GO:0006725//cellular aromatic compound metabolic process;GO:0006807//nitrogen compound metabolic process;GO:0007275//multicellular organism development;GO:0007444//imaginal disc dev…	--
ncbi_105225658	28	47	26	77	215	178	61	622	1.534	3.12	1.607	4.532	11.786	10.232	3.606	36.49	2.69825	15.5285	2.52482	0.000106747	0.00317171	LOC105225658	uncharacterized LOC105225658	-	-	-	-	-	-	-	--
ncbi_105225427	24	31	47	15	0	0	0	8	1.76	2.755	3.89	1.182	0	0	0	0.628	2.39675	0.157	-3.93224	0.000110638	0.00326597	LOC105225427	uncharacterized LOC105225427	-	-	-	-	-	-	-	--
ncbi_125778361	7	10	9	2	0	0	0	0	0.233	0.403	0.337	0.071	0	0	0	0	0.261	0.001	-8.02791	0.000111253	0.00327703	LOC125778361	histamine H2 receptor	Environmental Information Processing	Signaling molecules and interaction	ko04080//Neuroactive ligand-receptor interaction	K04134	GO:0005575//cellular_component;GO:0005623//cell;GO:0005886//plasma membrane;GO:0005887//integral component of plasma membrane;GO:0016020//membrane;GO:0016021//integral component of membrane;GO:0031224//intrinsic component of membrane;GO:0031226//intrinsic component of plasma membrane;GO:0032991//protein-containing complex;GO:0043235//receptor complex;GO:0044425//membrane part;GO:0044459//plasma m…	GO:0001588//dopamine neurotransmitter receptor activity, coupled via Gs;GO:0003674//molecular_function;GO:0004888//transmembrane signaling receptor activity;GO:0004930//G protein-coupled receptor activity;GO:0004952//dopamine neurotransmitter receptor activity;GO:0005488//binding;GO:0005543//phospholipid binding;GO:0008227//G protein-coupled amine receptor activity;GO:0008289//lipid binding;GO:00…	GO:0002790//peptide secretion;GO:0006810//transport;GO:0007154//cell communication;GO:0007165//signal transduction;GO:0007186//G protein-coupled receptor signaling pathway;GO:0007212//dopamine receptor signaling pathway;GO:0007213//G protein-coupled acetylcholine receptor signaling pathway;GO:0007267//cell-cell signaling;GO:0008104//protein localization;GO:0008150//biological_process;GO:0009306//…	--
ncbi_105228813	858	791	551	1255	1939	1439	2153	1954	20.158	22.441	14.594	31.633	45.563	35.825	54.371	49.377	22.2065	46.284	1.05953	0.000112548	0.00330805	LOC105228813	solute carrier family 46 member 3, transcript variant X2	-	-	-	-	GO:0005575//cellular_component;GO:0016020//membrane;GO:0016021//integral component of membrane;GO:0031224//intrinsic component of membrane;GO:0044425//membrane part	GO:0022857//transmembrane transporter activity	GO:0006810//transport;GO:0008150//biological_process;GO:0051179//localization;GO:0051234//establishment of localization;GO:0055085//transmembrane transport	--
ncbi_105230762	146	93	120	195	218	320	300	352	1.347	1.018	1.242	1.899	1.982	2.999	2.713	3.493	1.3765	2.79675	1.02275	0.000113847	0.00333904	LOC105230762	protein turtle, transcript variant X1	-	-	-	-	GO:0005575//cellular_component;GO:0005623//cell;GO:0005886//plasma membrane;GO:0005887//integral component of plasma membrane;GO:0016020//membrane;GO:0016021//integral component of membrane;GO:0031224//intrinsic component of membrane;GO:0031226//intrinsic component of plasma membrane;GO:0044425//membrane part;GO:0044459//plasma membrane part;GO:0044464//cell part;GO:0071944//cell periphery	GO:0003674//molecular_function;GO:0003993//acid phosphatase activity;GO:0005488//binding;GO:0005515//protein binding;GO:0046872//metal ion binding;GO:0098631//cell adhesion mediator activity;GO:0098632//cell-cell adhesion mediator activity	GO:0000902//cell morphogenesis;GO:0000904//cell morphogenesis involved in differentiation;GO:0001654//eye development;GO:0001745//compound eye morphogenesis;GO:0001751//compound eye photoreceptor cell differentiation;GO:0001754//eye photoreceptor cell differentiation;GO:0006928//movement of cell or subcellular component;GO:0006935//chemotaxis;GO:0007155//cell adhesion;GO:0007275//multicellular or…	--
ncbi_105228934	3	9	4	11	0	0	0	0	0.086	0.313	0.13	0.339	0	0	0	0	0.217	0.001	-7.76155	0.000120887	0.00352703	LOC105228934	homeobox protein unplugged	-	-	-	-	GO:0005575//cellular_component;GO:0005622//intracellular;GO:0005623//cell;GO:0005634//nucleus;GO:0043226//organelle;GO:0043227//membrane-bounded organelle;GO:0043229//intracellular organelle;GO:0043231//intracellular membrane-bounded organelle;GO:0044424//intracellular part;GO:0044464//cell part	GO:0000976//transcription regulatory region sequence-specific DNA binding;GO:0000977//RNA polymerase II regulatory region sequence-specific DNA binding;GO:0000979//RNA polymerase II core promoter sequence-specific DNA binding;GO:0000981//DNA-binding transcription factor activity, RNA polymerase II-specific;GO:0001012//RNA polymerase II regulatory region DNA binding;GO:0001046//core promoter seque…	GO:0000902//cell morphogenesis;GO:0000904//cell morphogenesis involved in differentiation;GO:0001525//angiogenesis;GO:0001568//blood vessel development;GO:0001569//branching involved in blood vessel morphogenesis;GO:0001667//ameboidal-type cell migration;GO:0001755//neural crest cell migration;GO:0001763//morphogenesis of a branching structure;GO:0001944//vasculature development;GO:0002009//morph…	Homeobox
ncbi_125777718	14	17	54	47	70	194	428	107	0.507	0.746	2.207	1.829	2.538	7.374	16.727	4.151	1.32225	7.6975	2.54139	0.00012948	0.00372541	LOC125777718	cytochrome P450 6g1-like	-	-	-	-	-	GO:0005506//iron ion binding;GO:0016705//oxidoreductase activity, acting on paired donors, with incorporation or reduction of molecular oxygen;GO:0020037//heme binding	GO:0055114//oxidation-reduction process	--
ncbi_105223147	10	3	3	11	23	28	27	153	0.305	0.111	0.103	0.361	0.703	0.897	0.89	5.003	0.22	1.87325	3.08997	0.000136861	0.00388856	LOC105223147	uncharacterized LOC105223147	-	-	-	-	GO:0005575//cellular_component;GO:0016020//membrane;GO:0016021//integral component of membrane;GO:0031224//intrinsic component of membrane;GO:0044425//membrane part	GO:0003674//molecular_function;GO:0022857//transmembrane transporter activity	GO:0006810//transport;GO:0008150//biological_process;GO:0051179//localization;GO:0051234//establishment of localization;GO:0055085//transmembrane transport	--
ncbi_105226613	84	73	73	108	200	180	117	221	1.822	1.919	1.786	2.517	4.341	4.097	2.738	5.133	2.011	4.07725	1.01968	0.000139851	0.00395704	LOC105226613	DNA replication licensing factor Mcm2	Cellular Processes;Genetic Information Processing	Cell growth and death;Replication and repair	ko04110//Cell cycle;ko03030//DNA replication	K02540;K02540	GO:0000228//nuclear chromosome;GO:0000781//chromosome, telomeric region;GO:0000784//nuclear chromosome, telomeric region;GO:0000785//chromatin;GO:0000790//nuclear chromatin;GO:0000793//condensed chromosome;GO:0000808//origin recognition complex;GO:0005575//cellular_component;GO:0005622//intracellular;GO:0005623//cell;GO:0005634//nucleus;GO:0005654//nucleoplasm;GO:0005656//nuclear pre-replicative …	GO:0000166//nucleotide binding;GO:0003674//molecular_function;GO:0003676//nucleic acid binding;GO:0003677//DNA binding;GO:0003678//DNA helicase activity;GO:0003682//chromatin binding;GO:0003688//DNA replication origin binding;GO:0003690//double-stranded DNA binding;GO:0003824//catalytic activity;GO:0004386//helicase activity;GO:0005488//binding;GO:0005515//protein binding;GO:0005524//ATP binding;…	GO:0000003//reproduction;GO:0000082//G1/S transition of mitotic cell cycle;GO:0000278//mitotic cell cycle;GO:0000724//double-strand break repair via homologous recombination;GO:0000725//recombinational repair;GO:0000727//double-strand break repair via break-induced replication;GO:0006139//nucleobase-containing compound metabolic process;GO:0006259//DNA metabolic process;GO:0006260//DNA replicatio…	--
ncbi_125779689	30	33	13	29	78	79	68	64	3.019	3.955	1.425	3.109	7.805	8.219	7.365	6.791	2.877	7.545	1.39096	0.000145238	0.00408404	LOC125779689	uncharacterized LOC125779689	-	-	-	-	GO:0005575//cellular_component;GO:0005622//intracellular;GO:0005623//cell;GO:0005634//nucleus;GO:0005654//nucleoplasm;GO:0016363//nuclear matrix;GO:0031974//membrane-enclosed lumen;GO:0031981//nuclear lumen;GO:0034399//nuclear periphery;GO:0043226//organelle;GO:0043227//membrane-bounded organelle;GO:0043229//intracellular organelle;GO:0043231//intracellular membrane-bounded organelle;GO:0043233//…	GO:0003674//molecular_function;GO:0003676//nucleic acid binding;GO:0003677//DNA binding;GO:0003690//double-stranded DNA binding;GO:0003723//RNA binding;GO:0003729//mRNA binding;GO:0005488//binding;GO:0005515//protein binding;GO:0043565//sequence-specific DNA binding;GO:0097159//organic cyclic compound binding;GO:1901363//heterocyclic compound binding	GO:0006355//regulation of transcription, DNA-templated;GO:0006357//regulation of transcription by RNA polymerase II;GO:0008150//biological_process;GO:0009889//regulation of biosynthetic process;GO:0010468//regulation of gene expression;GO:0010556//regulation of macromolecule biosynthetic process;GO:0019219//regulation of nucleobase-containing compound metabolic process;GO:0019222//regulation of m…	--
ncbi_105228547	12	14	11	33	66	69	29	433	0.666	0.944	0.635	1.974	3.429	3.791	1.671	25.35	1.05475	8.56025	3.02075	0.000158252	0.00442262	LOC105228547	venom protease, transcript variant X1	-	-	-	-	-	GO:0004252//serine-type endopeptidase activity	GO:0006508//proteolysis	--
ncbi_105224379	63	66	66	42	0	5	7	27	1.415	1.797	1.673	1.014	0	0.118	0.17	0.65	1.47475	0.2345	-2.65281	0.000163022	0.00454662	LOC105224379	O-acyltransferase like protein	-	-	-	-	GO:0005787//signal peptidase complex;GO:0016021//integral component of membrane	GO:0016747//transferase activity, transferring acyl groups other than amino-acyl groups	GO:0006465//signal peptide processing	--
ncbi_105229684	1	0	11	20	105	73	55	65	0.101	0	1.259	2.18	10.657	7.77	6.019	7.06	0.885	7.8765	3.15381	0.000164469	0.00457761	LOC105229684	eukaryotic translation initiation factor 4 gamma	-	-	-	-	-	-	-	--
MSTRG.4045	5	217	112	191	13	0	3	9	0.733	38.53	18.518	30.07	1.906	0	0.474	1.412	21.9627	0.948	-4.53403	0.000168431	0.00466881	--	-	-	-	-	-	-	-	-	--
ncbi_105229786	125	115	102	83	207	190	235	323	3.718	4.146	3.424	2.653	6.162	5.932	7.543	10.291	3.48525	7.482	1.10216	0.000175344	0.004831	LOC105229786	ileal sodium/bile acid cotransporter, transcript variant X1	-	-	-	-	GO:0016020//membrane	GO:0008490//arsenite secondary active transmembrane transporter activity;GO:0008508//bile acid:sodium symporter activity	GO:0015700//arsenite transport;GO:0015721//bile acid and bile salt transport;GO:0046685//response to arsenic-containing substance	--
ncbi_105227904	1670	1049	1530	1153	3088	2941	3254	1880	40.496	31.66	41.393	31.068	77.82	77.204	86.175	50.204	36.1542	72.8508	1.01078	0.000186571	0.00507876	LOC105227904	pantothenate kinase 3, transcript variant X1	Metabolism;Metabolism	Global and overview maps;Metabolism of cofactors and vitamins	ko01100//Metabolic pathways;ko00770//Pantothenate and CoA biosynthesis	K09680;K09680	GO:0005575//cellular_component;GO:0005622//intracellular;GO:0005623//cell;GO:0005634//nucleus;GO:0005737//cytoplasm;GO:0005819//spindle;GO:0005856//cytoskeleton;GO:0005886//plasma membrane;GO:0015630//microtubule cytoskeleton;GO:0016020//membrane;GO:0043226//organelle;GO:0043227//membrane-bounded organelle;GO:0043228//non-membrane-bounded organelle;GO:0043229//intracellular organelle;GO:0043231//…	GO:0000166//nucleotide binding;GO:0003674//molecular_function;GO:0003824//catalytic activity;GO:0004594//pantothenate kinase activity;GO:0005488//binding;GO:0005524//ATP binding;GO:0008144//drug binding;GO:0016301//kinase activity;GO:0016740//transferase activity;GO:0016772//transferase activity, transferring phosphorus-containing groups;GO:0016773//phosphotransferase activity, alcohol group as a…	GO:0000003//reproduction;GO:0000278//mitotic cell cycle;GO:0002009//morphogenesis of an epithelium;GO:0002165//instar larval or pupal development;GO:0003006//developmental process involved in reproduction;GO:0006085//acetyl-CoA biosynthetic process;GO:0006139//nucleobase-containing compound metabolic process;GO:0006163//purine nucleotide metabolic process;GO:0006164//purine nucleotide biosyntheti…	--
ncbi_105222838	46	90	130	53	6	0	3	32	3.044	7.216	9.706	3.768	0.397	0	0.214	2.268	5.9335	0.71975	-3.04332	0.000187646	0.00509785	LOC105222838	cytochrome c1	-	-	-	-	-	-	-	--
ncbi_105234251	30	13	27	20	64	41	74	79	0.353	0.186	0.359	0.253	0.754	0.507	0.94	0.996	0.28775	0.79925	1.47383	0.000188953	0.00512314	LOC105234251	kelch-like protein 17	-	-	-	-	-	-	-	--
ncbi_105223252	9	6	18	16	44	31	40	48	0.073	0.059	0.164	0.139	0.355	0.262	0.348	0.415	0.10875	0.345	1.66558	0.000202813	0.00542512	LOC105223252	G1/S-specific cyclin-D1	Human Diseases;Human Diseases;Human Diseases;Environmental Information Processing;Human Diseases;Environmental Information Processing;Cellular Processes;Cellular Processes;Human Diseases;Environmental Information Processing;Cellular Processes;Human Diseases;Environmental Information Processing;Human Diseases;Human Diseases;Organismal Systems;Cellular Processes;Environmental Information Processing…	Cancer: overview;Infectious disease: viral;Cancer: overview;Signal transduction;Infectious disease: viral;Signal transduction;Cell growth and death;Cellular community - eukaryotes;Infectious disease: viral;Signal transduction;Cell growth and death;Cancer: overview;Signal transduction;Cancer: overview;Infectious disease: viral;Endocrine system;Cell growth and death;Signal transduction;Signal trans…	ko05200//Pathways in cancer;ko05165//Human papillomavirus infection;ko05203//Viral carcinogenesis;ko04151//PI3K-Akt signaling pathway;ko05166//Human T-cell leukemia virus 1 infection;ko04310//Wnt signaling pathway;ko04110//Cell cycle;ko04510//Focal adhesion;ko05169//Epstein-Barr virus infection;ko04068//FoxO signaling pathway;ko04218//Cellular senescence;ko05202//Transcriptional misregulation in …	K10151;K10151;K10151;K10151;K10151;K10151;K10151;K10151;K10151;K10151;K10151;K10151;K10151;K10151;K10151;K10151;K10151;K10151;K10151	GO:0005575//cellular_component;GO:0005622//intracellular;GO:0005623//cell;GO:0005634//nucleus;GO:0043226//organelle;GO:0043227//membrane-bounded organelle;GO:0043229//intracellular organelle;GO:0043231//intracellular membrane-bounded organelle;GO:0044424//intracellular part;GO:0044464//cell part	GO:0003674//molecular_function;GO:0005488//binding;GO:0005515//protein binding;GO:0016538//cyclin-dependent protein serine/threonine kinase regulator activity;GO:0019207//kinase regulator activity;GO:0019887//protein kinase regulator activity;GO:0030234//enzyme regulator activity;GO:0098772//molecular function regulator	GO:0000003//reproduction;GO:0001558//regulation of cell growth;GO:0001932//regulation of protein phosphorylation;GO:0002119//nematode larval development;GO:0002164//larval development;GO:0003006//developmental process involved in reproduction;GO:0006275//regulation of DNA replication;GO:0006996//organelle organization;GO:0007005//mitochondrion organization;GO:0007049//cell cycle;GO:0007275//multi…	--
ncbi_105233627	4	6	4	12	35	28	14	148	0.254	0.431	0.278	0.809	2.02	1.711	0.919	9.929	0.443	3.64475	3.04044	0.000202875	0.00542512	LOC105233627	ryncolin-2-like, transcript variant X1	-	-	-	-	-	-	-	--
ncbi_105229089	47	51	60	126	259	222	107	290	1.22	1.605	1.758	3.515	6.73	6.049	2.998	8.064	2.0245	5.96025	1.55781	0.000216752	0.0057511	LOC105229089	DNA replication licensing factor Mcm7	Cellular Processes;Genetic Information Processing	Cell growth and death;Replication and repair	ko04110//Cell cycle;ko03030//DNA replication	K02210;K02210	GO:0000228//nuclear chromosome;GO:0000781//chromosome, telomeric region;GO:0000785//chromatin;GO:0000790//nuclear chromatin;GO:0005575//cellular_component;GO:0005622//intracellular;GO:0005623//cell;GO:0005634//nucleus;GO:0005654//nucleoplasm;GO:0005656//nuclear pre-replicative complex;GO:0005657//replication fork;GO:0005694//chromosome;GO:0005737//cytoplasm;GO:0005829//cytosol;GO:0010007//magnesi…	GO:0000166//nucleotide binding;GO:0003674//molecular_function;GO:0003676//nucleic acid binding;GO:0003677//DNA binding;GO:0003678//DNA helicase activity;GO:0003682//chromatin binding;GO:0003688//DNA replication origin binding;GO:0003690//double-stranded DNA binding;GO:0003697//single-stranded DNA binding;GO:0003824//catalytic activity;GO:0004003//ATP-dependent DNA helicase activity;GO:0004386//he…	GO:0000082//G1/S transition of mitotic cell cycle;GO:0000278//mitotic cell cycle;GO:0000724//double-strand break repair via homologous recombination;GO:0000725//recombinational repair;GO:0000727//double-strand break repair via break-induced replication;GO:0006139//nucleobase-containing compound metabolic process;GO:0006259//DNA metabolic process;GO:0006260//DNA replication;GO:0006261//DNA-depende…	--
ncbi_105227940	23	21	17	15	8	2	3	9	0.829	0.917	0.691	0.581	0.289	0.076	0.117	0.347	0.7545	0.20725	-1.86415	0.000219994	0.00581449	LOC105227940	uncharacterized LOC105227940	-	-	-	-	-	-	-	--
ncbi_105232280	30	6	5	116	524	375	101	3320	0.878	0.213	0.165	3.646	15.314	11.512	3.188	103.984	1.2255	33.4995	4.7727	0.000240973	0.00629578	LOC105232280	uncharacterized LOC105232280, transcript variant X1	-	-	-	-	-	-	-	--
ncbi_105225762	51	34	26	45	80	75	96	142	1.569	1.267	0.915	1.487	2.469	2.421	3.187	4.678	1.3095	3.18875	1.28397	0.0002509	0.00653011	LOC105225762	serine protease gd, transcript variant X1	-	-	-	-	-	GO:0004252//serine-type endopeptidase activity	GO:0006508//proteolysis	--
ncbi_105223124	6	5	5	11	9	310	8	322	0.568	0.573	0.534	1.118	0.852	30.783	0.817	32.631	0.69825	16.2707	4.54239	0.000271916	0.00703679	LOC105223124	A-kinase anchor protein 14	-	-	-	-	-	-	-	--
ncbi_105233601	26	2	20	45	117	78	131	98	0.347	0.032	0.301	0.644	1.561	1.091	1.884	1.399	0.331	1.48375	2.16434	0.000275433	0.00710087	LOC105233601	uncharacterized LOC105233601	-	-	-	-	-	-	-	--
ncbi_105230554	2	4	1	3	25	11	15	16	0.028	0.069	0.016	0.046	0.355	0.158	0.217	0.243	0.03975	0.24325	2.61341	0.000288303	0.00740467	LOC105230554	5-hydroxytryptamine receptor 2B, transcript variant X1	Environmental Information Processing;Environmental Information Processing;Organismal Systems;Organismal Systems	Signaling molecules and interaction;Signal transduction;Nervous system;Sensory system	ko04080//Neuroactive ligand-receptor interaction;ko04024//cAMP signaling pathway;ko04726//Serotonergic synapse;ko04742//Taste transduction	K04153;K04153;K04153;K04153	GO:0005575//cellular_component;GO:0005623//cell;GO:0005886//plasma membrane;GO:0016020//membrane;GO:0016021//integral component of membrane;GO:0031224//intrinsic component of membrane;GO:0044425//membrane part;GO:0044464//cell part;GO:0071944//cell periphery	GO:0001586//Gi/o-coupled serotonin receptor activity;GO:0003674//molecular_function;GO:0004888//transmembrane signaling receptor activity;GO:0004930//G protein-coupled receptor activity;GO:0004984//olfactory receptor activity;GO:0004993//G protein-coupled serotonin receptor activity;GO:0008227//G protein-coupled amine receptor activity;GO:0030594//neurotransmitter receptor activity;GO:0038023//si…	GO:0007154//cell communication;GO:0007165//signal transduction;GO:0007186//G protein-coupled receptor signaling pathway;GO:0007187//G protein-coupled receptor signaling pathway, coupled to cyclic nucleotide second messenger;GO:0007188//adenylate cyclase-modulating G protein-coupled receptor signaling pathway;GO:0007193//adenylate cyclase-inhibiting G protein-coupled receptor signaling pathway;GO:…	--
ncbi_105224566	1135	1562	1227	4264	900	632	549	1403	145.307	242.336	177.258	586.567	115.31	84.915	75.844	192.375	287.867	117.111	-1.29753	0.000297812	0.00762018	LOC105224566	chymotrypsin inhibitor	-	-	-	-	-	-	-	--
ncbi_105230897	58	40	76	68	122	123	105	154	1.294	1.081	1.913	1.672	2.8	2.963	2.527	3.709	1.49	2.99975	1.00953	0.000314708	0.00802241	LOC105230897	solute carrier family 22 member 13, transcript variant X1	-	-	-	-	GO:0005575//cellular_component;GO:0005623//cell;GO:0005634//nucleus;GO:0005737//cytoplasm;GO:0005886//plasma membrane;GO:0005887//integral component of plasma membrane;GO:0016020//membrane;GO:0016021//integral component of membrane;GO:0031224//intrinsic component of membrane;GO:0031226//intrinsic component of plasma membrane;GO:0044425//membrane part;GO:0044459//plasma membrane part;GO:0044464//c…	GO:0003674//molecular_function;GO:0003723//RNA binding;GO:0005215//transporter activity;GO:0008028//monocarboxylic acid transmembrane transporter activity;GO:0008509//anion transmembrane transporter activity;GO:0008514//organic anion transmembrane transporter activity;GO:0015075//ion transmembrane transporter activity;GO:0022857//transmembrane transporter activity;GO:0042910//xenobiotic transmemb…	GO:0006397//mRNA processing;GO:0006810//transport;GO:0006811//ion transport;GO:0006820//anion transport;GO:0008150//biological_process;GO:0008643//carbohydrate transport;GO:0015711//organic anion transport;GO:0015718//monocarboxylic acid transport;GO:0034220//ion transmembrane transport;GO:0042908//xenobiotic transport;GO:0051179//localization;GO:0051234//establishment of localization;GO:0055085/…	--
ncbi_105233746	74	90	75	1535	6810	6817	6187	5843	1.687	2.487	1.929	37.604	155.379	163.11	152.212	142.675	10.9268	153.344	3.81084	0.000323049	0.00820436	LOC105233746	glutamyl aminopeptidase-like	Organismal Systems	Endocrine system	ko04614//Renin-angiotensin system	K11141	-	GO:0004177//aminopeptidase activity;GO:0008237//metallopeptidase activity;GO:0008270//zinc ion binding	GO:0006508//proteolysis	--
ncbi_125775448	2	3	3	3	11	14	21	19	0.046	0.083	0.078	0.074	0.252	0.337	0.518	0.456	0.07025	0.39075	2.47568	0.000347365	0.00877289	LOC125775448	uncharacterized LOC125775448	-	-	-	-	-	-	-	--
ncbi_125779505	9	9	11	8	1	2	1	2	0.275	0.333	0.379	0.263	0.031	0.064	0.033	0.065	0.3125	0.04825	-2.69526	0.000351081	0.00882321	LOC125779505	uncharacterized LOC125779505	-	-	-	-	-	-	-	--
ncbi_105226495	0	2	0	0	21	21	3	18	0	0.04	0	0	0.346	0.363	0.053	0.317	0.01	0.26975	4.75355	0.000356834	0.00891306	LOC105226495	homeobox protein araucan	-	-	-	-	GO:0005575//cellular_component;GO:0005622//intracellular;GO:0005623//cell;GO:0005634//nucleus;GO:0043226//organelle;GO:0043227//membrane-bounded organelle;GO:0043229//intracellular organelle;GO:0043231//intracellular membrane-bounded organelle;GO:0044424//intracellular part;GO:0044464//cell part	GO:0000981//DNA-binding transcription factor activity, RNA polymerase II-specific;GO:0003674//molecular_function;GO:0003676//nucleic acid binding;GO:0003677//DNA binding;GO:0003700//DNA-binding transcription factor activity;GO:0003705//transcription factor activity, RNA polymerase II distal enhancer sequence-specific binding;GO:0005488//binding;GO:0043565//sequence-specific DNA binding;GO:0097159…	GO:0000902//cell morphogenesis;GO:0000904//cell morphogenesis involved in differentiation;GO:0001654//eye development;GO:0001708//cell fate specification;GO:0001736//establishment of planar polarity;GO:0001738//morphogenesis of a polarized epithelium;GO:0001745//compound eye morphogenesis;GO:0002009//morphogenesis of an epithelium;GO:0002165//instar larval or pupal development;GO:0003002//regiona…	Homeobox
ncbi_105225395	149	120	171	344	456	518	659	370	2.948	2.993	3.809	7.431	9.127	10.956	14.218	7.881	4.29525	10.5455	1.29581	0.00035749	0.00891306	LOC105225395	fibulin-1, transcript variant X1	-	-	-	-	-	GO:0005509//calcium ion binding	-	--
ncbi_109579562	1	1	0	0	6	22	0	125	0.067	0.081	0	0	0.4	1.539	0	8.922	0.037	2.71525	6.19742	0.000376218	0.00930658	LOC109579562	protein takeout	-	-	-	-	-	-	-	--
ncbi_105227822	192	50	105	101	322	226	289	256	0.681	0.215	0.421	0.385	1.144	0.842	1.107	0.973	0.4255	1.0165	1.25638	0.000376685	0.00930658	LOC105227822	cadherin-related tumor suppressor, transcript variant X1	Environmental Information Processing;Environmental Information Processing	Signal transduction;Signal transduction	ko04391//Hippo signaling pathway - fly;ko04392//Hippo signaling pathway - multiple species	K16669;K16669	GO:0005575//cellular_component;GO:0005623//cell;GO:0005737//cytoplasm;GO:0005886//plasma membrane;GO:0005887//integral component of plasma membrane;GO:0016020//membrane;GO:0016021//integral component of membrane;GO:0016327//apicolateral plasma membrane;GO:0031224//intrinsic component of membrane;GO:0031226//intrinsic component of plasma membrane;GO:0044425//membrane part;GO:0044459//plasma membra…	GO:0003674//molecular_function;GO:0005488//binding;GO:0005509//calcium ion binding;GO:0005515//protein binding;GO:0008757//S-adenosylmethionine-dependent methyltransferase activity;GO:0043167//ion binding;GO:0043169//cation binding;GO:0045296//cadherin binding;GO:0046872//metal ion binding;GO:0050839//cell adhesion molecule binding	GO:0000226//microtubule cytoskeleton organization;GO:0000902//cell morphogenesis;GO:0000904//cell morphogenesis involved in differentiation;GO:0001654//eye development;GO:0001736//establishment of planar polarity;GO:0001737//establishment of imaginal disc-derived wing hair orientation;GO:0001738//morphogenesis of a polarized epithelium;GO:0001745//compound eye morphogenesis;GO:0002009//morphogene…	--
ncbi_105225301	1	11	5	40	148	91	65	104	0.033	0.441	0.186	1.42	4.895	3.156	2.318	3.681	0.52	3.5125	2.75591	0.000380811	0.00937456	LOC105225301	cytochrome P450 307a1	Metabolism	Metabolism of terpenoids and polyketides	ko00981//Insect hormone biosynthesis	K14939	-	GO:0005506//iron ion binding;GO:0016705//oxidoreductase activity, acting on paired donors, with incorporation or reduction of molecular oxygen;GO:0020037//heme binding	GO:0055114//oxidation-reduction process	--
ncbi_105229500	11	13	11	12	36	41	31	29	0.206	0.293	0.232	0.241	0.661	0.795	0.615	0.573	0.243	0.661	1.44369	0.000390872	0.0095876	LOC105229500	cardioacceleratory peptide receptor, transcript variant X2	-	-	-	-	GO:0005575//cellular_component;GO:0005622//intracellular;GO:0005623//cell;GO:0005737//cytoplasm;GO:0005886//plasma membrane;GO:0005887//integral component of plasma membrane;GO:0016020//membrane;GO:0016021//integral component of membrane;GO:0031224//intrinsic component of membrane;GO:0031226//intrinsic component of plasma membrane;GO:0044424//intracellular part;GO:0044425//membrane part;GO:004445…	GO:0001653//peptide receptor activity;GO:0003674//molecular_function;GO:0004888//transmembrane signaling receptor activity;GO:0004930//G protein-coupled receptor activity;GO:0004984//olfactory receptor activity;GO:0005000//vasopressin receptor activity;GO:0008188//neuropeptide receptor activity;GO:0008528//G protein-coupled peptide receptor activity;GO:0038023//signaling receptor activity;GO:0060…	GO:0001932//regulation of protein phosphorylation;GO:0001934//positive regulation of protein phosphorylation;GO:0006873//cellular ion homeostasis;GO:0006874//cellular calcium ion homeostasis;GO:0006875//cellular metal ion homeostasis;GO:0007154//cell communication;GO:0007165//signal transduction;GO:0007186//G protein-coupled receptor signaling pathway;GO:0007204//positive regulation of cytosolic …	--
ncbi_105225873	56	36	47	30	20	29	8	12	0.253	0.197	0.24	0.146	0.09	0.136	0.039	0.058	0.209	0.08075	-1.37197	0.000400363	0.00976317	LOC105225873	serine-rich adhesin for platelets, transcript variant X1	-	-	-	-	GO:0000118//histone deacetylase complex;GO:0005575//cellular_component;GO:0005622//intracellular;GO:0005623//cell;GO:0005634//nucleus;GO:0005654//nucleoplasm;GO:0005667//transcription factor complex;GO:0005730//nucleolus;GO:0005737//cytoplasm;GO:0005829//cytosol;GO:0031974//membrane-enclosed lumen;GO:0031981//nuclear lumen;GO:0032991//protein-containing complex;GO:0043226//organelle;GO:0043227//m…	GO:0000981//DNA-binding transcription factor activity, RNA polymerase II-specific;GO:0001067//regulatory region nucleic acid binding;GO:0003674//molecular_function;GO:0003676//nucleic acid binding;GO:0003677//DNA binding;GO:0003700//DNA-binding transcription factor activity;GO:0003712//transcription coregulator activity;GO:0003713//transcription coactivator activity;GO:0005488//binding;GO:0005515…	GO:0006066//alcohol metabolic process;GO:0006139//nucleobase-containing compound metabolic process;GO:0006351//transcription, DNA-templated;GO:0006355//regulation of transcription, DNA-templated;GO:0006357//regulation of transcription by RNA polymerase II;GO:0006629//lipid metabolic process;GO:0006694//steroid biosynthetic process;GO:0006706//steroid catabolic process;GO:0006707//cholesterol cata…	zf-C2H2
ncbi_105231701	103	73	91	154	264	314	135	720	12.759	10.958	12.72	20.497	32.458	40.727	17.949	95.046	14.2335	46.545	1.70934	0.000402325	0.00976317	LOC105231701	uncharacterized LOC105231701, transcript variant X1	-	-	-	-	-	-	-	--
ncbi_105227137	0	0	3	2	14	18	4	63	0	0	0.04	0.025	0.164	0.221	0.05	0.752	0.01625	0.29675	4.19074	0.000410452	0.00992509	LOC105227137	putative uncharacterized protein DDB_G0277255, transcript variant X1	-	-	-	-	-	-	-	--
ncbi_105227434	2	1	0	0	23	12	7	9	0.036	0.022	0	0	0.418	0.229	0.14	0.175	0.0145	0.2405	4.05191	0.000460532	0.0110188	LOC105227434	centrosomal protein of 135 kDa, transcript variant X1	-	-	-	-	-	GO:0005524//ATP binding	GO:0006357//regulation of transcription by RNA polymerase II;GO:0007059//chromosome segregation;GO:0030261//chromosome condensation	TSC22
ncbi_105226824	21	21	10	46	76	194	34	1493	0.802	0.961	0.492	2.097	3.096	8.802	1.571	67.515	1.088	20.246	4.21789	0.000469585	0.0111962	LOC105226824	procathepsin L, transcript variant X1	Cellular Processes;Cellular Processes;Human Diseases;Human Diseases;Cellular Processes;Cellular Processes;Human Diseases;Organismal Systems	Transport and catabolism;Transport and catabolism;Cancer: overview;Cardiovascular disease;Transport and catabolism;Cell growth and death;Immune disease;Immune system	ko04142//Lysosome;ko04140//Autophagy - animal;ko05205//Proteoglycans in cancer;ko05418//Fluid shear stress and atherosclerosis;ko04145//Phagosome;ko04210//Apoptosis;ko05323//Rheumatoid arthritis;ko04612//Antigen processing and presentation	K01365;K01365;K01365;K01365;K01365;K01365;K01365;K01365	-	GO:0008234//cysteine-type peptidase activity	GO:0006508//proteolysis	--
ncbi_105224717	8	2	1	4	23	15	13	57	0.125	0.038	0.018	0.067	0.36	0.246	0.219	0.907	0.062	0.433	2.80403	0.000476048	0.0113107	LOC105224717	uncharacterized LOC105224717, transcript variant X1	-	-	-	-	GO:0005575//cellular_component;GO:0005576//extracellular region;GO:0005622//intracellular;GO:0005623//cell;GO:0031012//extracellular matrix;GO:0044421//extracellular region part;GO:0044464//cell part	GO:0003674//molecular_function;GO:0005488//binding;GO:0005515//protein binding;GO:0005539//glycosaminoglycan binding;GO:0008201//heparin binding;GO:0043167//ion binding;GO:0043168//anion binding;GO:0097367//carbohydrate derivative binding;GO:1901681//sulfur compound binding	GO:0001525//angiogenesis;GO:0001568//blood vessel development;GO:0001666//response to hypoxia;GO:0001764//neuron migration;GO:0001944//vasculature development;GO:0002931//response to ischemia;GO:0006022//aminoglycan metabolic process;GO:0006029//proteoglycan metabolic process;GO:0006082//organic acid metabolic process;GO:0006464//cellular protein modification process;GO:0006790//sulfur compound m…	--
ncbi_105231813	74	68	237	158	61	61	35	73	1.984	2.209	7.17	4.552	1.637	1.716	1.013	2.096	3.97875	1.6155	-1.30033	0.000489929	0.01158	LOC105231813	uncharacterized LOC105231813, transcript variant X1	-	-	-	-	-	-	-	--
ncbi_105226111	29	170	107	134	378	224	544	785	0.949	6.74	3.95	4.711	12.376	7.691	19.205	27.506	4.0875	16.6945	2.03008	0.000502545	0.0118167	LOC105226111	alkaline phosphatase	Metabolism;Metabolism;Metabolism	Global and overview maps;Metabolism of cofactors and vitamins;Metabolism of cofactors and vitamins	ko01100//Metabolic pathways;ko00790//Folate biosynthesis;ko00730//Thiamine metabolism	K01077;K01077;K01077	GO:0005575//cellular_component;GO:0005623//cell;GO:0009986//cell surface;GO:0044464//cell part	GO:0003674//molecular_function;GO:0003824//catalytic activity;GO:0004035//alkaline phosphatase activity;GO:0016787//hydrolase activity;GO:0016788//hydrolase activity, acting on ester bonds;GO:0016791//phosphatase activity;GO:0042578//phosphoric ester hydrolase activity	GO:0001666//response to hypoxia;GO:0006793//phosphorus metabolic process;GO:0006796//phosphate-containing compound metabolic process;GO:0006950//response to stress;GO:0008150//biological_process;GO:0008152//metabolic process;GO:0009628//response to abiotic stimulus;GO:0009636//response to toxic substance;GO:0009987//cellular process;GO:0016311//dephosphorylation;GO:0035094//response to nicotine;G…	--
ncbi_125777446	0	0	1	1	23	7	1	52	0	0	0.079	0.076	1.619	0.517	0.076	3.917	0.03875	1.53225	5.30531	0.00052056	0.0122119	LOC125777446	general odorant-binding protein 68	-	-	-	-	GO:0005575//cellular_component;GO:0005576//extracellular region	GO:0003674//molecular_function;GO:0005488//binding;GO:0005549//odorant binding	GO:0003008//system process;GO:0007600//sensory perception;GO:0007606//sensory perception of chemical stimulus;GO:0008150//biological_process;GO:0032501//multicellular organismal process;GO:0050877//nervous system process	--
MSTRG.11181	4	4	2	7	21	35	5	89	0.591	0.717	0.334	1.112	3.107	5.431	0.798	14.094	0.6885	5.8575	3.08876	0.00052525	0.0122871	--	-	-	-	-	-	-	-	-	--
ncbi_105222238	97	57	72	108	182	160	128	298	2.443	1.74	2.046	2.923	4.588	4.229	3.479	8.039	2.288	5.08375	1.15181	0.000526703	0.0123	LOC105222238	dual oxidase maturation factor 1, transcript variant X1	-	-	-	-	GO:0005575//cellular_component;GO:0005622//intracellular;GO:0005623//cell;GO:0005737//cytoplasm;GO:0005783//endoplasmic reticulum;GO:0005789//endoplasmic reticulum membrane;GO:0005886//plasma membrane;GO:0012505//endomembrane system;GO:0016020//membrane;GO:0016021//integral component of membrane;GO:0031224//intrinsic component of membrane;GO:0031984//organelle subcompartment;GO:0042175//nuclear o…	GO:0003674//molecular_function;GO:0005488//binding;GO:0005515//protein binding	GO:0003008//system process;GO:0006810//transport;GO:0006950//response to stress;GO:0006979//response to oxidative stress;GO:0007610//behavior;GO:0007611//learning or memory;GO:0007613//memory;GO:0007616//long-term memory;GO:0008104//protein localization;GO:0008150//biological_process;GO:0015031//protein transport;GO:0015833//peptide transport;GO:0032501//multicellular organismal process;GO:003303…	--
ncbi_105227156	4	1	0	3	13	13	11	23	0.086	0.026	0	0.067	0.274	0.285	0.248	0.52	0.04475	0.33175	2.89014	0.000527781	0.0123041	LOC105227156	uncharacterized LOC105227156	-	-	-	-	-	-	-	--
ncbi_125776655	17	13	8	13	3	2	2	6	0.254	0.236	0.134	0.211	0.044	0.031	0.032	0.095	0.20875	0.0505	-2.04742	0.00055768	0.0128257	LOC125776655	uncharacterized LOC125776655	-	-	-	-	GO:0009338//exodeoxyribonuclease V complex	GO:0003677//DNA binding;GO:0003678//DNA helicase activity;GO:0004386//helicase activity;GO:0005198//structural molecule activity;GO:0005524//ATP binding;GO:0008017//microtubule binding;GO:0008134//transcription factor binding;GO:0008854//exodeoxyribonuclease V activity;GO:0016787//hydrolase activity;GO:0016818//hydrolase activity, acting on acid anhydrides, in phosphorus-containing anhydrides;GO:…	GO:0000723//telomere maintenance;GO:0002949//tRNA threonylcarbamoyladenosine modification;GO:0006281//DNA repair;GO:0006310//DNA recombination;GO:0006355//regulation of transcription, DNA-templated;GO:0007018//microtubule-based movement;GO:0031412//gas vesicle organization;GO:0032297//negative regulation of DNA-dependent DNA replication initiation	--
ncbi_105233822	53	31	39	45	124	90	96	65	0.908	0.687	0.805	0.776	2.229	1.592	1.807	1.204	0.794	1.708	1.1051	0.000587967	0.0134316	LOC105233822	heterogeneous nuclear ribonucleoprotein L, transcript variant X1	-	-	-	-	GO:0005575//cellular_component;GO:0005622//intracellular;GO:0005623//cell;GO:0005634//nucleus;GO:0043226//organelle;GO:0043227//membrane-bounded organelle;GO:0043229//intracellular organelle;GO:0043231//intracellular membrane-bounded organelle;GO:0044424//intracellular part;GO:0044464//cell part	GO:0003674//molecular_function;GO:0003676//nucleic acid binding;GO:0003723//RNA binding;GO:0003729//mRNA binding;GO:0005488//binding;GO:0097159//organic cyclic compound binding;GO:1901363//heterocyclic compound binding	GO:0000902//cell morphogenesis;GO:0000904//cell morphogenesis involved in differentiation;GO:0006139//nucleobase-containing compound metabolic process;GO:0006396//RNA processing;GO:0006397//mRNA processing;GO:0006725//cellular aromatic compound metabolic process;GO:0006807//nitrogen compound metabolic process;GO:0006928//movement of cell or subcellular component;GO:0006935//chemotaxis;GO:0007275/…	--
MSTRG.17799	25	65	53	96	31	21	12	31	0.498	1.544	1.176	2.037	0.614	0.427	0.263	0.651	1.31375	0.48875	-1.42652	0.000620213	0.0140974	--	GLP_748_1200_211, partial [Culex quinquefasciatus]	-	-	-	-	-	-	-	--
ncbi_105232387	26	48	19	59	114	162	50	483	1.767	3.954	1.457	4.309	7.754	11.555	3.667	35.16	2.87175	14.534	2.33943	0.000626944	0.0141795	LOC105232387	uncharacterized LOC105232387	-	-	-	-	-	-	-	--
ncbi_125778760	0	0	3	0	16	11	3	70	0	0	0.326	0	1.693	1.277	0.313	7.975	0.0815	2.8145	5.10993	0.000629065	0.0142039	LOC125778760	larval/pupal cuticle protein H1C-like	-	-	-	-	-	-	-	--
ncbi_105230528	76	34	57	93	152	121	114	176	0.621	0.333	0.521	0.808	1.23	1.027	0.995	1.528	0.57075	1.195	1.06608	0.000645346	0.0144995	LOC105230528	netrin receptor DCC, transcript variant X1	Organismal Systems;Environmental Information Processing;Environmental Information Processing	Development and regeneration;Signal transduction;Signaling molecules and interaction	ko04360//Axon guidance;ko04350//TGF-beta signaling pathway;ko04514//Cell adhesion molecules	K06766;K06766;K06766	GO:0005575//cellular_component;GO:0005623//cell;GO:0005886//plasma membrane;GO:0005887//integral component of plasma membrane;GO:0016020//membrane;GO:0016021//integral component of membrane;GO:0030424//axon;GO:0030425//dendrite;GO:0030426//growth cone;GO:0030427//site of polarized growth;GO:0031224//intrinsic component of membrane;GO:0031226//intrinsic component of plasma membrane;GO:0031253//cel…	GO:0003674//molecular_function;GO:0003993//acid phosphatase activity;GO:0004888//transmembrane signaling receptor activity;GO:0005042//netrin receptor activity;GO:0005488//binding;GO:0005515//protein binding;GO:0016798//hydrolase activity, acting on glycosyl bonds;GO:0019904//protein domain specific binding;GO:0038023//signaling receptor activity;GO:0046872//metal ion binding;GO:0060089//molecula…	GO:0000003//reproduction;GO:0000902//cell morphogenesis;GO:0000904//cell morphogenesis involved in differentiation;GO:0001558//regulation of cell growth;GO:0001654//eye development;GO:0001764//neuron migration;GO:0003002//regionalization;GO:0003006//developmental process involved in reproduction;GO:0006355//regulation of transcription, DNA-templated;GO:0006357//regulation of transcription by RNA …	--
ncbi_125778491	5	5	3	12	29	31	11	81	0.331	0.401	0.224	0.853	1.92	2.153	0.785	5.74	0.45225	2.6495	2.55053	0.000657623	0.0146787	LOC125778491	enoyl-CoA delta isomerase 2-like	Cellular Processes;Metabolism	Transport and catabolism;Lipid metabolism	ko04146//Peroxisome;ko00071//Fatty acid degradation	K13239;K13239	GO:0016507//mitochondrial fatty acid beta-oxidation multienzyme complex	GO:0003824//catalytic activity;GO:0003857//3-hydroxyacyl-CoA dehydrogenase activity;GO:0003860//3-hydroxyisobutyryl-CoA hydrolase activity;GO:0004165//dodecenoyl-CoA delta-isomerase activity;GO:0004300//enoyl-CoA hydratase activity;GO:0008692//3-hydroxybutyryl-CoA epimerase activity;GO:0008935//1,4-dihydroxy-2-naphthoyl-CoA synthase activity;GO:0016787//hydrolase activity	GO:0006635//fatty acid beta-oxidation;GO:0009062//fatty acid catabolic process;GO:0009234//menaquinone biosynthetic process;GO:0010124//phenylacetate catabolic process;GO:0019439//aromatic compound catabolic process	--
ncbi_105224953	15	19	10	15	42	90	21	92	0.384	0.59	0.289	0.413	1.076	2.418	0.58	2.523	0.419	1.64925	1.97679	0.000674573	0.0150324	LOC105224953	synaptic vesicle glycoprotein 2B	Environmental Information Processing	Signaling molecules and interaction	ko04512//ECM-receptor interaction	K06258	GO:0005887//integral component of plasma membrane;GO:0016021//integral component of membrane	GO:0008028//monocarboxylic acid transmembrane transporter activity;GO:0015114//phosphate ion transmembrane transporter activity;GO:0015238//drug transmembrane transporter activity;GO:0022857//transmembrane transporter activity;GO:0042910//xenobiotic transmembrane transporter activity;GO:0051119//sugar transmembrane transporter activity	GO:0006817//phosphate ion transport;GO:0008643//carbohydrate transport;GO:0015718//monocarboxylic acid transport;GO:0015893//drug transport;GO:0042908//xenobiotic transport;GO:0055085//transmembrane transport	--
ncbi_105233299	37	19	18	51	86	103	49	132	0.691	0.438	0.383	1.043	1.565	2.024	0.978	2.616	0.63875	1.79575	1.49126	0.000677015	0.0150622	LOC105233299	P protein, transcript variant X3	-	-	-	-	GO:0005575//cellular_component;GO:0005887//integral component of plasma membrane;GO:0016020//membrane;GO:0016021//integral component of membrane;GO:0031224//intrinsic component of membrane;GO:0044425//membrane part	GO:0008509//anion transmembrane transporter activity;GO:0015105//arsenite transmembrane transporter activity;GO:0015385//sodium:proton antiporter activity	GO:0006810//transport;GO:0006814//sodium ion transport;GO:0006820//anion transport;GO:0008150//biological_process;GO:0046685//response to arsenic-containing substance;GO:0051179//localization;GO:0051234//establishment of localization;GO:0055085//transmembrane transport	--
ncbi_105231048	3	6	7	6	30	31	6	110	0.104	0.253	0.275	0.224	1.045	1.133	0.225	4.102	0.214	1.62625	2.92587	0.00069745	0.0154664	LOC105231048	probable cytochrome P450 304a1	-	-	-	-	-	GO:0005506//iron ion binding;GO:0016705//oxidoreductase activity, acting on paired donors, with incorporation or reduction of molecular oxygen;GO:0020037//heme binding	GO:0055114//oxidation-reduction process	--
ncbi_125777660	8	11	4	71	2	0	1	5	0.128	0.212	0.075	1.16	0.031	0	0.016	0.082	0.39375	0.03225	-3.60991	0.000699043	0.0154765	LOC125777660	serine-rich adhesin for platelets-like	-	-	-	-	-	-	-	--
ncbi_105225957	2	3	4	10	24	22	12	59	0.022	0.038	0.049	0.113	0.253	0.246	0.137	0.67	0.0555	0.3265	2.55652	0.00070461	0.0155745	LOC105225957	uncharacterized LOC105225957, transcript variant X1	-	-	-	-	GO:0005575//cellular_component;GO:0005623//cell;GO:0005886//plasma membrane;GO:0005887//integral component of plasma membrane;GO:0016020//membrane;GO:0016021//integral component of membrane;GO:0031224//intrinsic component of membrane;GO:0031226//intrinsic component of plasma membrane;GO:0042734//presynaptic membrane;GO:0044425//membrane part;GO:0044456//synapse part;GO:0044459//plasma membrane pa…	GO:0003674//molecular_function;GO:0004888//transmembrane signaling receptor activity;GO:0004930//G protein-coupled receptor activity;GO:0008066//glutamate receptor activity;GO:0038023//signaling receptor activity;GO:0051539//4 iron, 4 sulfur cluster binding;GO:0060089//molecular transducer activity	GO:0007154//cell communication;GO:0007165//signal transduction;GO:0007166//cell surface receptor signaling pathway;GO:0007186//G protein-coupled receptor signaling pathway;GO:0007187//G protein-coupled receptor signaling pathway, coupled to cyclic nucleotide second messenger;GO:0007188//adenylate cyclase-modulating G protein-coupled receptor signaling pathway;GO:0007193//adenylate cyclase-inhibit…	--
ncbi_125778322	5	11	12	35	76	72	21	251	0.248	0.661	0.671	1.865	3.771	3.747	1.124	13.33	0.86125	5.493	2.67309	0.000707705	0.0156176	LOC125778322	pyrimidine-specific ribonucleoside hydrolase RihA-like	-	-	-	-	-	-	-	--
ncbi_105222505	60	48	56	45	95	86	159	158	1.45	1.449	1.457	1.204	2.256	2.201	4.033	4	1.39	3.1225	1.16762	0.000715438	0.015719	LOC105222505	proton-coupled amino acid transporter-like protein pathetic, transcript variant X1	Organismal Systems	Digestive system	ko04974//Protein digestion and absorption	K14209	GO:0005575//cellular_component;GO:0005622//intracellular;GO:0005623//cell;GO:0005737//cytoplasm;GO:0005773//vacuole;GO:0005774//vacuolar membrane;GO:0016020//membrane;GO:0031090//organelle membrane;GO:0043226//organelle;GO:0043227//membrane-bounded organelle;GO:0043229//intracellular organelle;GO:0043231//intracellular membrane-bounded organelle;GO:0044422//organelle part;GO:0044424//intracellula…	GO:0003674//molecular_function;GO:0005215//transporter activity;GO:0005342//organic acid transmembrane transporter activity;GO:0008509//anion transmembrane transporter activity;GO:0008514//organic anion transmembrane transporter activity;GO:0015075//ion transmembrane transporter activity;GO:0015171//amino acid transmembrane transporter activity;GO:0015318//inorganic molecular entity transmembrane…	GO:0003333//amino acid transmembrane transport;GO:0006810//transport;GO:0006811//ion transport;GO:0006820//anion transport;GO:0006865//amino acid transport;GO:0008150//biological_process;GO:0015711//organic anion transport;GO:0015849//organic acid transport;GO:0034220//ion transmembrane transport;GO:0046942//carboxylic acid transport;GO:0051179//localization;GO:0051234//establishment of localizat…	--
ncbi_105222535	26	31	39	57	100	93	69	452	0.975	1.409	1.651	2.298	3.755	3.662	2.794	18.163	1.58325	7.0935	2.16361	0.000717379	0.0157293	LOC105222535	gram-negative bacteria-binding protein 1	Organismal Systems	Immune system	ko04624//Toll and Imd signaling pathway	K20697	GO:0005575//cellular_component;GO:0005576//extracellular region;GO:0005623//cell;GO:0005886//plasma membrane;GO:0016020//membrane;GO:0031224//intrinsic component of membrane;GO:0031225//anchored component of membrane;GO:0031226//intrinsic component of plasma membrane;GO:0044425//membrane part;GO:0044459//plasma membrane part;GO:0044464//cell part;GO:0046658//anchored component of plasma membrane;…	GO:0001530//lipopolysaccharide binding;GO:0001871//pattern binding;GO:0001872//(1->3)-beta-D-glucan binding;GO:0003674//molecular_function;GO:0004553//hydrolase activity, hydrolyzing O-glycosyl compounds;GO:0005488//binding;GO:0005515//protein binding;GO:0005539//glycosaminoglycan binding;GO:0008289//lipid binding;GO:0008329//signaling pattern recognition receptor activity;GO:0030246//carbohydrat…	GO:0000270//peptidoglycan metabolic process;GO:0002218//activation of innate immune response;GO:0002221//pattern recognition receptor signaling pathway;GO:0002253//activation of immune response;GO:0002376//immune system process;GO:0002682//regulation of immune system process;GO:0002684//positive regulation of immune system process;GO:0002757//immune response-activating signal transduction;GO:0002…	--
ncbi_105232428	0	0	0	5	17	15	2	143	0	0	0	0.251	0.794	0.735	0.101	7.152	0.06275	2.1955	5.12879	0.000737796	0.0160993	LOC105232428	uncharacterized LOC105232428	-	-	-	-	GO:0005575//cellular_component;GO:0005576//extracellular region;GO:0005615//extracellular space;GO:0044421//extracellular region part	-	GO:0000003//reproduction;GO:0007623//circadian rhythm;GO:0008150//biological_process;GO:0032501//multicellular organismal process;GO:0032504//multicellular organism reproduction;GO:0048511//rhythmic process	--
ncbi_125778220	2	0	3	12	37	20	26	27	0.088	0	0.149	0.569	1.635	0.927	1.239	1.277	0.2015	1.2695	2.65541	0.000747106	0.0162104	LOC125778220	uncharacterized LOC125778220	-	-	-	-	-	-	-	--
ncbi_105230908	495	480	463	705	1436	967	706	2913	17.246	20.266	18.203	26.393	50.07	35.358	26.543	108.699	20.527	55.1675	1.4263	0.000755498	0.0163288	LOC105230908	methanethiol oxidase	Metabolism;Metabolism	Global and overview maps;Energy metabolism	ko01100//Metabolic pathways;ko00920//Sulfur metabolism	K17285;K17285	GO:0001650//fibrillar center;GO:0005575//cellular_component;GO:0005622//intracellular;GO:0005623//cell;GO:0005634//nucleus;GO:0005730//nucleolus;GO:0005737//cytoplasm;GO:0005829//cytosol;GO:0016020//membrane;GO:0031974//membrane-enclosed lumen;GO:0031981//nuclear lumen;GO:0043226//organelle;GO:0043227//membrane-bounded organelle;GO:0043228//non-membrane-bounded organelle;GO:0043229//intracellular…	GO:0003674//molecular_function;GO:0003824//catalytic activity;GO:0005488//binding;GO:0008430//selenium binding;GO:0016491//oxidoreductase activity;GO:0016667//oxidoreductase activity, acting on a sulfur group of donors;GO:0016670//oxidoreductase activity, acting on a sulfur group of donors, oxygen as acceptor;GO:0018549//methanethiol oxidase activity	GO:0006810//transport;GO:0008104//protein localization;GO:0008150//biological_process;GO:0008152//metabolic process;GO:0015031//protein transport;GO:0015833//peptide transport;GO:0033036//macromolecule localization;GO:0042886//amide transport;GO:0045184//establishment of protein localization;GO:0051179//localization;GO:0051234//establishment of localization;GO:0055114//oxidation-reduction process…	--
ncbi_105230837	0	0	0	0	2	7	1	47	0	0	0	0	0.076	0.28	0.041	1.919	0.001	0.579	9.17742	0.000764612	0.0164736	LOC105230837	probable cytochrome P450 313a4	-	-	-	-	-	GO:0005506//iron ion binding;GO:0016705//oxidoreductase activity, acting on paired donors, with incorporation or reduction of molecular oxygen;GO:0020037//heme binding	GO:0055114//oxidation-reduction process	--
ncbi_105230385	225	197	131	424	504	457	627	803	3.44	3.256	2.307	6.427	7.223	7.088	9.859	12.652	3.8575	9.2055	1.25483	0.000778787	0.0166998	LOC105230385	PDF receptor, transcript variant X1	-	-	-	-	GO:0005575//cellular_component;GO:0005622//intracellular;GO:0005623//cell;GO:0005886//plasma membrane;GO:0005887//integral component of plasma membrane;GO:0016020//membrane;GO:0016021//integral component of membrane;GO:0019031//viral envelope;GO:0031224//intrinsic component of membrane;GO:0031226//intrinsic component of plasma membrane;GO:0036477//somatodendritic compartment;GO:0042995//cell proj…	GO:0001653//peptide receptor activity;GO:0003674//molecular_function;GO:0004888//transmembrane signaling receptor activity;GO:0004930//G protein-coupled receptor activity;GO:0004948//calcitonin receptor activity;GO:0005488//binding;GO:0005515//protein binding;GO:0008188//neuropeptide receptor activity;GO:0008528//G protein-coupled peptide receptor activity;GO:0038023//signaling receptor activity;…	GO:0001659//temperature homeostasis;GO:0006873//cellular ion homeostasis;GO:0006874//cellular calcium ion homeostasis;GO:0006875//cellular metal ion homeostasis;GO:0007154//cell communication;GO:0007165//signal transduction;GO:0007166//cell surface receptor signaling pathway;GO:0007186//G protein-coupled receptor signaling pathway;GO:0007187//G protein-coupled receptor signaling pathway, coupled …	--
ncbi_105231042	8	2	2	5	181	2	2	489	0.811	0.246	0.229	0.545	18.371	0.213	0.219	53.116	0.45775	17.9797	5.29567	0.000796739	0.017058	LOC105231042	general odorant-binding protein 99a	-	-	-	-	GO:0005575//cellular_component;GO:0005576//extracellular region;GO:0005615//extracellular space;GO:0044421//extracellular region part	GO:0003674//molecular_function;GO:0005488//binding;GO:0005549//odorant binding	GO:0003008//system process;GO:0007600//sensory perception;GO:0007606//sensory perception of chemical stimulus;GO:0007608//sensory perception of smell;GO:0008150//biological_process;GO:0009605//response to external stimulus;GO:0009607//response to biotic stimulus;GO:0009620//response to fungus;GO:0032501//multicellular organismal process;GO:0043207//response to external biotic stimulus;GO:0050877/…	--
ncbi_105229968	1	1	10	5	34	24	14	35	0.009	0.015	0.104	0.052	0.316	0.228	0.136	0.346	0.045	0.2565	2.51096	0.000801145	0.0170719	LOC105229968	uncharacterized LOC105229968	Metabolism	Metabolism of terpenoids and polyketides	ko00981//Insect hormone biosynthesis	K01063	GO:0005575//cellular_component;GO:0005622//intracellular;GO:0005623//cell;GO:0005737//cytoplasm;GO:0005739//mitochondrion;GO:0043226//organelle;GO:0043227//membrane-bounded organelle;GO:0043229//intracellular organelle;GO:0043231//intracellular membrane-bounded organelle;GO:0044424//intracellular part;GO:0044444//cytoplasmic part;GO:0044464//cell part	GO:0003674//molecular_function;GO:0003824//catalytic activity;GO:0004453//juvenile-hormone esterase activity;GO:0005488//binding;GO:0005515//protein binding;GO:0008236//serine-type peptidase activity;GO:0016787//hydrolase activity;GO:0016788//hydrolase activity, acting on ester bonds;GO:0052689//carboxylic ester hydrolase activity	GO:0000003//reproduction;GO:0006508//proteolysis;GO:0006629//lipid metabolic process;GO:0006714//sesquiterpenoid metabolic process;GO:0006716//juvenile hormone metabolic process;GO:0006719//juvenile hormone catabolic process;GO:0006720//isoprenoid metabolic process;GO:0006721//terpenoid metabolic process;GO:0007610//behavior;GO:0007617//mating behavior;GO:0007618//mating;GO:0008150//biological_pr…	--
ncbi_125779122	106	35	33	31	16	21	22	23	4.764	1.916	1.68	1.503	0.715	0.99	1.084	1.096	2.46575	0.97125	-1.34411	0.000803177	0.0170885	LOC125779122	uncharacterized LOC125779122	-	-	-	-	-	GO:0016788//hydrolase activity, acting on ester bonds	-	--
ncbi_105223617	154	164	126	272	333	366	328	670	5.868	7.593	5.421	11.153	12.731	14.678	13.525	27.443	7.50875	17.0942	1.18687	0.000812515	0.0172334	LOC105223617	LHFPL tetraspan subfamily member 3 protein, transcript variant X1	-	-	-	-	GO:0005575//cellular_component;GO:0016020//membrane;GO:0016021//integral component of membrane;GO:0031224//intrinsic component of membrane;GO:0044425//membrane part	GO:0003674//molecular_function	GO:0003008//system process;GO:0007600//sensory perception;GO:0007605//sensory perception of sound;GO:0008150//biological_process;GO:0009306//protein secretion;GO:0032501//multicellular organismal process;GO:0050877//nervous system process;GO:0050954//sensory perception of mechanical stimulus	--
MSTRG.7479	173	91	132	129	301	166	279	408	8.624	5.498	7.426	6.91	15.017	8.685	15.009	21.785	7.1145	15.124	1.08801	0.000817432	0.0173108	--	-	-	-	-	-	-	-	-	--
ncbi_105232306	5	10	1	8	27	27	12	159	0.128	0.319	0.03	0.226	0.711	0.746	0.341	4.43	0.17575	1.557	3.14717	0.000825788	0.017393	LOC105232306	long-chain-fatty-acid--CoA ligase heimdall, transcript variant X2	Metabolism;Metabolism;Organismal Systems;Metabolism;Organismal Systems;Metabolism	Global and overview maps;Global and overview maps;Endocrine system;Lipid metabolism;Endocrine system;Lipid metabolism	ko01100//Metabolic pathways;ko01212//Fatty acid metabolism;ko03320//PPAR signaling pathway;ko00071//Fatty acid degradation;ko04920//Adipocytokine signaling pathway;ko00061//Fatty acid biosynthesis	K15013;K15013;K15013;K15013;K15013;K15013	GO:0008180//COP9 signalosome	GO:0003987//acetate-CoA ligase activity;GO:0004043//L-aminoadipate-semialdehyde dehydrogenase activity;GO:0008668//(2,3-dihydroxybenzoyl)adenylate synthase activity;GO:0008756//o-succinylbenzoate-CoA ligase activity;GO:0030729//acetoacetate-CoA ligase activity;GO:0047473//D-alanine [D-alanyl carrier protein] ligase activity;GO:0050218//propionate-CoA ligase activity	GO:0009234//menaquinone biosynthetic process;GO:0010387//COP9 signalosome assembly;GO:0019287//isopentenyl diphosphate biosynthetic process, mevalonate pathway;GO:0019290//siderophore biosynthetic process;GO:0019350//teichoic acid biosynthetic process;GO:0019427//acetyl-CoA biosynthetic process from acetate;GO:0019878//lysine biosynthetic process via aminoadipic acid	--
ncbi_105229324	4	3	1	13	41	32	22	18	0.087	0.079	0.025	0.305	0.895	0.732	0.518	0.42	0.124	0.64125	2.37055	0.000826418	0.017393	LOC105229324	uncharacterized LOC105229324	-	-	-	-	-	-	-	--
ncbi_105224564	2	4	6	23	71	39	30	45	0.356	0.862	1.204	4.395	12.636	7.279	5.757	8.571	1.70425	8.56075	2.3286	0.000840895	0.0176433	LOC105224564	chymotrypsin inhibitor	-	-	-	-	-	-	-	--
ncbi_125779232	22	7	13	12	40	28	41	45	0.444	0.171	0.296	0.26	0.807	0.593	0.892	0.972	0.29275	0.816	1.4789	0.000854254	0.0178412	LOC125779232	uncharacterized LOC125779232	-	-	-	-	-	GO:0004803//transposase activity	GO:0006313//transposition, DNA-mediated	--
ncbi_125777794	12	11	2	3	0	1	0	0	0.804	0.897	0.184	0.222	0	0.087	0	0	0.52675	0.02175	-4.59803	0.000856335	0.0178573	LOC125777794	uncharacterized LOC125777794	-	-	-	-	GO:0005575//cellular_component;GO:0005622//intracellular;GO:0005623//cell;GO:0005634//nucleus;GO:0005654//nucleoplasm;GO:0005737//cytoplasm;GO:0005829//cytosol;GO:0010494//cytoplasmic stress granule;GO:0031974//membrane-enclosed lumen;GO:0031981//nuclear lumen;GO:0032991//protein-containing complex;GO:0035770//ribonucleoprotein granule;GO:0036464//cytoplasmic ribonucleoprotein granule;GO:0043226/…	GO:0003674//molecular_function;GO:0003824//catalytic activity;GO:0004175//endopeptidase activity;GO:0004197//cysteine-type endopeptidase activity;GO:0008233//peptidase activity;GO:0008234//cysteine-type peptidase activity;GO:0016787//hydrolase activity;GO:0016929//SUMO-specific protease activity;GO:0019783//ubiquitin-like protein-specific protease activity;GO:0070011//peptidase activity, acting o…	GO:0000075//cell cycle checkpoint;GO:0000278//mitotic cell cycle;GO:0006276//plasmid maintenance;GO:0006323//DNA packaging;GO:0006417//regulation of translation;GO:0006464//cellular protein modification process;GO:0006508//proteolysis;GO:0006807//nitrogen compound metabolic process;GO:0006996//organelle organization;GO:0007049//cell cycle;GO:0007088//regulation of mitotic nuclear division;GO:0007…	--
ncbi_105228568	0	0	0	0	1	10	6	16	0	0	0	0	0.075	0.79	0.488	1.29	0.001	0.66075	9.36796	0.000872602	0.0180723	LOC105228568	uncharacterized LOC105228568	-	-	-	-	-	-	-	--
ncbi_105231644	17	21	19	33	104	67	20	324	1.441	2.156	1.817	3.005	8.819	5.958	1.829	29.405	2.10475	11.5028	2.45026	0.000877342	0.0181017	LOC105231644	general odorant-binding protein 19d	-	-	-	-	GO:0005575//cellular_component;GO:0005576//extracellular region;GO:0005615//extracellular space;GO:0044421//extracellular region part	GO:0003674//molecular_function;GO:0005488//binding;GO:0005549//odorant binding;GO:0005550//pheromone binding	GO:0003008//system process;GO:0007600//sensory perception;GO:0007606//sensory perception of chemical stimulus;GO:0007608//sensory perception of smell;GO:0008150//biological_process;GO:0032501//multicellular organismal process;GO:0050877//nervous system process;GO:0051321//meiotic cell cycle	--
ncbi_105230597	0	0	0	0	6	4	6	6	0	0	0	0	0.415	0.29	0.447	0.444	0.001	0.399	8.64024	0.000905152	0.0185911	LOC105230597	putative gustatory receptor 2a	-	-	-	-	GO:0016021//integral component of membrane	-	GO:0050909//sensory perception of taste	--
ncbi_105232771	195	149	208	120	21	41	23	145	10.583	9.799	12.738	6.998	1.141	2.335	1.347	8.428	10.0295	3.31275	-1.59815	0.000952881	0.0193825	LOC105232771	hypothetical protein	-	-	-	-	-	-	-	--
ncbi_105225893	54	23	33	33	86	63	69	94	0.676	0.349	0.466	0.444	1.077	0.827	0.932	1.26	0.48375	1.024	1.08188	0.00101585	0.0203439	LOC105225893	autophagy-related protein 101	Human Diseases;Human Diseases;Human Diseases;Human Diseases;Cellular Processes;Human Diseases;Organismal Systems;Cellular Processes	Neurodegenerative disease;Neurodegenerative disease;Neurodegenerative disease;Neurodegenerative disease;Transport and catabolism;Neurodegenerative disease;Aging;Transport and catabolism	ko05022//Pathways of neurodegeneration - multiple diseases;ko05014//Amyotrophic lateral sclerosis;ko05010//Alzheimer disease;ko05016//Huntington disease;ko04140//Autophagy - animal;ko05017//Spinocerebellar ataxia;ko04211//Longevity regulating pathway;ko04136//Autophagy - other	K19730;K19730;K19730;K19730;K19730;K19730;K19730;K19730	GO:0000407//phagophore assembly site;GO:0005575//cellular_component;GO:0005622//intracellular;GO:0005623//cell;GO:0005634//nucleus;GO:0005737//cytoplasm;GO:0005773//vacuole;GO:0005776//autophagosome;GO:0005783//endoplasmic reticulum;GO:0005789//endoplasmic reticulum membrane;GO:0005829//cytosol;GO:0012505//endomembrane system;GO:0016020//membrane;GO:0031410//cytoplasmic vesicle;GO:0031982//vesicl…	GO:0003674//molecular_function;GO:0005488//binding;GO:0005515//protein binding;GO:0019899//enzyme binding;GO:0019900//kinase binding;GO:0019901//protein kinase binding;GO:0019904//protein domain specific binding;GO:0042802//identical protein binding;GO:0044877//protein-containing complex binding;GO:0046983//protein dimerization activity	GO:0000003//reproduction;GO:0000045//autophagosome assembly;GO:0002165//instar larval or pupal development;GO:0006810//transport;GO:0006914//autophagy;GO:0006996//organelle organization;GO:0007033//vacuole organization;GO:0007049//cell cycle;GO:0007275//multicellular organism development;GO:0007552//metamorphosis;GO:0008104//protein localization;GO:0008150//biological_process;GO:0008152//metaboli…	--
MSTRG.1036	0	3	0	0	18	39	7	6	0	0.536	0	0	2.657	6.038	1.114	0.948	0.134	2.68925	4.3269	0.00108675	0.0214487	--	golgin subfamily A member 6-like protein 22 [Anoplophora glabripennis]	-	-	-	-	-	-	-	--
ncbi_105228399	0	24	6	10	35	34	137	191	0	3.837	0.893	1.418	4.621	4.707	19.503	26.988	1.537	13.9548	3.18257	0.00110849	0.0217833	LOC105228399	attacin-B	-	-	-	-	GO:0005576//extracellular region	-	GO:0042742//defense response to bacterium	--
ncbi_125775340	411	530	327	823	2124	1732	789	8247	10.567	16.531	9.497	22.751	54.665	46.742	21.905	227.139	14.8365	87.6128	2.56199	0.0011337	0.0221828	LOC125775340	larval serum protein 1 beta chain-like	-	-	-	-	-	-	-	--
ncbi_105224174	1	0	3	0	23	3	8	38	0.056	0	0.189	0	1.202	0.176	0.45	2.202	0.06125	1.0075	4.03993	0.00116494	0.0226316	LOC105224174	short-chain dehydrogenase/reductase family 16C member 6, transcript variant X1	-	-	-	-	GO:0031004//potassium ion-transporting ATPase complex	GO:0004316//3-oxoacyl-[acyl-carrier-protein] reductase (NADPH) activity;GO:0004488//methylenetetrahydrofolate dehydrogenase (NADP+) activity;GO:0004757//sepiapterin reductase activity;GO:0008556//potassium-transporting ATPase activity;GO:0008667//2,3-dihydro-2,3-dihydroxybenzoate dehydrogenase activity;GO:0008678//2-deoxy-D-gluconate 3-dehydrogenase activity;GO:0016491//oxidoreductase activity;GO…	GO:0000272//polysaccharide catabolic process;GO:0006631//fatty acid metabolic process;GO:0006633//fatty acid biosynthetic process;GO:0006729//tetrahydrobiopterin biosynthetic process;GO:0006813//potassium ion transport;GO:0015995//chlorophyll biosynthetic process;GO:0055114//oxidation-reduction process	--
ncbi_105223870	38	12	11	14	68	37	47	125	0.567	0.217	0.185	0.224	1.015	0.579	0.757	1.998	0.29825	1.08725	1.86609	0.00116953	0.0226562	LOC105223870	transcription factor hamlet, transcript variant X1	Metabolism;Organismal Systems;Metabolism	Global and overview maps;Environmental adaptation;Amino acid metabolism	ko01100//Metabolic pathways;ko04714//Thermogenesis;ko00310//Lysine degradation	K22410;K22410;K22410	GO:0005575//cellular_component;GO:0005622//intracellular;GO:0005623//cell;GO:0005634//nucleus;GO:0043226//organelle;GO:0043227//membrane-bounded organelle;GO:0043229//intracellular organelle;GO:0043231//intracellular membrane-bounded organelle;GO:0044424//intracellular part;GO:0044464//cell part	GO:0003674//molecular_function;GO:0003676//nucleic acid binding;GO:0003677//DNA binding;GO:0003700//DNA-binding transcription factor activity;GO:0005488//binding;GO:0005515//protein binding;GO:0097159//organic cyclic compound binding;GO:0140110//transcription regulator activity;GO:1901363//heterocyclic compound binding	GO:0000902//cell morphogenesis;GO:0000904//cell morphogenesis involved in differentiation;GO:0006355//regulation of transcription, DNA-templated;GO:0007275//multicellular organism development;GO:0007399//nervous system development;GO:0008150//biological_process;GO:0008285//negative regulation of cell proliferation;GO:0009653//anatomical structure morphogenesis;GO:0009889//regulation of biosynthet…	zf-C2H2
ncbi_105227146	3	0	7	3	18	43	1	150	0.193	0	0.507	0.207	1.157	2.897	0.069	10.314	0.22675	3.60925	3.99252	0.00118474	0.0228572	LOC105227146	pupal cuticle protein Edg-78E	-	-	-	-	GO:0005575//cellular_component;GO:0005576//extracellular region;GO:0031012//extracellular matrix;GO:0044421//extracellular region part	GO:0003674//molecular_function;GO:0005198//structural molecule activity;GO:0005214//structural constituent of chitin-based cuticle;GO:0008010//structural constituent of chitin-based larval cuticle;GO:0042302//structural constituent of cuticle	GO:0007275//multicellular organism development;GO:0008150//biological_process;GO:0032501//multicellular organismal process;GO:0032502//developmental process;GO:0040003//chitin-based cuticle development;GO:0042335//cuticle development;GO:0048856//anatomical structure development	--
ncbi_105230181	10	16	34	6	0	1	0	6	0.586	1.137	2.25	0.378	0	0.062	0	0.377	1.08775	0.10975	-3.30905	0.00120644	0.0232066	LOC105230181	uncharacterized LOC105230181	-	-	-	-	-	-	-	--
ncbi_105232996	0	1	1	2	11	12	3	28	0	0.032	0.03	0.057	0.29	0.332	0.085	0.791	0.02975	0.3745	3.654	0.00129093	0.0245889	LOC105232996	homeobox protein unc-4	-	-	-	-	GO:0005575//cellular_component;GO:0005622//intracellular;GO:0005623//cell;GO:0005634//nucleus;GO:0030424//axon;GO:0042995//cell projection;GO:0043005//neuron projection;GO:0043226//organelle;GO:0043227//membrane-bounded organelle;GO:0043229//intracellular organelle;GO:0043231//intracellular membrane-bounded organelle;GO:0044424//intracellular part;GO:0044464//cell part;GO:0045202//synapse;GO:0097…	GO:0003674//molecular_function;GO:0003676//nucleic acid binding;GO:0003677//DNA binding;GO:0003700//DNA-binding transcription factor activity;GO:0005488//binding;GO:0008833//deoxyribonuclease IV (phage-T4-induced) activity;GO:0043565//sequence-specific DNA binding;GO:0097159//organic cyclic compound binding;GO:0140110//transcription regulator activity;GO:1901363//heterocyclic compound binding	GO:0001709//cell fate determination;GO:0006139//nucleobase-containing compound metabolic process;GO:0006351//transcription, DNA-templated;GO:0006355//regulation of transcription, DNA-templated;GO:0006725//cellular aromatic compound metabolic process;GO:0006807//nitrogen compound metabolic process;GO:0006810//transport;GO:0007275//multicellular organism development;GO:0007399//nervous system devel…	Homeobox
ncbi_105232299	45	46	37	81	153	131	58	625	0.629	0.779	0.584	1.217	2.141	1.922	0.875	9.358	0.80225	3.574	2.15542	0.00131121	0.0248932	LOC105232299	uncharacterized LOC105232299	-	-	-	-	GO:0005575//cellular_component;GO:0016020//membrane;GO:0016021//integral component of membrane;GO:0031224//intrinsic component of membrane;GO:0044425//membrane part	GO:0003674//molecular_function	GO:0006810//transport;GO:0006897//endocytosis;GO:0006909//phagocytosis;GO:0008150//biological_process;GO:0016192//vesicle-mediated transport;GO:0051179//localization;GO:0051234//establishment of localization;GO:0098657//import into cell	--
ncbi_105233803	89	103	64	156	359	505	119	1564	6.733	9.443	5.463	12.681	27.179	40.094	9.714	126.721	8.58	50.927	2.56938	0.00131238	0.0248932	LOC105233803	uncharacterized LOC105233803	-	-	-	-	-	GO:0090729//toxin activity	GO:0009405//pathogenesis	--
ncbi_105234178	84	36	50	41	113	118	182	97	1.395	0.724	0.937	0.732	1.878	2.056	3.261	1.725	0.947	2.23	1.23561	0.00132498	0.0250972	LOC105234178	Y+L amino acid transporter 2	Environmental Information Processing;Human Diseases	Signal transduction;Cancer: overview	ko04150//mTOR signaling pathway;ko05230//Central carbon metabolism in cancer	K13780;K13780	GO:0005575//cellular_component;GO:0005623//cell;GO:0005886//plasma membrane;GO:0005887//integral component of plasma membrane;GO:0016020//membrane;GO:0016021//integral component of membrane;GO:0031224//intrinsic component of membrane;GO:0031226//intrinsic component of plasma membrane;GO:0031594//neuromuscular junction;GO:0044425//membrane part;GO:0044459//plasma membrane part;GO:0044464//cell par…	GO:0003674//molecular_function;GO:0005215//transporter activity;GO:0005275//amine transmembrane transporter activity;GO:0005342//organic acid transmembrane transporter activity;GO:0008509//anion transmembrane transporter activity;GO:0008514//organic anion transmembrane transporter activity;GO:0015075//ion transmembrane transporter activity;GO:0015171//amino acid transmembrane transporter activity…	GO:0000003//reproduction;GO:0003333//amino acid transmembrane transport;GO:0006810//transport;GO:0006811//ion transport;GO:0006820//anion transport;GO:0006835//dicarboxylic acid transport;GO:0006865//amino acid transport;GO:0006897//endocytosis;GO:0006909//phagocytosis;GO:0006950//response to stress;GO:0006952//defense response;GO:0007610//behavior;GO:0007617//mating behavior;GO:0007618//mating;G…	--
ncbi_105232096	45	74	32	132	238	167	149	296	0.981	1.982	0.781	3.092	5.198	3.713	3.508	6.857	1.709	4.819	1.49558	0.00133576	0.0252664	LOC105232096	sodium/potassium/calcium exchanger 4, transcript variant X1	-	-	-	-	GO:0005575//cellular_component;GO:0005623//cell;GO:0005886//plasma membrane;GO:0005887//integral component of plasma membrane;GO:0016020//membrane;GO:0016021//integral component of membrane;GO:0031224//intrinsic component of membrane;GO:0031226//intrinsic component of plasma membrane;GO:0044425//membrane part;GO:0044459//plasma membrane part;GO:0044464//cell part;GO:0071944//cell periphery	GO:0003674//molecular_function;GO:0005215//transporter activity;GO:0005216//ion channel activity;GO:0005261//cation channel activity;GO:0005262//calcium channel activity;GO:0005432//calcium:sodium antiporter activity;GO:0005488//binding;GO:0005509//calcium ion binding;GO:0008273//calcium, potassium:sodium antiporter activity;GO:0008324//cation transmembrane transporter activity;GO:0015075//ion tr…	GO:0006810//transport;GO:0006811//ion transport;GO:0006812//cation transport;GO:0006813//potassium ion transport;GO:0006814//sodium ion transport;GO:0006816//calcium ion transport;GO:0006873//cellular ion homeostasis;GO:0006874//cellular calcium ion homeostasis;GO:0006875//cellular metal ion homeostasis;GO:0006883//cellular sodium ion homeostasis;GO:0008150//biological_process;GO:0009987//cellula…	--
ncbi_105233376	18	14	19	19	45	31	39	60	0.157	0.156	0.211	0.199	0.484	0.294	0.451	0.625	0.18075	0.4635	1.35857	0.00137203	0.0258419	LOC105233376	rap guanine nucleotide exchange factor 2, transcript variant X1	-	-	-	-	GO:0005575//cellular_component;GO:0005576//extracellular region;GO:0005622//intracellular;GO:0005623//cell;GO:0005886//plasma membrane;GO:0016020//membrane;GO:0016327//apicolateral plasma membrane;GO:0030288//outer membrane-bounded periplasmic space;GO:0031012//extracellular matrix;GO:0044421//extracellular region part;GO:0044425//membrane part;GO:0044459//plasma membrane part;GO:0044464//cell pa…	GO:0003674//molecular_function;GO:0004222//metalloendopeptidase activity;GO:0004252//serine-type endopeptidase activity;GO:0005085//guanyl-nucleotide exchange factor activity;GO:0005088//Ras guanyl-nucleotide exchange factor activity;GO:0005096//GTPase activator activity;GO:0005488//binding;GO:0005515//protein binding;GO:0008047//enzyme activator activity;GO:0017016//Ras GTPase binding;GO:0017034…	GO:0000003//reproduction;GO:0000165//MAPK cascade;GO:0001654//eye development;GO:0001700//embryonic development via the syncytial blastoderm;GO:0002009//morphogenesis of an epithelium;GO:0002165//instar larval or pupal development;GO:0002376//immune system process;GO:0002520//immune system development;GO:0003006//developmental process involved in reproduction;GO:0006464//cellular protein modifica…	--
ncbi_105231180	17	19	50	585	1525	1601	487	11023	1.21	1.639	4.016	44.737	108.62	119.583	37.402	840.242	12.9005	276.462	4.42158	0.00137377	0.0258419	LOC105231180	adult cuticle protein 1	-	-	-	-	-	-	-	--
ncbi_105221900	128	88	82	208	18	58	31	97	12.327	10.27	8.911	21.523	1.735	5.862	3.221	10.005	13.2577	5.20575	-1.34866	0.001381	0.0259236	LOC105221900	endocuticle structural glycoprotein SgAbd-9	-	-	-	-	-	GO:0042302//structural constituent of cuticle	-	--
ncbi_105225977	30	14	17	25	63	33	50	94	0.416	0.237	0.272	0.383	0.867	0.497	0.764	1.415	0.327	0.88575	1.43761	0.00138191	0.0259236	LOC105225977	polyamine-modulated factor 1-binding protein 1, transcript variant X1	-	-	-	-	GO:0005575//cellular_component;GO:0005622//intracellular;GO:0005623//cell;GO:0005634//nucleus;GO:0005635//nuclear envelope;GO:0005737//cytoplasm;GO:0005856//cytoskeleton;GO:0012505//endomembrane system;GO:0031967//organelle envelope;GO:0031975//envelope;GO:0032991//protein-containing complex;GO:0043226//organelle;GO:0043227//membrane-bounded organelle;GO:0043228//non-membrane-bounded organelle;GO…	GO:0005524//ATP binding;GO:0030269//tetrahydromethanopterin S-methyltransferase activity	GO:0000003//reproduction;GO:0000226//microtubule cytoskeleton organization;GO:0003006//developmental process involved in reproduction;GO:0006996//organelle organization;GO:0007010//cytoskeleton organization;GO:0007017//microtubule-based process;GO:0007059//chromosome segregation;GO:0007275//multicellular organism development;GO:0007276//gamete generation;GO:0007281//germ cell development;GO:00072…	--
ncbi_105229818	46	92	36	82	212	339	92	1222	2.656	6.438	2.346	5.088	12.252	20.545	5.733	75.58	4.132	28.5275	2.78744	0.00148422	0.0274042	LOC105229818	uncharacterized LOC105229818	-	-	-	-	-	-	-	--
ncbi_105225817	153	239	215	1156	77	60	113	174	10.633	20.128	16.86	86.322	5.355	4.376	8.474	12.951	33.4858	7.789	-2.10404	0.00148695	0.0274042	LOC105225817	glutathione S-transferase D1	Metabolism;Human Diseases;Human Diseases;Human Diseases;Metabolism;Human Diseases;Human Diseases;Organismal Systems;Metabolism;Metabolism;Metabolism;Human Diseases;Human Diseases	Global and overview maps;Cancer: overview;Cancer: overview;Cancer: overview;Xenobiotics biodegradation and metabolism;Cancer: specific types;Cardiovascular disease;Aging;Xenobiotics biodegradation and metabolism;Xenobiotics biodegradation and metabolism;Metabolism of other amino acids;Cancer: overview;Drug resistance: antineoplastic	ko01100//Metabolic pathways;ko05200//Pathways in cancer;ko05208//Chemical carcinogenesis - reactive oxygen species;ko05207//Chemical carcinogenesis - receptor activation;ko00983//Drug metabolism - other enzymes;ko05225//Hepatocellular carcinoma;ko05418//Fluid shear stress and atherosclerosis;ko04212//Longevity regulating pathway - worm;ko00980//Metabolism of xenobiotics by cytochrome P450;ko00982…	K00799;K00799;K00799;K00799;K00799;K00799;K00799;K00799;K00799;K00799;K00799;K00799;K00799	-	GO:0005515//protein binding;GO:0016034//maleylacetoacetate isomerase activity	GO:0006559//L-phenylalanine catabolic process;GO:0006572//tyrosine catabolic process;GO:0006749//glutathione metabolic process	--
ncbi_105227437	73	114	87	155	304	371	184	1505	1.823	3.433	2.441	4.146	7.588	9.716	4.943	40.216	2.96075	15.6158	2.39897	0.00159377	0.0290975	LOC105227437	larval serum protein 1 beta chain	-	-	-	-	-	-	-	--
ncbi_105230867	2	8	9	14	42	59	29	18	0.069	0.335	0.351	0.52	1.453	2.14	1.082	0.666	0.31875	1.33525	2.06661	0.00159938	0.0291111	LOC105230867	keratin, type I cytoskeletal 10	-	-	-	-	-	-	-	--
MSTRG.14387	3	0	8	8	20	19	16	96	0.357	0	1.118	1.027	2.33	2.342	2.057	11.727	0.6255	4.614	2.88294	0.00163545	0.0296206	--	unnamed protein product [Ceratitis capitata]	-	-	-	-	-	-	-	--
MSTRG.10074	0	2	1	1	10	10	4	25	0	0.203	0.094	0.09	0.837	0.878	0.361	2.24	0.09675	1.079	3.47929	0.00167893	0.0302656	--	unnamed protein product [Ceratitis capitata]	-	-	-	-	-	-	-	--
ncbi_125780199	0	0	0	0	13	6	2	4	0	0	0	0	0.918	0.42	0.156	0.318	0.001	0.453	8.82337	0.00170795	0.0307296	LOC125780199	arp2/3 complex-activating protein rickA-like	-	-	-	-	-	-	-	--
ncbi_105232980	0	10	1	7	43	53	19	24	0	0.217	0.025	0.139	0.827	1.043	0.385	0.485	0.09525	0.685	2.84631	0.00171077	0.0307397	LOC105232980	intraflagellar transport protein 88 homolog, transcript variant X1	-	-	-	-	GO:0001669//acrosomal vesicle;GO:0002080//acrosomal membrane;GO:0002081//outer acrosomal membrane;GO:0005575//cellular_component;GO:0005622//intracellular;GO:0005623//cell;GO:0005737//cytoplasm;GO:0005794//Golgi apparatus;GO:0005802//trans-Golgi network;GO:0005813//centrosome;GO:0005814//centriole;GO:0005815//microtubule organizing center;GO:0005856//cytoskeleton;GO:0005929//cilium;GO:0005930//ax…	GO:0003674//molecular_function;GO:0005488//binding;GO:0005515//protein binding;GO:0008092//cytoskeletal protein binding;GO:0019894//kinesin binding	GO:0000003//reproduction;GO:0000226//microtubule cytoskeleton organization;GO:0000902//cell morphogenesis;GO:0000904//cell morphogenesis involved in differentiation;GO:0001578//microtubule bundle formation;GO:0001654//eye development;GO:0001655//urogenital system development;GO:0001822//kidney development;GO:0001885//endothelial cell development;GO:0001886//endothelial cell morphogenesis;GO:00018…	--
ncbi_105232711	29	16	13	20	55	38	47	44	0.154	0.108	0.078	0.114	0.296	0.211	0.277	0.25	0.1135	0.2585	1.18747	0.00177719	0.0317243	LOC105232711	connectin, transcript variant X1	-	-	-	-	GO:0005575//cellular_component;GO:0005623//cell;GO:0005634//nucleus;GO:0005737//cytoplasm;GO:0005886//plasma membrane;GO:0009986//cell surface;GO:0016020//membrane;GO:0030424//axon;GO:0030426//growth cone;GO:0030427//site of polarized growth;GO:0031594//neuromuscular junction;GO:0033267//axon part;GO:0042995//cell projection;GO:0043005//neuron projection;GO:0044295//axonal growth cone;GO:0044463/…	GO:0005515//protein binding;GO:0005525//GTP binding	GO:0006355//regulation of transcription, DNA-templated;GO:0006935//chemotaxis;GO:0007155//cell adhesion;GO:0007156//homophilic cell adhesion via plasma membrane adhesion molecules;GO:0007275//multicellular organism development;GO:0007399//nervous system development;GO:0007413//axonal fasciculation;GO:0007623//circadian rhythm;GO:0008037//cell recognition;GO:0008038//neuron recognition;GO:0008039/…	--
ncbi_105224018	102	115	110	256	439	385	204	368	2.996	4.093	3.646	8.079	12.903	11.867	6.465	11.576	4.7035	10.7027	1.18617	0.00180908	0.0321672	LOC105224018	arylsulfatase B	-	-	-	-	-	GO:0003674//molecular_function;GO:0003824//catalytic activity;GO:0008484//sulfuric ester hydrolase activity;GO:0016787//hydrolase activity;GO:0016788//hydrolase activity, acting on ester bonds	GO:0006950//response to stress;GO:0006952//defense response;GO:0008150//biological_process;GO:0008152//metabolic process;GO:0009605//response to external stimulus;GO:0009607//response to biotic stimulus;GO:0009617//response to bacterium;GO:0042742//defense response to bacterium;GO:0043207//response to external biotic stimulus;GO:0050896//response to stimulus;GO:0051704//multi-organism process;GO:…	--
ncbi_105227091	3	20	29	0	207	158	39	82	0.192	1.553	2.097	0	13.274	10.625	2.697	5.627	0.9605	8.05575	3.06816	0.00182519	0.0323692	LOC105227091	dromyosuppressin	-	-	-	-	-	-	GO:0009291//unidirectional conjugation	--
ncbi_125778905	5	7	4	2	25	27	31	8	0.119	0.21	0.107	0.051	0.603	0.666	0.805	0.204	0.12175	0.5695	2.22577	0.00183672	0.0324959	LOC125778905	uncharacterized LOC125778905	-	-	-	-	-	GO:0003674//molecular_function;GO:0003676//nucleic acid binding;GO:0003824//catalytic activity;GO:0005488//binding;GO:0016787//hydrolase activity;GO:0043167//ion binding;GO:0043169//cation binding;GO:0046872//metal ion binding;GO:0097159//organic cyclic compound binding;GO:1901363//heterocyclic compound binding	GO:0000737//DNA catabolic process, endonucleolytic;GO:0006139//nucleobase-containing compound metabolic process;GO:0006259//DNA metabolic process;GO:0006308//DNA catabolic process;GO:0006309//apoptotic DNA fragmentation;GO:0006725//cellular aromatic compound metabolic process;GO:0006807//nitrogen compound metabolic process;GO:0006915//apoptotic process;GO:0006921//cellular component disassembly i…	--
ncbi_105222437	11	4	11	4	0	0	0	2	0.947	0.417	1.069	0.37	0	0	0	0.184	0.70075	0.046	-3.92919	0.0018371	0.0324959	LOC105222437	uncharacterized LOC105222437	-	-	-	-	-	-	-	--
ncbi_125779401	17	7	20	32	50	75	31	87	0.776	0.387	1.032	1.568	2.285	3.595	1.53	4.249	0.94075	2.91475	1.63149	0.00184252	0.0325496	LOC125779401	uncharacterized LOC125779401, transcript variant X1	-	-	-	-	-	-	-	--
ncbi_105227169	2	1	3	0	4	33	5	31	0.146	0.088	0.247	0	0.292	2.526	0.393	2.421	0.12025	1.408	3.54954	0.00188755	0.033216	LOC105227169	C-type lectin 37Db	-	-	-	-	-	-	-	--
ncbi_125775783	1	6	5	6	33	11	8	100	0.034	0.249	0.194	0.221	1.133	0.396	0.296	3.674	0.1745	1.37475	2.97787	0.00189464	0.0332549	LOC125775783	probable cytochrome P450 310a1	-	-	-	-	-	GO:0003674//molecular_function;GO:0003824//catalytic activity;GO:0005488//binding;GO:0005506//iron ion binding;GO:0016491//oxidoreductase activity;GO:0016705//oxidoreductase activity, acting on paired donors, with incorporation or reduction of molecular oxygen;GO:0020037//heme binding;GO:0043167//ion binding;GO:0043169//cation binding;GO:0046872//metal ion binding;GO:0046906//tetrapyrrole binding…	GO:0008150//biological_process;GO:0008152//metabolic process;GO:0055114//oxidation-reduction process	--
ncbi_125775772	3	7	2	14	34	25	9	130	0.114	0.323	0.086	0.577	1.28	1.004	0.369	5.279	0.275	1.983	2.85018	0.00189919	0.033292	LOC125775772	ryncolin-2-like	-	-	-	-	-	-	-	--
ncbi_105228046	49	102	47	279	1133	282	163	3846	1.099	2.772	1.19	6.724	25.431	6.638	3.945	92.387	2.94625	32.1003	3.44563	0.00190427	0.0333381	LOC105228046	maltase A3	-	-	-	-	-	GO:0003674//molecular_function;GO:0003824//catalytic activity;GO:0003844//1,4-alpha-glucan branching enzyme activity;GO:0004133//glycogen debranching enzyme activity;GO:0004553//hydrolase activity, hydrolyzing O-glycosyl compounds;GO:0008788//alpha,alpha-phosphotrehalase activity;GO:0015926//glucosidase activity;GO:0016787//hydrolase activity;GO:0016798//hydrolase activity, acting on glycosyl bon…	GO:0000023//maltose metabolic process;GO:0005975//carbohydrate metabolic process;GO:0005978//glycogen biosynthetic process;GO:0005980//glycogen catabolic process;GO:0005984//disaccharide metabolic process;GO:0005991//trehalose metabolic process;GO:0005992//trehalose biosynthetic process;GO:0006282//regulation of DNA repair;GO:0006355//regulation of transcription, DNA-templated;GO:0008150//biologi…	--
ncbi_125775377	0	0	0	0	16	0	23	6	0	0	0	0	0.769	0	1.239	0.317	0.001	0.58125	9.18302	0.00194454	0.0339126	LOC125775377	uncharacterized LOC125775377	-	-	-	-	-	GO:0003677//DNA binding;GO:0004803//transposase activity;GO:0016788//hydrolase activity, acting on ester bonds	GO:0006313//transposition, DNA-mediated	--
ncbi_105224051	0	2	0	0	6	11	5	19	0	0.123	0	0	0.305	0.586	0.274	1.034	0.03075	0.54975	4.16012	0.0020475	0.0353486	LOC105224051	uncharacterized LOC105224051	-	-	-	-	-	-	-	--
ncbi_125777054	25	24	44	58	116	115	27	572	1.712	1.993	3.403	4.272	7.96	8.256	1.998	41.945	2.845	15.0397	2.40228	0.00205831	0.0354884	LOC125777054	farnesol dehydrogenase-like, transcript variant X1	Metabolism;Metabolism	Metabolism of terpenoids and polyketides;Metabolism of terpenoids and polyketides	ko00981//Insect hormone biosynthesis;ko00900//Terpenoid backbone biosynthesis	K15890;K15890	-	GO:0003824//catalytic activity;GO:0003854//3-beta-hydroxy-delta5-steroid dehydrogenase activity;GO:0004316//3-oxoacyl-[acyl-carrier-protein] reductase (NADPH) activity;GO:0004757//sepiapterin reductase activity;GO:0008667//2,3-dihydro-2,3-dihydroxybenzoate dehydrogenase activity;GO:0008678//2-deoxy-D-gluconate 3-dehydrogenase activity;GO:0016491//oxidoreductase activity;GO:0016616//oxidoreductase…	GO:0000272//polysaccharide catabolic process;GO:0005975//carbohydrate metabolic process;GO:0006633//fatty acid biosynthetic process;GO:0006694//steroid biosynthetic process;GO:0006729//tetrahydrobiopterin biosynthetic process;GO:0009243//O antigen biosynthetic process;GO:0015995//chlorophyll biosynthetic process;GO:0043447//alkane biosynthetic process;GO:0055114//oxidation-reduction process	--
ncbi_105227534	17	25	29	37	18	11	13	12	0.6	1.065	1.151	1.398	0.633	0.406	0.493	0.452	1.0535	0.496	-1.08678	0.00210567	0.0361677	LOC105227534	inositol polyphosphate 1-phosphatase, transcript variant X1	Metabolism;Environmental Information Processing;Metabolism	Global and overview maps;Signal transduction;Carbohydrate metabolism	ko01100//Metabolic pathways;ko04070//Phosphatidylinositol signaling system;ko00562//Inositol phosphate metabolism	K01107;K01107;K01107	GO:0005575//cellular_component;GO:0005622//intracellular;GO:0005623//cell;GO:0005737//cytoplasm;GO:0005829//cytosol;GO:0044424//intracellular part;GO:0044444//cytoplasmic part;GO:0044464//cell part	GO:0003674//molecular_function;GO:0003824//catalytic activity;GO:0004401//histidinol-phosphatase activity;GO:0004441//inositol-1,4-bisphosphate 1-phosphatase activity;GO:0005488//binding;GO:0008441//3'(2'),5'-bisphosphate nucleotidase activity;GO:0016312//inositol bisphosphate phosphatase activity;GO:0016787//hydrolase activity;GO:0016788//hydrolase activity, acting on ester bonds;GO:0016791//pho…	GO:0000105//histidine biosynthetic process;GO:0005975//carbohydrate metabolic process;GO:0006066//alcohol metabolic process;GO:0006629//lipid metabolic process;GO:0006644//phospholipid metabolic process;GO:0006650//glycerophospholipid metabolic process;GO:0006790//sulfur compound metabolic process;GO:0006793//phosphorus metabolic process;GO:0006796//phosphate-containing compound metabolic process…	--
ncbi_105232477	104	45	76	85	146	137	122	226	0.836	0.454	0.693	0.782	1.288	1.208	1.174	2.145	0.69125	1.45375	1.0725	0.00217915	0.0372421	LOC105232477	protein sickie, transcript variant X1	-	-	-	-	GO:0005575//cellular_component;GO:0005622//intracellular;GO:0005623//cell;GO:0005737//cytoplasm;GO:0043190//ATP-binding cassette (ABC) transporter complex;GO:0044424//intracellular part;GO:0044464//cell part	GO:0000166//nucleotide binding;GO:0003674//molecular_function;GO:0003723//RNA binding;GO:0003724//RNA helicase activity;GO:0003779//actin binding;GO:0005488//binding;GO:0005515//protein binding;GO:0005516//calmodulin binding;GO:0005524//ATP binding;GO:0008092//cytoskeletal protein binding;GO:0008144//drug binding;GO:0016887//ATPase activity;GO:0017076//purine nucleotide binding;GO:0030554//adenyl…	GO:0000003//reproduction;GO:0000902//cell morphogenesis;GO:0000904//cell morphogenesis involved in differentiation;GO:0001558//regulation of cell growth;GO:0001667//ameboidal-type cell migration;GO:0006928//movement of cell or subcellular component;GO:0006935//chemotaxis;GO:0006950//response to stress;GO:0006952//defense response;GO:0006996//organelle organization;GO:0007010//cytoskeleton organiz…	--
ncbi_125777764	0	0	0	0	3	8	3	7	0	0	0	0	0.063	0.167	0.066	0.166	0.001	0.1155	6.85175	0.00221244	0.0377166	LOC125777764	uncharacterized LOC125777764	-	-	-	-	-	-	-	--
ncbi_105229398	12	7	5	21	52	34	23	36	0.328	0.232	0.154	0.617	1.422	0.975	0.678	1.054	0.33275	1.03225	1.63328	0.00224628	0.0382456	LOC105229398	zinc finger protein GLIS2 homolog	-	-	-	-	GO:0005575//cellular_component;GO:0005622//intracellular;GO:0005623//cell;GO:0005634//nucleus;GO:0005654//nucleoplasm;GO:0005667//transcription factor complex;GO:0005737//cytoplasm;GO:0005929//cilium;GO:0016604//nuclear body;GO:0016607//nuclear speck;GO:0031974//membrane-enclosed lumen;GO:0031981//nuclear lumen;GO:0032991//protein-containing complex;GO:0042995//cell projection;GO:0043226//organel…	GO:0000976//transcription regulatory region sequence-specific DNA binding;GO:0000977//RNA polymerase II regulatory region sequence-specific DNA binding;GO:0000981//DNA-binding transcription factor activity, RNA polymerase II-specific;GO:0000982//transcription factor activity, RNA polymerase II proximal promoter sequence-specific DNA binding;GO:0001012//RNA polymerase II regulatory region DNA bind…	GO:0000122//negative regulation of transcription by RNA polymerase II;GO:0001655//urogenital system development;GO:0001822//kidney development;GO:0006139//nucleobase-containing compound metabolic process;GO:0006351//transcription, DNA-templated;GO:0006355//regulation of transcription, DNA-templated;GO:0006357//regulation of transcription by RNA polymerase II;GO:0006366//transcription by RNA polym…	zf-C2H2
ncbi_105221864	14	12	7	29	18	108	7	1233	1.366	1.419	0.771	3.041	1.766	11.072	0.737	129.424	1.64925	35.7497	4.43805	0.00227485	0.0385823	LOC105221864	general odorant-binding protein 56d, transcript variant X1	-	-	-	-	GO:0005576//extracellular region	GO:0005549//odorant binding;GO:0008083//growth factor activity	GO:0008283//cell proliferation	--
ncbi_125778121	39	69	73	40	195	62	275	193	1.159	2.485	2.448	1.277	5.799	1.934	8.819	6.143	1.84225	5.67375	1.62283	0.00229039	0.0387211	LOC125778121	uncharacterized LOC125778121	-	-	-	-	-	-	-	--
ncbi_105229577	0	2	1	0	1	15	4	66	0	0.111	0.052	0	0.046	0.706	0.198	3.26	0.04075	1.0525	4.69088	0.00229124	0.0387211	LOC105229577	adult-specific cuticular protein ACP-20-like	-	-	-	-	GO:0005575//cellular_component;GO:0005576//extracellular region;GO:0031012//extracellular matrix;GO:0044421//extracellular region part	GO:0003674//molecular_function;GO:0005198//structural molecule activity;GO:0005214//structural constituent of chitin-based cuticle;GO:0008010//structural constituent of chitin-based larval cuticle;GO:0042302//structural constituent of cuticle	GO:0007275//multicellular organism development;GO:0008150//biological_process;GO:0032501//multicellular organismal process;GO:0032502//developmental process;GO:0040003//chitin-based cuticle development;GO:0042335//cuticle development;GO:0048856//anatomical structure development	--
MSTRG.6703	0	0	0	0	9	9	3	2	0	0	0	0	0.818	0.857	0.294	0.194	0.001	0.54075	9.07882	0.00234024	0.0394027	--	-	-	-	-	-	-	-	-	--
ncbi_105232812	1	0	0	0	7	8	4	5	0.01	0	0	0	0.074	0.088	0.045	0.046	0.0025	0.06325	4.66107	0.00236606	0.0395478	LOC105232812	putative uncharacterized protein DDB_G0286901, transcript variant X1	Environmental Information Processing	Signal transduction	ko04310//Wnt signaling pathway	K22471	-	GO:0003674//molecular_function;GO:0005102//signaling receptor binding;GO:0005178//integrin binding;GO:0005488//binding;GO:0005515//protein binding;GO:0005539//glycosaminoglycan binding;GO:0008201//heparin binding;GO:0043167//ion binding;GO:0043168//anion binding;GO:0044877//protein-containing complex binding;GO:0050839//cell adhesion molecule binding;GO:0097367//carbohydrate derivative binding;GO…	GO:0007154//cell communication;GO:0007155//cell adhesion;GO:0007165//signal transduction;GO:0007267//cell-cell signaling;GO:0008150//biological_process;GO:0009987//cellular process;GO:0010941//regulation of cell death;GO:0022610//biological adhesion;GO:0023052//signaling;GO:0048519//negative regulation of biological process;GO:0048523//negative regulation of cellular process;GO:0050789//regulatio…	--
ncbi_105223998	671	924	557	1541	3451	2781	1295	12492	5.841	9.747	5.471	14.413	30.062	25.405	12.164	116.457	8.868	46.022	2.37564	0.00238942	0.0398746	LOC105223998	uncharacterized LOC105223998	-	-	-	-	GO:0005575//cellular_component	GO:0003674//molecular_function	GO:0008150//biological_process	--
ncbi_105230299	0	0	0	0	10	4	3	4	0	0	0	0	0.299	0.125	0.097	0.128	0.001	0.16225	7.34207	0.00239166	0.0398746	LOC105230299	arrestin domain-containing protein 3	-	-	-	-	-	-	GO:0007154//cell communication;GO:0007165//signal transduction;GO:0008150//biological_process;GO:0009987//cellular process;GO:0023052//signaling;GO:0050789//regulation of biological process;GO:0050794//regulation of cellular process;GO:0050896//response to stimulus;GO:0051716//cellular response to stimulus;GO:0065007//biological regulation	--
MSTRG.4307	3	16	2	8	25	43	12	152	0.057	0.371	0.043	0.165	0.479	0.865	0.248	3.119	0.159	1.17775	2.88893	0.00242999	0.040415	--	DUF4817 domain-containing protein [Trichonephila clavipes]	-	-	-	-	-	-	-	--
ncbi_105225459	34	44	36	43	67	97	70	178	1.124	1.809	1.312	1.568	2.246	3.454	2.499	6.219	1.45325	3.6045	1.31052	0.00249862	0.0413545	LOC105225459	monocarboxylate transporter 14, transcript variant X1	-	-	-	-	GO:0005575//cellular_component;GO:0005887//integral component of plasma membrane;GO:0016020//membrane;GO:0016021//integral component of membrane;GO:0031224//intrinsic component of membrane;GO:0044425//membrane part	GO:0003674//molecular_function;GO:0005215//transporter activity;GO:0005342//organic acid transmembrane transporter activity;GO:0008028//monocarboxylic acid transmembrane transporter activity;GO:0008509//anion transmembrane transporter activity;GO:0008514//organic anion transmembrane transporter activity;GO:0015075//ion transmembrane transporter activity;GO:0015297//antiporter activity;GO:0015318/…	GO:0006810//transport;GO:0006811//ion transport;GO:0006820//anion transport;GO:0008150//biological_process;GO:0015707//nitrite transport;GO:0015711//organic anion transport;GO:0015718//monocarboxylic acid transport;GO:0015849//organic acid transport;GO:0034220//ion transmembrane transport;GO:0042908//xenobiotic transport;GO:0046942//carboxylic acid transport;GO:0051179//localization;GO:0051234//e…	--
ncbi_105233914	22	24	17	21	99	25	42	139	0.667	0.882	0.582	0.684	3.004	0.795	1.374	4.513	0.70375	2.4215	1.78277	0.00251846	0.0416325	LOC105233914	uncharacterized LOC105233914	-	-	-	-	-	-	-	--
ncbi_105230035	1	0	1	9	17	22	18	17	0.014	0	0.015	0.132	0.205	0.287	0.221	0.248	0.04025	0.24025	2.57748	0.00262409	0.0430655	LOC105230035	uncharacterized LOC105230035, transcript variant X1	-	-	-	-	GO:0005575//cellular_component;GO:0005622//intracellular;GO:0005623//cell;GO:0005634//nucleus;GO:0005667//transcription factor complex;GO:0005737//cytoplasm;GO:0005829//cytosol;GO:0019031//viral envelope;GO:0032991//protein-containing complex;GO:0043226//organelle;GO:0043227//membrane-bounded organelle;GO:0043229//intracellular organelle;GO:0043231//intracellular membrane-bounded organelle;GO:004…	GO:0003674//molecular_function;GO:0003676//nucleic acid binding;GO:0003677//DNA binding;GO:0003700//DNA-binding transcription factor activity;GO:0005488//binding;GO:0005515//protein binding;GO:0043565//sequence-specific DNA binding;GO:0051087//chaperone binding;GO:0097159//organic cyclic compound binding;GO:0140110//transcription regulator activity;GO:1901363//heterocyclic compound binding	GO:0000003//reproduction;GO:0000041//transition metal ion transport;GO:0000122//negative regulation of transcription by RNA polymerase II;GO:0002009//morphogenesis of an epithelium;GO:0002165//instar larval or pupal development;GO:0003002//regionalization;GO:0003006//developmental process involved in reproduction;GO:0006355//regulation of transcription, DNA-templated;GO:0006357//regulation of tra…	Homeobox
ncbi_105222155	5	8	13	24	39	48	8	282	0.151	0.271	0.43	0.811	1.165	1.524	0.271	9.249	0.41575	3.05225	2.87608	0.00265709	0.0435546	LOC105222155	adipokinetic hormone/corazonin-related peptide receptor variant I, transcript variant X7	Environmental Information Processing;Organismal Systems	Signaling molecules and interaction;Endocrine system	ko04080//Neuroactive ligand-receptor interaction;ko04912//GnRH signaling pathway	K04280;K04280	GO:0005575//cellular_component;GO:0005623//cell;GO:0005886//plasma membrane;GO:0005887//integral component of plasma membrane;GO:0016020//membrane;GO:0016021//integral component of membrane;GO:0031224//intrinsic component of membrane;GO:0031226//intrinsic component of plasma membrane;GO:0044425//membrane part;GO:0044459//plasma membrane part;GO:0044464//cell part;GO:0071944//cell periphery	GO:0001653//peptide receptor activity;GO:0003674//molecular_function;GO:0004888//transmembrane signaling receptor activity;GO:0004930//G protein-coupled receptor activity;GO:0004968//gonadotropin-releasing hormone receptor activity;GO:0004984//olfactory receptor activity;GO:0005000//vasopressin receptor activity;GO:0005488//binding;GO:0008188//neuropeptide receptor activity;GO:0008528//G protein-…	GO:0006629//lipid metabolic process;GO:0007154//cell communication;GO:0007165//signal transduction;GO:0007186//G protein-coupled receptor signaling pathway;GO:0007218//neuropeptide signaling pathway;GO:0007275//multicellular organism development;GO:0007623//circadian rhythm;GO:0008150//biological_process;GO:0008152//metabolic process;GO:0008285//negative regulation of cell proliferation;GO:000905…	--
ncbi_105222684	27	10	26	38	8	9	16	8	0.439	0.197	0.477	0.678	0.137	0.161	0.289	0.142	0.44775	0.18225	-1.29677	0.00272332	0.0444799	LOC105222684	prominin-2, transcript variant X1	-	-	-	-	GO:0005575//cellular_component;GO:0005622//intracellular;GO:0005623//cell;GO:0005634//nucleus;GO:0005737//cytoplasm;GO:0005794//Golgi apparatus;GO:0005795//Golgi stack;GO:0005815//microtubule organizing center;GO:0005829//cytosol;GO:0005856//cytoskeleton;GO:0005902//microvillus;GO:0012505//endomembrane system;GO:0015630//microtubule cytoskeleton;GO:0016020//membrane;GO:0016021//integral component…	GO:0003674//molecular_function;GO:0004018//N6-(1,2-dicarboxyethyl)AMP AMP-lyase (fumarate-forming) activity;GO:0005488//binding;GO:0005515//protein binding;GO:0008289//lipid binding;GO:0019208//phosphatase regulator activity;GO:0019888//protein phosphatase regulator activity;GO:0030234//enzyme regulator activity;GO:0032182//ubiquitin-like protein binding;GO:0043130//ubiquitin binding;GO:0098772//…	GO:0000045//autophagosome assembly;GO:0001654//eye development;GO:0001745//compound eye morphogenesis;GO:0001751//compound eye photoreceptor cell differentiation;GO:0001754//eye photoreceptor cell differentiation;GO:0006188//IMP biosynthetic process;GO:0006508//proteolysis;GO:0006511//ubiquitin-dependent protein catabolic process;GO:0006807//nitrogen compound metabolic process;GO:0006914//autopha…	--
ncbi_105224340	8	3	3	9	14	23	9	106	0.351	0.159	0.148	0.424	0.614	1.059	0.426	4.979	0.2705	1.7695	2.70964	0.00279268	0.0450729	LOC105224340	tryptophan 2,3-dioxygenase	Metabolism;Metabolism	Global and overview maps;Amino acid metabolism	ko01100//Metabolic pathways;ko00380//Tryptophan metabolism	K00453;K00453	GO:0005575//cellular_component;GO:0005622//intracellular;GO:0005623//cell;GO:0005737//cytoplasm;GO:0005829//cytosol;GO:0044424//intracellular part;GO:0044444//cytoplasmic part;GO:0044464//cell part	GO:0003674//molecular_function;GO:0003824//catalytic activity;GO:0004833//tryptophan 2,3-dioxygenase activity;GO:0005488//binding;GO:0005515//protein binding;GO:0008144//drug binding;GO:0016491//oxidoreductase activity;GO:0016597//amino acid binding;GO:0016701//oxidoreductase activity, acting on single donors with incorporation of molecular oxygen;GO:0016702//oxidoreductase activity, acting on si…	GO:0006082//organic acid metabolic process;GO:0006084//acetyl-CoA metabolic process;GO:0006139//nucleobase-containing compound metabolic process;GO:0006163//purine nucleotide metabolic process;GO:0006520//cellular amino acid metabolic process;GO:0006568//tryptophan metabolic process;GO:0006569//tryptophan catabolic process;GO:0006576//cellular biogenic amine metabolic process;GO:0006586//indolalk…	--
ncbi_105223477	6	8	4	14	19	16	35	74	0.613	0.991	0.461	1.538	1.944	1.716	3.861	8.101	0.90075	3.9055	2.11631	0.00280495	0.0452173	LOC105223477	lectin subunit alpha	-	-	-	-	-	-	-	--
ncbi_105223531	0	0	0	6	53	13	8	14	0	0	0	0.667	5.491	1.412	0.894	1.552	0.16675	2.33725	3.80905	0.00284286	0.0456203	LOC105223531	uncharacterized LOC105223531	-	-	-	-	-	-	-	--
ncbi_105229527	78	342	169	870	86	147	50	94	3.19	16.951	7.8	38.234	3.52	6.31	2.207	4.118	16.5437	4.03875	-2.03431	0.00286898	0.0457093	LOC105229527	uncharacterized LOC105229527	-	-	-	-	-	GO:0003674//molecular_function;GO:0019165//thiamine kinase activity	GO:0009228//thiamine biosynthetic process;GO:0030436//asexual sporulation	--
ncbi_105222836	10	15	5	32	66	44	12	301	0.235	0.427	0.133	0.808	1.553	1.086	0.304	7.579	0.40075	2.6305	2.71456	0.00293297	0.0465083	LOC105222836	facilitated trehalose transporter Tret1-2 homolog	-	-	-	-	GO:0005887//integral component of plasma membrane;GO:0016021//integral component of membrane	GO:0008028//monocarboxylic acid transmembrane transporter activity;GO:0015114//phosphate ion transmembrane transporter activity;GO:0015295//solute:proton symporter activity;GO:0015514//nitrite efflux transmembrane transporter activity;GO:0022857//transmembrane transporter activity;GO:0051119//sugar transmembrane transporter activity	GO:0006810//transport;GO:0006817//phosphate ion transport;GO:0008643//carbohydrate transport;GO:0015707//nitrite transport;GO:0015718//monocarboxylic acid transport;GO:0055085//transmembrane transport	--
ncbi_105226071	25	40	18	43	68	73	64	153	0.758	1.411	0.604	1.359	2.096	2.233	1.998	5.166	1.033	2.87325	1.47584	0.00300144	0.0472676	LOC105226071	solute carrier family 15 member 2, transcript variant X1	-	-	-	-	GO:0005575//cellular_component;GO:0016020//membrane	GO:0003674//molecular_function;GO:0005215//transporter activity;GO:0015333//peptide:proton symporter activity;GO:0022857//transmembrane transporter activity	GO:0006810//transport;GO:0006857//oligopeptide transport;GO:0008150//biological_process;GO:0015833//peptide transport;GO:0042886//amide transport;GO:0051179//localization;GO:0051234//establishment of localization;GO:0055085//transmembrane transport;GO:0071702//organic substance transport;GO:0071705//nitrogen compound transport	--
ncbi_125777252	11	8	0	7	0	0	0	0	0.292	0.257	0	0.2	0	0	0	0	0.18725	0.001	-7.54882	0.00307777	0.0483579	LOC125777252	uncharacterized LOC125777252	-	-	-	-	-	-	-	--
ncbi_125779478	1	1	0	1	20	3	4	15	0.059	0.071	0	0.063	1.173	0.184	0.253	0.941	0.04825	0.63775	3.72439	0.00308912	0.0484246	LOC125779478	uncharacterized LOC125779478	-	-	-	-	-	-	-	--
MSTRG.16944	5	3	5	4	1	0	0	0	0.922	0.67	1.04	0.793	0.185	0	0	0	0.85625	0.04625	-4.21051	0.00310319	0.0485893	--	PREDICTED: ER membrane protein complex subunit 2-like isoform X1 [Bactrocera latifrons]	-	-	-	-	-	-	-	--
ncbi_105233947	0	0	0	0	3	8	2	8	0	0	0	0	0.055	0.151	0.045	0.158	0.001	0.10225	6.67596	0.00315998	0.049302	LOC105233947	homeobox protein araucan, transcript variant X1	-	-	-	-	-	GO:0003677//DNA binding	GO:0006355//regulation of transcription, DNA-templated	Homeobox
ncbi_125779698	3	3	3	5	0	0	0	0	0.134	0.165	0.144	0.271	0	0	0	0	0.1785	0.001	-7.47978	0.00319561	0.0496941	LOC125779698	uncharacterized LOC125779698	-	-	-	-	-	-	-	--
MSTRG.3749	7	3	2	5	13	21	12	20	0.481	0.25	0.155	0.369	0.895	1.515	0.89	1.473	0.31375	1.19325	1.92721	0.00320141	0.0497276	GILT3	GILT-like protein 3 [Bactrocera dorsalis]	-	-	-	-	-	-	-	--
