# Supplementary material for: The Sexual Dimorphism in Rectum and Protein Digestion Pathway Influence Sex Pheromone Synthesis in Male Bactrocera Dorsalis
Source: Adv Sci (Weinh). 2024 Oct 8;11(44):2407353. doi: 10.1002/advs.202407353 (PMC11600207; doi:10.1002/advs.202407353)
Supplement: Supplementary file 5 — Supplemental Dataset 4 [file ADVS-11-2407353-s009.xlsx]

## Sheet: female-6d-vs-male-6d.filter.ann
id	female1-6d_count	female2-6d_count	female3-6d_count	female4-6d_count	female5-6d_count	male1-6d_count	male2-6d_count	male3-6d_count	male4-6d_count	male5-6d_count	female1-6d_fpkm	female2-6d_fpkm	female3-6d_fpkm	female4-6d_fpkm	female5-6d_fpkm	male1-6d_fpkm	male2-6d_fpkm	male3-6d_fpkm	male4-6d_fpkm	male5-6d_fpkm	female-6d_mean	male-6d_mean	log2(fc)	PValue	FDR	Symbol	Description	KEGG_A_class	KEGG_B_class	Pathway	K_ID	GO Component	GO Function	GO Process	TF_family
MSTRG.11021	12	21	16	11	10	10296	7534	7704	8434	9571	2.384	3.589	3.344	2.174	1.994	2124.37	2005.4	1457.39	1598.68	1689.83	2.697	1775.13	9.36236	0	0	--	-	-	-	-	-	-	-	-	--
ncbi_105222072	6	11	20	7	9	6097	4171	5870	6407	6104	0.527	0.831	1.849	0.612	0.794	556.444	491.089	491.18	537.186	476.698	0.9226	510.519	9.11204	0	0	LOC105222072	seminal metalloprotease 1	-	-	-	-	-	GO:0004222//metalloendopeptidase activity	GO:0006508//proteolysis	--
ncbi_105223530	57	57	62	37	25	44244	28906	47521	25606	30985	7.804	6.712	8.929	5.039	3.434	6290.35	5301.8	6194.45	3344.47	3769.6	6.3836	4980.13	9.6076	0	0	LOC105223530	uncharacterized LOC105223530	-	-	-	-	-	-	-	--
ncbi_105224054	12473	14162	11098	13938	11524	421	301	368	362	449	325.388	317.724	304.519	361.696	301.638	11.404	10.519	9.14	9.009	10.408	322.193	10.096	-4.99607	0	0	LOC105224054	peroxisomal acyl-coenzyme A oxidase 3	Metabolism;Metabolism;Environmental Information Processing;Cellular Processes;Metabolism;Human Diseases;Organismal Systems;Metabolism;Metabolism;Metabolism;Metabolism;Metabolism	Global and overview maps;Global and overview maps;Signal transduction;Transport and catabolism;Global and overview maps;Endocrine and metabolic disease;Endocrine system;Lipid metabolism;Lipid metabolism;Metabolism of other amino acids;Carbohydrate metabolism;Lipid metabolism	ko01100//Metabolic pathways;ko01200//Carbon metabolism;ko04024//cAMP signaling pathway;ko04146//Peroxisome;ko01212//Fatty acid metabolism;ko04936//Alcoholic liver disease;ko03320//PPAR signaling pathway;ko00071//Fatty acid degradation;ko01040//Biosynthesis of unsaturated fatty acids;ko00410//beta-Alanine metabolism;ko00640//Propanoate metabolism;ko00592//alpha-Linolenic acid metabolism	K00232;K00232;K00232;K00232;K00232;K00232;K00232;K00232;K00232;K00232;K00232;K00232	GO:0005575//cellular_component;GO:0005622//intracellular;GO:0005623//cell;GO:0005737//cytoplasm;GO:0005777//peroxisome;GO:0042579//microbody;GO:0043226//organelle;GO:0043227//membrane-bounded organelle;GO:0043229//intracellular organelle;GO:0043231//intracellular membrane-bounded organelle;GO:0044424//intracellular part;GO:0044444//cytoplasmic part;GO:0044464//cell part	GO:0000166//nucleotide binding;GO:0003674//molecular_function;GO:0003824//catalytic activity;GO:0003995//acyl-CoA dehydrogenase activity;GO:0003997//acyl-CoA oxidase activity;GO:0005488//binding;GO:0016491//oxidoreductase activity;GO:0016627//oxidoreductase activity, acting on the CH-CH group of donors;GO:0016634//oxidoreductase activity, acting on the CH-CH group of donors, oxygen as acceptor;GO…	GO:0006082//organic acid metabolic process;GO:0006629//lipid metabolic process;GO:0006631//fatty acid metabolic process;GO:0006635//fatty acid beta-oxidation;GO:0008150//biological_process;GO:0008152//metabolic process;GO:0009056//catabolic process;GO:0009062//fatty acid catabolic process;GO:0009987//cellular process;GO:0016042//lipid catabolic process;GO:0016054//organic acid catabolic process;G…	--
ncbi_105224382	5118	5956	5124	6018	5988	16	5	13	6	9	159.999	160.128	168.487	187.147	187.824	0.519	0.209	0.387	0.179	0.25	172.717	0.3088	-9.12752	0	0	LOC105224382	O-acyltransferase like protein-like	-	-	-	-	-	GO:0016747//transferase activity, transferring acyl groups other than amino-acyl groups	-	--
ncbi_105226601	42	53	61	42	31	19816	17508	31209	28661	19827	2.014	2.186	3.077	2.004	1.492	986.911	1124.9	1425.08	1311.35	844.972	2.1546	1138.64	9.04568	0	0	LOC105226601	uncharacterized LOC105226601	-	-	-	-	GO:0005773//vacuole	GO:0004185//serine-type carboxypeptidase activity	-	--
ncbi_105229674	13	20	13	14	9	9292	7169	7952	10366	9040	1.67	2.21	1.757	1.789	1.16	1239.72	1233.93	972.723	1270.55	1032.07	1.7172	1149.8	9.38711	0	0	LOC105229674	uncharacterized LOC105229674	-	-	-	-	-	-	GO:0090307//mitotic spindle assembly	--
ncbi_105229834	20012	25252	21535	24143	22145	317	333	469	342	351	1731.1	1878.55	1959.36	2077.51	1922.06	28.474	38.588	38.624	28.222	26.979	1913.71	32.1774	-5.89418	0	0	LOC105229834	alcohol dehydrogenase	Human Diseases	Cancer: overview	ko05202//Transcriptional misregulation in cancer	K00069	-	GO:0003824//catalytic activity;GO:0003854//3-beta-hydroxy-delta5-steroid dehydrogenase activity;GO:0003978//UDP-glucose 4-epimerase activity;GO:0004316//3-oxoacyl-[acyl-carrier-protein] reductase (NADPH) activity;GO:0004757//sepiapterin reductase activity;GO:0008460//dTDP-glucose 4,6-dehydratase activity;GO:0008667//2,3-dihydro-2,3-dihydroxybenzoate dehydrogenase activity;GO:0008678//2-deoxy-D-gl…	GO:0000272//polysaccharide catabolic process;GO:0006012//galactose metabolic process;GO:0006633//fatty acid biosynthetic process;GO:0006694//steroid biosynthetic process;GO:0006729//tetrahydrobiopterin biosynthetic process;GO:0009243//O antigen biosynthetic process;GO:0019305//dTDP-rhamnose biosynthetic process;GO:0055114//oxidation-reduction process	--
ncbi_105231787	623	982	397	410	638	59821	62317	80183	79159	79300	23.839	32.316	15.978	15.606	24.495	2376.94	3194.38	2921.09	2889.55	2696.26	22.4468	2815.64	6.97081	0	0	LOC105231787	acyl-CoA Delta-9 desaturase	Metabolism;Organismal Systems;Metabolism;Environmental Information Processing;Human Diseases;Organismal Systems;Metabolism	Global and overview maps;Aging;Global and overview maps;Signal transduction;Endocrine and metabolic disease;Endocrine system;Lipid metabolism	ko01100//Metabolic pathways;ko04212//Longevity regulating pathway - worm;ko01212//Fatty acid metabolism;ko04152//AMPK signaling pathway;ko04936//Alcoholic liver disease;ko03320//PPAR signaling pathway;ko01040//Biosynthesis of unsaturated fatty acids	K00507;K00507;K00507;K00507;K00507;K00507;K00507	-	GO:0003674//molecular_function;GO:0003824//catalytic activity;GO:0016491//oxidoreductase activity;GO:0016705//oxidoreductase activity, acting on paired donors, with incorporation or reduction of molecular oxygen;GO:0016717//oxidoreductase activity, acting on paired donors, with oxidation of a pair of donors resulting in the reduction of molecular oxygen to two molecules of water	GO:0006629//lipid metabolic process;GO:0008150//biological_process;GO:0008152//metabolic process;GO:0044238//primary metabolic process;GO:0055114//oxidation-reduction process;GO:0071704//organic substance metabolic process	--
ncbi_105233298	88	116	61	82	82	5381	3978	4061	6341	5918	2.192	2.373	1.52	1.969	2.086	123.785	118.986	87.149	131.527	115.918	2.028	115.473	5.83135	0	0	LOC105233298	P protein, transcript variant X2	-	-	-	-	GO:0005575//cellular_component;GO:0005887//integral component of plasma membrane;GO:0016020//membrane;GO:0016021//integral component of membrane;GO:0031224//intrinsic component of membrane;GO:0044425//membrane part	GO:0008509//anion transmembrane transporter activity;GO:0015105//arsenite transmembrane transporter activity;GO:0015385//sodium:proton antiporter activity;GO:0022857//transmembrane transporter activity	GO:0006810//transport;GO:0006814//sodium ion transport;GO:0006820//anion transport;GO:0008150//biological_process;GO:0015700//arsenite transport;GO:0046685//response to arsenic-containing substance;GO:0051179//localization;GO:0051234//establishment of localization;GO:0055085//transmembrane transport	--
ncbi_105233590	7030	9112	7441	9551	7718	607	533	676	826	740	445.425	496.509	495.894	601.977	490.653	39.936	45.24	40.778	49.926	41.661	506.092	43.5082	-3.54004	0	0	LOC105233590	sarcoplasmic calcium-binding protein, alpha-B and -A chains	-	-	-	-	-	GO:0003674//molecular_function;GO:0005488//binding;GO:0005509//calcium ion binding;GO:0005515//protein binding;GO:0043167//ion binding;GO:0043169//cation binding;GO:0046872//metal ion binding	-	--
ncbi_105233746	76	113	74	116	103	11145	10297	14645	15021	16083	2.339	2.991	2.396	3.552	3.181	356.199	424.559	429.14	441.039	439.849	2.8918	418.157	7.17593	0	0	LOC105233746	glutamyl aminopeptidase-like	Organismal Systems	Endocrine system	ko04614//Renin-angiotensin system	K11141	-	GO:0004177//aminopeptidase activity;GO:0008237//metallopeptidase activity;GO:0008270//zinc ion binding	GO:0006508//proteolysis	--
ncbi_105233798	42	46	44	33	17	29051	25428	24017	25053	19821	3.742	3.473	4.109	2.882	1.532	2662.06	3005.93	2017.72	2109.01	1554.21	3.1476	2269.79	9.49409	0	0	LOC105233798	uncharacterized LOC105233798	-	-	-	-	-	-	-	--
ncbi_105233800	76	77	62	54	33	50982	41412	45966	53604	43344	6.146	5.347	5.282	4.298	2.633	4271.61	4476.19	3531.04	4126.04	3107.55	4.7412	3902.49	9.68493	0	0	LOC105233800	uncharacterized LOC105233800	-	-	-	-	GO:0000124//SAGA complex;GO:0005643//nuclear pore	GO:0003713//transcription coactivator activity;GO:0003779//actin binding	GO:0006406//mRNA export from nucleus;GO:0045893//positive regulation of transcription, DNA-templated	--
ncbi_105233940	377	432	421	410	427	4981	4581	6735	6387	5967	17.224	16.973	20.231	18.633	19.574	236.303	280.367	292.945	278.364	242.232	18.527	266.042	3.84395	0	0	LOC105233940	fatty-acid amide hydrolase 2-B	-	-	-	-	GO:0030956//glutamyl-tRNA(Gln) amidotransferase complex	GO:0004039//allophanate hydrolase activity;GO:0016811//hydrolase activity, acting on carbon-nitrogen (but not peptide) bonds, in linear amides;GO:0050567//glutaminyl-tRNA synthase (glutamine-hydrolyzing) activity	GO:0006424//glutamyl-tRNA aminoacylation;GO:0019627//urea metabolic process	--
ncbi_109579967	5895	8533	6864	6148	6301	33	26	51	33	36	315.356	392.559	386.208	327.163	338.211	1.833	1.87	2.597	1.684	1.711	351.899	1.939	-7.50371	0	0	LOC109579967	uncharacterized LOC109579967	-	-	-	-	GO:0090730//Las1 complex	GO:0004519//endonuclease activity	GO:0006364//rRNA processing	--
ncbi_125775291	22	15	12	8	8	9688	5750	8412	8261	7771	3.804	2.139	2.196	1.377	1.391	1737.14	1328.78	1382.19	1358.11	1190.39	2.1814	1399.32	9.32526	0	0	LOC125775291	putative uncharacterized protein DDB_G0283051, transcript variant X4	-	-	-	-	-	-	-	--
ncbi_125777718	146	229	170	128	195	42115	40011	48236	50342	40613	7.163	9.631	8.744	6.226	9.567	2138.46	2620.96	2245.58	2348.3	1764.61	8.2662	2223.59	8.07145	0	0	LOC125777718	cytochrome P450 6g1-like	-	-	-	-	-	GO:0005506//iron ion binding;GO:0016705//oxidoreductase activity, acting on paired donors, with incorporation or reduction of molecular oxygen;GO:0020037//heme binding	GO:0055114//oxidation-reduction process	--
ncbi_105231701	126	117	131	100	158	5494	3071	5761	4737	5406	20.95	16.722	23.042	16.635	26.511	951.878	687.16	916.623	754.657	801.799	20.772	822.423	5.30717	7.74423e-272	5.68712e-269	LOC105231701	uncharacterized LOC105231701, transcript variant X1	-	-	-	-	-	-	-	--
ncbi_105230145	5709	6224	5214	6913	5878	441	370	415	426	400	137.276	129.085	132.207	165.72	142.214	10.903	11.709	9.335	9.714	8.471	141.3	10.0264	-3.81689	2.18885e-253	1.52705e-250	LOC105230145	hormone-sensitive lipase, transcript variant X1	-	-	-	-	GO:0005575//cellular_component;GO:0005576//extracellular region;GO:0005615//extracellular space;GO:0005622//intracellular;GO:0005623//cell;GO:0005634//nucleus;GO:0005737//cytoplasm;GO:0005739//mitochondrion;GO:0005811//lipid droplet;GO:0005829//cytosol;GO:0005886//plasma membrane;GO:0005901//caveola;GO:0016020//membrane;GO:0043226//organelle;GO:0043227//membrane-bounded organelle;GO:0043228//non-…	GO:0003674//molecular_function;GO:0003676//nucleic acid binding;GO:0003723//RNA binding;GO:0003824//catalytic activity;GO:0004806//triglyceride lipase activity;GO:0005488//binding;GO:0005515//protein binding;GO:0016298//lipase activity;GO:0016787//hydrolase activity;GO:0016788//hydrolase activity, acting on ester bonds;GO:0017171//serine hydrolase activity;GO:0019843//rRNA binding;GO:0019899//enz…	GO:0000003//reproduction;GO:0001676//long-chain fatty acid metabolic process;GO:0006066//alcohol metabolic process;GO:0006082//organic acid metabolic process;GO:0006139//nucleobase-containing compound metabolic process;GO:0006351//transcription, DNA-templated;GO:0006352//DNA-templated transcription, initiation;GO:0006353//DNA-templated transcription, termination;GO:0006360//transcription by RNA p…	--
ncbi_105231023	802	1007	1093	729	1215	23962	21904	28748	30554	27880	28.075	30.47	39.6	25.333	42.874	866.189	1028.8	958.484	1013.34	863.907	33.2704	946.145	4.82975	3.91933e-249	2.60411e-246	LOC105231023	elongation of very long chain fatty acids protein 7, transcript variant X2	Metabolism;Metabolism;Metabolism;Metabolism	Global and overview maps;Global and overview maps;Lipid metabolism;Lipid metabolism	ko01100//Metabolic pathways;ko01212//Fatty acid metabolism;ko01040//Biosynthesis of unsaturated fatty acids;ko00062//Fatty acid elongation	K10250;K10250;K10250;K10250	GO:0005575//cellular_component;GO:0005622//intracellular;GO:0005623//cell;GO:0005737//cytoplasm;GO:0005783//endoplasmic reticulum;GO:0005789//endoplasmic reticulum membrane;GO:0012505//endomembrane system;GO:0016020//membrane;GO:0016021//integral component of membrane;GO:0030176//integral component of endoplasmic reticulum membrane;GO:0031224//intrinsic component of membrane;GO:0031227//intrinsic…	GO:0003674//molecular_function;GO:0003824//catalytic activity;GO:0004312//fatty acid synthase activity;GO:0009922//fatty acid elongase activity;GO:0016740//transferase activity;GO:0016746//transferase activity, transferring acyl groups;GO:0016747//transferase activity, transferring acyl groups other than amino-acyl groups	GO:0000003//reproduction;GO:0000038//very long-chain fatty acid metabolic process;GO:0000212//meiotic spindle organization;GO:0000226//microtubule cytoskeleton organization;GO:0000280//nuclear division;GO:0000910//cytokinesis;GO:0000912//assembly of actomyosin apparatus involved in cytokinesis;GO:0000915//actomyosin contractile ring assembly;GO:0006082//organic acid metabolic process;GO:0006629//…	--
ncbi_105231537	12	31	23	14	4	4882	3897	4124	5696	4501	0.567	1.301	1.18	0.688	0.196	247.916	255.115	192.274	266.147	195.623	0.7864	231.415	8.201	5.29678e-243	3.35936e-240	LOC105231537	cytochrome P450 6g1, transcript variant X1	-	-	-	-	-	GO:0005506//iron ion binding;GO:0016705//oxidoreductase activity, acting on paired donors, with incorporation or reduction of molecular oxygen;GO:0020037//heme binding	GO:0055114//oxidation-reduction process	--
ncbi_105222314	3727	4004	3260	4350	3965	504	441	588	613	645	132.976	122.857	122.34	154.388	141.941	18.673	21.078	19.973	20.864	20.448	134.9	20.2072	-2.73895	4.8896e-241	2.96628e-238	LOC105222314	probable peroxisomal membrane protein PEX13	Cellular Processes	Transport and catabolism	ko04146//Peroxisome	K13344	GO:0005575//cellular_component;GO:0005622//intracellular;GO:0005623//cell;GO:0005672//transcription factor TFIIA complex;GO:0005737//cytoplasm;GO:0005777//peroxisome;GO:0005778//peroxisomal membrane;GO:0005779//integral component of peroxisomal membrane;GO:0016020//membrane;GO:0016021//integral component of membrane;GO:0031090//organelle membrane;GO:0031224//intrinsic component of membrane;GO:003…	GO:0000268//peroxisome targeting sequence binding;GO:0003674//molecular_function;GO:0005048//signal sequence binding;GO:0005488//binding;GO:0005515//protein binding;GO:0030674//protein binding, bridging;GO:0033218//amide binding;GO:0042277//peptide binding;GO:0060090//molecular adaptor activity	GO:0000003//reproduction;GO:0001561//fatty acid alpha-oxidation;GO:0001764//neuron migration;GO:0001967//suckling behavior;GO:0002119//nematode larval development;GO:0002164//larval development;GO:0006082//organic acid metabolic process;GO:0006367//transcription initiation from RNA polymerase II promoter;GO:0006464//cellular protein modification process;GO:0006605//protein targeting;GO:0006625//p…	--
ncbi_105222405	329	363	365	337	365	1815	1358	1841	2041	2117	10.464	9.984	12.217	10.664	11.654	60.213	57.984	55.807	61.993	59.903	10.9966	59.18	2.42805	1.90632e-234	1.10829e-231	LOC105222405	monocarboxylate transporter 9, transcript variant X2	-	-	-	-	-	GO:0022857//transmembrane transporter activity	GO:0055085//transmembrane transport	--
ncbi_105229833	21522	26793	21114	23545	25504	2086	2020	3371	3059	3124	1854.4	1985.34	1913.5	2018.01	2204.82	186.635	233.155	276.525	251.434	239.174	1995.21	237.385	-3.07125	4.5779e-234	2.55502e-231	LOC105229833	alcohol dehydrogenase 1	Human Diseases	Cancer: overview	ko05202//Transcriptional misregulation in cancer	K00069	-	GO:0003824//catalytic activity;GO:0003854//3-beta-hydroxy-delta5-steroid dehydrogenase activity;GO:0003978//UDP-glucose 4-epimerase activity;GO:0004316//3-oxoacyl-[acyl-carrier-protein] reductase (NADPH) activity;GO:0004757//sepiapterin reductase activity;GO:0008460//dTDP-glucose 4,6-dehydratase activity;GO:0008667//2,3-dihydro-2,3-dihydroxybenzoate dehydrogenase activity;GO:0008678//2-deoxy-D-gl…	GO:0000272//polysaccharide catabolic process;GO:0006012//galactose metabolic process;GO:0006633//fatty acid biosynthetic process;GO:0006694//steroid biosynthetic process;GO:0006729//tetrahydrobiopterin biosynthetic process;GO:0009243//O antigen biosynthetic process;GO:0019305//dTDP-rhamnose biosynthetic process;GO:0055114//oxidation-reduction process	--
ncbi_105227011	6491	8235	5229	8423	7281	167	173	302	181	242	266.913	291.216	226.16	344.538	300.4	7.131	9.53	11.823	7.1	8.842	285.845	8.8852	-5.00769	1.59426e-228	8.55566e-226	LOC105227011	solute carrier family 23 member 2	Organismal Systems	Digestive system	ko04977//Vitamin digestion and absorption	K14611	GO:0005575//cellular_component;GO:0016020//membrane;GO:0016021//integral component of membrane	GO:0003674//molecular_function;GO:0005215//transporter activity;GO:0015205//nucleobase transmembrane transporter activity;GO:0022857//transmembrane transporter activity;GO:0042907//xanthine transmembrane transporter activity	GO:0006810//transport;GO:0008150//biological_process;GO:0015851//nucleobase transport;GO:0042906//xanthine transport;GO:0051179//localization;GO:0051234//establishment of localization;GO:0055085//transmembrane transport	--
ncbi_105222992	277	339	292	275	309	1534	1071	1571	1582	1786	5.306	5.584	5.883	5.24	5.938	30.509	27.48	28.647	28.906	30.396	5.5902	29.1876	2.38438	3.79603e-228	1.9617e-225	LOC105222992	zinc finger CCCH domain-containing protein 13	-	-	-	-	GO:0005575//cellular_component;GO:0005622//intracellular;GO:0005623//cell;GO:0005634//nucleus;GO:0005654//nucleoplasm;GO:0005730//nucleolus;GO:0005737//cytoplasm;GO:0016604//nuclear body;GO:0016607//nuclear speck;GO:0030424//axon;GO:0030425//dendrite;GO:0031974//membrane-enclosed lumen;GO:0031981//nuclear lumen;GO:0032838//plasma membrane bounded cell projection cytoplasm;GO:0032839//dendrite cyt…	GO:0000049//tRNA binding;GO:0003674//molecular_function;GO:0003676//nucleic acid binding;GO:0003723//RNA binding;GO:0003727//single-stranded RNA binding;GO:0003729//mRNA binding;GO:0005488//binding;GO:0005515//protein binding;GO:0008097//5S rRNA binding;GO:0008143//poly(A) binding;GO:0008312//7S RNA binding;GO:0019843//rRNA binding;GO:0033204//ribonuclease P RNA binding;GO:0043167//ion binding;GO…	GO:0006139//nucleobase-containing compound metabolic process;GO:0006355//regulation of transcription, DNA-templated;GO:0006359//regulation of transcription by RNA polymerase III;GO:0006378//mRNA polyadenylation;GO:0006396//RNA processing;GO:0006397//mRNA processing;GO:0006403//RNA localization;GO:0006405//RNA export from nucleus;GO:0006406//mRNA export from nucleus;GO:0006611//protein export from…	--
ncbi_105225222	8	8	10	3	2	2759	2279	4027	4039	4317	0.409	0.352	0.538	0.153	0.103	146.553	156.172	196.12	197.098	196.222	0.311	178.433	9.16425	1.39016e-222	6.92749e-220	LOC105225222	antigen 5 like allergen Cul n 1-like	-	-	-	-	-	-	-	--
ncbi_125778220	8	27	17	23	18	1196	968	1530	1639	1296	0.477	1.384	1.066	1.364	1.077	74.031	77.304	86.845	93.179	68.668	1.0736	80.0054	6.21957	2.39512e-213	1.15238e-210	LOC125778220	uncharacterized LOC125778220	-	-	-	-	-	-	-	--
ncbi_105233219	12	13	10	9	5	1897	1709	2476	2435	1854	0.356	0.336	0.316	0.269	0.151	58.94	68.494	70.666	69.396	49.32	0.2856	63.3632	7.79351	4.91619e-212	2.28652e-209	LOC105233219	pyrokinin-1 receptor, transcript variant X1	Environmental Information Processing	Signaling molecules and interaction	ko04080//Neuroactive ligand-receptor interaction	K05052	GO:0005575//cellular_component;GO:0005623//cell;GO:0005886//plasma membrane;GO:0005887//integral component of plasma membrane;GO:0016020//membrane;GO:0016021//integral component of membrane;GO:0031224//intrinsic component of membrane;GO:0031226//intrinsic component of plasma membrane;GO:0044425//membrane part;GO:0044459//plasma membrane part;GO:0044464//cell part;GO:0071944//cell periphery	GO:0001653//peptide receptor activity;GO:0003674//molecular_function;GO:0004888//transmembrane signaling receptor activity;GO:0004930//G protein-coupled receptor activity;GO:0004984//olfactory receptor activity;GO:0008188//neuropeptide receptor activity;GO:0008528//G protein-coupled peptide receptor activity;GO:0036401//pyrokinin receptor activity;GO:0038023//signaling receptor activity;GO:006008…	GO:0002791//regulation of peptide secretion;GO:0002792//negative regulation of peptide secretion;GO:0007154//cell communication;GO:0007165//signal transduction;GO:0007186//G protein-coupled receptor signaling pathway;GO:0007218//neuropeptide signaling pathway;GO:0008150//biological_process;GO:0009987//cellular process;GO:0010646//regulation of cell communication;GO:0010648//negative regulation of…	--
ncbi_105229775	7713	9703	7502	10132	8601	1420	1144	1525	1503	1636	190.655	206.265	195.048	249.133	213.317	36.448	37.881	35.888	35.441	35.933	210.884	36.3182	-2.53768	2.0956e-211	9.43222e-209	LOC105229775	ATP-binding cassette sub-family D member 3	Cellular Processes;Environmental Information Processing	Transport and catabolism;Membrane transport	ko04146//Peroxisome;ko02010//ABC transporters	K05677;K05677	GO:0005575//cellular_component;GO:0005622//intracellular;GO:0005623//cell;GO:0005737//cytoplasm;GO:0005739//mitochondrion;GO:0005777//peroxisome;GO:0005778//peroxisomal membrane;GO:0005779//integral component of peroxisomal membrane;GO:0005782//peroxisomal matrix;GO:0005829//cytosol;GO:0005886//plasma membrane;GO:0005887//integral component of plasma membrane;GO:0009898//cytoplasmic side of plasm…	GO:0000166//nucleotide binding;GO:0003674//molecular_function;GO:0003824//catalytic activity;GO:0005215//transporter activity;GO:0005260//intracellularly ATP-gated chloride channel activity;GO:0005319//lipid transporter activity;GO:0005324//long-chain fatty acid transporter activity;GO:0005488//binding;GO:0005515//protein binding;GO:0005524//ATP binding;GO:0008144//drug binding;GO:0008565//protei…	GO:0000038//very long-chain fatty acid metabolic process;GO:0000910//cytokinesis;GO:0006082//organic acid metabolic process;GO:0006629//lipid metabolic process;GO:0006631//fatty acid metabolic process;GO:0006633//fatty acid biosynthetic process;GO:0006635//fatty acid beta-oxidation;GO:0006810//transport;GO:0006811//ion transport;GO:0006817//phosphate ion transport;GO:0006820//anion transport;GO:0…	--
ncbi_105230262	1279	1544	1270	1532	1427	91	75	78	59	83	60.044	62.315	63.081	71.544	67.074	4.402	4.695	3.459	2.64	3.697	64.8116	3.7786	-4.10033	3.84235e-211	1.67538e-208	LOC105230262	UDP-glycosyltransferase UGT5, transcript variant X1	Metabolism;Metabolism;Metabolism	Global and overview maps;Lipid metabolism;Lipid metabolism	ko01100//Metabolic pathways;ko00600//Sphingolipid metabolism;ko00565//Ether lipid metabolism	K04628;K04628;K04628	-	GO:0004632//phosphopantothenate--cysteine ligase activity;GO:0004633//phosphopantothenoylcysteine decarboxylase activity;GO:0008194//UDP-glycosyltransferase activity;GO:0016758//transferase activity, transferring hexosyl groups;GO:0050511//undecaprenyldiphospho-muramoylpentapeptide beta-N-acetylglucosaminyltransferase activity	GO:0005975//carbohydrate metabolic process;GO:0009252//peptidoglycan biosynthetic process;GO:0015937//coenzyme A biosynthetic process;GO:0015939//pantothenate metabolic process;GO:0030259//lipid glycosylation	--
ncbi_105230878	89	101	63	88	107	1504	1577	1600	1979	2281	5.547	5.413	4.13	5.456	6.691	97.334	131.662	94.936	117.659	126.318	5.4474	113.582	4.38202	5.4354e-206	2.29819e-203	LOC105230878	alpha-tocopherol transfer protein-like	-	-	-	-	-	-	-	--
ncbi_105226694	250	347	395	390	355	5557	5736	7308	8435	7183	7.923	9.457	13.167	12.295	11.288	182.896	243.531	220.506	255.029	202.271	10.826	220.847	4.35047	3.24065e-198	1.3299e-195	LOC105226694	putative fatty acyl-CoA reductase CG8303, transcript variant X1	-	-	-	-	GO:0005575//cellular_component;GO:0005622//intracellular;GO:0005623//cell;GO:0005737//cytoplasm;GO:0005777//peroxisome;GO:0005778//peroxisomal membrane;GO:0005779//integral component of peroxisomal membrane;GO:0005782//peroxisomal matrix;GO:0016020//membrane;GO:0016021//integral component of membrane;GO:0031090//organelle membrane;GO:0031224//intrinsic component of membrane;GO:0031231//intrinsic …	GO:0003674//molecular_function;GO:0003824//catalytic activity;GO:0003854//3-beta-hydroxy-delta5-steroid dehydrogenase activity;GO:0003978//UDP-glucose 4-epimerase activity;GO:0004043//L-aminoadipate-semialdehyde dehydrogenase activity;GO:0008460//dTDP-glucose 4,6-dehydratase activity;GO:0008712//ADP-glyceromanno-heptose 6-epimerase activity;GO:0016491//oxidoreductase activity;GO:0016616//oxidored…	GO:0005975//carbohydrate metabolic process;GO:0006012//galactose metabolic process;GO:0006139//nucleobase-containing compound metabolic process;GO:0006163//purine nucleotide metabolic process;GO:0006629//lipid metabolic process;GO:0006637//acyl-CoA metabolic process;GO:0006644//phospholipid metabolic process;GO:0006650//glycerophospholipid metabolic process;GO:0006662//glycerol ether metabolic pr…	--
ncbi_105226622	941	1286	1037	1140	1157	135	83	129	150	188	22.925	26.899	26.925	27.545	28.642	3.606	2.72	3.067	3.349	4.012	26.5872	3.3508	-2.98815	2.96915e-191	1.18367e-188	LOC105226622	putative tyramine receptor 2, transcript variant X15	-	-	-	-	GO:0005575//cellular_component;GO:0005623//cell;GO:0005886//plasma membrane;GO:0005887//integral component of plasma membrane;GO:0016020//membrane;GO:0016021//integral component of membrane;GO:0031224//intrinsic component of membrane;GO:0031226//intrinsic component of plasma membrane;GO:0044425//membrane part;GO:0044459//plasma membrane part;GO:0044464//cell part;GO:0071944//cell periphery	GO:0003674//molecular_function;GO:0004888//transmembrane signaling receptor activity;GO:0004930//G protein-coupled receptor activity;GO:0004984//olfactory receptor activity;GO:0008226//tyramine receptor activity;GO:0008227//G protein-coupled amine receptor activity;GO:0030594//neurotransmitter receptor activity;GO:0038023//signaling receptor activity;GO:0060089//molecular transducer activity;GO:0…	GO:0003008//system process;GO:0007154//cell communication;GO:0007165//signal transduction;GO:0007186//G protein-coupled receptor signaling pathway;GO:0007187//G protein-coupled receptor signaling pathway, coupled to cyclic nucleotide second messenger;GO:0007188//adenylate cyclase-modulating G protein-coupled receptor signaling pathway;GO:0007189//adenylate cyclase-activating G protein-coupled rec…	--
ncbi_105221851	32	41	27	46	26	700	722	936	913	991	1.542	1.699	1.368	2.204	1.257	35.016	46.593	42.928	41.957	42.419	1.614	41.7826	4.69419	2.08081e-187	8.06489e-185	LOC105221851	uncharacterized LOC105221851	-	-	-	-	GO:0016021//integral component of membrane	-	GO:0000910//cytokinesis	--
MSTRG.11051	10	11	9	7	4	6716	3056	5379	3785	3878	2.202	2.083	2.084	1.533	0.884	1535.42	901.333	1127.5	794.965	758.662	1.7572	1023.58	9.18612	2.68597e-187	1.0129e-184	--	-	-	-	-	-	-	-	-	--
ncbi_125778121	148	256	200	194	150	1955	1569	2128	2721	2598	5.938	8.832	8.439	7.743	6.04	81.439	84.318	81.28	104.127	92.63	7.3984	88.7588	3.5846	4.74315e-184	1.74161e-181	LOC125778121	uncharacterized LOC125778121	-	-	-	-	-	-	-	--
ncbi_105232855	12	13	9	2	0	1360	1146	1467	1567	2092	0.225	0.288	0.215	0.041	0	31.499	34.027	30.661	32.878	40.914	0.1538	33.9958	7.78816	4.50677e-181	1.61238e-178	LOC105232855	paired box protein Pax-6, transcript variant X1	-	-	-	-	GO:0005575//cellular_component;GO:0005622//intracellular;GO:0005623//cell;GO:0005634//nucleus;GO:0016021//integral component of membrane;GO:0043226//organelle;GO:0043227//membrane-bounded organelle;GO:0043229//intracellular organelle;GO:0043231//intracellular membrane-bounded organelle;GO:0044424//intracellular part;GO:0044464//cell part	GO:0000976//transcription regulatory region sequence-specific DNA binding;GO:0000977//RNA polymerase II regulatory region sequence-specific DNA binding;GO:0001012//RNA polymerase II regulatory region DNA binding;GO:0001067//regulatory region nucleic acid binding;GO:0003674//molecular_function;GO:0003676//nucleic acid binding;GO:0003677//DNA binding;GO:0003690//double-stranded DNA binding;GO:00037…	GO:0000122//negative regulation of transcription by RNA polymerase II;GO:0001654//eye development;GO:0001745//compound eye morphogenesis;GO:0006139//nucleobase-containing compound metabolic process;GO:0006351//transcription, DNA-templated;GO:0006355//regulation of transcription, DNA-templated;GO:0006357//regulation of transcription by RNA polymerase II;GO:0006725//cellular aromatic compound metab…	PAX
ncbi_105230451	919	1198	928	1078	970	212	167	216	228	271	33.337	37.054	35.251	38.467	35.029	7.882	7.932	7.334	7.765	8.627	35.8276	7.908	-2.17969	4.68993e-181	1.63597e-178	LOC105230451	transmembrane protein 135, transcript variant X1	-	-	-	-	GO:0005575//cellular_component;GO:0005622//intracellular;GO:0005623//cell;GO:0005737//cytoplasm;GO:0005739//mitochondrion;GO:0005740//mitochondrial envelope;GO:0005777//peroxisome;GO:0005778//peroxisomal membrane;GO:0005811//lipid droplet;GO:0012506//vesicle membrane;GO:0016020//membrane;GO:0016021//integral component of membrane;GO:0030659//cytoplasmic vesicle membrane;GO:0031090//organelle memb…	GO:0003674//molecular_function	GO:0006950//response to stress;GO:0006996//organelle organization;GO:0007031//peroxisome organization;GO:0007275//multicellular organism development;GO:0007568//aging;GO:0008150//biological_process;GO:0008340//determination of adult lifespan;GO:0009266//response to temperature stimulus;GO:0009409//response to cold;GO:0009605//response to external stimulus;GO:0009628//response to abiotic stimulus;…	--
ncbi_105223668	202	265	376	241	229	10921	11459	13420	13837	9910	7.435	7.685	14.033	8.336	8.288	399.713	553.781	453.576	468.181	313.481	9.1554	437.746	5.57933	2.79933e-178	9.52659e-176	LOC105223668	elongation of very long chain fatty acids protein, transcript variant X1	Metabolism;Metabolism;Metabolism;Metabolism	Global and overview maps;Global and overview maps;Lipid metabolism;Lipid metabolism	ko01100//Metabolic pathways;ko01212//Fatty acid metabolism;ko01040//Biosynthesis of unsaturated fatty acids;ko00062//Fatty acid elongation	K10250;K10250;K10250;K10250	GO:0005575//cellular_component;GO:0005622//intracellular;GO:0005623//cell;GO:0005737//cytoplasm;GO:0005783//endoplasmic reticulum;GO:0005789//endoplasmic reticulum membrane;GO:0012505//endomembrane system;GO:0016020//membrane;GO:0016021//integral component of membrane;GO:0030176//integral component of endoplasmic reticulum membrane;GO:0031224//intrinsic component of membrane;GO:0031227//intrinsic…	GO:0003674//molecular_function;GO:0003824//catalytic activity;GO:0004312//fatty acid synthase activity;GO:0009922//fatty acid elongase activity;GO:0016740//transferase activity;GO:0016746//transferase activity, transferring acyl groups;GO:0016747//transferase activity, transferring acyl groups other than amino-acyl groups	GO:0000038//very long-chain fatty acid metabolic process;GO:0006082//organic acid metabolic process;GO:0006629//lipid metabolic process;GO:0006631//fatty acid metabolic process;GO:0006633//fatty acid biosynthetic process;GO:0006643//membrane lipid metabolic process;GO:0006665//sphingolipid metabolic process;GO:0006807//nitrogen compound metabolic process;GO:0008150//biological_process;GO:0008152/…	--
ncbi_125778705	62	67	112	41	41	4002	3211	4821	4745	5029	2.683	2.493	5.098	1.765	1.928	179.826	186.136	198.614	195.874	193.366	2.7934	190.763	6.09362	6.8606e-172	2.27919e-169	LOC125778705	probable cytochrome P450 305a1, transcript variant X1	-	-	-	-	-	GO:0003674//molecular_function;GO:0003824//catalytic activity;GO:0005488//binding;GO:0005506//iron ion binding;GO:0016491//oxidoreductase activity;GO:0016705//oxidoreductase activity, acting on paired donors, with incorporation or reduction of molecular oxygen;GO:0020037//heme binding;GO:0043167//ion binding;GO:0043169//cation binding;GO:0046872//metal ion binding;GO:0046906//tetrapyrrole binding…	GO:0008150//biological_process;GO:0008152//metabolic process;GO:0055114//oxidation-reduction process	--
ncbi_105223527	4	6	11	7	2	2916	2582	3836	6028	3182	0.342	0.396	1.007	0.646	0.175	251.948	282.002	303.808	470.572	230.034	0.5132	307.673	9.22766	3.77487e-168	1.2249e-165	LOC105223527	clumping factor A-like, transcript variant X1	-	-	-	-	-	-	-	--
ncbi_105229113	2340	3009	2376	2569	2626	8595	6703	8880	8946	11427	169.182	187.092	180.686	184.763	190.495	645.274	649.204	611.234	617.009	734.097	182.444	651.364	1.83601	4.90878e-167	1.55664e-164	LOC105229113	peptidyl-prolyl cis-trans isomerase 5	-	-	-	-	GO:0005575//cellular_component;GO:0005576//extracellular region;GO:0005615//extracellular space;GO:0005622//intracellular;GO:0005623//cell;GO:0005737//cytoplasm;GO:0005783//endoplasmic reticulum;GO:0005788//endoplasmic reticulum lumen;GO:0012505//endomembrane system;GO:0016020//membrane;GO:0016021//integral component of membrane;GO:0031224//intrinsic component of membrane;GO:0031974//membrane-enc…	GO:0003674//molecular_function;GO:0003755//peptidyl-prolyl cis-trans isomerase activity;GO:0003824//catalytic activity;GO:0016853//isomerase activity;GO:0016859//cis-trans isomerase activity;GO:0140096//catalytic activity, acting on a protein	GO:0000413//protein peptidyl-prolyl isomerization;GO:0006457//protein folding;GO:0006464//cellular protein modification process;GO:0006807//nitrogen compound metabolic process;GO:0008150//biological_process;GO:0008152//metabolic process;GO:0009987//cellular process;GO:0018193//peptidyl-amino acid modification;GO:0018208//peptidyl-proline modification;GO:0019538//protein metabolic process;GO:00362…	--
ncbi_105232244	382	512	387	421	434	1754	1407	1866	2022	1904	9.281	10.697	9.889	10.174	10.581	44.252	45.795	43.161	46.864	41.108	10.1244	44.236	2.12738	1.32156e-164	4.09772e-162	LOC105232244	uncharacterized LOC105232244, transcript variant X1	-	-	-	-	GO:0005575//cellular_component;GO:0005623//cell;GO:0005886//plasma membrane;GO:0005887//integral component of plasma membrane;GO:0016020//membrane;GO:0016021//integral component of membrane;GO:0031224//intrinsic component of membrane;GO:0031226//intrinsic component of plasma membrane;GO:0044425//membrane part;GO:0044459//plasma membrane part;GO:0044464//cell part;GO:0071944//cell periphery	GO:0001653//peptide receptor activity;GO:0003674//molecular_function;GO:0004888//transmembrane signaling receptor activity;GO:0004930//G protein-coupled receptor activity;GO:0008188//neuropeptide receptor activity;GO:0008528//G protein-coupled peptide receptor activity;GO:0035236//proctolin receptor activity;GO:0038023//signaling receptor activity;GO:0060089//molecular transducer activity	GO:0007154//cell communication;GO:0007165//signal transduction;GO:0007186//G protein-coupled receptor signaling pathway;GO:0007218//neuropeptide signaling pathway;GO:0008150//biological_process;GO:0009987//cellular process;GO:0023052//signaling;GO:0050789//regulation of biological process;GO:0050794//regulation of cellular process;GO:0050896//response to stimulus;GO:0051716//cellular response to …	--
ncbi_105224380	6857	7711	6711	8246	7199	37	69	146	118	72	216.293	209.177	222.656	258.74	227.841	1.212	2.916	4.384	3.551	2.018	226.941	2.8162	-6.33243	2.00825e-164	6.09156e-162	LOC105224380	O-acyltransferase like protein	-	-	-	-	-	GO:0016747//transferase activity, transferring acyl groups other than amino-acyl groups	-	--
ncbi_105230596	2601	2947	2396	3006	2797	383	383	534	555	492	60.923	59.306	59.009	69.992	65.69	9.319	11.999	11.879	12.407	10.221	62.984	11.165	-2.496	4.76709e-162	1.41522e-159	LOC105230596	uncharacterized LOC105230596, transcript variant X1	-	-	-	-	-	GO:0005515//protein binding	-	--
ncbi_105230092	26	12	9	10	6	903	639	1203	1101	1315	1.126	0.447	0.41	0.431	0.261	40.616	37.078	49.61	45.494	50.612	0.535	44.682	6.38401	7.35171e-158	2.13705e-155	LOC105230092	techylectin-5B	-	-	-	-	-	-	-	--
ncbi_105227078	134	174	150	152	106	2646	2712	4081	2948	2693	5.552	6.2	6.537	6.264	4.406	113.836	150.52	160.973	116.515	99.14	5.7918	128.197	4.4682	1.59735e-149	4.54854e-147	LOC105227078	organic cation transporter protein	-	-	-	-	GO:0005887//integral component of plasma membrane;GO:0016021//integral component of membrane	GO:0008028//monocarboxylic acid transmembrane transporter activity;GO:0015114//phosphate ion transmembrane transporter activity;GO:0015238//drug transmembrane transporter activity;GO:0015295//solute:proton symporter activity;GO:0015307//drug:proton antiporter activity;GO:0015514//nitrite efflux transmembrane transporter activity;GO:0022857//transmembrane transporter activity;GO:0042910//xenobioti…	GO:0006810//transport;GO:0006817//phosphate ion transport;GO:0006855//drug transmembrane transport;GO:0008643//carbohydrate transport;GO:0015707//nitrite transport;GO:0015718//monocarboxylic acid transport;GO:0015893//drug transport;GO:0042493//response to drug;GO:0042908//xenobiotic transport;GO:0055085//transmembrane transport	--
ncbi_105230782	20415	28672	24861	21294	23277	4801	3876	5289	6713	6756	586.81	703.589	760.275	608.036	674.087	143.135	149.88	145.082	185.019	171.499	666.559	158.923	-2.06841	5.15372e-148	1.4382e-145	LOC105230782	bone morphogenetic protein 6, transcript variant X9	-	-	-	-	GO:0005575//cellular_component;GO:0005576//extracellular region;GO:0005615//extracellular space;GO:0005623//cell;GO:0044421//extracellular region part	GO:0003674//molecular_function;GO:0005102//signaling receptor binding;GO:0005125//cytokine activity;GO:0005126//cytokine receptor binding;GO:0005160//transforming growth factor beta receptor binding;GO:0005488//binding;GO:0005515//protein binding;GO:0005539//glycosaminoglycan binding;GO:0008083//growth factor activity;GO:0008201//heparin binding;GO:0030545//receptor regulator activity;GO:0042802/…	GO:0001932//regulation of protein phosphorylation;GO:0001934//positive regulation of protein phosphorylation;GO:0002119//nematode larval development;GO:0002164//larval development;GO:0002237//response to molecule of bacterial origin;GO:0006355//regulation of transcription, DNA-templated;GO:0006357//regulation of transcription by RNA polymerase II;GO:0006950//response to stress;GO:0006952//defense…	--
ncbi_105229510	3	5	5	2	1	2519	1721	2377	2977	3042	0.286	0.41	0.501	0.189	0.096	249.139	219.588	215.545	270.493	257.451	0.2964	242.443	9.67589	2.19331e-145	6.00065e-143	LOC105229510	plasma kallikrein	Organismal Systems	Immune system	ko04610//Complement and coagulation cascades	K01323	-	GO:0003674//molecular_function;GO:0003824//catalytic activity;GO:0004175//endopeptidase activity;GO:0004252//serine-type endopeptidase activity;GO:0008233//peptidase activity;GO:0008236//serine-type peptidase activity;GO:0016787//hydrolase activity;GO:0017171//serine hydrolase activity;GO:0070011//peptidase activity, acting on L-amino acid peptides;GO:0140096//catalytic activity, acting on a prot…	GO:0006508//proteolysis;GO:0006807//nitrogen compound metabolic process;GO:0008150//biological_process;GO:0008152//metabolic process;GO:0019538//protein metabolic process;GO:0043170//macromolecule metabolic process;GO:0044238//primary metabolic process;GO:0071704//organic substance metabolic process;GO:1901564//organonitrogen compound metabolic process	--
ncbi_105232303	7815	9526	6826	9708	7984	701	437	524	592	1018	262.379	275.046	241.049	324.222	268.95	24.439	19.654	16.749	18.96	30.369	274.329	22.0342	-3.63809	5.68696e-144	1.52597e-141	LOC105232303	very long-chain-fatty-acid--CoA ligase bubblegum	Metabolism;Metabolism;Organismal Systems;Metabolism;Organismal Systems;Metabolism	Global and overview maps;Global and overview maps;Endocrine system;Lipid metabolism;Endocrine system;Lipid metabolism	ko01100//Metabolic pathways;ko01212//Fatty acid metabolism;ko03320//PPAR signaling pathway;ko00071//Fatty acid degradation;ko04920//Adipocytokine signaling pathway;ko00061//Fatty acid biosynthesis	K15013;K15013;K15013;K15013;K15013;K15013	-	GO:0003674//molecular_function;GO:0003824//catalytic activity;GO:0003987//acetate-CoA ligase activity;GO:0004043//L-aminoadipate-semialdehyde dehydrogenase activity;GO:0004467//long-chain fatty acid-CoA ligase activity;GO:0008668//(2,3-dihydroxybenzoyl)adenylate synthase activity;GO:0008756//o-succinylbenzoate-CoA ligase activity;GO:0015645//fatty acid ligase activity;GO:0016405//CoA-ligase activ…	GO:0001676//long-chain fatty acid metabolic process;GO:0006082//organic acid metabolic process;GO:0006629//lipid metabolic process;GO:0006631//fatty acid metabolic process;GO:0006633//fatty acid biosynthetic process;GO:0006950//response to stress;GO:0008150//biological_process;GO:0008152//metabolic process;GO:0008610//lipid biosynthetic process;GO:0009058//biosynthetic process;GO:0009234//menaqui…	--
ncbi_105226148	611	833	659	715	736	2715	2374	3093	2934	3211	19.273	22.597	21.864	22.435	23.294	88.928	100.314	92.885	88.286	89.998	21.8926	92.0822	2.07248	2.64759e-142	6.97016e-140	LOC105226148	ceramide synthase, transcript variant X1	-	-	-	-	GO:0000139//Golgi membrane;GO:0005575//cellular_component;GO:0005622//intracellular;GO:0005623//cell;GO:0005737//cytoplasm;GO:0005783//endoplasmic reticulum;GO:0005789//endoplasmic reticulum membrane;GO:0005794//Golgi apparatus;GO:0012505//endomembrane system;GO:0016020//membrane;GO:0016021//integral component of membrane;GO:0031090//organelle membrane;GO:0031224//intrinsic component of membrane;…	GO:0003674//molecular_function;GO:0003824//catalytic activity;GO:0016410//N-acyltransferase activity;GO:0016740//transferase activity;GO:0016746//transferase activity, transferring acyl groups;GO:0016747//transferase activity, transferring acyl groups other than amino-acyl groups;GO:0050291//sphingosine N-acyltransferase activity	GO:0006629//lipid metabolic process;GO:0006643//membrane lipid metabolic process;GO:0006665//sphingolipid metabolic process;GO:0006672//ceramide metabolic process;GO:0006807//nitrogen compound metabolic process;GO:0008150//biological_process;GO:0008152//metabolic process;GO:0008610//lipid biosynthetic process;GO:0009058//biosynthetic process;GO:0009987//cellular process;GO:0030148//sphingolipid b…	--
ncbi_105228835	3257	3552	3088	4273	3295	585	478	635	659	640	138.882	130.256	138.499	181.248	140.973	25.903	27.304	25.779	26.806	24.249	145.972	26.0082	-2.48865	1.1662e-139	3.01334e-137	LOC105228835	SET domain-containing protein SmydA-8	-	-	-	-	GO:0005575//cellular_component;GO:0005622//intracellular;GO:0005623//cell;GO:0005634//nucleus;GO:0005737//cytoplasm;GO:0043226//organelle;GO:0043227//membrane-bounded organelle;GO:0043229//intracellular organelle;GO:0043231//intracellular membrane-bounded organelle;GO:0044424//intracellular part;GO:0044464//cell part	GO:0003674//molecular_function;GO:0005488//binding;GO:0005515//protein binding;GO:0019899//enzyme binding;GO:0042826//histone deacetylase binding	GO:0008150//biological_process;GO:0009892//negative regulation of metabolic process;GO:0010468//regulation of gene expression;GO:0010605//negative regulation of macromolecule metabolic process;GO:0010629//negative regulation of gene expression;GO:0019222//regulation of metabolic process;GO:0048519//negative regulation of biological process;GO:0050789//regulation of biological process;GO:0060255//…	--
ncbi_105229918	126	228	114	97	145	3489	2808	2813	3690	2942	3.372	5.248	3.209	2.583	3.894	96.967	100.678	71.678	94.213	69.966	3.6612	86.7004	4.56565	8.10372e-135	2.05584e-132	LOC105229918	organic cation transporter protein	-	-	-	-	GO:0005575//cellular_component;GO:0005623//cell;GO:0005886//plasma membrane;GO:0005887//integral component of plasma membrane;GO:0016020//membrane;GO:0016021//integral component of membrane;GO:0031224//intrinsic component of membrane;GO:0031226//intrinsic component of plasma membrane;GO:0044425//membrane part;GO:0044459//plasma membrane part;GO:0044464//cell part;GO:0071944//cell periphery	GO:0003674//molecular_function;GO:0005215//transporter activity;GO:0008028//monocarboxylic acid transmembrane transporter activity;GO:0008509//anion transmembrane transporter activity;GO:0008514//organic anion transmembrane transporter activity;GO:0015075//ion transmembrane transporter activity;GO:0015114//phosphate ion transmembrane transporter activity;GO:0015238//drug transmembrane transporter…	GO:0006810//transport;GO:0006811//ion transport;GO:0006817//phosphate ion transport;GO:0006820//anion transport;GO:0006855//drug transmembrane transport;GO:0008150//biological_process;GO:0008643//carbohydrate transport;GO:0015711//organic anion transport;GO:0015718//monocarboxylic acid transport;GO:0015893//drug transport;GO:0034220//ion transmembrane transport;GO:0042493//response to drug;GO:004…	--
ncbi_105224138	42274	59464	47575	61390	51113	8369	5959	7730	9919	7690	1790.42	2165.85	2119.33	2586.37	2172.02	368.056	338.086	311.685	400.749	289.394	2166.8	341.594	-2.66521	5.90186e-129	1.47051e-126	LOC105224138	glutamine synthetase 2 cytoplasmic	Metabolism;Metabolism;Cellular Processes;Organismal Systems;Organismal Systems;Metabolism;Metabolism;Metabolism;Metabolism	Global and overview maps;Global and overview maps;Cell growth and death;Nervous system;Nervous system;Carbohydrate metabolism;Amino acid metabolism;Amino acid metabolism;Energy metabolism	ko01100//Metabolic pathways;ko01230//Biosynthesis of amino acids;ko04217//Necroptosis;ko04724//Glutamatergic synapse;ko04727//GABAergic synapse;ko00630//Glyoxylate and dicarboxylate metabolism;ko00250//Alanine, aspartate and glutamate metabolism;ko00220//Arginine biosynthesis;ko00910//Nitrogen metabolism	K01915;K01915;K01915;K01915;K01915;K01915;K01915;K01915;K01915	GO:0005575//cellular_component;GO:0005622//intracellular;GO:0005623//cell;GO:0005737//cytoplasm;GO:0044424//intracellular part;GO:0044464//cell part	GO:0003674//molecular_function;GO:0003824//catalytic activity;GO:0004356//glutamate-ammonia ligase activity;GO:0016211//ammonia ligase activity;GO:0016874//ligase activity;GO:0016879//ligase activity, forming carbon-nitrogen bonds;GO:0016880//acid-ammonia (or amide) ligase activity	GO:0006082//organic acid metabolic process;GO:0006520//cellular amino acid metabolic process;GO:0006536//glutamate metabolic process;GO:0006538//glutamate catabolic process;GO:0006541//glutamine metabolic process;GO:0006542//glutamine biosynthetic process;GO:0006807//nitrogen compound metabolic process;GO:0007275//multicellular organism development;GO:0007399//nervous system development;GO:000741…	--
ncbi_105232772	605	899	589	627	697	39	22	22	52	59	7.646	9.784	7.828	7.877	8.819	0.567	0.378	0.269	0.621	0.781	8.3908	0.5232	-4.00337	1.16703e-127	2.85676e-125	LOC105232772	protein bric-a-brac 2, transcript variant X2	-	-	-	-	GO:0005575//cellular_component;GO:0005622//intracellular;GO:0005623//cell;GO:0005634//nucleus;GO:0005694//chromosome;GO:0005700//polytene chromosome;GO:0043226//organelle;GO:0043227//membrane-bounded organelle;GO:0043228//non-membrane-bounded organelle;GO:0043229//intracellular organelle;GO:0043231//intracellular membrane-bounded organelle;GO:0043232//intracellular non-membrane-bounded organelle;…	GO:0003674//molecular_function;GO:0003676//nucleic acid binding;GO:0003677//DNA binding;GO:0003680//AT DNA binding;GO:0003690//double-stranded DNA binding;GO:0003700//DNA-binding transcription factor activity;GO:0005488//binding;GO:0005515//protein binding;GO:0043565//sequence-specific DNA binding;GO:0097159//organic cyclic compound binding;GO:0140110//transcription regulator activity;GO:1901363/…	GO:0000003//reproduction;GO:0002009//morphogenesis of an epithelium;GO:0002165//instar larval or pupal development;GO:0003006//developmental process involved in reproduction;GO:0006139//nucleobase-containing compound metabolic process;GO:0006351//transcription, DNA-templated;GO:0006355//regulation of transcription, DNA-templated;GO:0006357//regulation of transcription by RNA polymerase II;GO:0006…	HTH
MSTRG.2818	1	5	6	5	6	2609	1543	1537	1639	1674	0.184	0.79	1.159	0.914	1.106	497.687	379.719	268.815	287.227	273.25	0.8306	341.34	8.68284	1.62421e-121	3.90734e-119	--	-	-	-	-	-	-	-	-	--
ncbi_105223036	97	106	101	102	104	499	376	607	612	633	5.979	5.677	6.663	6.365	6.395	32.05	31.143	35.747	35.938	34.894	6.2158	33.9544	2.44959	5.11745e-120	1.21023e-117	LOC105223036	uncharacterized LOC105223036, transcript variant X1	-	-	-	-	-	GO:0003674//molecular_function;GO:0003824//catalytic activity;GO:0004499//N,N-dimethylaniline monooxygenase activity;GO:0004620//phospholipase activity;GO:0004623//phospholipase A2 activity;GO:0016298//lipase activity;GO:0016787//hydrolase activity;GO:0016788//hydrolase activity, acting on ester bonds;GO:0050660//flavin adenine dinucleotide binding;GO:0050661//NADP binding;GO:0052689//carboxylic …	GO:0006629//lipid metabolic process;GO:0006644//phospholipid metabolic process;GO:0006793//phosphorus metabolic process;GO:0006796//phosphate-containing compound metabolic process;GO:0006810//transport;GO:0006811//ion transport;GO:0006820//anion transport;GO:0006869//lipid transport;GO:0008150//biological_process;GO:0008152//metabolic process;GO:0009987//cellular process;GO:0010876//lipid localiz…	--
ncbi_105231073	16878	6733	9953	4909	8087	8	10	15	8	10	2710.56	931.84	1689.06	784.612	1304.71	1.361	2.156	2.315	1.237	1.423	1484.16	1.6984	-9.77125	1.86155e-118	4.32902e-116	LOC105231073	sarcocystatin-A, transcript variant X2	-	-	-	-	-	GO:0003674//molecular_function;GO:0004869//cysteine-type endopeptidase inhibitor activity	GO:0015979//photosynthesis	--
ncbi_105229014	2844	3186	2887	3279	3281	504	523	698	700	890	69.535	66.99	74.244	79.749	80.488	12.796	17.13	16.247	16.327	19.335	74.2012	16.367	-2.18065	1.64033e-116	3.75205e-114	LOC105229014	motile sperm domain-containing protein 2, transcript variant X2	-	-	-	-	GO:0005575//cellular_component;GO:0005622//intracellular;GO:0005623//cell;GO:0005856//cytoskeleton;GO:0005886//plasma membrane;GO:0005887//integral component of plasma membrane;GO:0016020//membrane;GO:0016021//integral component of membrane;GO:0031224//intrinsic component of membrane;GO:0031226//intrinsic component of plasma membrane;GO:0043226//organelle;GO:0043228//non-membrane-bounded organell…	-	GO:0002682//regulation of immune system process;GO:0002684//positive regulation of immune system process;GO:0002685//regulation of leukocyte migration;GO:0002687//positive regulation of leukocyte migration;GO:0002688//regulation of leukocyte chemotaxis;GO:0002690//positive regulation of leukocyte chemotaxis;GO:0006935//chemotaxis;GO:0008150//biological_process;GO:0009605//response to external sti…	--
ncbi_105223531	4	1	4	3	1	2611	1821	2179	2274	2112	0.559	0.12	0.588	0.417	0.14	378.913	340.924	289.926	303.171	262.271	0.3648	315.041	9.75422	2.60288e-115	5.85773e-113	LOC105223531	uncharacterized LOC105223531	-	-	-	-	-	-	-	--
ncbi_105222070	14	13	3	9	3	3370	2236	6548	6005	5205	1.153	0.921	0.26	0.737	0.248	288.197	246.686	513.41	471.777	380.893	0.6638	380.193	9.16177	2.73562e-115	6.05874e-113	LOC105222070	seminal metalloprotease 1	-	-	-	-	-	GO:0004222//metalloendopeptidase activity	GO:0006508//proteolysis	--
ncbi_105223844	159	114	127	162	121	1373	1534	2147	1803	1878	4.489	2.768	3.771	4.549	3.427	40.248	58.012	57.704	48.556	47.108	3.8008	50.3256	3.72692	1.85355e-114	4.04103e-112	LOC105223844	sterol O-acyltransferase 1	Organismal Systems;Metabolism	Digestive system;Lipid metabolism	ko04979//Cholesterol metabolism;ko00100//Steroid biosynthesis	K00637;K00637	GO:0005575//cellular_component;GO:0005622//intracellular;GO:0005623//cell;GO:0005737//cytoplasm;GO:0005783//endoplasmic reticulum;GO:0005789//endoplasmic reticulum membrane;GO:0012505//endomembrane system;GO:0016020//membrane;GO:0016021//integral component of membrane;GO:0031224//intrinsic component of membrane;GO:0031984//organelle subcompartment;GO:0042175//nuclear outer membrane-endoplasmic re…	GO:0003674//molecular_function;GO:0003824//catalytic activity;GO:0004772//sterol O-acyltransferase activity;GO:0005524//ATP binding;GO:0008374//O-acyltransferase activity;GO:0016740//transferase activity;GO:0016746//transferase activity, transferring acyl groups;GO:0016747//transferase activity, transferring acyl groups other than amino-acyl groups;GO:0034736//cholesterol O-acyltransferase activi…	GO:0006066//alcohol metabolic process;GO:0006629//lipid metabolic process;GO:0007059//chromosome segregation;GO:0008150//biological_process;GO:0008152//metabolic process;GO:0008202//steroid metabolic process;GO:0008203//cholesterol metabolic process;GO:0009987//cellular process;GO:0016125//sterol metabolic process;GO:0030258//lipid modification;GO:0030261//chromosome condensation;GO:0034433//ster…	--
MSTRG.11019	4	6	1	5	0	1809	1526	1363	1664	1704	0.69	0.89	0.181	0.858	0	324.023	352.619	223.836	273.814	261.174	0.5238	287.093	9.09829	8.44341e-114	1.81248e-111	--	-	-	-	-	-	-	-	-	--
ncbi_105227993	2	4	6	1	4	2310	1335	1613	2377	1498	0.205	0.353	0.647	0.102	0.411	245.837	183.286	157.386	232.396	136.417	0.3436	191.064	9.11911	2.44393e-113	5.16669e-111	LOC105227993	arylalkylamine N-acetyltransferase 1	-	-	-	-	-	GO:0008080//N-acetyltransferase activity;GO:0008999//ribosomal-protein-alanine N-acetyltransferase activity	GO:0006464//cellular protein modification process;GO:0042254//ribosome biogenesis	--
ncbi_105232836	631	522	645	678	652	47	37	55	70	70	33.91	24.123	36.439	36.261	35.18	2.608	2.667	2.816	3.59	3.36	33.1826	3.0082	-3.46345	3.2307e-113	6.72806e-111	LOC105232836	procathepsin L, transcript variant X1	Cellular Processes;Cellular Processes;Human Diseases;Human Diseases;Cellular Processes;Cellular Processes;Human Diseases;Organismal Systems	Transport and catabolism;Transport and catabolism;Cancer: overview;Cardiovascular disease;Transport and catabolism;Cell growth and death;Immune disease;Immune system	ko04142//Lysosome;ko04140//Autophagy - animal;ko05205//Proteoglycans in cancer;ko05418//Fluid shear stress and atherosclerosis;ko04145//Phagosome;ko04210//Apoptosis;ko05323//Rheumatoid arthritis;ko04612//Antigen processing and presentation	K01365;K01365;K01365;K01365;K01365;K01365;K01365;K01365	GO:0000323//lytic vacuole;GO:0005575//cellular_component;GO:0005576//extracellular region;GO:0005615//extracellular space;GO:0005622//intracellular;GO:0005623//cell;GO:0005737//cytoplasm;GO:0005764//lysosome;GO:0005773//vacuole;GO:0043226//organelle;GO:0043227//membrane-bounded organelle;GO:0043229//intracellular organelle;GO:0043231//intracellular membrane-bounded organelle;GO:0044421//extracell…	GO:0003674//molecular_function;GO:0003824//catalytic activity;GO:0004175//endopeptidase activity;GO:0004197//cysteine-type endopeptidase activity;GO:0008233//peptidase activity;GO:0008234//cysteine-type peptidase activity;GO:0016787//hydrolase activity;GO:0070011//peptidase activity, acting on L-amino acid peptides;GO:0140096//catalytic activity, acting on a protein	GO:0006508//proteolysis;GO:0006807//nitrogen compound metabolic process;GO:0008150//biological_process;GO:0008152//metabolic process;GO:0009056//catabolic process;GO:0009057//macromolecule catabolic process;GO:0009987//cellular process;GO:0019538//protein metabolic process;GO:0030163//protein catabolic process;GO:0043170//macromolecule metabolic process;GO:0044237//cellular metabolic process;GO:0…	--
ncbi_105227727	134	191	163	240	109	3844	2618	4020	3353	6298	5.813	7.126	7.437	10.357	4.744	173.154	152.136	166.024	138.755	242.759	7.0954	174.566	4.62074	4.40786e-113	9.04453e-111	LOC105227727	lysyl oxidase homolog 2B	-	-	-	-	GO:0005575//cellular_component;GO:0016020//membrane	GO:0003674//molecular_function;GO:0003824//catalytic activity;GO:0004720//protein-lysine 6-oxidase activity;GO:0005044//scavenger receptor activity;GO:0005488//binding;GO:0005507//copper ion binding;GO:0016491//oxidoreductase activity;GO:0016638//oxidoreductase activity, acting on the CH-NH2 group of donors;GO:0016641//oxidoreductase activity, acting on the CH-NH2 group of donors, oxygen as accep…	GO:0006464//cellular protein modification process;GO:0006807//nitrogen compound metabolic process;GO:0006810//transport;GO:0006897//endocytosis;GO:0006898//receptor-mediated endocytosis;GO:0007155//cell adhesion;GO:0008150//biological_process;GO:0008152//metabolic process;GO:0009987//cellular process;GO:0016192//vesicle-mediated transport;GO:0019538//protein metabolic process;GO:0022610//biologic…	--
ncbi_105224813	2075	2656	1876	2232	2117	463	418	432	635	535	49.446	54.41	47.393	53.034	50.895	11.503	13.285	9.913	14.334	11.319	51.0356	12.0708	-2.07998	1.41219e-109	2.8557e-107	LOC105224813	uncharacterized LOC105224813, transcript variant X1	-	-	-	-	GO:0005575//cellular_component;GO:0005576//extracellular region;GO:0005615//extracellular space;GO:0044421//extracellular region part	GO:0003674//molecular_function;GO:0003824//catalytic activity;GO:0008484//sulfuric ester hydrolase activity	GO:0000003//reproduction;GO:0008150//biological_process;GO:0008152//metabolic process;GO:0032501//multicellular organismal process;GO:0032504//multicellular organism reproduction	--
ncbi_105227668	1543	1861	1534	2119	1770	160	91	116	87	182	52.611	54.569	55.014	71.871	60.553	5.665	4.156	3.765	2.83	5.514	58.9236	4.386	-3.74787	2.09127e-109	4.16849e-107	LOC105227668	probable cytochrome P450 4aa1	-	-	-	-	-	GO:0003674//molecular_function;GO:0003824//catalytic activity;GO:0004497//monooxygenase activity;GO:0005488//binding;GO:0005506//iron ion binding;GO:0016491//oxidoreductase activity;GO:0016705//oxidoreductase activity, acting on paired donors, with incorporation or reduction of molecular oxygen;GO:0020037//heme binding;GO:0043167//ion binding;GO:0043169//cation binding;GO:0046872//metal ion bindi…	GO:0008150//biological_process;GO:0008152//metabolic process;GO:0055114//oxidation-reduction process	--
ncbi_105223602	4182	4725	3692	4580	3870	1041	731	820	1160	1237	55.403	52.186	51.789	59.82	51.558	14.874	13.624	11.415	15.589	14.841	54.1512	14.0686	-1.94451	3.03723e-109	5.96881e-107	LOC105223602	FH1/FH2 domain-containing protein 3, transcript variant X1	-	-	-	-	GO:0005575//cellular_component;GO:0005622//intracellular;GO:0005623//cell;GO:0005634//nucleus;GO:0005737//cytoplasm;GO:0043226//organelle;GO:0043227//membrane-bounded organelle;GO:0043229//intracellular organelle;GO:0043231//intracellular membrane-bounded organelle;GO:0044424//intracellular part;GO:0044444//cytoplasmic part;GO:0044464//cell part;GO:0048471//perinuclear region of cytoplasm	GO:0003674//molecular_function;GO:0003779//actin binding;GO:0005488//binding;GO:0005515//protein binding;GO:0008092//cytoskeletal protein binding	GO:0002009//morphogenesis of an epithelium;GO:0002011//morphogenesis of an epithelial sheet;GO:0002165//instar larval or pupal development;GO:0003008//system process;GO:0003012//muscle system process;GO:0006928//movement of cell or subcellular component;GO:0006950//response to stress;GO:0007275//multicellular organism development;GO:0007431//salivary gland development;GO:0007435//salivary gland m…	--
ncbi_105234033	7592	7458	6664	6964	6437	1425	1128	1776	1929	1442	1452.55	1227.13	1341.06	1325.4	1235.69	283.107	289.107	323.5	352.072	245.145	1316.37	298.586	-2.14034	1.41177e-108	2.73589e-106	LOC105234033	male accessory gland serine protease inhibitor	-	-	-	-	-	GO:0003674//molecular_function;GO:0004857//enzyme inhibitor activity;GO:0004866//endopeptidase inhibitor activity;GO:0004867//serine-type endopeptidase inhibitor activity;GO:0030234//enzyme regulator activity;GO:0030414//peptidase inhibitor activity;GO:0061134//peptidase regulator activity;GO:0061135//endopeptidase regulator activity;GO:0098772//molecular function regulator	GO:0008150//biological_process;GO:0009892//negative regulation of metabolic process;GO:0010466//negative regulation of peptidase activity;GO:0010605//negative regulation of macromolecule metabolic process;GO:0010951//negative regulation of endopeptidase activity;GO:0019222//regulation of metabolic process;GO:0030162//regulation of proteolysis;GO:0031323//regulation of cellular metabolic process;G…	--
ncbi_105230858	1482	1896	1728	1677	1693	54	68	130	121	62	65.129	71.819	79.349	73.247	74.341	2.429	4.006	5.382	4.996	2.384	72.777	3.8394	-4.24453	3.62055e-108	6.9202e-106	LOC105230858	putative fatty acyl-CoA reductase CG5065, transcript variant X1	Organismal Systems;Cellular Processes	Aging;Transport and catabolism	ko04212//Longevity regulating pathway - worm;ko04146//Peroxisome	K13356;K13356	GO:0005575//cellular_component;GO:0005622//intracellular;GO:0005623//cell;GO:0005737//cytoplasm;GO:0005777//peroxisome;GO:0042579//microbody;GO:0043226//organelle;GO:0043227//membrane-bounded organelle;GO:0043229//intracellular organelle;GO:0043231//intracellular membrane-bounded organelle;GO:0044424//intracellular part;GO:0044444//cytoplasmic part;GO:0044464//cell part	GO:0003674//molecular_function;GO:0003824//catalytic activity;GO:0003854//3-beta-hydroxy-delta5-steroid dehydrogenase activity;GO:0003978//UDP-glucose 4-epimerase activity;GO:0004043//L-aminoadipate-semialdehyde dehydrogenase activity;GO:0008460//dTDP-glucose 4,6-dehydratase activity;GO:0008712//ADP-glyceromanno-heptose 6-epimerase activity;GO:0008831//dTDP-4-dehydrorhamnose reductase activity;GO…	GO:0005975//carbohydrate metabolic process;GO:0006012//galactose metabolic process;GO:0006139//nucleobase-containing compound metabolic process;GO:0006163//purine nucleotide metabolic process;GO:0006637//acyl-CoA metabolic process;GO:0006694//steroid biosynthetic process;GO:0006725//cellular aromatic compound metabolic process;GO:0006732//coenzyme metabolic process;GO:0006753//nucleoside phosphat…	--
ncbi_125775322	590	751	505	398	577	4375	4635	4376	6101	5934	12.41	13.58	11.173	8.323	12.178	95.515	130.529	87.594	122.358	110.854	11.5328	109.37	3.2454	5.49218e-108	1.03557e-105	LOC125775322	sodium-coupled monocarboxylate transporter 2-like	-	-	-	-	GO:0005887//integral component of plasma membrane;GO:0016020//membrane	GO:0005298//proline:sodium symporter activity;GO:0015370//solute:sodium symporter activity;GO:0015498//pantothenate:sodium symporter activity;GO:0022857//transmembrane transporter activity	GO:0006810//transport;GO:0015824//proline transport;GO:0015887//pantothenate transmembrane transport;GO:0015937//coenzyme A biosynthetic process;GO:0055085//transmembrane transport	--
ncbi_105228969	16728	19500	14420	18235	16448	4759	3130	3609	4614	4973	172.512	172.944	156.415	187.065	170.192	50.963	43.241	35.434	45.392	45.57	171.826	44.12	-1.96144	9.57152e-106	1.78069e-103	LOC105228969	acetyl-CoA carboxylase	Metabolism;Organismal Systems;Metabolism;Environmental Information Processing;Organismal Systems;Human Diseases;Metabolism;Metabolism;Metabolism	Global and overview maps;Endocrine system;Global and overview maps;Signal transduction;Endocrine system;Endocrine and metabolic disease;Carbohydrate metabolism;Carbohydrate metabolism;Lipid metabolism	ko01100//Metabolic pathways;ko04910//Insulin signaling pathway;ko01212//Fatty acid metabolism;ko04152//AMPK signaling pathway;ko04922//Glucagon signaling pathway;ko04936//Alcoholic liver disease;ko00620//Pyruvate metabolism;ko00640//Propanoate metabolism;ko00061//Fatty acid biosynthesis	K11262;K11262;K11262;K11262;K11262;K11262;K11262;K11262;K11262	GO:0005575//cellular_component;GO:0005622//intracellular;GO:0005623//cell;GO:0005737//cytoplasm;GO:0005783//endoplasmic reticulum;GO:0005789//endoplasmic reticulum membrane;GO:0005951//carbamoyl-phosphate synthase complex;GO:0009317//acetyl-CoA carboxylase complex;GO:0009320//phosphoribosylaminoimidazole carboxylase complex;GO:0012505//endomembrane system;GO:0016020//membrane;GO:0031226//intrinsi…	GO:0000166//nucleotide binding;GO:0003674//molecular_function;GO:0003824//catalytic activity;GO:0003989//acetyl-CoA carboxylase activity;GO:0004075//biotin carboxylase activity;GO:0004088//carbamoyl-phosphate synthase (glutamine-hydrolyzing) activity;GO:0004638//phosphoribosylaminoimidazole carboxylase activity;GO:0004736//pyruvate carboxylase activity;GO:0004742//dihydrolipoyllysine-residue acet…	GO:0000902//cell morphogenesis;GO:0005975//carbohydrate metabolic process;GO:0005976//polysaccharide metabolic process;GO:0005977//glycogen metabolic process;GO:0006073//cellular glucan metabolic process;GO:0006082//organic acid metabolic process;GO:0006086//acetyl-CoA biosynthetic process from pyruvate;GO:0006091//generation of precursor metabolites and energy;GO:0006094//gluconeogenesis;GO:0006…	--
ncbi_105227616	44	48	38	40	46	482	504	776	549	629	1.405	1.318	1.276	1.271	1.474	15.983	21.561	23.593	16.725	17.848	1.3488	19.142	3.82699	3.39291e-104	6.22911e-102	LOC105227616	protein hedgehog	Environmental Information Processing	Signal transduction	ko04341//Hedgehog signaling pathway - fly	K06224	GO:0005575//cellular_component;GO:0005576//extracellular region;GO:0005615//extracellular space;GO:0005622//intracellular;GO:0005623//cell;GO:0005634//nucleus;GO:0005737//cytoplasm;GO:0005768//endosome;GO:0005886//plasma membrane;GO:0012505//endomembrane system;GO:0016020//membrane;GO:0016021//integral component of membrane;GO:0030139//endocytic vesicle;GO:0031410//cytoplasmic vesicle;GO:0031982/…	GO:0001664//G protein-coupled receptor binding;GO:0003674//molecular_function;GO:0003824//catalytic activity;GO:0005102//signaling receptor binding;GO:0005113//patched binding;GO:0005119//smoothened binding;GO:0005488//binding;GO:0005515//protein binding;GO:0008233//peptidase activity;GO:0016015//morphogen activity;GO:0016787//hydrolase activity;GO:0016887//ATPase activity;GO:0030545//receptor re…	GO:0000003//reproduction;GO:0000578//embryonic axis specification;GO:0000902//cell morphogenesis;GO:0000904//cell morphogenesis involved in differentiation;GO:0001654//eye development;GO:0001667//ameboidal-type cell migration;GO:0001708//cell fate specification;GO:0001745//compound eye morphogenesis;GO:0001746//Bolwig's organ morphogenesis;GO:0001751//compound eye photoreceptor cell differentiati…	--
ncbi_125777004	7627	6466	4796	1870	7060	7	7	15	11	13	368.005	268.311	243.415	89.749	341.812	0.371	0.452	0.689	0.516	0.557	262.258	0.517	-8.98661	1.04152e-103	1.88731e-101	LOC125777004	juvenile hormone esterase-like	Metabolism	Metabolism of terpenoids and polyketides	ko00981//Insect hormone biosynthesis	K01063	-	GO:0008236//serine-type peptidase activity;GO:0016787//hydrolase activity	GO:0006508//proteolysis	--
ncbi_109579825	12687	11890	8313	2683	9598	8	13	20	12	14	1369.13	1103.47	943.586	288.017	1039.24	0.896	1.879	2.055	1.235	1.342	948.688	1.4814	-9.32283	1.4768e-102	2.64177e-100	LOC109579825	trypsin alpha-3	Organismal Systems;Organismal Systems;Environmental Information Processing;Human Diseases	Digestive system;Digestive system;Signaling molecules and interaction;Infectious disease: viral	ko04972//Pancreatic secretion;ko04974//Protein digestion and absorption;ko04080//Neuroactive ligand-receptor interaction;ko05164//Influenza A	K01312;K01312;K01312;K01312	-	GO:0004252//serine-type endopeptidase activity	GO:0006508//proteolysis	--
ncbi_105223261	3796	4939	4345	5105	4762	1049	946	1280	1452	1548	163.257	182.404	196.788	218.911	205.982	47.085	54.482	52.618	59.567	58.988	193.468	54.548	-1.8265	3.90679e-102	6.90018e-100	LOC105223261	1-acyl-sn-glycerol-3-phosphate acyltransferase gamma, transcript variant X1	Metabolism;Metabolism;Environmental Information Processing;Metabolism	Global and overview maps;Lipid metabolism;Signal transduction;Lipid metabolism	ko01100//Metabolic pathways;ko00561//Glycerolipid metabolism;ko04072//Phospholipase D signaling pathway;ko00564//Glycerophospholipid metabolism	K13523;K13523;K13523;K13523	-	GO:0016746//transferase activity, transferring acyl groups	-	--
ncbi_125776233	2	5	4	0	2	1704	1127	1671	1995	1353	0.196	0.421	0.412	0	0.196	173.247	147.818	155.764	186.336	117.712	0.245	156.175	9.31617	7.55252e-102	1.31725e-99	LOC125776233	nuclear transcription factor Y subunit gamma-like	-	-	-	-	-	GO:0005515//protein binding	GO:0009405//pathogenesis	--
ncbi_105229684	48	90	114	49	23	20441	15758	16805	21534	19564	6.572	10.597	16.417	6.674	3.16	2906.18	2890.25	2190.56	2812.61	2380.13	8.684	2635.95	8.24575	2.39967e-101	4.13365e-99	LOC105229684	eukaryotic translation initiation factor 4 gamma	-	-	-	-	-	-	-	--
ncbi_105230542	641	898	599	1060	764	54	44	74	54	53	25.47	30.644	24.998	41.933	30.395	2.233	2.337	2.792	2.043	1.867	30.688	2.2544	-3.76686	8.51782e-100	1.44938e-97	LOC105230542	hypothetical protein, transcript variant X1	-	-	-	-	-	-	-	--
ncbi_105232904	668	704	638	501	644	111	80	133	103	139	26.964	24.945	27.651	20.047	26.122	4.629	4.284	5.126	3.924	4.904	25.1458	4.5734	-2.45898	3.6333e-98	6.10788e-96	LOC105232904	female-specific protein transformer, transcript variant X1	-	-	-	-	-	-	GO:0006397//mRNA processing;GO:0046660//female sex differentiation	--
ncbi_105228363	8934	10914	8487	9454	9015	3317	3210	4083	4121	4233	372.793	391.652	372.49	392.419	377.432	143.723	179.432	162.202	164.04	156.947	381.357	161.269	-1.24168	1.03016e-96	1.71118e-94	LOC105228363	aldehyde dehydrogenase, mitochondrial	Metabolism;Metabolism;Human Diseases;Metabolism;Metabolism;Metabolism;Metabolism;Metabolism;Metabolism;Metabolism;Metabolism;Metabolism;Metabolism;Metabolism;Metabolism	Global and overview maps;Lipid metabolism;Endocrine and metabolic disease;Metabolism of terpenoids and polyketides;Carbohydrate metabolism;Amino acid metabolism;Carbohydrate metabolism;Carbohydrate metabolism;Amino acid metabolism;Lipid metabolism;Amino acid metabolism;Metabolism of other amino acids;Amino acid metabolism;Metabolism of cofactors and vitamins;Amino acid metabolism	ko01100//Metabolic pathways;ko00561//Glycerolipid metabolism;ko04936//Alcoholic liver disease;ko00981//Insect hormone biosynthesis;ko00010//Glycolysis / Gluconeogenesis;ko00310//Lysine degradation;ko00053//Ascorbate and aldarate metabolism;ko00620//Pyruvate metabolism;ko00330//Arginine and proline metabolism;ko00071//Fatty acid degradation;ko00280//Valine, leucine and isoleucine degradation;ko004…	K00128;K00128;K00128;K00128;K00128;K00128;K00128;K00128;K00128;K00128;K00128;K00128;K00128;K00128;K00128	GO:0005575//cellular_component;GO:0005622//intracellular;GO:0005623//cell;GO:0005737//cytoplasm;GO:0005739//mitochondrion;GO:0005759//mitochondrial matrix;GO:0031974//membrane-enclosed lumen;GO:0043226//organelle;GO:0043227//membrane-bounded organelle;GO:0043229//intracellular organelle;GO:0043231//intracellular membrane-bounded organelle;GO:0043233//organelle lumen;GO:0044422//organelle part;GO:…	GO:0003674//molecular_function;GO:0003824//catalytic activity;GO:0003842//1-pyrroline-5-carboxylate dehydrogenase activity;GO:0004029//aldehyde dehydrogenase (NAD) activity;GO:0004491//methylmalonate-semialdehyde dehydrogenase (acylating) activity;GO:0004777//succinate-semialdehyde dehydrogenase (NAD+) activity;GO:0008774//acetaldehyde dehydrogenase (acetylating) activity;GO:0008802//betaine-alde…	GO:0006081//cellular aldehyde metabolic process;GO:0006082//organic acid metabolic process;GO:0006090//pyruvate metabolic process;GO:0006117//acetaldehyde metabolic process;GO:0006527//arginine catabolic process;GO:0006562//proline catabolic process;GO:0006574//valine catabolic process;GO:0006578//amino-acid betaine biosynthetic process;GO:0008150//biological_process;GO:0008152//metabolic process…	--
ncbi_105233475	22	28	44	22	32	419	337	569	462	491	1.26	1.317	2.452	1.221	1.701	23.116	25.237	29.718	24.047	24.056	1.5902	25.2348	3.98813	8.16579e-95	1.34044e-92	LOC105233475	homeotic protein caudal, transcript variant X1	-	-	-	-	GO:0005575//cellular_component;GO:0005622//intracellular;GO:0005623//cell;GO:0005634//nucleus;GO:0005737//cytoplasm;GO:0043226//organelle;GO:0043227//membrane-bounded organelle;GO:0043229//intracellular organelle;GO:0043231//intracellular membrane-bounded organelle;GO:0044424//intracellular part;GO:0044464//cell part	GO:0000976//transcription regulatory region sequence-specific DNA binding;GO:0000977//RNA polymerase II regulatory region sequence-specific DNA binding;GO:0001012//RNA polymerase II regulatory region DNA binding;GO:0001067//regulatory region nucleic acid binding;GO:0003674//molecular_function;GO:0003676//nucleic acid binding;GO:0003677//DNA binding;GO:0003690//double-stranded DNA binding;GO:00037…	GO:0001655//urogenital system development;GO:0001703//gastrulation with mouth forming first;GO:0002009//morphogenesis of an epithelium;GO:0002225//positive regulation of antimicrobial peptide production;GO:0002682//regulation of immune system process;GO:0002684//positive regulation of immune system process;GO:0002697//regulation of immune effector process;GO:0002699//positive regulation of immune…	Homeobox
ncbi_105230373	2267	2663	2017	2820	2429	373	394	592	546	521	173.588	175.105	162.63	215.535	186.948	29.629	40.35	43.462	40.011	35.455	182.761	37.7814	-2.27421	2.44149e-94	3.96117e-92	LOC105230373	alpha-tocopherol transfer protein, transcript variant X2	-	-	-	-	-	-	-	--
ncbi_105224788	3218	2483	2287	1337	3404	95	91	134	104	149	146.334	97.103	109.387	60.479	155.31	4.494	5.578	5.801	4.658	6.039	113.723	5.314	-4.41958	4.92227e-94	7.8943e-92	LOC105224788	probable chitinase 2, transcript variant X4	Metabolism;Metabolism	Global and overview maps;Carbohydrate metabolism	ko01100//Metabolic pathways;ko00520//Amino sugar and nucleotide sugar metabolism	K01183;K01183	GO:0005575//cellular_component;GO:0005576//extracellular region;GO:0005615//extracellular space;GO:0005622//intracellular;GO:0005623//cell;GO:0005737//cytoplasm;GO:0044421//extracellular region part;GO:0044424//intracellular part;GO:0044464//cell part	GO:0003674//molecular_function;GO:0003824//catalytic activity;GO:0004553//hydrolase activity, hydrolyzing O-glycosyl compounds;GO:0004568//chitinase activity;GO:0005488//binding;GO:0008061//chitin binding;GO:0008144//drug binding;GO:0016787//hydrolase activity;GO:0016798//hydrolase activity, acting on glycosyl bonds;GO:0097367//carbohydrate derivative binding	GO:0002164//larval development;GO:0002165//instar larval or pupal development;GO:0002168//instar larval development;GO:0005975//carbohydrate metabolic process;GO:0006022//aminoglycan metabolic process;GO:0006026//aminoglycan catabolic process;GO:0006030//chitin metabolic process;GO:0006032//chitin catabolic process;GO:0006040//amino sugar metabolic process;GO:0006807//nitrogen compound metabolic …	--
ncbi_105224006	1547	2089	1548	2132	1693	276	266	259	283	411	47.98	55.707	50.48	65.777	52.681	8.876	11.046	7.642	8.371	11.322	54.525	9.4514	-2.52832	6.74843e-94	1.07001e-91	LOC105224006	heat shock 70 kDa protein cognate 1, transcript variant X1	Human Diseases;Cellular Processes;Genetic Information Processing;Genetic Information Processing;Environmental Information Processing;Human Diseases;Organismal Systems;Organismal Systems;Human Diseases;Human Diseases;Human Diseases;Organismal Systems	Neurodegenerative disease;Transport and catabolism;Transcription;Folding, sorting and degradation;Signal transduction;Cardiovascular disease;Endocrine system;Aging;Infectious disease: viral;Infectious disease: parasitic;Infectious disease: bacterial;Immune system	ko05020//Prion disease;ko04144//Endocytosis;ko03040//Spliceosome;ko04141//Protein processing in endoplasmic reticulum;ko04010//MAPK signaling pathway;ko05417//Lipid and atherosclerosis;ko04915//Estrogen signaling pathway;ko04213//Longevity regulating pathway - multiple species;ko05162//Measles;ko05145//Toxoplasmosis;ko05134//Legionellosis;ko04612//Antigen processing and presentation	K03283;K03283;K03283;K03283;K03283;K03283;K03283;K03283;K03283;K03283;K03283;K03283	GO:0005575//cellular_component;GO:0005622//intracellular;GO:0005623//cell;GO:0005737//cytoplasm;GO:0005739//mitochondrion;GO:0019012//virion;GO:0043226//organelle;GO:0043227//membrane-bounded organelle;GO:0043229//intracellular organelle;GO:0043231//intracellular membrane-bounded organelle;GO:0044424//intracellular part;GO:0044444//cytoplasmic part;GO:0044464//cell part	GO:0004856//xylulokinase activity;GO:0005515//protein binding;GO:0005524//ATP binding;GO:0016773//phosphotransferase activity, alcohol group as acceptor;GO:0016887//ATPase activity;GO:0051082//unfolded protein binding	GO:0005975//carbohydrate metabolic process;GO:0005997//xylulose metabolic process;GO:0006457//protein folding;GO:0006950//response to stress;GO:0008150//biological_process;GO:0008360//regulation of cell shape;GO:0009987//cellular process;GO:0016032//viral process;GO:0019068//virion assembly;GO:0042732//D-xylose metabolic process;GO:0043093//FtsZ-dependent cytokinesis	--
ncbi_105225064	9	14	10	5	17	388	361	323	509	480	0.188	0.259	0.214	0.099	0.353	8.44	10.128	6.437	10.169	8.939	0.2226	8.8226	5.30868	1.71389e-92	2.68696e-90	LOC105225064	transcription factor SOX-3	-	-	-	-	GO:0005575//cellular_component;GO:0005622//intracellular;GO:0005623//cell;GO:0005634//nucleus;GO:0005654//nucleoplasm;GO:0005667//transcription factor complex;GO:0005737//cytoplasm;GO:0005829//cytosol;GO:0031974//membrane-enclosed lumen;GO:0031981//nuclear lumen;GO:0032991//protein-containing complex;GO:0043226//organelle;GO:0043227//membrane-bounded organelle;GO:0043229//intracellular organelle;…	GO:0000976//transcription regulatory region sequence-specific DNA binding;GO:0000977//RNA polymerase II regulatory region sequence-specific DNA binding;GO:0000981//DNA-binding transcription factor activity, RNA polymerase II-specific;GO:0000982//transcription factor activity, RNA polymerase II proximal promoter sequence-specific DNA binding;GO:0001012//RNA polymerase II regulatory region DNA bind…	GO:0000003//reproduction;GO:0000122//negative regulation of transcription by RNA polymerase II;GO:0000902//cell morphogenesis;GO:0000904//cell morphogenesis involved in differentiation;GO:0001101//response to acid chemical;GO:0001503//ossification;GO:0001649//osteoblast differentiation;GO:0001654//eye development;GO:0001704//formation of primary germ layer;GO:0001706//endoderm formation;GO:000170…	HMG
ncbi_105233745	1459	1600	1454	943	1242	7722	6944	8771	8493	11955	17.774	16.763	18.631	11.428	15.181	97.683	113.322	101.727	98.7	129.409	15.9554	108.168	2.76116	2.20739e-92	3.42219e-90	LOC105233745	uncharacterized LOC105233745	Organismal Systems	Endocrine system	ko04614//Renin-angiotensin system	K11141	-	GO:0004177//aminopeptidase activity;GO:0004222//metalloendopeptidase activity;GO:0008237//metallopeptidase activity;GO:0008270//zinc ion binding	GO:0006508//proteolysis	--
ncbi_105223381	1010	1010	938	1103	941	153	121	125	172	247	24.328	20.922	23.764	26.428	22.741	3.827	3.904	2.866	3.952	5.286	23.6366	3.967	-2.5749	6.08663e-92	9.33262e-90	LOC105223381	lipase 3	-	-	-	-	-	GO:0003674//molecular_function;GO:0003824//catalytic activity;GO:0016787//hydrolase activity;GO:0016788//hydrolase activity, acting on ester bonds	GO:0006629//lipid metabolic process;GO:0008150//biological_process;GO:0008152//metabolic process;GO:0044238//primary metabolic process;GO:0071704//organic substance metabolic process	--
ncbi_105230608	1	2	6	3	1	1453	1129	966	1466	1235	0.061	0.105	0.385	0.182	0.061	92.107	92.357	56.158	85.405	67.013	0.1588	78.608	8.95132	2.5705e-91	3.8985e-89	LOC105230608	carboxypeptidase B	Organismal Systems;Organismal Systems	Digestive system;Digestive system	ko04972//Pancreatic secretion;ko04974//Protein digestion and absorption	K01298;K01298	GO:0005575//cellular_component;GO:0005576//extracellular region;GO:0005615//extracellular space;GO:0044421//extracellular region part	GO:0003674//molecular_function;GO:0003824//catalytic activity;GO:0004180//carboxypeptidase activity;GO:0004181//metallocarboxypeptidase activity;GO:0005488//binding;GO:0008233//peptidase activity;GO:0008235//metalloexopeptidase activity;GO:0008237//metallopeptidase activity;GO:0008238//exopeptidase activity;GO:0008270//zinc ion binding;GO:0016787//hydrolase activity;GO:0043167//ion binding;GO:004…	GO:0006508//proteolysis;GO:0006807//nitrogen compound metabolic process;GO:0008150//biological_process;GO:0008152//metabolic process;GO:0019538//protein metabolic process;GO:0043170//macromolecule metabolic process;GO:0044238//primary metabolic process;GO:0071704//organic substance metabolic process;GO:1901564//organonitrogen compound metabolic process	--
MSTRG.14386	12	15	15	12	25	9190	4931	4150	5294	19098	1.816	1.952	2.388	1.807	3.796	1444.23	999.704	597.953	764.309	2568.22	2.3518	1274.88	9.08238	3.3088e-91	4.96426e-89	--	unnamed protein product [Ceratitis capitata]	-	-	-	-	-	-	-	--
ncbi_105223878	462	645	469	509	515	1866	1815	2787	3136	3259	11.536	13.281	11.955	11.898	12.193	51.392	64.854	71.804	80.277	78.348	12.1726	69.335	2.50995	7.78535e-91	1.15563e-88	LOC105223878	uncharacterized LOC105223878, transcript variant X1	-	-	-	-	GO:0000139//Golgi membrane;GO:0005575//cellular_component;GO:0005622//intracellular;GO:0005623//cell;GO:0005737//cytoplasm;GO:0005794//Golgi apparatus;GO:0012505//endomembrane system;GO:0016020//membrane;GO:0016021//integral component of membrane;GO:0031090//organelle membrane;GO:0031224//intrinsic component of membrane;GO:0031984//organelle subcompartment;GO:0043226//organelle;GO:0043227//membra…	GO:0003674//molecular_function;GO:0003824//catalytic activity;GO:0008378//galactosyltransferase activity;GO:0016740//transferase activity;GO:0016757//transferase activity, transferring glycosyl groups;GO:0016758//transferase activity, transferring hexosyl groups	GO:0006464//cellular protein modification process;GO:0006486//protein glycosylation;GO:0006807//nitrogen compound metabolic process;GO:0008150//biological_process;GO:0008152//metabolic process;GO:0009058//biosynthetic process;GO:0009059//macromolecule biosynthetic process;GO:0009100//glycoprotein metabolic process;GO:0009101//glycoprotein biosynthetic process;GO:0009987//cellular process;GO:00195…	--
ncbi_105225694	24	40	90	23	35	7499	4987	8629	8548	9576	2.326	3.334	9.176	2.218	3.404	754.806	647.569	796.323	790.426	824.783	4.0916	762.781	7.54246	1.65166e-90	2.42585e-88	LOC105225694	uncharacterized LOC105225694	-	-	-	-	GO:0000818//nuclear MIS12/MIND complex;GO:0005737//cytoplasm;GO:0016020//membrane	GO:0003674//molecular_function	GO:0008150//biological_process	--
ncbi_105222633	4	3	10	1	2	555	319	553	625	679	0.255	0.164	0.669	0.063	0.128	36.674	27.194	33.503	37.941	38.394	0.2558	34.7412	7.08549	2.70268e-89	3.92818e-87	LOC105222633	methylenetetrahydrofolate reductase	Metabolism;Metabolism;Metabolism	Global and overview maps;Global and overview maps;Metabolism of cofactors and vitamins	ko01100//Metabolic pathways;ko01200//Carbon metabolism;ko00670//One carbon pool by folate	K00297;K00297;K00297	GO:0005575//cellular_component;GO:0005622//intracellular;GO:0005623//cell;GO:0005737//cytoplasm;GO:0005829//cytosol;GO:0044424//intracellular part;GO:0044444//cytoplasmic part;GO:0044464//cell part	GO:0003674//molecular_function;GO:0003824//catalytic activity;GO:0004489//methylenetetrahydrofolate reductase (NAD(P)H) activity;GO:0016491//oxidoreductase activity;GO:0016645//oxidoreductase activity, acting on the CH-NH group of donors;GO:0016646//oxidoreductase activity, acting on the CH-NH group of donors, NAD or NADP as acceptor	GO:0000096//sulfur amino acid metabolic process;GO:0006082//organic acid metabolic process;GO:0006520//cellular amino acid metabolic process;GO:0006555//methionine metabolic process;GO:0006730//one-carbon metabolic process;GO:0006790//sulfur compound metabolic process;GO:0006807//nitrogen compound metabolic process;GO:0008150//biological_process;GO:0008152//metabolic process;GO:0009066//aspartate…	--
ncbi_105228534	37	56	29	24	38	538	382	415	534	726	2.79	3.632	2.3	1.8	2.875	42.129	38.59	29.795	38.415	48.647	2.6794	39.5152	3.88243	3.24371e-89	4.66593e-87	LOC105228534	GILT-like protein 1	-	-	-	-	-	-	-	--
ncbi_105229192	247	330	260	249	269	977	971	1477	1495	1369	9.354	10.747	10.356	9.38	10.221	38.418	49.257	53.249	54.006	46.064	10.0116	48.1988	2.26732	4.55367e-89	6.4834e-87	LOC105229192	probable peroxisomal acyl-coenzyme A oxidase 1	Metabolism;Metabolism;Environmental Information Processing;Cellular Processes;Metabolism;Human Diseases;Organismal Systems;Metabolism;Metabolism;Metabolism;Metabolism;Metabolism	Global and overview maps;Global and overview maps;Signal transduction;Transport and catabolism;Global and overview maps;Endocrine and metabolic disease;Endocrine system;Lipid metabolism;Lipid metabolism;Metabolism of other amino acids;Carbohydrate metabolism;Lipid metabolism	ko01100//Metabolic pathways;ko01200//Carbon metabolism;ko04024//cAMP signaling pathway;ko04146//Peroxisome;ko01212//Fatty acid metabolism;ko04936//Alcoholic liver disease;ko03320//PPAR signaling pathway;ko00071//Fatty acid degradation;ko01040//Biosynthesis of unsaturated fatty acids;ko00410//beta-Alanine metabolism;ko00640//Propanoate metabolism;ko00592//alpha-Linolenic acid metabolism	K00232;K00232;K00232;K00232;K00232;K00232;K00232;K00232;K00232;K00232;K00232;K00232	GO:0005777//peroxisome	GO:0003997//acyl-CoA oxidase activity;GO:0016627//oxidoreductase activity, acting on the CH-CH group of donors	GO:0006635//fatty acid beta-oxidation;GO:0055114//oxidation-reduction process	--
ncbi_105232314	608	979	697	800	781	166	139	184	160	194	22.252	29.548	27.062	29.325	28.903	5.921	6.507	6.577	5.503	6.367	27.418	6.175	-2.15061	4.90141e-89	6.90802e-87	LOC105232314	thrombospondin type-1 domain-containing protein 4, transcript variant X1	-	-	-	-	GO:0005575//cellular_component;GO:0005576//extracellular region;GO:0031012//extracellular matrix;GO:0044421//extracellular region part;GO:0062023//collagen-containing extracellular matrix	GO:0003674//molecular_function;GO:0003824//catalytic activity;GO:0008233//peptidase activity;GO:0016787//hydrolase activity;GO:0140096//catalytic activity, acting on a protein	GO:0002164//larval development;GO:0006508//proteolysis;GO:0006807//nitrogen compound metabolic process;GO:0007275//multicellular organism development;GO:0007507//heart development;GO:0007508//larval heart development;GO:0008150//biological_process;GO:0008152//metabolic process;GO:0009791//post-embryonic development;GO:0019538//protein metabolic process;GO:0032501//multicellular organismal process…	--
ncbi_105226958	1426	1625	1245	1389	1311	3235	2827	3396	3740	4057	20.15	19.745	18.512	19.528	18.592	47.468	53.511	45.684	50.422	50.94	19.3054	49.605	1.36148	1.24252e-88	1.73369e-86	LOC105226958	serine/threonine-protein phosphatase 2B catalytic subunit 3	Human Diseases;Human Diseases;Human Diseases;Human Diseases;Environmental Information Processing;Human Diseases;Human Diseases;Human Diseases;Human Diseases;Cellular Processes;Environmental Information Processing;Environmental Information Processing;Human Diseases;Cellular Processes;Human Diseases;Environmental Information Processing;Organismal Systems;Organismal Systems;Organismal Systems;Organi…	Neurodegenerative disease;Neurodegenerative disease;Neurodegenerative disease;Neurodegenerative disease;Signal transduction;Cardiovascular disease;Infectious disease: viral;Infectious disease: viral;Infectious disease: viral;Cell growth and death;Signal transduction;Signal transduction;Infectious disease: bacterial;Cell growth and death;Infectious disease: viral;Signal transduction;Nervous system…	ko05022//Pathways of neurodegeneration - multiple diseases;ko05014//Amyotrophic lateral sclerosis;ko05010//Alzheimer disease;ko05020//Prion disease;ko04010//MAPK signaling pathway;ko05417//Lipid and atherosclerosis;ko05170//Human immunodeficiency virus 1 infection;ko05166//Human T-cell leukemia virus 1 infection;ko05163//Human cytomegalovirus infection;ko04114//Oocyte meiosis;ko04310//Wnt signali…	K04348;K04348;K04348;K04348;K04348;K04348;K04348;K04348;K04348;K04348;K04348;K04348;K04348;K04348;K04348;K04348;K04348;K04348;K04348;K04348;K04348;K04348;K04348;K04348;K04348;K04348;K04348;K04348;K04348;K04348;K04348;K04348;K04348	-	GO:0003674//molecular_function;GO:0003824//catalytic activity;GO:0004113//2',3'-cyclic-nucleotide 3'-phosphodiesterase activity;GO:0004721//phosphoprotein phosphatase activity;GO:0004722//protein serine/threonine phosphatase activity;GO:0004723//calcium-dependent protein serine/threonine phosphatase activity;GO:0005488//binding;GO:0005515//protein binding;GO:0008803//bis(5'-nucleosyl)-tetraphosph…	GO:0006139//nucleobase-containing compound metabolic process;GO:0006464//cellular protein modification process;GO:0006470//protein dephosphorylation;GO:0006793//phosphorus metabolic process;GO:0006796//phosphate-containing compound metabolic process;GO:0006807//nitrogen compound metabolic process;GO:0008150//biological_process;GO:0008152//metabolic process;GO:0009987//cellular process;GO:0016311/…	--
ncbi_105226535	1527	1761	1417	1572	1479	460	419	536	699	682	24.112	22.17	22.109	23.456	20.958	9	10.537	10.067	11.752	10.884	22.561	10.448	-1.1106	6.97139e-86	9.63088e-84	LOC105226535	transforming acidic coiled-coil-containing protein 1, transcript variant X1	-	-	-	-	GO:0005575//cellular_component;GO:0005622//intracellular;GO:0005623//cell;GO:0005634//nucleus;GO:0005737//cytoplasm;GO:0005815//microtubule organizing center;GO:0005856//cytoskeleton;GO:0015630//microtubule cytoskeleton;GO:0016020//membrane;GO:0030496//midbody;GO:0043226//organelle;GO:0043227//membrane-bounded organelle;GO:0043228//non-membrane-bounded organelle;GO:0043229//intracellular organell…	GO:0003674//molecular_function;GO:0005488//binding;GO:0005515//protein binding;GO:0019904//protein domain specific binding	GO:0000226//microtubule cytoskeleton organization;GO:0006810//transport;GO:0006996//organelle organization;GO:0007010//cytoskeleton organization;GO:0007017//microtubule-based process;GO:0007049//cell cycle;GO:0007097//nuclear migration;GO:0007275//multicellular organism development;GO:0007399//nervous system development;GO:0007417//central nervous system development;GO:0007420//brain development;…	--
ncbi_105232475	2	2	11	2	1	583	454	948	1064	1106	0.239	0.206	1.385	0.238	0.12	72.47	72.805	108.042	121.505	117.643	0.4376	98.493	7.81426	3.59947e-84	4.92386e-82	LOC105232475	protein TsetseEP	-	-	-	-	GO:0016020//membrane	-	GO:0006289//nucleotide-excision repair	--
ncbi_105224588	1126	1229	1251	1044	1245	4325	3499	6212	5055	6542	73.495	68.956	85.849	67.731	81.531	293	305.795	385.903	314.616	379.303	75.5124	335.723	2.15249	6.91536e-84	9.34668e-82	LOC105224588	aldo-keto reductase family 1 member A1	Metabolism;Human Diseases;Metabolism;Metabolism;Metabolism;Metabolism;Metabolism	Global and overview maps;Cancer: overview;Lipid metabolism;Carbohydrate metabolism;Carbohydrate metabolism;Carbohydrate metabolism;Carbohydrate metabolism	ko01100//Metabolic pathways;ko05208//Chemical carcinogenesis - reactive oxygen species;ko00561//Glycerolipid metabolism;ko00040//Pentose and glucuronate interconversions;ko00010//Glycolysis / Gluconeogenesis;ko00053//Ascorbate and aldarate metabolism;ko00620//Pyruvate metabolism	K00002;K00002;K00002;K00002;K00002;K00002;K00002	-	GO:0003677//DNA binding;GO:0004803//transposase activity;GO:0047834//D-threo-aldose 1-dehydrogenase activity	GO:0006313//transposition, DNA-mediated	--
ncbi_125777841	12131	5978	4652	2776	7927	6	14	22	11	11	1210.68	513.068	488.364	275.632	793.824	0.616	1.878	2.09	1.021	1.019	656.314	1.3248	-8.95247	6.96664e-84	9.34668e-82	LOC125777841	trypsin-like	Organismal Systems;Organismal Systems;Environmental Information Processing;Human Diseases	Digestive system;Digestive system;Signaling molecules and interaction;Infectious disease: viral	ko04972//Pancreatic secretion;ko04974//Protein digestion and absorption;ko04080//Neuroactive ligand-receptor interaction;ko05164//Influenza A	K01312;K01312;K01312;K01312	-	GO:0004252//serine-type endopeptidase activity	GO:0006508//proteolysis	--
ncbi_105227325	75	81	111	109	76	890	722	704	954	982	2.85	2.625	4.376	4.135	2.853	35.318	36.531	25.367	34.206	32.721	3.3678	32.8286	3.28507	5.97643e-83	7.94182e-81	LOC105227325	uncharacterized LOC105227325, transcript variant X1	-	-	-	-	GO:0005575//cellular_component;GO:0005887//integral component of plasma membrane;GO:0016020//membrane;GO:0016021//integral component of membrane;GO:0031224//intrinsic component of membrane;GO:0044425//membrane part	GO:0022857//transmembrane transporter activity;GO:0042910//xenobiotic transmembrane transporter activity	GO:0003008//system process;GO:0006810//transport;GO:0007600//sensory perception;GO:0008150//biological_process;GO:0019233//sensory perception of pain;GO:0032501//multicellular organismal process;GO:0042908//xenobiotic transport;GO:0050877//nervous system process;GO:0051179//localization;GO:0051234//establishment of localization;GO:0055085//transmembrane transport	--
ncbi_105221867	0	2	8	1	0	808	582	949	972	1018	0	0.107	0.523	0.062	0	52.143	48.453	56.149	57.625	56.215	0.1384	54.117	8.61109	3.07896e-82	4.05289e-80	LOC105221867	angiopoietin-related protein 3	-	-	-	-	-	-	-	--
ncbi_105221928	2288	2424	2260	2745	2654	224	186	256	205	122	84.029	76.559	87.301	100.282	97.796	8.542	9.151	8.951	7.182	3.981	89.1934	7.5614	-3.56021	4.1961e-79	5.47179e-77	LOC105221928	uncharacterized LOC105221928	-	-	-	-	GO:0005575//cellular_component;GO:0005623//cell;GO:0005886//plasma membrane;GO:0005887//integral component of plasma membrane;GO:0016020//membrane;GO:0016021//integral component of membrane;GO:0031224//intrinsic component of membrane;GO:0031226//intrinsic component of plasma membrane;GO:0044425//membrane part;GO:0044459//plasma membrane part;GO:0044464//cell part;GO:0071944//cell periphery	GO:0003674//molecular_function	-	--
ncbi_105222296	6142	6898	5423	6741	6253	2508	2083	2607	3059	3458	144.648	139.82	133.758	157.955	147.881	60.496	65.324	57.952	67.796	71.512	144.812	64.616	-1.16422	9.43383e-79	1.2188e-76	LOC105222296	fatty acid CoA ligase Acsl3, transcript variant X8	Metabolism;Organismal Systems;Cellular Processes;Metabolism;Organismal Systems;Metabolism;Organismal Systems;Metabolism;Cellular Processes	Global and overview maps;Environmental adaptation;Transport and catabolism;Global and overview maps;Endocrine system;Lipid metabolism;Endocrine system;Lipid metabolism;Cell growth and death	ko01100//Metabolic pathways;ko04714//Thermogenesis;ko04146//Peroxisome;ko01212//Fatty acid metabolism;ko03320//PPAR signaling pathway;ko00071//Fatty acid degradation;ko04920//Adipocytokine signaling pathway;ko00061//Fatty acid biosynthesis;ko04216//Ferroptosis	K01897;K01897;K01897;K01897;K01897;K01897;K01897;K01897;K01897	GO:0005575//cellular_component;GO:0005622//intracellular;GO:0005623//cell;GO:0005737//cytoplasm;GO:0005777//peroxisome;GO:0005783//endoplasmic reticulum;GO:0009523//photosystem II;GO:0009538//photosystem I reaction center;GO:0009539//photosystem II reaction center;GO:0012505//endomembrane system;GO:0030424//axon;GO:0042579//microbody;GO:0042995//cell projection;GO:0043005//neuron projection;GO:00…	GO:0003674//molecular_function;GO:0003824//catalytic activity;GO:0003987//acetate-CoA ligase activity;GO:0004043//L-aminoadipate-semialdehyde dehydrogenase activity;GO:0004467//long-chain fatty acid-CoA ligase activity;GO:0008668//(2,3-dihydroxybenzoyl)adenylate synthase activity;GO:0008756//o-succinylbenzoate-CoA ligase activity;GO:0015645//fatty acid ligase activity;GO:0016405//CoA-ligase activ…	GO:0000902//cell morphogenesis;GO:0000904//cell morphogenesis involved in differentiation;GO:0001676//long-chain fatty acid metabolic process;GO:0003002//regionalization;GO:0006082//organic acid metabolic process;GO:0006139//nucleobase-containing compound metabolic process;GO:0006163//purine nucleotide metabolic process;GO:0006164//purine nucleotide biosynthetic process;GO:0006355//regulation of …	--
ncbi_105226212	10168	11007	5319	3866	8004	366	276	430	293	557	317.533	295.608	174.712	120.096	250.791	11.868	11.546	12.784	8.729	15.456	231.748	12.0766	-4.26227	1.6577e-78	2.12201e-76	LOC105226212	uncharacterized LOC105226212	-	-	-	-	-	GO:0005375//copper ion transmembrane transporter activity;GO:0005507//copper ion binding;GO:0016491//oxidoreductase activity	GO:0006825//copper ion transport;GO:0055114//oxidation-reduction process	--
ncbi_105231181	13	11	13	12	15	5606	2090	2285	2430	8636	2.242	1.632	2.359	2.059	2.596	1004.13	482.945	375.249	399.86	1323.65	2.1776	717.166	8.36343	4.39185e-78	5.57086e-76	LOC105231181	adult cuticle protein 1	-	-	-	-	-	-	-	--
ncbi_105229980	626	724	615	723	710	234	166	263	260	273	35.947	35.754	37.145	41.299	40.907	13.953	12.769	14.378	14.242	13.929	38.2104	13.8542	-1.46364	6.8562e-78	8.61843e-76	LOC105229980	protein yellow	-	-	-	-	-	-	GO:0006582//melanin metabolic process;GO:0006725//cellular aromatic compound metabolic process;GO:0007275//multicellular organism development;GO:0008150//biological_process;GO:0008152//metabolic process;GO:0009058//biosynthetic process;GO:0009987//cellular process;GO:0018958//phenol-containing compound metabolic process;GO:0019438//aromatic compound biosynthetic process;GO:0019748//secondary meta…	--
ncbi_105223117	1437	1871	1456	1713	1388	446	290	315	441	446	34.537	38.672	36.806	40.954	33.471	11.131	9.337	7.208	10.111	9.524	36.888	9.4622	-1.9629	1.99243e-77	2.48217e-75	LOC105223117	protein SERAC1	-	-	-	-	GO:0005575//cellular_component;GO:0005576//extracellular region;GO:0005622//intracellular;GO:0005623//cell;GO:0005737//cytoplasm;GO:0005739//mitochondrion;GO:0005783//endoplasmic reticulum;GO:0012505//endomembrane system;GO:0016020//membrane;GO:0016021//integral component of membrane;GO:0031012//extracellular matrix;GO:0031224//intrinsic component of membrane;GO:0043226//organelle;GO:0043227//mem…	GO:0003674//molecular_function;GO:0003824//catalytic activity;GO:0008374//O-acyltransferase activity;GO:0016787//hydrolase activity;GO:0016788//hydrolase activity, acting on ester bonds	GO:0006629//lipid metabolic process;GO:0006644//phospholipid metabolic process;GO:0006650//glycerophospholipid metabolic process;GO:0006793//phosphorus metabolic process;GO:0006796//phosphate-containing compound metabolic process;GO:0006810//transport;GO:0006869//lipid transport;GO:0007275//multicellular organism development;GO:0007568//aging;GO:0008150//biological_process;GO:0008152//metabolic p…	--
MSTRG.5227	8	6	9	2	9	303	179	343	302	312	1.405	0.906	1.662	0.349	1.586	55.251	42.108	57.344	50.591	48.683	1.1816	50.7954	5.42588	9.48767e-77	1.17152e-74	--	-	-	-	-	-	-	-	-	--
ncbi_105226808	1798	2810	1758	1556	1995	9489	7471	8083	10694	11563	20.404	27.421	20.975	17.522	22.712	111.639	113.488	87.206	115.652	116.447	21.8068	108.886	2.31997	1.64212e-76	2.00987e-74	LOC105226808	uncharacterized LOC105226808, transcript variant X1	-	-	-	-	GO:0005575//cellular_component;GO:0005576//extracellular region;GO:0005622//intracellular;GO:0005623//cell;GO:0005737//cytoplasm;GO:0005794//Golgi apparatus;GO:0012505//endomembrane system;GO:0043226//organelle;GO:0043227//membrane-bounded organelle;GO:0043229//intracellular organelle;GO:0043231//intracellular membrane-bounded organelle;GO:0044424//intracellular part;GO:0044444//cytoplasmic part;…	GO:0000166//nucleotide binding;GO:0003674//molecular_function;GO:0003824//catalytic activity;GO:0004672//protein kinase activity;GO:0004674//protein serine/threonine kinase activity;GO:0005488//binding;GO:0005524//ATP binding;GO:0008144//drug binding;GO:0016301//kinase activity;GO:0016740//transferase activity;GO:0016772//transferase activity, transferring phosphorus-containing groups;GO:0016773/…	GO:0006464//cellular protein modification process;GO:0006468//protein phosphorylation;GO:0006793//phosphorus metabolic process;GO:0006796//phosphate-containing compound metabolic process;GO:0006807//nitrogen compound metabolic process;GO:0008150//biological_process;GO:0008152//metabolic process;GO:0009987//cellular process;GO:0016310//phosphorylation;GO:0019538//protein metabolic process;GO:00362…	--
ncbi_105230340	262	358	264	261	288	1212	1035	1239	1984	1767	2.527	2.97	2.679	2.504	2.787	12.14	13.375	11.379	18.257	15.145	2.6934	14.0592	2.38401	2.84418e-75	3.45086e-73	LOC105230340	protein sevenless	Environmental Information Processing	Signal transduction	ko04013//MAPK signaling pathway - fly	K05088	GO:0005575//cellular_component;GO:0005622//intracellular;GO:0005623//cell;GO:0005737//cytoplasm;GO:0005886//plasma membrane;GO:0005887//integral component of plasma membrane;GO:0009986//cell surface;GO:0016020//membrane;GO:0016021//integral component of membrane;GO:0031224//intrinsic component of membrane;GO:0031226//intrinsic component of plasma membrane;GO:0031252//cell leading edge;GO:0044424/…	GO:0000166//nucleotide binding;GO:0003674//molecular_function;GO:0003824//catalytic activity;GO:0004672//protein kinase activity;GO:0004713//protein tyrosine kinase activity;GO:0004714//transmembrane receptor protein tyrosine kinase activity;GO:0004888//transmembrane signaling receptor activity;GO:0005488//binding;GO:0005515//protein binding;GO:0005524//ATP binding;GO:0008144//drug binding;GO:001…	GO:0000003//reproduction;GO:0000578//embryonic axis specification;GO:0001558//regulation of cell growth;GO:0001654//eye development;GO:0001708//cell fate specification;GO:0001736//establishment of planar polarity;GO:0001738//morphogenesis of a polarized epithelium;GO:0001745//compound eye morphogenesis;GO:0001751//compound eye photoreceptor cell differentiation;GO:0001752//compound eye photorecep…	--
ncbi_105232828	340	490	431	354	407	72	75	88	81	90	11.117	13.778	14.823	11.514	13.352	2.445	3.285	2.739	2.526	2.615	12.9168	2.722	-2.24651	1.6915e-74	2.03461e-72	LOC105232828	uncharacterized LOC105232828	-	-	-	-	GO:0005575//cellular_component;GO:0005622//intracellular;GO:0005623//cell;GO:0005634//nucleus;GO:0005737//cytoplasm;GO:0005739//mitochondrion;GO:0005783//endoplasmic reticulum;GO:0005794//Golgi apparatus;GO:0005886//plasma membrane;GO:0009925//basal plasma membrane;GO:0012505//endomembrane system;GO:0016020//membrane;GO:0016323//basolateral plasma membrane;GO:0043226//organelle;GO:0043227//membra…	GO:0003674//molecular_function;GO:0005488//binding;GO:0005515//protein binding;GO:0008199//ferric iron binding;GO:0016491//oxidoreductase activity;GO:0042802//identical protein binding;GO:0042803//protein homodimerization activity;GO:0046983//protein dimerization activity;GO:0051537//2 iron, 2 sulfur cluster binding	GO:0006996//organelle organization;GO:0008150//biological_process;GO:0009987//cellular process;GO:0016043//cellular component organization;GO:0022607//cellular component assembly;GO:0030030//cell projection organization;GO:0030031//cell projection assembly;GO:0033214//iron assimilation by chelation and transport;GO:0044085//cellular component biogenesis;GO:0044782//cilium organization;GO:0055114/…	--
ncbi_105226033	1011	1200	1076	1373	1055	181	142	300	234	282	64.477	65.816	72.178	87.104	67.508	11.987	12.132	18.215	14.236	15.98	71.4166	14.51	-2.29921	4.15166e-72	4.90916e-70	LOC105226033	uncharacterized LOC105226033	-	-	-	-	GO:0005575//cellular_component;GO:0005622//intracellular;GO:0005623//cell;GO:0005634//nucleus;GO:0005737//cytoplasm;GO:0043226//organelle;GO:0043227//membrane-bounded organelle;GO:0043229//intracellular organelle;GO:0043231//intracellular membrane-bounded organelle;GO:0044424//intracellular part;GO:0044464//cell part	GO:0003674//molecular_function;GO:0003712//transcription coregulator activity;GO:0003824//catalytic activity;GO:0005488//binding;GO:0005515//protein binding;GO:0008233//peptidase activity;GO:0016787//hydrolase activity;GO:0042802//identical protein binding;GO:0140096//catalytic activity, acting on a protein	GO:0003008//system process;GO:0003012//muscle system process;GO:0006355//regulation of transcription, DNA-templated;GO:0006508//proteolysis;GO:0006807//nitrogen compound metabolic process;GO:0008150//biological_process;GO:0008152//metabolic process;GO:0019538//protein metabolic process;GO:0032501//multicellular organismal process;GO:0043170//macromolecule metabolic process;GO:0044238//primary met…	--
ncbi_105230162	377	370	458	448	484	42	14	18	21	23	19.14	16.155	24.457	22.625	24.655	2.214	0.952	0.87	1.017	1.038	21.4064	1.2182	-4.13522	4.56901e-72	5.35727e-70	LOC105230162	uncharacterized LOC105230162	-	-	-	-	GO:0005737//cytoplasm;GO:0009342//glutamate synthase complex (NADPH)	GO:0003824//catalytic activity;GO:0004355//glutamate synthase (NADPH) activity;GO:0004499//N,N-dimethylaniline monooxygenase activity;GO:0004729//oxygen-dependent protoporphyrinogen oxidase activity;GO:0004791//thioredoxin-disulfide reductase activity;GO:0008924//malate dehydrogenase (quinone) activity;GO:0015036//disulfide oxidoreductase activity;GO:0016166//phytoene dehydrogenase activity;GO:00…	GO:0006099//tricarboxylic acid cycle;GO:0006537//glutamate biosynthetic process;GO:0006779//porphyrin-containing compound biosynthetic process;GO:0006790//sulfur compound metabolic process;GO:0008652//cellular amino acid biosynthetic process;GO:0009228//thiamine biosynthetic process;GO:0015995//chlorophyll biosynthetic process;GO:0016117//carotenoid biosynthetic process;GO:0030494//bacteriochloro…	--
ncbi_105229671	18	19	12	17	16	305	218	475	275	378	0.562	0.491	0.463	0.557	0.523	10.731	9.84	15.47	8.627	11.209	0.5192	11.1754	4.42789	6.02471e-72	7.00523e-70	LOC105229671	2-hydroxyacylsphingosine 1-beta-galactosyltransferase, transcript variant X1	Metabolism;Metabolism;Metabolism	Global and overview maps;Lipid metabolism;Lipid metabolism	ko01100//Metabolic pathways;ko00600//Sphingolipid metabolism;ko00565//Ether lipid metabolism	K04628;K04628;K04628	GO:0005575//cellular_component;GO:0005622//intracellular;GO:0005623//cell;GO:0043226//organelle;GO:0043227//membrane-bounded organelle;GO:0043229//intracellular organelle;GO:0043231//intracellular membrane-bounded organelle;GO:0044424//intracellular part;GO:0044464//cell part	GO:0003674//molecular_function;GO:0003824//catalytic activity;GO:0008194//UDP-glycosyltransferase activity;GO:0015020//glucuronosyltransferase activity;GO:0016740//transferase activity;GO:0016757//transferase activity, transferring glycosyl groups;GO:0016758//transferase activity, transferring hexosyl groups	GO:0005975//carbohydrate metabolic process;GO:0008150//biological_process;GO:0008152//metabolic process;GO:0030259//lipid glycosylation	--
ncbi_105227771	418	408	371	499	400	54	47	33	51	70	25.65	21.531	23.946	30.46	24.628	3.441	3.864	1.928	2.985	3.817	25.243	3.207	-2.97659	6.84261e-72	7.89049e-70	LOC105227771	protein late bloomer	Cellular Processes;Human Diseases	Transport and catabolism;Cancer: overview	ko04142//Lysosome;ko05205//Proteoglycans in cancer	K06497;K06497	GO:0005575//cellular_component;GO:0005623//cell;GO:0005886//plasma membrane;GO:0005887//integral component of plasma membrane;GO:0016020//membrane;GO:0016021//integral component of membrane;GO:0031224//intrinsic component of membrane;GO:0031226//intrinsic component of plasma membrane;GO:0042765//GPI-anchor transamidase complex;GO:0044425//membrane part;GO:0044459//plasma membrane part;GO:0044464/…	GO:0003674//molecular_function;GO:0004190//aspartic-type endopeptidase activity;GO:0004576//oligosaccharyl transferase activity	GO:0006487//protein N-linked glycosylation;GO:0007154//cell communication;GO:0007165//signal transduction;GO:0007166//cell surface receptor signaling pathway;GO:0008150//biological_process;GO:0009987//cellular process;GO:0023052//signaling;GO:0030436//asexual sporulation;GO:0050789//regulation of biological process;GO:0050794//regulation of cellular process;GO:0050896//response to stimulus;GO:005…	--
ncbi_125778393	9389	12288	11636	1824	8008	10	10	23	9	8	961.836	1082.03	1253.53	185.714	822.623	1.061	1.375	2.236	0.877	0.756	861.145	1.261	-9.41554	2.0163e-71	2.30602e-69	LOC125778393	antigen 5 like allergen Cul n 1-like, transcript variant X1	-	-	-	-	-	-	-	--
ncbi_105223369	57387	60350	58441	63302	50197	11472	11466	17644	19380	19387	3889.16	3517.34	4165.8	4267.49	3413.28	807.312	1040.95	1138.4	1252.91	1167.44	3850.61	1081.4	-1.83218	1.74208e-69	1.9762e-67	LOC105223369	muscle-specific protein 20	-	-	-	-	-	GO:0003674//molecular_function;GO:0003779//actin binding;GO:0005488//binding;GO:0005515//protein binding;GO:0008092//cytoskeletal protein binding	GO:0000768//syncytium formation by plasma membrane fusion;GO:0006949//syncytium formation;GO:0007520//myoblast fusion;GO:0008150//biological_process;GO:0009653//anatomical structure morphogenesis;GO:0009987//cellular process;GO:0010830//regulation of myotube differentiation;GO:0014902//myotube differentiation;GO:0022603//regulation of anatomical structure morphogenesis;GO:0030154//cell differenti…	--
ncbi_105222286	1	4	11	1	1	296	221	334	310	360	0.167	0.575	1.935	0.166	0.168	51.4	49.508	53.176	49.453	53.493	0.6022	51.406	6.41555	7.90512e-69	8.89518e-67	LOC105222286	uncharacterized LOC105222286	-	-	-	-	-	GO:0047487//oligogalacturonide lyase activity	GO:0045490//pectin catabolic process	--
MSTRG.8044	1	1	4	2	1	913	494	958	906	868	0.202	0.174	0.851	0.403	0.203	191.86	133.923	184.576	174.906	156.083	0.3666	168.27	8.84235	1.40178e-68	1.56472e-66	--	-	-	-	-	-	-	-	-	--
ncbi_105231876	23	28	23	19	16	257	203	227	284	406	0.456	0.499	0.516	0.42	0.357	5.236	5.363	4.331	5.317	7.452	0.4496	5.5398	3.62312	1.59135e-68	1.76223e-66	LOC105231876	acetylcholinesterase, transcript variant X1	Metabolism;Organismal Systems	Lipid metabolism;Nervous system	ko00564//Glycerophospholipid metabolism;ko04725//Cholinergic synapse	K01049;K01049	GO:0005575//cellular_component;GO:0005576//extracellular region;GO:0005622//intracellular;GO:0005623//cell;GO:0005737//cytoplasm;GO:0005886//plasma membrane;GO:0016020//membrane;GO:0030054//cell junction;GO:0044424//intracellular part;GO:0044464//cell part;GO:0045202//synapse;GO:0071944//cell periphery	GO:0003674//molecular_function;GO:0003824//catalytic activity;GO:0003990//acetylcholinesterase activity;GO:0004104//cholinesterase activity;GO:0005488//binding;GO:0005515//protein binding;GO:0016787//hydrolase activity;GO:0016788//hydrolase activity, acting on ester bonds;GO:0042802//identical protein binding;GO:0042803//protein homodimerization activity;GO:0046983//protein dimerization activity;…	GO:0001101//response to acid chemical;GO:0001505//regulation of neurotransmitter levels;GO:0001507//acetylcholine catabolic process in synaptic cleft;GO:0001975//response to amphetamine;GO:0006576//cellular biogenic amine metabolic process;GO:0006581//acetylcholine catabolic process;GO:0006807//nitrogen compound metabolic process;GO:0006996//organelle organization;GO:0007010//cytoskeleton organiz…	--
ncbi_125775307	10359	8543	6039	2756	8514	11	18	31	18	5	498.191	353.333	305.511	131.831	410.856	0.529	1.16	1.419	0.816	0.214	339.944	0.8276	-8.68215	4.55737e-68	5.00701e-66	LOC125775307	juvenile hormone esterase-like	Metabolism	Metabolism of terpenoids and polyketides	ko00981//Insect hormone biosynthesis	K01063	-	GO:0008236//serine-type peptidase activity;GO:0016787//hydrolase activity	GO:0006508//proteolysis	--
ncbi_105232584	52678	56197	48064	61036	51649	17189	15971	19383	21028	26153	2712.83	2485.37	2604.55	3135.42	2669.57	885.792	1079.32	925.885	1007.15	1171.7	2721.55	1013.97	-1.42442	1.169e-67	1.27431e-65	LOC105232584	acyl-CoA Delta-9 desaturase, transcript variant X1	Metabolism;Organismal Systems;Metabolism;Environmental Information Processing;Human Diseases;Organismal Systems;Metabolism	Global and overview maps;Aging;Global and overview maps;Signal transduction;Endocrine and metabolic disease;Endocrine system;Lipid metabolism	ko01100//Metabolic pathways;ko04212//Longevity regulating pathway - worm;ko01212//Fatty acid metabolism;ko04152//AMPK signaling pathway;ko04936//Alcoholic liver disease;ko03320//PPAR signaling pathway;ko01040//Biosynthesis of unsaturated fatty acids	K00507;K00507;K00507;K00507;K00507;K00507;K00507	-	GO:0003674//molecular_function;GO:0003824//catalytic activity;GO:0016491//oxidoreductase activity;GO:0016627//oxidoreductase activity, acting on the CH-CH group of donors;GO:0016705//oxidoreductase activity, acting on paired donors, with incorporation or reduction of molecular oxygen;GO:0016717//oxidoreductase activity, acting on paired donors, with oxidation of a pair of donors resulting in the …	GO:0006629//lipid metabolic process;GO:0008150//biological_process;GO:0008152//metabolic process;GO:0044238//primary metabolic process;GO:0055114//oxidation-reduction process;GO:0071704//organic substance metabolic process	--
ncbi_105232213	869	1012	946	960	1032	325	308	356	383	396	33.735	33.905	38.739	37.31	40.323	13.244	16.173	13.217	14.307	13.805	36.8024	14.1492	-1.37908	1.49084e-67	1.61253e-65	LOC105232213	UDP-glycosyltransferase UGT5, transcript variant X1	Metabolism;Human Diseases;Metabolism;Metabolism;Metabolism;Human Diseases;Organismal Systems;Metabolism;Metabolism;Metabolism;Metabolism;Metabolism	Global and overview maps;Cancer: overview;Xenobiotics biodegradation and metabolism;Xenobiotics biodegradation and metabolism;Xenobiotics biodegradation and metabolism;Cancer: overview;Digestive system;Carbohydrate metabolism;Metabolism of cofactors and vitamins;Metabolism of cofactors and vitamins;Carbohydrate metabolism;Lipid metabolism	ko01100//Metabolic pathways;ko05207//Chemical carcinogenesis - receptor activation;ko00983//Drug metabolism - other enzymes;ko00980//Metabolism of xenobiotics by cytochrome P450;ko00982//Drug metabolism - cytochrome P450;ko05204//Chemical carcinogenesis - DNA adducts;ko04976//Bile secretion;ko00040//Pentose and glucuronate interconversions;ko00860//Porphyrin metabolism;ko00830//Retinol metabolism…	K00699;K00699;K00699;K00699;K00699;K00699;K00699;K00699;K00699;K00699;K00699;K00699	-	GO:0008194//UDP-glycosyltransferase activity;GO:0016758//transferase activity, transferring hexosyl groups;GO:0050511//undecaprenyldiphospho-muramoylpentapeptide beta-N-acetylglucosaminyltransferase activity	GO:0009252//peptidoglycan biosynthetic process	--
ncbi_105226742	38235	43408	34675	43239	38882	11714	6855	7705	11286	10415	399.29	389.845	380.875	449.175	407.406	127.026	95.898	76.605	112.432	96.643	405.318	101.721	-1.99444	2.3627e-67	2.53591e-65	LOC105226742	fatty acid synthase	Metabolism;Organismal Systems;Metabolism;Environmental Information Processing;Human Diseases;Metabolism	Global and overview maps;Endocrine system;Global and overview maps;Signal transduction;Endocrine and metabolic disease;Lipid metabolism	ko01100//Metabolic pathways;ko04910//Insulin signaling pathway;ko01212//Fatty acid metabolism;ko04152//AMPK signaling pathway;ko04936//Alcoholic liver disease;ko00061//Fatty acid biosynthesis	K00665;K00665;K00665;K00665;K00665;K00665	GO:0005575//cellular_component;GO:0005622//intracellular;GO:0005623//cell;GO:0005737//cytoplasm;GO:0005794//Golgi apparatus;GO:0005829//cytosol;GO:0005886//plasma membrane;GO:0012505//endomembrane system;GO:0016020//membrane;GO:0031410//cytoplasmic vesicle;GO:0031982//vesicle;GO:0042470//melanosome;GO:0042587//glycogen granule;GO:0043226//organelle;GO:0043227//membrane-bounded organelle;GO:004322…	GO:0000036//acyl carrier activity;GO:0000166//nucleotide binding;GO:0003674//molecular_function;GO:0003824//catalytic activity;GO:0003985//acetyl-CoA C-acetyltransferase activity;GO:0004024//alcohol dehydrogenase activity, zinc-dependent;GO:0004312//fatty acid synthase activity;GO:0004313//[acyl-carrier-protein] S-acetyltransferase activity;GO:0004314//[acyl-carrier-protein] S-malonyltransferase …	GO:0001885//endothelial cell development;GO:0002064//epithelial cell development;GO:0002376//immune system process;GO:0002520//immune system development;GO:0002521//leukocyte differentiation;GO:0002573//myeloid leukocyte differentiation;GO:0003158//endothelium development;GO:0005975//carbohydrate metabolic process;GO:0005976//polysaccharide metabolic process;GO:0005977//glycogen metabolic process…	--
ncbi_105230785	295	297	285	312	263	805	705	858	991	994	10.436	9.036	10.605	10.979	9.335	29.571	33.41	28.897	33.444	31.245	10.0782	31.3134	1.63554	8.46018e-67	9.01106e-65	LOC105230785	diacylglycerol O-acyltransferase 1	Metabolism;Metabolism;Metabolism;Organismal Systems	Global and overview maps;Lipid metabolism;Metabolism of cofactors and vitamins;Digestive system	ko01100//Metabolic pathways;ko00561//Glycerolipid metabolism;ko00830//Retinol metabolism;ko04975//Fat digestion and absorption	K11155;K11155;K11155;K11155	GO:0005575//cellular_component;GO:0005622//intracellular;GO:0005623//cell;GO:0005737//cytoplasm;GO:0005783//endoplasmic reticulum;GO:0005789//endoplasmic reticulum membrane;GO:0005811//lipid droplet;GO:0005886//plasma membrane;GO:0009507//chloroplast;GO:0009526//plastid envelope;GO:0009536//plastid;GO:0009941//chloroplast envelope;GO:0012505//endomembrane system;GO:0012506//vesicle membrane;GO:00…	GO:0003674//molecular_function;GO:0003824//catalytic activity;GO:0003846//2-acylglycerol O-acyltransferase activity;GO:0004144//diacylglycerol O-acyltransferase activity;GO:0005488//binding;GO:0005504//fatty acid binding;GO:0008289//lipid binding;GO:0008374//O-acyltransferase activity;GO:0016411//acylglycerol O-acyltransferase activity;GO:0016740//transferase activity;GO:0016746//transferase acti…	GO:0000003//reproduction;GO:0001101//response to acid chemical;GO:0001523//retinoid metabolic process;GO:0001775//cell activation;GO:0002252//immune effector process;GO:0002263//cell activation involved in immune response;GO:0002274//myeloid leukocyte activation;GO:0002275//myeloid cell activation involved in immune response;GO:0002283//neutrophil activation involved in immune response;GO:0002366…	--
ncbi_105230768	348	398	267	380	354	1483	1277	1265	1710	2038	4.2	4.131	3.39	4.562	4.287	18.587	20.648	14.536	19.689	21.857	4.114	19.0634	2.21219	8.75077e-67	9.24997e-65	LOC105230768	SUN domain-containing ossification factor	-	-	-	-	GO:0005575//cellular_component;GO:0005622//intracellular;GO:0005623//cell;GO:0005737//cytoplasm;GO:0005783//endoplasmic reticulum;GO:0005789//endoplasmic reticulum membrane;GO:0005791//rough endoplasmic reticulum;GO:0012505//endomembrane system;GO:0016020//membrane;GO:0016021//integral component of membrane;GO:0030176//integral component of endoplasmic reticulum membrane;GO:0030867//rough endopla…	GO:0003674//molecular_function	GO:0001503//ossification;GO:0006457//protein folding;GO:0007154//cell communication;GO:0007267//cell-cell signaling;GO:0007275//multicellular organism development;GO:0008150//biological_process;GO:0009889//regulation of biosynthetic process;GO:0009891//positive regulation of biosynthetic process;GO:0009893//positive regulation of metabolic process;GO:0009987//cellular process;GO:0010712//regulati…	--
ncbi_105226149	1020	1210	958	1141	968	3315	3179	3436	3878	3660	34.141	34.83	33.727	37.99	32.509	115.216	142.54	109.492	123.824	108.852	34.6394	119.985	1.79237	2.03565e-66	2.1356e-64	LOC105226149	alkaline phosphatase	Metabolism;Metabolism;Metabolism	Global and overview maps;Metabolism of cofactors and vitamins;Metabolism of cofactors and vitamins	ko01100//Metabolic pathways;ko00790//Folate biosynthesis;ko00730//Thiamine metabolism	K01077;K01077;K01077	GO:0005575//cellular_component;GO:0005623//cell;GO:0009986//cell surface;GO:0044464//cell part	GO:0003674//molecular_function;GO:0003824//catalytic activity;GO:0004035//alkaline phosphatase activity;GO:0008484//sulfuric ester hydrolase activity;GO:0016787//hydrolase activity;GO:0016788//hydrolase activity, acting on ester bonds;GO:0016791//phosphatase activity;GO:0042578//phosphoric ester hydrolase activity;GO:0046537//2,3-bisphosphoglycerate-independent phosphoglycerate mutase activity;GO…	GO:0006094//gluconeogenesis;GO:0006096//glycolytic process;GO:0006793//phosphorus metabolic process;GO:0006796//phosphate-containing compound metabolic process;GO:0008150//biological_process;GO:0008152//metabolic process;GO:0009987//cellular process;GO:0016311//dephosphorylation;GO:0044237//cellular metabolic process	--
ncbi_105229170	79	89	99	122	87	572	483	809	669	633	3.34	3.254	4.254	5	3.566	25.039	26.674	31.981	26.893	23.043	3.8828	26.726	2.78307	4.95947e-66	5.16414e-64	LOC105229170	diuretic hormone receptor, transcript variant X1	Environmental Information Processing;Environmental Information Processing;Human Diseases;Organismal Systems	Signaling molecules and interaction;Signal transduction;Endocrine and metabolic disease;Nervous system	ko04080//Neuroactive ligand-receptor interaction;ko04024//cAMP signaling pathway;ko04934//Cushing syndrome;ko04730//Long-term depression	K04578;K04578;K04578;K04578	GO:0005575//cellular_component;GO:0005623//cell;GO:0005886//plasma membrane;GO:0005887//integral component of plasma membrane;GO:0016020//membrane;GO:0016021//integral component of membrane;GO:0031224//intrinsic component of membrane;GO:0031226//intrinsic component of plasma membrane;GO:0044425//membrane part;GO:0044459//plasma membrane part;GO:0044464//cell part;GO:0071944//cell periphery	GO:0001653//peptide receptor activity;GO:0003674//molecular_function;GO:0004888//transmembrane signaling receptor activity;GO:0004930//G protein-coupled receptor activity;GO:0004948//calcitonin receptor activity;GO:0008036//diuretic hormone receptor activity;GO:0008188//neuropeptide receptor activity;GO:0008528//G protein-coupled peptide receptor activity;GO:0038023//signaling receptor activity;G…	GO:0006950//response to stress;GO:0006970//response to osmotic stress;GO:0007154//cell communication;GO:0007165//signal transduction;GO:0007166//cell surface receptor signaling pathway;GO:0007186//G protein-coupled receptor signaling pathway;GO:0007218//neuropeptide signaling pathway;GO:0008150//biological_process;GO:0009628//response to abiotic stimulus;GO:0009651//response to salt stress;GO:000…	--
ncbi_105223532	4	4	3	1	4	580	321	362	403	444	0.749	0.644	0.591	0.186	0.751	112.767	80.514	64.53	71.982	73.869	0.5842	80.7324	7.11054	1.17357e-65	1.21295e-63	LOC105223532	uncharacterized LOC105223532	-	-	-	-	-	-	-	--
ncbi_105233722	8715	10356	7945	10133	7990	2673	2386	3022	3662	4286	338.656	326.666	308.129	385.579	302.624	120.602	149.061	130.24	158.613	171.752	332.331	146.054	-1.18612	1.91817e-65	1.96796e-63	LOC105233722	four and a half LIM domains protein 2, transcript variant X1	-	-	-	-	-	-	-	--
ncbi_105228716	1799	2091	1370	1278	1701	5672	4411	6006	5817	7137	71.656	71.625	57.395	50.636	67.979	234.593	235.358	227.751	221.025	252.59	63.8582	234.263	1.87519	2.31093e-65	2.35361e-63	LOC105228716	protein disulfide-isomerase A6 homolog	Genetic Information Processing	Folding, sorting and degradation	ko04141//Protein processing in endoplasmic reticulum	K09584	GO:0005575//cellular_component;GO:0005576//extracellular region;GO:0005615//extracellular space;GO:0005618//cell wall;GO:0005622//intracellular;GO:0005623//cell;GO:0005737//cytoplasm;GO:0005783//endoplasmic reticulum;GO:0005788//endoplasmic reticulum lumen;GO:0005789//endoplasmic reticulum membrane;GO:0005790//smooth endoplasmic reticulum;GO:0005793//endoplasmic reticulum-Golgi intermediate compa…	GO:0003674//molecular_function;GO:0003756//protein disulfide isomerase activity;GO:0003824//catalytic activity;GO:0015036//disulfide oxidoreductase activity;GO:0015037//peptide disulfide oxidoreductase activity;GO:0016209//antioxidant activity;GO:0016491//oxidoreductase activity;GO:0016667//oxidoreductase activity, acting on a sulfur group of donors;GO:0016853//isomerase activity;GO:0016860//intr…	GO:0001775//cell activation;GO:0006457//protein folding;GO:0006464//cellular protein modification process;GO:0006790//sulfur compound metabolic process;GO:0006807//nitrogen compound metabolic process;GO:0006810//transport;GO:0006897//endocytosis;GO:0006909//phagocytosis;GO:0006950//response to stress;GO:0006986//response to unfolded protein;GO:0007154//cell communication;GO:0007155//cell adhesion…	--
MSTRG.3629	83095	58149	74527	17056	54508	60	135	180	55	42	17461.4	10508.5	16472.4	3565.2	11492.6	13.007	37.949	35.975	11.053	7.749	11900	21.1466	-9.13632	3.29672e-65	3.33328e-63	--	-	-	-	-	-	-	-	-	--
ncbi_105230321	0	1	5	1	1	713	485	819	890	1135	0	0.021	0.129	0.024	0.025	18.224	15.992	19.192	20.898	24.824	0.0398	19.826	8.96041	1.54139e-63	1.54726e-61	LOC105230321	meckelin	-	-	-	-	GO:0005575//cellular_component;GO:0005622//intracellular;GO:0005623//cell;GO:0005737//cytoplasm;GO:0005783//endoplasmic reticulum;GO:0005789//endoplasmic reticulum membrane;GO:0005813//centrosome;GO:0005815//microtubule organizing center;GO:0005856//cytoskeleton;GO:0005886//plasma membrane;GO:0005929//cilium;GO:0012505//endomembrane system;GO:0012506//vesicle membrane;GO:0015630//microtubule cyto…	GO:0003674//molecular_function;GO:0005488//binding;GO:0005515//protein binding;GO:0008092//cytoskeletal protein binding;GO:0031005//filamin binding;GO:0051082//unfolded protein binding;GO:0051787//misfolded protein binding	GO:0001763//morphogenesis of a branching structure;GO:0002009//morphogenesis of an epithelium;GO:0006508//proteolysis;GO:0006511//ubiquitin-dependent protein catabolic process;GO:0006807//nitrogen compound metabolic process;GO:0006950//response to stress;GO:0006996//organelle organization;GO:0007275//multicellular organism development;GO:0007368//determination of left/right symmetry;GO:0007389//p…	--
ncbi_105231877	423	409	313	305	414	51	47	78	55	85	11.236	9.344	8.742	8.056	11.052	1.406	1.672	1.972	1.396	2.006	9.686	1.6904	-2.51854	3.85525e-63	3.8423e-61	LOC105231877	venom allergen 5, transcript variant X1	-	-	-	-	GO:0005575//cellular_component;GO:0005576//extracellular region	GO:0003674//molecular_function	GO:0008150//biological_process	--
ncbi_105225192	1129	1109	924	1366	1111	214	107	150	136	235	64.409	54.41	55.445	77.52	63.594	12.677	8.177	8.147	7.401	11.912	63.0756	9.6628	-2.70657	3.96367e-63	3.92235e-61	LOC105225192	hypodermin-A	-	-	-	-	-	GO:0003674//molecular_function;GO:0003824//catalytic activity;GO:0004175//endopeptidase activity;GO:0004252//serine-type endopeptidase activity;GO:0008233//peptidase activity;GO:0008236//serine-type peptidase activity;GO:0016787//hydrolase activity;GO:0017171//serine hydrolase activity;GO:0070011//peptidase activity, acting on L-amino acid peptides;GO:0140096//catalytic activity, acting on a prot…	GO:0006508//proteolysis;GO:0006807//nitrogen compound metabolic process;GO:0008150//biological_process;GO:0008152//metabolic process;GO:0019538//protein metabolic process;GO:0043170//macromolecule metabolic process;GO:0044238//primary metabolic process;GO:0071704//organic substance metabolic process;GO:1901564//organonitrogen compound metabolic process	--
ncbi_105226366	98	127	72	105	68	521	454	643	910	848	1.634	1.821	1.263	1.742	1.138	9.021	10.141	10.208	14.476	12.565	1.5196	11.2822	2.89228	4.9414e-63	4.85544e-61	LOC105226366	protein Skeletor, isoforms B/C	-	-	-	-	GO:0005575//cellular_component;GO:0005623//cell;GO:0005886//plasma membrane;GO:0005887//integral component of plasma membrane;GO:0016020//membrane;GO:0016021//integral component of membrane;GO:0031224//intrinsic component of membrane;GO:0031226//intrinsic component of plasma membrane;GO:0044425//membrane part;GO:0044459//plasma membrane part;GO:0044464//cell part;GO:0071944//cell periphery	GO:0003674//molecular_function;GO:0004888//transmembrane signaling receptor activity;GO:0038023//signaling receptor activity;GO:0060089//molecular transducer activity	GO:0007154//cell communication;GO:0007165//signal transduction;GO:0008150//biological_process;GO:0009987//cellular process;GO:0023052//signaling;GO:0030193//regulation of blood coagulation;GO:0030195//negative regulation of blood coagulation;GO:0032101//regulation of response to external stimulus;GO:0032102//negative regulation of response to external stimulus;GO:0048519//negative regulation of b…	--
ncbi_105223868	277	356	325	366	331	17	27	52	39	53	5.761	6.592	6.892	7.168	6.611	0.364	0.839	1.038	0.803	1.118	6.6048	0.8324	-2.98817	5.15322e-63	5.02818e-61	LOC105223868	neuropeptide CCHamide-1 receptor, transcript variant X1	Environmental Information Processing	Signaling molecules and interaction	ko04080//Neuroactive ligand-receptor interaction	K04170	GO:0005575//cellular_component;GO:0005623//cell;GO:0005886//plasma membrane;GO:0005887//integral component of plasma membrane;GO:0016020//membrane;GO:0016021//integral component of membrane;GO:0031224//intrinsic component of membrane;GO:0031226//intrinsic component of plasma membrane;GO:0044425//membrane part;GO:0044459//plasma membrane part;GO:0044464//cell part;GO:0071944//cell periphery	GO:0001653//peptide receptor activity;GO:0003674//molecular_function;GO:0004888//transmembrane signaling receptor activity;GO:0004930//G protein-coupled receptor activity;GO:0004984//olfactory receptor activity;GO:0008188//neuropeptide receptor activity;GO:0008261//allatostatin receptor activity;GO:0008528//G protein-coupled peptide receptor activity;GO:0038023//signaling receptor activity;GO:006…	GO:0007154//cell communication;GO:0007165//signal transduction;GO:0007186//G protein-coupled receptor signaling pathway;GO:0007218//neuropeptide signaling pathway;GO:0008150//biological_process;GO:0009987//cellular process;GO:0023052//signaling;GO:0050789//regulation of biological process;GO:0050794//regulation of cellular process;GO:0050896//response to stimulus;GO:0051716//cellular response to …	--
MSTRG.9809	10	9	29	6	4	2302	1874	2820	2729	2049	2.546	2.001	7.866	1.445	0.947	617.985	648.741	694.098	672.983	470.707	2.961	620.903	7.71214	4.68827e-62	4.54274e-60	--	-	-	-	-	-	-	-	-	--
ncbi_105222482	701	733	530	583	572	1465	1276	1829	1845	1963	67.95	61.104	54.036	56.215	55.631	147.459	165.69	168.788	170.606	169.074	58.9872	164.323	1.47806	6.81017e-62	6.55326e-60	LOC105222482	mesencephalic astrocyte-derived neurotrophic factor homolog	-	-	-	-	GO:0005575//cellular_component;GO:0005576//extracellular region;GO:0005615//extracellular space;GO:0005622//intracellular;GO:0005623//cell;GO:0005737//cytoplasm;GO:0005783//endoplasmic reticulum;GO:0005788//endoplasmic reticulum lumen;GO:0005829//cytosol;GO:0012505//endomembrane system;GO:0016528//sarcoplasm;GO:0016529//sarcoplasmic reticulum;GO:0031974//membrane-enclosed lumen;GO:0033018//sarcop…	GO:0003674//molecular_function;GO:0003677//DNA binding;GO:0005102//signaling receptor binding;GO:0005488//binding;GO:0005509//calcium ion binding;GO:0005515//protein binding;GO:0008083//growth factor activity;GO:0008289//lipid binding;GO:0030545//receptor regulator activity;GO:0043167//ion binding;GO:0043169//cation binding;GO:0046872//metal ion binding;GO:0048018//receptor ligand activity;GO:009…	GO:0001963//synaptic transmission, dopaminergic;GO:0001976//neurological system process involved in regulation of systemic arterial blood pressure;GO:0001980//regulation of systemic arterial blood pressure by ischemic conditions;GO:0002014//vasoconstriction of artery involved in ischemic response to lowering of systemic arterial blood pressure;GO:0002576//platelet degranulation;GO:0003008//system…	--
MSTRG.14672	285	383	283	230	261	4	3	2	5	0	3.826	4.422	3.996	3.072	3.516	0.056	0.054	0.026	0.064	0	3.7664	0.04	-6.55704	3.69023e-61	3.5267e-59	--	extracellular matrix-binding protein ebh-like [Bactrocera oleae]	-	-	-	-	-	-	-	--
ncbi_105227847	1833	1907	1366	1018	1877	220	232	288	251	314	51.813	46.358	40.613	28.625	53.235	6.457	8.785	7.75	6.768	7.887	44.1288	7.5294	-2.55111	2.61346e-60	2.48065e-58	LOC105227847	putative phosphatidate phosphatase	Metabolism;Metabolism;Environmental Information Processing;Metabolism;Human Diseases;Organismal Systems;Organismal Systems;Metabolism;Metabolism	Global and overview maps;Lipid metabolism;Signal transduction;Lipid metabolism;Cancer: overview;Digestive system;Immune system;Lipid metabolism;Lipid metabolism	ko01100//Metabolic pathways;ko00561//Glycerolipid metabolism;ko04072//Phospholipase D signaling pathway;ko00564//Glycerophospholipid metabolism;ko05231//Choline metabolism in cancer;ko04975//Fat digestion and absorption;ko04666//Fc gamma R-mediated phagocytosis;ko00600//Sphingolipid metabolism;ko00565//Ether lipid metabolism	K01080;K01080;K01080;K01080;K01080;K01080;K01080;K01080;K01080	GO:0005575//cellular_component;GO:0005623//cell;GO:0005886//plasma membrane;GO:0005887//integral component of plasma membrane;GO:0016020//membrane;GO:0016021//integral component of membrane;GO:0031224//intrinsic component of membrane;GO:0031226//intrinsic component of plasma membrane;GO:0044425//membrane part;GO:0044459//plasma membrane part;GO:0044464//cell part;GO:0071944//cell periphery	GO:0003674//molecular_function;GO:0003824//catalytic activity;GO:0008195//phosphatidate phosphatase activity;GO:0016787//hydrolase activity;GO:0016788//hydrolase activity, acting on ester bonds;GO:0016791//phosphatase activity;GO:0042577//lipid phosphatase activity;GO:0042578//phosphoric ester hydrolase activity	GO:0006629//lipid metabolic process;GO:0006644//phospholipid metabolic process;GO:0006793//phosphorus metabolic process;GO:0006796//phosphate-containing compound metabolic process;GO:0007154//cell communication;GO:0007165//signal transduction;GO:0008150//biological_process;GO:0008152//metabolic process;GO:0009987//cellular process;GO:0016311//dephosphorylation;GO:0019637//organophosphate metaboli…	--
ncbi_105228467	268	315	241	297	214	45	29	63	47	56	25.171	25.443	23.808	27.748	20.166	4.389	3.649	5.633	4.211	4.673	24.4672	4.511	-2.43933	6.25868e-60	5.9005e-58	LOC105228467	uncharacterized LOC105228467	-	-	-	-	-	-	-	zf-LITAF-like
ncbi_125777717	182	216	230	187	151	929	1072	1146	1269	1099	8.584	8.761	11.409	8.76	7.145	45.496	67.727	51.455	57.093	46.055	8.9318	53.5652	2.58427	6.92611e-60	6.48591e-58	LOC125777717	cytochrome P450 6g1-like	-	-	-	-	-	GO:0005506//iron ion binding;GO:0016705//oxidoreductase activity, acting on paired donors, with incorporation or reduction of molecular oxygen;GO:0020037//heme binding	GO:0055114//oxidation-reduction process	--
ncbi_105229138	18	46	22	22	21	385	185	347	320	378	0.884	1.942	1.136	1.074	1.034	19.671	12.166	16.218	15.014	16.588	1.214	15.9314	3.71403	1.38137e-59	1.28495e-57	LOC105229138	putative inorganic phosphate cotransporter, transcript variant X1	Cellular Processes	Transport and catabolism	ko04142//Lysosome	K12301	GO:0005575//cellular_component;GO:0005623//cell;GO:0005886//plasma membrane;GO:0005887//integral component of plasma membrane;GO:0016020//membrane;GO:0016021//integral component of membrane;GO:0031224//intrinsic component of membrane;GO:0044425//membrane part;GO:0044464//cell part;GO:0071944//cell periphery	GO:0003674//molecular_function;GO:0005215//transporter activity;GO:0015114//phosphate ion transmembrane transporter activity;GO:0022857//transmembrane transporter activity;GO:0042910//xenobiotic transmembrane transporter activity;GO:0051119//sugar transmembrane transporter activity	GO:0006810//transport;GO:0006811//ion transport;GO:0006817//phosphate ion transport;GO:0006820//anion transport;GO:0008150//biological_process;GO:0008643//carbohydrate transport;GO:0042908//xenobiotic transport;GO:0051179//localization;GO:0051234//establishment of localization;GO:0055085//transmembrane transport	--
ncbi_109579809	35	32	74	29	61	712	560	1239	903	1121	1.904	1.497	4.234	1.569	3.329	40.215	40.804	64.161	46.855	54.179	2.5066	49.2428	4.29611	3.9667e-59	3.66539e-57	LOC109579809	serine protease easter	-	-	-	-	GO:0005575//cellular_component;GO:0005576//extracellular region;GO:0098595//perivitelline space	GO:0003674//molecular_function;GO:0003824//catalytic activity;GO:0004175//endopeptidase activity;GO:0004252//serine-type endopeptidase activity;GO:0008233//peptidase activity;GO:0008236//serine-type peptidase activity;GO:0016787//hydrolase activity;GO:0017171//serine hydrolase activity;GO:0070011//peptidase activity, acting on L-amino acid peptides;GO:0140096//catalytic activity, acting on a prot…	GO:0000003//reproduction;GO:0001703//gastrulation with mouth forming first;GO:0003002//regionalization;GO:0003006//developmental process involved in reproduction;GO:0006508//proteolysis;GO:0006807//nitrogen compound metabolic process;GO:0007154//cell communication;GO:0007165//signal transduction;GO:0007166//cell surface receptor signaling pathway;GO:0007275//multicellular organism development;GO:…	--
ncbi_105232060	2624	3204	2885	3868	3298	735	605	928	784	699	128.312	134.738	148.384	188.149	161.81	37.321	39.631	43.202	36.572	30.371	152.279	37.4194	-2.02485	1.43859e-58	1.31194e-56	LOC105232060	uncharacterized LOC105232060	-	-	-	-	GO:0005634//nucleus	GO:0003677//DNA binding	GO:0006355//regulation of transcription, DNA-templated	--
ncbi_105232966	141	179	159	168	213	669	520	754	944	1062	4.094	4.47	4.856	4.852	6.205	20.17	20.225	20.842	26.147	27.399	4.8954	22.9566	2.22941	2.26172e-58	2.04921e-56	LOC105232966	mitochondrial thiamine pyrophosphate carrier	-	-	-	-	GO:0005575//cellular_component;GO:0005576//extracellular region;GO:0005622//intracellular;GO:0005623//cell;GO:0005737//cytoplasm;GO:0005739//mitochondrion;GO:0005740//mitochondrial envelope;GO:0005743//mitochondrial inner membrane;GO:0016020//membrane;GO:0016021//integral component of membrane;GO:0019866//organelle inner membrane;GO:0031090//organelle membrane;GO:0031224//intrinsic component of m…	GO:0003674//molecular_function;GO:0005179//hormone activity;GO:0005215//transporter activity;GO:0015234//thiamine transmembrane transporter activity;GO:0015238//drug transmembrane transporter activity;GO:0015291//secondary active transmembrane transporter activity;GO:0015297//antiporter activity;GO:0022804//active transmembrane transporter activity;GO:0022857//transmembrane transporter activity;G…	GO:0006810//transport;GO:0006811//ion transport;GO:0006812//cation transport;GO:0006820//anion transport;GO:0006839//mitochondrial transport;GO:0006855//drug transmembrane transport;GO:0008150//biological_process;GO:0015695//organic cation transport;GO:0015711//organic anion transport;GO:0015748//organophosphate ester transport;GO:0015893//drug transport;GO:0030974//thiamine pyrophosphate transme…	--
ncbi_105232393	859	1041	801	822	861	269	253	355	282	288	50.089	52.213	49.14	47.68	50.366	16.285	19.752	19.705	15.684	14.92	49.8976	17.2692	-1.53077	2.68613e-58	2.41804e-56	LOC105232393	uncharacterized LOC105232393	-	-	-	-	-	-	-	--
ncbi_105223819	175	182	186	171	164	8	2	5	7	20	10.605	9.485	11.856	10.308	9.972	0.503	0.162	0.288	0.405	1.077	10.4452	0.487	-4.42277	8.20058e-58	7.33479e-56	LOC105223819	farnesol dehydrogenase	Metabolism;Metabolism	Metabolism of terpenoids and polyketides;Metabolism of terpenoids and polyketides	ko00981//Insect hormone biosynthesis;ko00900//Terpenoid backbone biosynthesis	K15890;K15890	-	GO:0003824//catalytic activity;GO:0004316//3-oxoacyl-[acyl-carrier-protein] reductase (NADPH) activity;GO:0004757//sepiapterin reductase activity;GO:0008667//2,3-dihydro-2,3-dihydroxybenzoate dehydrogenase activity;GO:0008678//2-deoxy-D-gluconate 3-dehydrogenase activity;GO:0016491//oxidoreductase activity;GO:0016630//protochlorophyllide reductase activity;GO:0016655//oxidoreductase activity, act…	GO:0000272//polysaccharide catabolic process;GO:0005975//carbohydrate metabolic process;GO:0006633//fatty acid biosynthetic process;GO:0006729//tetrahydrobiopterin biosynthetic process;GO:0008152//metabolic process;GO:0009243//O antigen biosynthetic process;GO:0015995//chlorophyll biosynthetic process;GO:0055114//oxidation-reduction process	--
ncbi_105223604	61343	73271	54207	75754	53286	12946	11477	14534	20386	22968	1470.34	1510.38	1366.64	1806.26	1281.49	322.404	368.746	331.924	466.353	489.411	1487.02	395.768	-1.9097	1.78714e-57	1.58828e-55	LOC105223604	paramyosin, long form, transcript variant X1	-	-	-	-	GO:0016459//myosin complex	GO:0005524//ATP binding	GO:0007059//chromosome segregation;GO:0030261//chromosome condensation	--
ncbi_105222898	1241	1464	1129	1213	1288	456	341	485	360	544	28.461	28.87	27.219	27.636	29.629	10.853	10.472	10.575	7.874	11.071	28.363	10.169	-1.47983	2.28232e-57	2.01552e-55	LOC105222898	putative sodium-coupled neutral amino acid transporter 10, transcript variant X1	-	-	-	-	GO:0005575//cellular_component;GO:0005622//intracellular;GO:0005623//cell;GO:0005737//cytoplasm;GO:0005794//Golgi apparatus;GO:0012505//endomembrane system;GO:0016020//membrane;GO:0016021//integral component of membrane;GO:0031224//intrinsic component of membrane;GO:0043226//organelle;GO:0043227//membrane-bounded organelle;GO:0043229//intracellular organelle;GO:0043231//intracellular membrane-bou…	GO:0003674//molecular_function;GO:0005215//transporter activity;GO:0005342//organic acid transmembrane transporter activity;GO:0008509//anion transmembrane transporter activity;GO:0008514//organic anion transmembrane transporter activity;GO:0015075//ion transmembrane transporter activity;GO:0015171//amino acid transmembrane transporter activity;GO:0015318//inorganic molecular entity transmembrane…	GO:0001501//skeletal system development;GO:0003333//amino acid transmembrane transport;GO:0006810//transport;GO:0006811//ion transport;GO:0006812//cation transport;GO:0006814//sodium ion transport;GO:0006820//anion transport;GO:0006865//amino acid transport;GO:0007275//multicellular organism development;GO:0008150//biological_process;GO:0015672//monovalent inorganic cation transport;GO:0015711//o…	--
ncbi_105233910	32	65	74	61	34	766	1016	1185	1619	2924	0.927	1.62	2.255	1.758	0.989	23.049	39.439	32.691	44.754	75.287	1.5098	43.044	4.83338	7.96363e-57	6.98846e-55	LOC105233910	cytochrome P450 4c3	-	-	-	-	GO:0005575//cellular_component;GO:0005622//intracellular;GO:0005623//cell;GO:0005737//cytoplasm;GO:0005783//endoplasmic reticulum;GO:0005789//endoplasmic reticulum membrane;GO:0012505//endomembrane system;GO:0016020//membrane;GO:0016021//integral component of membrane;GO:0031224//intrinsic component of membrane;GO:0031984//organelle subcompartment;GO:0042175//nuclear outer membrane-endoplasmic re…	GO:0003674//molecular_function;GO:0003824//catalytic activity;GO:0004497//monooxygenase activity;GO:0005488//binding;GO:0005506//iron ion binding;GO:0016491//oxidoreductase activity;GO:0016705//oxidoreductase activity, acting on paired donors, with incorporation or reduction of molecular oxygen;GO:0020037//heme binding;GO:0043167//ion binding;GO:0043169//cation binding;GO:0046872//metal ion bindi…	GO:0001523//retinoid metabolic process;GO:0003008//system process;GO:0006082//organic acid metabolic process;GO:0006629//lipid metabolic process;GO:0006631//fatty acid metabolic process;GO:0006720//isoprenoid metabolic process;GO:0006721//terpenoid metabolic process;GO:0007600//sensory perception;GO:0007601//visual perception;GO:0008150//biological_process;GO:0008152//metabolic process;GO:0008202…	--
ncbi_105230985	128	171	215	215	188	1589	850	1311	1252	1356	7.96	9.147	14.054	13.314	11.741	102.716	70.845	77.583	74.313	74.913	11.2432	80.074	2.83228	1.27219e-56	1.10943e-54	LOC105230985	uncharacterized LOC105230985, transcript variant X1	-	-	-	-	-	-	-	--
ncbi_105230757	1154	1532	1524	1465	1704	5047	4496	5410	5424	5801	25.174	28.74	34.967	31.79	37.296	114.323	131.383	112.355	112.871	112.441	31.5934	116.675	1.8848	1.41369e-56	1.22517e-54	LOC105230757	ATP-binding cassette sub-family G member 1	Human Diseases;Environmental Information Processing	Cardiovascular disease;Membrane transport	ko05417//Lipid and atherosclerosis;ko02010//ABC transporters	K05679;K05679	GO:0005575//cellular_component;GO:0005623//cell;GO:0005737//cytoplasm;GO:0005886//plasma membrane;GO:0005887//integral component of plasma membrane;GO:0009380//excinuclease repair complex;GO:0009898//cytoplasmic side of plasma membrane;GO:0016020//membrane;GO:0016021//integral component of membrane;GO:0031224//intrinsic component of membrane;GO:0043190//ATP-binding cassette (ABC) transporter comp…	GO:0000166//nucleotide binding;GO:0003674//molecular_function;GO:0003824//catalytic activity;GO:0003924//GTPase activity;GO:0004385//guanylate kinase activity;GO:0004527//exonuclease activity;GO:0005215//transporter activity;GO:0005260//intracellularly ATP-gated chloride channel activity;GO:0005319//lipid transporter activity;GO:0005488//binding;GO:0005524//ATP binding;GO:0005525//GTP binding;GO:…	GO:0000910//cytokinesis;GO:0006260//DNA replication;GO:0006281//DNA repair;GO:0006289//nucleotide-excision repair;GO:0006310//DNA recombination;GO:0006412//translation;GO:0006810//transport;GO:0006817//phosphate ion transport;GO:0006824//cobalt ion transport;GO:0006855//drug transmembrane transport;GO:0006869//lipid transport;GO:0007601//visual perception;GO:0008150//biological_process;GO:0008272…	--
ncbi_105232625	1487	1674	1306	1752	1333	461	394	602	659	621	59.064	56.765	53.881	68.551	53.397	19.112	21.137	22.513	23.846	21.943	58.3316	21.7102	-1.4259	4.97556e-56	4.28543e-54	LOC105232625	glycogen-binding subunit 76A, transcript variant X10	Organismal Systems;Human Diseases	Endocrine system;Endocrine and metabolic disease	ko04910//Insulin signaling pathway;ko04931//Insulin resistance	K07189;K07189	GO:0033179//proton-transporting V-type ATPase, V0 domain	GO:0003674//molecular_function;GO:0005488//binding;GO:0005515//protein binding;GO:0008157//protein phosphatase 1 binding;GO:0015078//proton transmembrane transporter activity;GO:0019899//enzyme binding;GO:0019902//phosphatase binding;GO:0019903//protein phosphatase binding;GO:2001070//starch binding	GO:0005975//carbohydrate metabolic process;GO:0005976//polysaccharide metabolic process;GO:0005977//glycogen metabolic process;GO:0006073//cellular glucan metabolic process;GO:0006091//generation of precursor metabolites and energy;GO:0006112//energy reserve metabolic process;GO:0008150//biological_process;GO:0008152//metabolic process;GO:0009987//cellular process;GO:0015980//energy derivation by…	--
ncbi_105225933	1748	1980	1385	1394	1802	4268	3387	4451	4546	5225	36.573	35.586	30.481	28.978	37.808	93.083	95.183	88.936	91.078	97.461	33.8852	93.1482	1.45887	1.12314e-55	9.61422e-54	LOC105225933	Golgi apparatus protein 1, transcript variant X1	-	-	-	-	GO:0000137//Golgi cis cisterna;GO:0000138//Golgi trans cisterna;GO:0000139//Golgi membrane;GO:0005575//cellular_component;GO:0005576//extracellular region;GO:0005622//intracellular;GO:0005623//cell;GO:0005737//cytoplasm;GO:0005794//Golgi apparatus;GO:0005795//Golgi stack;GO:0005797//Golgi medial cisterna;GO:0005886//plasma membrane;GO:0012505//endomembrane system;GO:0016020//membrane;GO:0016021//…	GO:0003674//molecular_function;GO:0005102//signaling receptor binding;GO:0005488//binding;GO:0005515//protein binding;GO:0017134//fibroblast growth factor binding;GO:0019838//growth factor binding	GO:0001501//skeletal system development;GO:0002376//immune system process;GO:0006810//transport;GO:0006886//intracellular protein transport;GO:0006928//movement of cell or subcellular component;GO:0007275//multicellular organism development;GO:0008104//protein localization;GO:0008150//biological_process;GO:0009653//anatomical structure morphogenesis;GO:0009887//animal organ morphogenesis;GO:00098…	--
ncbi_105222355	509	613	544	431	560	1851	1563	1599	2458	2435	3.635	3.764	4.086	3.061	4.012	13.723	14.949	10.868	16.742	15.448	3.7116	14.346	1.95054	8.06814e-55	6.82271e-53	LOC105222355	pneumococcal serine-rich repeat protein, transcript variant X1	Environmental Information Processing	Signal transduction	ko04013//MAPK signaling pathway - fly	K08892	GO:0005575//cellular_component;GO:0005622//intracellular;GO:0005623//cell;GO:0005886//plasma membrane;GO:0005912//adherens junction;GO:0009898//cytoplasmic side of plasma membrane;GO:0016020//membrane;GO:0019897//extrinsic component of plasma membrane;GO:0019898//extrinsic component of membrane;GO:0030054//cell junction;GO:0031234//extrinsic component of cytoplasmic side of plasma membrane;GO:004…	GO:0000166//nucleotide binding;GO:0003674//molecular_function;GO:0003824//catalytic activity;GO:0004672//protein kinase activity;GO:0004713//protein tyrosine kinase activity;GO:0004715//non-membrane spanning protein tyrosine kinase activity;GO:0005102//signaling receptor binding;GO:0005488//binding;GO:0005515//protein binding;GO:0005524//ATP binding;GO:0008144//drug binding;GO:0016301//kinase act…	GO:0000165//MAPK cascade;GO:0000902//cell morphogenesis;GO:0000904//cell morphogenesis involved in differentiation;GO:0001654//eye development;GO:0001700//embryonic development via the syncytial blastoderm;GO:0002009//morphogenesis of an epithelium;GO:0002165//instar larval or pupal development;GO:0002376//immune system process;GO:0006082//organic acid metabolic process;GO:0006091//generation of …	--
ncbi_105223729	300	299	230	185	249	35	16	41	41	32	10.269	8.802	8.281	6.299	8.552	1.244	0.734	1.336	1.339	0.973	8.4406	1.1252	-2.90716	1.539e-54	1.29359e-52	LOC105223729	cysteine sulfinic acid decarboxylase	-	-	-	-	-	GO:0003674//molecular_function;GO:0003824//catalytic activity;GO:0004068//aspartate 1-decarboxylase activity;GO:0004351//glutamate decarboxylase activity;GO:0004837//tyrosine decarboxylase activity;GO:0005488//binding;GO:0008144//drug binding;GO:0008890//glycine C-acetyltransferase activity;GO:0016740//transferase activity;GO:0016829//lyase activity;GO:0016830//carbon-carbon lyase activity;GO:001…	GO:0001505//regulation of neurotransmitter levels;GO:0006082//organic acid metabolic process;GO:0006139//nucleobase-containing compound metabolic process;GO:0006206//pyrimidine nucleobase metabolic process;GO:0006208//pyrimidine nucleobase catabolic process;GO:0006212//uracil catabolic process;GO:0006520//cellular amino acid metabolic process;GO:0006540//glutamate decarboxylation to succinate;GO:…	--
ncbi_105234032	243	221	172	161	205	1736	1153	2023	1503	1154	28.814	22.536	21.452	18.99	24.389	213.75	183.147	228.375	170.012	121.586	23.2362	183.374	2.98034	1.55109e-54	1.29595e-52	LOC105234032	kunitz-type U15-theraphotoxin-Hs1g	-	-	-	-	GO:0005576//extracellular region	GO:0003674//molecular_function;GO:0004857//enzyme inhibitor activity;GO:0004866//endopeptidase inhibitor activity;GO:0004867//serine-type endopeptidase inhibitor activity;GO:0030234//enzyme regulator activity;GO:0030414//peptidase inhibitor activity;GO:0061134//peptidase regulator activity;GO:0061135//endopeptidase regulator activity;GO:0098772//molecular function regulator	GO:0003008//system process;GO:0007600//sensory perception;GO:0008150//biological_process;GO:0009892//negative regulation of metabolic process;GO:0010466//negative regulation of peptidase activity;GO:0010605//negative regulation of macromolecule metabolic process;GO:0010951//negative regulation of endopeptidase activity;GO:0019222//regulation of metabolic process;GO:0019233//sensory perception of …	--
MSTRG.17543	2277	1823	2317	479	1727	2	6	7	3	4	495.107	340.892	529.908	103.606	376.773	0.452	1.748	1.449	0.622	0.773	369.257	1.0088	-8.51584	2.42428e-54	2.01345e-52	--	-	-	-	-	-	-	-	-	--
ncbi_105230756	1240	1502	1309	1444	1396	3393	3281	4930	4229	4335	35.199	36.666	39.083	40.774	39.759	100.011	124.763	133.232	114.516	109.339	38.2962	116.372	1.60347	3.7574e-54	3.10219e-52	LOC105230756	ATP-binding cassette sub-family G member 1, transcript variant X1	Human Diseases;Environmental Information Processing	Cardiovascular disease;Membrane transport	ko05417//Lipid and atherosclerosis;ko02010//ABC transporters	K05679;K05679	GO:0005575//cellular_component;GO:0005623//cell;GO:0005886//plasma membrane;GO:0005887//integral component of plasma membrane;GO:0009380//excinuclease repair complex;GO:0009898//cytoplasmic side of plasma membrane;GO:0016020//membrane;GO:0016021//integral component of membrane;GO:0031224//intrinsic component of membrane;GO:0043190//ATP-binding cassette (ABC) transporter complex;GO:0044425//membra…	GO:0000166//nucleotide binding;GO:0003674//molecular_function;GO:0003824//catalytic activity;GO:0003924//GTPase activity;GO:0004385//guanylate kinase activity;GO:0004798//thymidylate kinase activity;GO:0005215//transporter activity;GO:0005319//lipid transporter activity;GO:0005488//binding;GO:0005524//ATP binding;GO:0005525//GTP binding;GO:0008144//drug binding;GO:0008565//protein transporter act…	GO:0000910//cytokinesis;GO:0006289//nucleotide-excision repair;GO:0006412//translation;GO:0006810//transport;GO:0006817//phosphate ion transport;GO:0006824//cobalt ion transport;GO:0006869//lipid transport;GO:0007601//visual perception;GO:0008150//biological_process;GO:0008272//sulfate transport;GO:0010876//lipid localization;GO:0015675//nickel cation transport;GO:0015689//molybdate ion transport…	--
ncbi_109579193	5020	5767	4829	6730	4642	1508	1091	1743	1943	2260	215.422	212.817	217.962	287.271	199.867	67.196	62.717	71.21	79.521	86.157	226.668	73.3602	-1.62751	1.66526e-53	1.36679e-51	LOC109579193	uncharacterized LOC109579193	-	-	-	-	-	GO:0003674//molecular_function;GO:0003824//catalytic activity;GO:0005488//binding;GO:0005536//glucose binding;GO:0008194//UDP-glycosyltransferase activity;GO:0008466//glycogenin glucosyltransferase activity;GO:0016740//transferase activity;GO:0016757//transferase activity, transferring glycosyl groups;GO:0016758//transferase activity, transferring hexosyl groups;GO:0030246//carbohydrate binding;G…	GO:0000271//polysaccharide biosynthetic process;GO:0005975//carbohydrate metabolic process;GO:0005976//polysaccharide metabolic process;GO:0005977//glycogen metabolic process;GO:0005978//glycogen biosynthetic process;GO:0006073//cellular glucan metabolic process;GO:0006091//generation of precursor metabolites and energy;GO:0006112//energy reserve metabolic process;GO:0008150//biological_process;G…	--
ncbi_105224018	228	339	139	131	198	1864	1430	1635	1529	2093	9.04	11.56	5.797	5.167	7.877	76.746	75.955	61.72	57.834	73.74	7.8882	69.199	3.13298	1.67608e-53	1.36762e-51	LOC105224018	arylsulfatase B	-	-	-	-	-	GO:0003674//molecular_function;GO:0003824//catalytic activity;GO:0008484//sulfuric ester hydrolase activity;GO:0016787//hydrolase activity;GO:0016788//hydrolase activity, acting on ester bonds	GO:0006950//response to stress;GO:0006952//defense response;GO:0008150//biological_process;GO:0008152//metabolic process;GO:0009605//response to external stimulus;GO:0009607//response to biotic stimulus;GO:0009617//response to bacterium;GO:0042742//defense response to bacterium;GO:0043207//response to external biotic stimulus;GO:0050896//response to stimulus;GO:0051704//multi-organism process;GO:…	--
ncbi_105224306	11	38	67	12	14	5437	3939	6344	6674	6696	1.033	3.036	6.619	1.121	1.319	530.248	495.55	567.212	597.949	558.811	2.6256	549.954	7.71052	2.58207e-53	2.09463e-51	LOC105224306	antigen 5 like allergen Cul n 1-like	-	-	-	-	-	-	-	--
ncbi_105233939	605	615	568	631	619	2272	2082	3630	3506	2472	24.132	21.127	23.781	25.032	24.754	94.122	110.959	137.437	133.119	87.524	23.7652	112.632	2.2447	2.70741e-53	2.18361e-51	LOC105233939	fatty-acid amide hydrolase 2, transcript variant X1	-	-	-	-	GO:0030956//glutamyl-tRNA(Gln) amidotransferase complex	GO:0004039//allophanate hydrolase activity;GO:0016811//hydrolase activity, acting on carbon-nitrogen (but not peptide) bonds, in linear amides;GO:0050567//glutaminyl-tRNA synthase (glutamine-hydrolyzing) activity	GO:0006424//glutamyl-tRNA aminoacylation;GO:0008150//biological_process;GO:0019627//urea metabolic process;GO:0050789//regulation of biological process;GO:0050794//regulation of cellular process;GO:0051726//regulation of cell cycle;GO:0065007//biological regulation	--
ncbi_105225028	7327	8773	6756	9817	8387	2476	2225	3383	3075	3334	719.978	741.288	687.352	961.516	834.202	223.582	259.672	278.831	256.515	256.993	788.867	255.119	-1.62861	3.8787e-53	3.11032e-51	LOC105225028	uncharacterized LOC105225028, transcript variant X2	Metabolism;Human Diseases;Human Diseases;Human Diseases;Metabolism;Organismal Systems;Metabolism	Global and overview maps;Neurodegenerative disease;Neurodegenerative disease;Neurodegenerative disease;Metabolism of other amino acids;Endocrine system;Lipid metabolism	ko01100//Metabolic pathways;ko05022//Pathways of neurodegeneration - multiple diseases;ko05014//Amyotrophic lateral sclerosis;ko05016//Huntington disease;ko00480//Glutathione metabolism;ko04918//Thyroid hormone synthesis;ko00590//Arachidonic acid metabolism	K00432;K00432;K00432;K00432;K00432;K00432;K00432	GO:0005575//cellular_component;GO:0005622//intracellular;GO:0005623//cell;GO:0005737//cytoplasm;GO:0005739//mitochondrion;GO:0005794//Golgi apparatus;GO:0012505//endomembrane system;GO:0043226//organelle;GO:0043227//membrane-bounded organelle;GO:0043229//intracellular organelle;GO:0043231//intracellular membrane-bounded organelle;GO:0044424//intracellular part;GO:0044444//cytoplasmic part;GO:0044…	GO:0003674//molecular_function;GO:0003824//catalytic activity;GO:0004601//peroxidase activity;GO:0004602//glutathione peroxidase activity;GO:0005509//calcium ion binding;GO:0016209//antioxidant activity;GO:0016491//oxidoreductase activity;GO:0016684//oxidoreductase activity, acting on peroxide as acceptor	GO:0006950//response to stress;GO:0006979//response to oxidative stress;GO:0006982//response to lipid hydroperoxide;GO:0008150//biological_process;GO:0008152//metabolic process;GO:0009636//response to toxic substance;GO:0009987//cellular process;GO:0010033//response to organic substance;GO:0033194//response to hydroperoxide;GO:0033554//cellular response to stress;GO:0034976//response to endoplasm…	--
ncbi_105226290	31861	37726	31512	40032	29532	11628	9786	14336	14285	17883	2752.49	2781.82	2891.87	3387.51	2535.62	998.951	1095.29	1137.94	1118.74	1253.05	2869.86	1120.79	-1.35646	4.55677e-53	3.63318e-51	LOC105226290	protein anoxia up-regulated, transcript variant X1	-	-	-	-	-	GO:0016410//N-acyltransferase activity	GO:0009245//lipid A biosynthetic process	--
ncbi_105226778	24	52	45	40	39	326	192	266	344	303	0.877	1.634	1.73	1.454	1.43	12.37	9.399	9.254	11.992	9.838	1.425	10.5706	2.89102	4.79073e-53	3.79801e-51	LOC105226778	prolyl 4-hydroxylase subunit alpha-2	Metabolism;Metabolism	Global and overview maps;Amino acid metabolism	ko01100//Metabolic pathways;ko00330//Arginine and proline metabolism	K00472;K00472	GO:0005575//cellular_component;GO:0005622//intracellular;GO:0005623//cell;GO:0005737//cytoplasm;GO:0005783//endoplasmic reticulum;GO:0012505//endomembrane system;GO:0043226//organelle;GO:0043227//membrane-bounded organelle;GO:0043229//intracellular organelle;GO:0043231//intracellular membrane-bounded organelle;GO:0044424//intracellular part;GO:0044444//cytoplasmic part;GO:0044464//cell part	GO:0003674//molecular_function;GO:0003824//catalytic activity;GO:0004656//procollagen-proline 4-dioxygenase activity;GO:0005488//binding;GO:0005506//iron ion binding;GO:0016491//oxidoreductase activity;GO:0016701//oxidoreductase activity, acting on single donors with incorporation of molecular oxygen;GO:0016702//oxidoreductase activity, acting on single donors with incorporation of molecular oxyg…	GO:0006464//cellular protein modification process;GO:0006807//nitrogen compound metabolic process;GO:0008150//biological_process;GO:0008152//metabolic process;GO:0009987//cellular process;GO:0018126//protein hydroxylation;GO:0018193//peptidyl-amino acid modification;GO:0018208//peptidyl-proline modification;GO:0019511//peptidyl-proline hydroxylation;GO:0019538//protein metabolic process;GO:003621…	--
ncbi_105231180	17	22	17	16	19	3232	1746	1708	2029	9455	1.633	1.818	1.718	1.529	1.832	322.461	224.732	156.239	185.974	807.217	1.706	339.325	7.6359	1.17547e-52	9.26631e-51	LOC105231180	adult cuticle protein 1	-	-	-	-	-	-	-	--
ncbi_105225053	1337	1703	1126	1082	1270	3789	3002	3822	3712	4076	35.035	38.378	31.035	28.204	33.391	103.1	105.38	95.35	92.791	94.906	33.2086	98.3054	1.56571	1.45921e-52	1.14384e-50	LOC105225053	adenosylhomocysteinase-like 1	Metabolism;Metabolism	Global and overview maps;Amino acid metabolism	ko01100//Metabolic pathways;ko00270//Cysteine and methionine metabolism	K01251;K01251	GO:0005575//cellular_component;GO:0005622//intracellular;GO:0005623//cell;GO:0005737//cytoplasm;GO:0005829//cytosol;GO:0044424//intracellular part;GO:0044444//cytoplasmic part;GO:0044464//cell part	GO:0003674//molecular_function;GO:0003824//catalytic activity;GO:0004013//adenosylhomocysteinase activity;GO:0004455//ketol-acid reductoisomerase activity;GO:0004488//methylenetetrahydrofolate dehydrogenase (NADP+) activity;GO:0004617//phosphoglycerate dehydrogenase activity;GO:0008883//glutamyl-tRNA reductase activity;GO:0016779//nucleotidyltransferase activity;GO:0016787//hydrolase activity;GO:…	GO:0000096//sulfur amino acid metabolic process;GO:0006082//organic acid metabolic process;GO:0006139//nucleobase-containing compound metabolic process;GO:0006520//cellular amino acid metabolic process;GO:0006534//cysteine metabolic process;GO:0006555//methionine metabolic process;GO:0006564//L-serine biosynthetic process;GO:0006575//cellular modified amino acid metabolic process;GO:0006725//cell…	--
ncbi_105229694	286	304	245	360	247	57	46	58	56	76	10.049	9.186	9.054	12.582	8.707	2.08	2.165	1.94	1.877	2.373	9.9156	2.087	-2.24827	2.59433e-52	2.02227e-50	LOC105229694	uncharacterized LOC105229694	-	-	-	-	GO:0005575//cellular_component;GO:0016020//membrane;GO:0016021//integral component of membrane;GO:0031224//intrinsic component of membrane;GO:0044425//membrane part	-	-	--
ncbi_115065996	2	4	2	2	1	244	198	352	425	473	0.128	0.221	0.135	0.128	0.064	16.241	17.002	21.482	25.989	26.941	0.1352	21.531	7.31518	3.81984e-52	2.96101e-50	LOC115065996	uncharacterized LOC115065996	-	-	-	-	-	-	-	--
ncbi_105228387	143428	97056	77802	30037	98706	74	252	267	62	78	11132.2	6478.34	6351.5	2319.08	7686.73	5.964	26.201	19.729	4.591	5.379	6793.57	12.3728	-9.10085	3.99184e-52	3.07725e-50	LOC105228387	trypsin	Organismal Systems;Organismal Systems;Environmental Information Processing;Human Diseases	Digestive system;Digestive system;Signaling molecules and interaction;Infectious disease: viral	ko04972//Pancreatic secretion;ko04974//Protein digestion and absorption;ko04080//Neuroactive ligand-receptor interaction;ko05164//Influenza A	K01312;K01312;K01312;K01312	-	GO:0004252//serine-type endopeptidase activity	GO:0006508//proteolysis	--
MSTRG.11048	16880	6891	10671	3307	11978	8	31	34	11	12	3841.96	1348.83	2554.61	748.732	2735.37	1.891	9.452	7.367	2.388	2.427	2245.9	4.705	-8.89888	4.02794e-52	3.08802e-50	--	-	-	-	-	-	-	-	-	--
ncbi_105228657	172	154	159	87	189	1017	826	1059	1723	1496	6.285	4.798	6.162	3.111	7.113	35.771	37.304	34.848	55.951	45.711	5.4938	41.917	2.93166	9.39755e-52	7.16525e-50	LOC105228657	GTP cyclohydrolase 1, transcript variant X3	Metabolism;Metabolism	Global and overview maps;Metabolism of cofactors and vitamins	ko01100//Metabolic pathways;ko00790//Folate biosynthesis	K01495;K01495	GO:0005575//cellular_component;GO:0005622//intracellular;GO:0005623//cell;GO:0005634//nucleus;GO:0005635//nuclear envelope;GO:0005654//nucleoplasm;GO:0005737//cytoplasm;GO:0005829//cytosol;GO:0012505//endomembrane system;GO:0016020//membrane;GO:0031090//organelle membrane;GO:0031410//cytoplasmic vesicle;GO:0031965//nuclear membrane;GO:0031967//organelle envelope;GO:0031974//membrane-enclosed lume…	GO:0000166//nucleotide binding;GO:0001882//nucleoside binding;GO:0001883//purine nucleoside binding;GO:0003674//molecular_function;GO:0003824//catalytic activity;GO:0003924//GTPase activity;GO:0003933//GTP cyclohydrolase activity;GO:0003934//GTP cyclohydrolase I activity;GO:0005488//binding;GO:0005509//calcium ion binding;GO:0005515//protein binding;GO:0005525//GTP binding;GO:0008270//zinc ion bi…	GO:0000278//mitotic cell cycle;GO:0001505//regulation of neurotransmitter levels;GO:0002027//regulation of heart rate;GO:0002164//larval development;GO:0002165//instar larval or pupal development;GO:0002168//instar larval development;GO:0002237//response to molecule of bacterial origin;GO:0002376//immune system process;GO:0003008//system process;GO:0003013//circulatory system process;GO:0003018//…	--
ncbi_105222820	3451	3845	3358	3624	3419	1210	884	1593	1784	1825	173.617	166.496	177.862	181.948	172.389	63.175	59.556	76.039	85.786	81.667	174.462	73.2446	-1.25212	9.72556e-52	7.37504e-50	LOC105222820	uncharacterized LOC105222820, transcript variant X1	-	-	-	-	-	-	-	--
ncbi_105233796	2848	2581	762	1005	2163	8	15	30	20	23	533.255	415.602	150.068	187.186	406.352	1.555	3.762	5.348	3.572	3.827	338.493	3.6128	-6.54986	1.03836e-51	7.83149e-50	LOC105233796	uncharacterized LOC105233796	-	-	-	-	GO:0005576//extracellular region	GO:0016866//intramolecular transferase activity;GO:0031419//cobalamin binding	GO:0009405//pathogenesis	--
ncbi_105229145	15592	18091	14256	17857	15595	6693	4191	4947	6163	7372	325.087	324.291	312.608	370.181	326.734	145.86	117.769	98.904	123.32	137.359	331.78	124.642	-1.41243	1.27872e-51	9.59245e-50	LOC105229145	ATP-citrate synthase, transcript variant X1	Metabolism;Metabolism	Global and overview maps;Carbohydrate metabolism	ko01100//Metabolic pathways;ko00020//Citrate cycle (TCA cycle)	K01648;K01648	GO:0000323//lytic vacuole;GO:0005575//cellular_component;GO:0005576//extracellular region;GO:0005622//intracellular;GO:0005623//cell;GO:0005634//nucleus;GO:0005654//nucleoplasm;GO:0005737//cytoplasm;GO:0005764//lysosome;GO:0005766//primary lysosome;GO:0005773//vacuole;GO:0005775//vacuolar lumen;GO:0005829//cytosol;GO:0005886//plasma membrane;GO:0009346//citrate lyase complex;GO:0012505//endomembr…	GO:0000166//nucleotide binding;GO:0003674//molecular_function;GO:0003824//catalytic activity;GO:0003878//ATP citrate synthase activity;GO:0003985//acetyl-CoA C-acetyltransferase activity;GO:0004108//citrate (Si)-synthase activity;GO:0004774//succinate-CoA ligase activity;GO:0004775//succinate-CoA ligase (ADP-forming) activity;GO:0004776//succinate-CoA ligase (GDP-forming) activity;GO:0005488//bin…	GO:0001775//cell activation;GO:0002252//immune effector process;GO:0002263//cell activation involved in immune response;GO:0002274//myeloid leukocyte activation;GO:0002275//myeloid cell activation involved in immune response;GO:0002283//neutrophil activation involved in immune response;GO:0002366//leukocyte activation involved in immune response;GO:0002376//immune system process;GO:0002443//leuko…	--
ncbi_105232413	78	70	53	50	58	314	294	454	435	665	8.696	6.711	6.215	5.545	6.488	36.35	43.908	48.18	46.263	65.875	6.731	48.1152	2.8376	1.44528e-51	1.07839e-49	LOC105232413	defense protein l(2)34Fc, transcript variant X1	-	-	-	-	-	-	-	--
ncbi_105226849	2177	3236	2074	2867	2355	692	587	792	1043	1063	51.986	59.015	51.681	65.623	54.941	19.537	22.719	19.72	27.811	24.529	56.6492	22.8632	-1.30903	2.98554e-51	2.21581e-49	LOC105226849	receptor expression-enhancing protein 1, transcript variant X2	-	-	-	-	GO:0005575//cellular_component;GO:0005622//intracellular;GO:0005623//cell;GO:0005737//cytoplasm;GO:0005783//endoplasmic reticulum;GO:0005789//endoplasmic reticulum membrane;GO:0005856//cytoskeleton;GO:0005874//microtubule;GO:0005881//cytoplasmic microtubule;GO:0005886//plasma membrane;GO:0005887//integral component of plasma membrane;GO:0012505//endomembrane system;GO:0015630//microtubule cytoske…	GO:0001664//G protein-coupled receptor binding;GO:0003674//molecular_function;GO:0005102//signaling receptor binding;GO:0005488//binding;GO:0005515//protein binding;GO:0031883//taste receptor binding	GO:0003008//system process;GO:0006810//transport;GO:0006886//intracellular protein transport;GO:0006950//response to stress;GO:0006996//organelle organization;GO:0007029//endoplasmic reticulum organization;GO:0007600//sensory perception;GO:0007606//sensory perception of chemical stimulus;GO:0008104//protein localization;GO:0008150//biological_process;GO:0009987//cellular process;GO:0010256//endom…	--
ncbi_105234111	36251	42824	35232	46993	33278	11654	9584	14414	16042	18438	2128.78	2214.82	2218.79	2742.15	1985.19	723.472	783.754	820.628	957.081	1004.47	2257.95	857.88	-1.39616	5.66131e-51	4.17948e-49	LOC105234111	hypothetical protein, transcript variant X3	-	-	-	-	GO:0005575//cellular_component;GO:0005622//intracellular;GO:0005623//cell;GO:0005737//cytoplasm;GO:0030016//myofibril;GO:0030017//sarcomere;GO:0031672//A band;GO:0043226//organelle;GO:0043228//non-membrane-bounded organelle;GO:0043229//intracellular organelle;GO:0043232//intracellular non-membrane-bounded organelle;GO:0043292//contractile fiber;GO:0044422//organelle part;GO:0044424//intracellular…	-	-	--
ncbi_105228023	252	267	208	237	205	532	448	664	678	731	2.019	1.84	1.753	1.887	1.648	4.426	4.809	5.065	5.183	5.204	1.8294	4.9374	1.43238	7.55585e-51	5.54878e-49	LOC105228023	sodium-dependent neutral amino acid transporter B(0)AT3, transcript variant X2	-	-	-	-	GO:0005575//cellular_component;GO:0005623//cell;GO:0005886//plasma membrane;GO:0005887//integral component of plasma membrane;GO:0016020//membrane;GO:0016021//integral component of membrane;GO:0031224//intrinsic component of membrane;GO:0031226//intrinsic component of plasma membrane;GO:0044425//membrane part;GO:0044459//plasma membrane part;GO:0044464//cell part;GO:0071944//cell periphery	GO:0003674//molecular_function;GO:0005215//transporter activity;GO:0005326//neurotransmitter transporter activity;GO:0005328//neurotransmitter:sodium symporter activity;GO:0008324//cation transmembrane transporter activity;GO:0015075//ion transmembrane transporter activity;GO:0015077//monovalent inorganic cation transmembrane transporter activity;GO:0015081//sodium ion transmembrane transporter a…	GO:0006810//transport;GO:0006811//ion transport;GO:0006812//cation transport;GO:0006814//sodium ion transport;GO:0006836//neurotransmitter transport;GO:0008150//biological_process;GO:0015672//monovalent inorganic cation transport;GO:0030001//metal ion transport;GO:0034220//ion transmembrane transport;GO:0035725//sodium ion transmembrane transport;GO:0051179//localization;GO:0051234//establishment…	--
ncbi_105231405	7653	8866	8802	11198	7163	1775	1727	2681	2077	2684	436.888	435.28	528.52	635.903	410.284	105.246	132.094	145.731	113.117	136.173	489.375	126.472	-1.95212	8.64113e-51	6.31255e-49	LOC105231405	L-lactate dehydrogenase, transcript variant X1	Metabolism;Organismal Systems;Environmental Information Processing;Metabolism;Metabolism;Human Diseases;Metabolism;Metabolism	Global and overview maps;Endocrine system;Signal transduction;Carbohydrate metabolism;Carbohydrate metabolism;Cancer: overview;Amino acid metabolism;Carbohydrate metabolism	ko01100//Metabolic pathways;ko04922//Glucagon signaling pathway;ko04066//HIF-1 signaling pathway;ko00010//Glycolysis / Gluconeogenesis;ko00620//Pyruvate metabolism;ko05230//Central carbon metabolism in cancer;ko00270//Cysteine and methionine metabolism;ko00640//Propanoate metabolism	K00016;K00016;K00016;K00016;K00016;K00016;K00016;K00016	GO:0005575//cellular_component;GO:0005622//intracellular;GO:0005623//cell;GO:0005737//cytoplasm;GO:0044424//intracellular part;GO:0044464//cell part	GO:0003674//molecular_function;GO:0003824//catalytic activity;GO:0004457//lactate dehydrogenase activity;GO:0004459//L-lactate dehydrogenase activity;GO:0004553//hydrolase activity, hydrolyzing O-glycosyl compounds;GO:0016491//oxidoreductase activity;GO:0016614//oxidoreductase activity, acting on CH-OH group of donors;GO:0016616//oxidoreductase activity, acting on the CH-OH group of donors, NAD o…	GO:0000768//syncytium formation by plasma membrane fusion;GO:0005975//carbohydrate metabolic process;GO:0006082//organic acid metabolic process;GO:0006099//tricarboxylic acid cycle;GO:0006949//syncytium formation;GO:0007520//myoblast fusion;GO:0007525//somatic muscle development;GO:0008150//biological_process;GO:0008152//metabolic process;GO:0009653//anatomical structure morphogenesis;GO:0009987/…	--
ncbi_105233797	28500	39277	18908	19091	31777	212939	174080	193848	191298	169136	3294.02	3913.91	2297.85	2201.57	3688.34	17981.2	18985.2	15051.7	14862.8	12267.2	3079.14	15829.6	2.36203	1.02432e-50	7.40535e-49	LOC105233797	uncharacterized LOC105233797, transcript variant X2	-	-	-	-	GO:0005615//extracellular space;GO:0005737//cytoplasm	GO:0003677//DNA binding;GO:0005085//guanyl-nucleotide exchange factor activity;GO:0005157//macrophage colony-stimulating factor receptor binding	GO:0001934//positive regulation of protein phosphorylation;GO:0006310//DNA recombination;GO:0006355//regulation of transcription, DNA-templated;GO:0006417//regulation of translation;GO:0006464//cellular protein modification process;GO:0008284//positive regulation of cell proliferation;GO:0043065//positive regulation of apoptotic process	--
MSTRG.3627	105924	60143	78749	21248	63567	59	214	216	60	72	17340.2	9223.49	8195.04	4106.59	10000.3	9.095	42.978	39.978	9.103	10.836	9773.14	22.398	-8.76931	1.1022e-50	7.92735e-49	--	hypothetical protein [Bactrocera tryoni]	-	-	-	-	-	-	-	--
ncbi_105228594	988	1251	960	1053	1101	2031	1611	2064	2399	2732	17.709	19.284	18.1	18.777	19.801	37.802	38.682	35.22	41.021	43.512	18.7342	39.2474	1.06692	1.6682e-50	1.19366e-48	LOC105228594	zinc finger matrin-type protein CG9776, transcript variant X1	-	-	-	-	-	-	-	--
ncbi_105223528	1	0	3	1	0	839	699	1158	1108	958	0.106	0	0.335	0.106	0	92.536	99.458	117.099	112.267	90.414	0.1094	102.355	9.86975	1.70516e-50	1.21388e-48	LOC105223528	uncharacterized LOC105223528	-	-	-	-	GO:0030867//rough endoplasmic reticulum membrane	GO:0003968//RNA-directed 5'-3' RNA polymerase activity	GO:0006270//DNA replication initiation;GO:0019083//viral transcription;GO:0023041//neuronal signal transduction	--
ncbi_105225095	38940	55994	13500	12500	34136	26	81	31	30	29	4014.38	4964.3	1463.84	1281.87	3530.9	2.783	11.186	3.043	2.95	2.656	3051.06	4.5236	-9.39762	1.71746e-50	1.21643e-48	LOC105225095	C-type lectin 37Db	Human Diseases	Cancer: specific types	ko05226//Gastric cancer	K22244	-	GO:0030515//snoRNA binding	GO:0001522//pseudouridine synthesis;GO:0042254//ribosome biogenesis	--
MSTRG.11047	8955	4648	3421	1758	4234	8	14	27	8	6	1698.5	758.158	682.481	331.688	805.751	1.576	3.557	4.875	1.447	1.011	855.315	2.4932	-8.42231	6.81484e-50	4.8024e-48	--	-	-	-	-	-	-	-	-	--
ncbi_105222998	21358	22965	20002	26465	22271	7455	7243	9305	10610	10425	333.486	308.793	329.049	411.709	348.968	120.754	151.854	138.56	158.288	144.662	346.401	142.824	-1.27821	1.01637e-49	7.12635e-48	LOC105222998	ABC transporter G family member 20, transcript variant X1	-	-	-	-	GO:0005575//cellular_component;GO:0005623//cell;GO:0005886//plasma membrane;GO:0005887//integral component of plasma membrane;GO:0009380//excinuclease repair complex;GO:0009898//cytoplasmic side of plasma membrane;GO:0016020//membrane;GO:0016021//integral component of membrane;GO:0030257//type III protein secretion system complex;GO:0031224//intrinsic component of membrane;GO:0032991//protein-con…	GO:0000166//nucleotide binding;GO:0003674//molecular_function;GO:0003824//catalytic activity;GO:0003924//GTPase activity;GO:0005260//intracellularly ATP-gated chloride channel activity;GO:0005319//lipid transporter activity;GO:0005488//binding;GO:0005524//ATP binding;GO:0005525//GTP binding;GO:0008144//drug binding;GO:0008565//protein transporter activity;GO:0009381//excinuclease ABC activity;GO:…	GO:0000910//cytokinesis;GO:0006259//DNA metabolic process;GO:0006289//nucleotide-excision repair;GO:0006810//transport;GO:0006817//phosphate ion transport;GO:0006824//cobalt ion transport;GO:0006855//drug transmembrane transport;GO:0006869//lipid transport;GO:0007601//visual perception;GO:0008150//biological_process;GO:0008272//sulfate transport;GO:0009405//pathogenesis;GO:0015675//nickel cation …	--
MSTRG.3625	68860	35291	57191	16448	46598	42	142	105	36	41	13871.5	6113.74	12117.6	3295.89	9418.26	8.785	38.319	20.122	6.833	7.339	8963.39	16.2796	-9.10483	1.31423e-49	9.16875e-48	--	-	-	-	-	-	-	-	-	--
ncbi_105225699	805	897	798	977	899	316	190	283	254	256	27.085	25.967	28.257	32.692	30.347	11.044	8.567	9.066	8.155	7.657	28.8696	8.8978	-1.69803	2.05061e-49	1.42349e-47	LOC105225699	uncharacterized LOC105225699, transcript variant X1	-	-	-	-	-	-	-	--
ncbi_105233747	933	1579	1347	1163	1699	305	249	286	380	367	25.382	36.943	38.544	31.473	46.376	8.616	9.075	7.408	9.862	8.872	35.7436	8.7666	-2.0276	4.53052e-49	3.12943e-47	LOC105233747	sodium-independent sulfate anion transporter	-	-	-	-	GO:0005575//cellular_component;GO:0005623//cell;GO:0005886//plasma membrane;GO:0005887//integral component of plasma membrane;GO:0016020//membrane;GO:0016021//integral component of membrane;GO:0031224//intrinsic component of membrane;GO:0031226//intrinsic component of plasma membrane;GO:0044425//membrane part;GO:0044459//plasma membrane part;GO:0044464//cell part;GO:0071944//cell periphery	GO:0003674//molecular_function;GO:0005215//transporter activity;GO:0005216//ion channel activity;GO:0005253//anion channel activity;GO:0005254//chloride channel activity;GO:0005310//dicarboxylic acid transmembrane transporter activity;GO:0005342//organic acid transmembrane transporter activity;GO:0008271//secondary active sulfate transmembrane transporter activity;GO:0008509//anion transmembrane …	GO:0006810//transport;GO:0006811//ion transport;GO:0006820//anion transport;GO:0006821//chloride transport;GO:0006835//dicarboxylic acid transport;GO:0006873//cellular ion homeostasis;GO:0006885//regulation of pH;GO:0008150//biological_process;GO:0008272//sulfate transport;GO:0009987//cellular process;GO:0015689//molybdate ion transport;GO:0015698//inorganic anion transport;GO:0015701//bicarbonat…	--
ncbi_105222165	341	395	311	340	318	106	83	116	151	164	5.448	5.5	5.611	5.254	4.927	2.133	2.41	1.904	2.081	2.374	5.348	2.1804	-1.29441	4.59764e-49	3.16014e-47	LOC105222165	E3 ubiquitin-protein ligase lubel, transcript variant X1	Human Diseases;Cellular Processes;Organismal Systems	Infectious disease: bacterial;Cell growth and death;Immune system	ko05131//Shigellosis;ko04217//Necroptosis;ko04621//NOD-like receptor signaling pathway	K11974;K11974;K11974	GO:0000151//ubiquitin ligase complex;GO:0005575//cellular_component;GO:0005622//intracellular;GO:0005623//cell;GO:0005737//cytoplasm;GO:0005829//cytosol;GO:0005886//plasma membrane;GO:0005887//integral component of plasma membrane;GO:0009898//cytoplasmic side of plasma membrane;GO:0016020//membrane;GO:0016021//integral component of membrane;GO:0031224//intrinsic component of membrane;GO:0031226//…	GO:0003674//molecular_function;GO:0003824//catalytic activity;GO:0004842//ubiquitin-protein transferase activity;GO:0005488//binding;GO:0005515//protein binding;GO:0008270//zinc ion binding;GO:0016740//transferase activity;GO:0019787//ubiquitin-like protein transferase activity;GO:0019899//enzyme binding;GO:0031593//polyubiquitin modification-dependent protein binding;GO:0031625//ubiquitin protei…	GO:0000209//protein polyubiquitination;GO:0001959//regulation of cytokine-mediated signaling pathway;GO:0002253//activation of immune response;GO:0002376//immune system process;GO:0002429//immune response-activating cell surface receptor signaling pathway;GO:0002682//regulation of immune system process;GO:0002684//positive regulation of immune system process;GO:0002757//immune response-activating…	--
ncbi_105222515	1054	923	449	351	963	27	26	31	20	56	43.377	32.638	19.409	14.344	39.766	1.152	1.448	1.212	0.784	2.049	29.9068	1.329	-4.49206	5.11591e-49	3.49913e-47	LOC105222515	protein obstructor-E, transcript variant X2	-	-	-	-	GO:0005576//extracellular region	GO:0008061//chitin binding	-	--
ncbi_125775472	12	18	64	9	7	8269	5921	9356	9184	9265	1.455	1.868	7.168	1.112	0.811	1045.08	964.798	1080.19	1077.76	989.531	2.4828	1031.47	8.69852	1.77348e-48	1.20169e-46	LOC125775472	perlucin-like, transcript variant X1	-	-	-	-	-	-	-	--
ncbi_105232390	2488	3155	2944	2353	2240	107	34	132	38	123	220.22	240.159	274.083	207.176	198.932	9.834	4.031	11.123	3.209	9.674	228.114	7.5742	-4.91252	1.77416e-48	1.20169e-46	LOC105232390	uncharacterized LOC105232390	-	-	-	-	-	-	-	--
ncbi_105225272	1155	1103	1030	1373	949	214	174	358	235	268	144.792	118.914	135.813	171.217	119.366	27.857	29.22	42.727	28.103	29.853	138.02	31.552	-2.12908	2.69735e-48	1.81817e-46	LOC105225272	troponin C	Human Diseases;Human Diseases;Human Diseases;Human Diseases;Human Diseases;Human Diseases;Human Diseases;Environmental Information Processing;Human Diseases;Environmental Information Processing;Human Diseases;Cellular Processes;Organismal Systems;Organismal Systems;Environmental Information Processing;Environmental Information Processing;Human Diseases;Cellular Processes;Human Diseases;Environmen…	Neurodegenerative disease;Neurodegenerative disease;Neurodegenerative disease;Cancer: overview;Cardiovascular disease;Infectious disease: viral;Substance dependence;Signal transduction;Cardiovascular disease;Signal transduction;Infectious disease: viral;Cell growth and death;Endocrine system;Endocrine system;Signal transduction;Signal transduction;Infectious disease: bacterial;Cell growth and dea…	ko05022//Pathways of neurodegeneration - multiple diseases;ko05010//Alzheimer disease;ko05012//Parkinson disease;ko05200//Pathways in cancer;ko05417//Lipid and atherosclerosis;ko05170//Human immunodeficiency virus 1 infection;ko05034//Alcoholism;ko04024//cAMP signaling pathway;ko05418//Fluid shear stress and atherosclerosis;ko04014//Ras signaling pathway;ko05163//Human cytomegalovirus infection;k…	K02183;K02183;K02183;K02183;K02183;K02183;K02183;K02183;K02183;K02183;K02183;K02183;K02183;K02183;K02183;K02183;K02183;K02183;K02183;K02183;K02183;K02183;K02183;K02183;K02183;K02183;K02183;K02183;K02183;K02183;K02183;K02183;K02183;K02183;K02183;K02183;K02183;K02183;K02183;K02183;K02183;K02183;K02183;K02183	-	GO:0003674//molecular_function;GO:0005096//GTPase activator activity;GO:0005488//binding;GO:0005509//calcium ion binding;GO:0005515//protein binding;GO:0008083//growth factor activity;GO:0043167//ion binding;GO:0043169//cation binding;GO:0046872//metal ion binding	-	--
ncbi_105232171	5891	6631	5077	6313	5529	1734	1726	2067	2799	2903	32.716	31.666	29.669	34.891	30.807	9.994	12.85	10.937	14.834	14.306	31.9498	12.5842	-1.34419	5.71465e-48	3.83349e-46	LOC105232171	ryanodine receptor, transcript variant X1	Human Diseases;Human Diseases;Human Diseases;Organismal Systems;Environmental Information Processing;Environmental Information Processing;Organismal Systems;Organismal Systems;Environmental Information Processing;Organismal Systems;Organismal Systems;Organismal Systems;Human Diseases;Human Diseases;Human Diseases	Neurodegenerative disease;Neurodegenerative disease;Cardiovascular disease;Digestive system;Signal transduction;Signal transduction;Endocrine system;Circulatory system;Signal transduction;Environmental adaptation;Endocrine system;Circulatory system;Cardiovascular disease;Cardiovascular disease;Cardiovascular disease	ko05022//Pathways of neurodegeneration - multiple diseases;ko05020//Prion disease;ko05415//Diabetic cardiomyopathy;ko04972//Pancreatic secretion;ko04024//cAMP signaling pathway;ko04020//Calcium signaling pathway;ko04921//Oxytocin signaling pathway;ko04261//Adrenergic signaling in cardiomyocytes;ko04371//Apelin signaling pathway;ko04713//Circadian entrainment;ko04911//Insulin secretion;ko04260//Ca…	K04962;K04962;K04962;K04962;K04962;K04962;K04962;K04962;K04962;K04962;K04962;K04962;K04962;K04962;K04962	GO:0005575//cellular_component;GO:0005622//intracellular;GO:0005623//cell;GO:0005737//cytoplasm;GO:0005783//endoplasmic reticulum;GO:0005789//endoplasmic reticulum membrane;GO:0005886//plasma membrane;GO:0012505//endomembrane system;GO:0016020//membrane;GO:0016021//integral component of membrane;GO:0016528//sarcoplasm;GO:0016529//sarcoplasmic reticulum;GO:0030016//myofibril;GO:0030017//sarcomere;…	GO:0003674//molecular_function;GO:0005215//transporter activity;GO:0005216//ion channel activity;GO:0005217//intracellular ligand-gated ion channel activity;GO:0005219//ryanodine-sensitive calcium-release channel activity;GO:0005261//cation channel activity;GO:0005262//calcium channel activity;GO:0005488//binding;GO:0005509//calcium ion binding;GO:0005515//protein binding;GO:0008324//cation trans…	GO:0002682//regulation of immune system process;GO:0003008//system process;GO:0003012//muscle system process;GO:0003013//circulatory system process;GO:0003015//heart process;GO:0006506//GPI anchor biosynthetic process;GO:0006810//transport;GO:0006811//ion transport;GO:0006812//cation transport;GO:0006816//calcium ion transport;GO:0006873//cellular ion homeostasis;GO:0006874//cellular calcium ion …	--
ncbi_105227112	2	3	1	1	2	252	219	429	413	333	0.14	0.181	0.074	0.07	0.141	18.328	20.548	28.608	27.593	20.723	0.1212	23.16	7.5781	1.21824e-47	8.13304e-46	LOC105227112	hypothetical protein, transcript variant X1	-	-	-	-	-	GO:0005515//protein binding	GO:0042981//regulation of apoptotic process	--
ncbi_105231761	1083	918	1185	566	991	138	125	173	167	168	32.533	23.568	38.595	17.377	29.794	4.266	4.858	5.169	4.881	4.415	28.3734	4.7178	-2.58835	1.58813e-47	1.0552e-45	LOC105231761	neutral ceramidase, transcript variant X1	Metabolism;Environmental Information Processing;Metabolism	Global and overview maps;Signal transduction;Lipid metabolism	ko01100//Metabolic pathways;ko04071//Sphingolipid signaling pathway;ko00600//Sphingolipid metabolism	K12349;K12349;K12349	GO:0000139//Golgi membrane;GO:0005575//cellular_component;GO:0005576//extracellular region;GO:0005622//intracellular;GO:0005623//cell;GO:0005737//cytoplasm;GO:0005783//endoplasmic reticulum;GO:0005789//endoplasmic reticulum membrane;GO:0005794//Golgi apparatus;GO:0005886//plasma membrane;GO:0005887//integral component of plasma membrane;GO:0012505//endomembrane system;GO:0016020//membrane;GO:0016…	GO:0003674//molecular_function;GO:0003824//catalytic activity;GO:0005488//binding;GO:0005509//calcium ion binding;GO:0008270//zinc ion binding;GO:0016787//hydrolase activity;GO:0016810//hydrolase activity, acting on carbon-nitrogen (but not peptide) bonds;GO:0016811//hydrolase activity, acting on carbon-nitrogen (but not peptide) bonds, in linear amides;GO:0017040//N-acylsphingosine amidohydrolas…	GO:0001505//regulation of neurotransmitter levels;GO:0001894//tissue homeostasis;GO:0001895//retina homeostasis;GO:0006066//alcohol metabolic process;GO:0006629//lipid metabolic process;GO:0006643//membrane lipid metabolic process;GO:0006665//sphingolipid metabolic process;GO:0006670//sphingosine metabolic process;GO:0006672//ceramide metabolic process;GO:0006807//nitrogen compound metabolic proc…	--
ncbi_105230316	624	708	511	603	643	145	138	217	267	222	12.186	11.889	10.809	11.874	12.924	3.07	3.712	4.084	5.007	3.783	11.9364	3.9312	-1.60233	1.91085e-47	1.26361e-45	LOC105230316	esterase B1, transcript variant X1	-	-	-	-	-	GO:0003674//molecular_function;GO:0003824//catalytic activity;GO:0004104//cholinesterase activity;GO:0008236//serine-type peptidase activity;GO:0016787//hydrolase activity;GO:0016788//hydrolase activity, acting on ester bonds;GO:0052689//carboxylic ester hydrolase activity	GO:0006508//proteolysis	--
ncbi_105226111	202	421	242	305	232	2095	1785	2517	1804	1621	8.922	15.991	11.242	13.4	10.281	96.082	105.612	105.837	76.008	63.616	11.9672	89.431	2.90169	2.25947e-47	1.48709e-45	LOC105226111	alkaline phosphatase	Metabolism;Metabolism;Metabolism	Global and overview maps;Metabolism of cofactors and vitamins;Metabolism of cofactors and vitamins	ko01100//Metabolic pathways;ko00790//Folate biosynthesis;ko00730//Thiamine metabolism	K01077;K01077;K01077	GO:0005575//cellular_component;GO:0005623//cell;GO:0009986//cell surface;GO:0044464//cell part	GO:0003674//molecular_function;GO:0003824//catalytic activity;GO:0004035//alkaline phosphatase activity;GO:0016787//hydrolase activity;GO:0016788//hydrolase activity, acting on ester bonds;GO:0016791//phosphatase activity;GO:0042578//phosphoric ester hydrolase activity	GO:0001666//response to hypoxia;GO:0006793//phosphorus metabolic process;GO:0006796//phosphate-containing compound metabolic process;GO:0006950//response to stress;GO:0008150//biological_process;GO:0008152//metabolic process;GO:0009628//response to abiotic stimulus;GO:0009636//response to toxic substance;GO:0009987//cellular process;GO:0016311//dephosphorylation;GO:0035094//response to nicotine;G…	--
ncbi_105228282	10397	11081	9460	12496	11068	4876	4033	5119	5518	5831	454.696	416.908	435.264	543.851	485.799	221.376	236.085	213.053	229.935	226.415	467.304	225.373	-1.05205	3.41249e-47	2.23542e-45	LOC105228282	peroxisomal multifunctional enzyme type 2, transcript variant X2	-	-	-	-	GO:0005575//cellular_component;GO:0005622//intracellular;GO:0005623//cell;GO:0005737//cytoplasm;GO:0005777//peroxisome;GO:0005778//peroxisomal membrane;GO:0005782//peroxisomal matrix;GO:0005829//cytosol;GO:0016020//membrane;GO:0031090//organelle membrane;GO:0031903//microbody membrane;GO:0031907//microbody lumen;GO:0031974//membrane-enclosed lumen;GO:0042579//microbody;GO:0043226//organelle;GO:00…	GO:0003674//molecular_function;GO:0003824//catalytic activity;GO:0003857//3-hydroxyacyl-CoA dehydrogenase activity;GO:0004300//enoyl-CoA hydratase activity;GO:0004316//3-oxoacyl-[acyl-carrier-protein] reductase (NADPH) activity;GO:0004488//methylenetetrahydrofolate dehydrogenase (NADP+) activity;GO:0005102//signaling receptor binding;GO:0005488//binding;GO:0005515//protein binding;GO:0008667//2,3…	GO:0000272//polysaccharide catabolic process;GO:0001676//long-chain fatty acid metabolic process;GO:0002376//immune system process;GO:0006082//organic acid metabolic process;GO:0006139//nucleobase-containing compound metabolic process;GO:0006163//purine nucleotide metabolic process;GO:0006605//protein targeting;GO:0006625//protein targeting to peroxisome;GO:0006629//lipid metabolic process;GO:000…	--
ncbi_105230828	3690	4891	3104	4240	3997	1451	1062	1624	1246	1431	173.283	197.525	153.317	198.065	188.328	70.755	66.808	72.606	55.818	59.711	182.104	65.1396	-1.48315	5.25519e-47	3.42643e-45	LOC105230828	UDP-glucosyltransferase 2	Metabolism;Human Diseases;Metabolism;Metabolism;Metabolism;Human Diseases;Organismal Systems;Metabolism;Metabolism;Metabolism;Metabolism;Metabolism	Global and overview maps;Cancer: overview;Xenobiotics biodegradation and metabolism;Xenobiotics biodegradation and metabolism;Xenobiotics biodegradation and metabolism;Cancer: overview;Digestive system;Carbohydrate metabolism;Metabolism of cofactors and vitamins;Metabolism of cofactors and vitamins;Carbohydrate metabolism;Lipid metabolism	ko01100//Metabolic pathways;ko05207//Chemical carcinogenesis - receptor activation;ko00983//Drug metabolism - other enzymes;ko00980//Metabolism of xenobiotics by cytochrome P450;ko00982//Drug metabolism - cytochrome P450;ko05204//Chemical carcinogenesis - DNA adducts;ko04976//Bile secretion;ko00040//Pentose and glucuronate interconversions;ko00860//Porphyrin metabolism;ko00830//Retinol metabolism…	K00699;K00699;K00699;K00699;K00699;K00699;K00699;K00699;K00699;K00699;K00699;K00699	GO:0016021//integral component of membrane	GO:0001733//galactosylceramide sulfotransferase activity;GO:0008194//UDP-glycosyltransferase activity;GO:0016758//transferase activity, transferring hexosyl groups;GO:0050511//undecaprenyldiphospho-muramoylpentapeptide beta-N-acetylglucosaminyltransferase activity	GO:0009247//glycolipid biosynthetic process;GO:0009252//peptidoglycan biosynthetic process	--
ncbi_105227661	2349	3073	2199	2819	2417	590	604	975	1056	900	88.685	99.775	87.323	105.87	91.557	23.13	30.548	35.045	38.032	30.192	94.642	31.3894	-1.5922	5.3392e-47	3.46501e-45	LOC105227661	prophage side tail fiber protein homolog StfR	-	-	-	-	GO:0005575//cellular_component;GO:0005622//intracellular;GO:0005623//cell;GO:0005634//nucleus;GO:0005737//cytoplasm;GO:0005856//cytoskeleton;GO:0005874//microtubule;GO:0015630//microtubule cytoskeleton;GO:0043226//organelle;GO:0043227//membrane-bounded organelle;GO:0043228//non-membrane-bounded organelle;GO:0043229//intracellular organelle;GO:0043231//intracellular membrane-bounded organelle;GO:0…	GO:0003674//molecular_function;GO:0005488//binding;GO:0005515//protein binding;GO:0008092//cytoskeletal protein binding;GO:0017022//myosin binding	-	--
MSTRG.11043	274413	251596	201114	72822	240592	196	821	826	217	201	45199.6	35639.1	34842.5	11931.7	39761.5	33.523	181.153	129.529	34.097	29.418	33474.9	81.544	-8.68128	5.94695e-47	3.84157e-45	--	-	-	-	-	-	-	-	-	--
ncbi_105230183	3862	4025	3136	4648	4231	982	995	1145	1399	1696	155.166	139.074	132.526	185.765	170.561	40.969	53.553	43.797	53.62	60.547	156.618	50.4972	-1.63298	1.87104e-46	1.20307e-44	LOC105230183	dehydrogenase/reductase SDR family member on chromosome X	-	-	-	-	GO:0005575//cellular_component;GO:0005576//extracellular region	GO:0003674//molecular_function;GO:0003824//catalytic activity;GO:0004316//3-oxoacyl-[acyl-carrier-protein] reductase (NADPH) activity;GO:0004757//sepiapterin reductase activity;GO:0008667//2,3-dihydro-2,3-dihydroxybenzoate dehydrogenase activity;GO:0008678//2-deoxy-D-gluconate 3-dehydrogenase activity;GO:0016491//oxidoreductase activity;GO:0016630//protochlorophyllide reductase activity;GO:005066…	GO:0000272//polysaccharide catabolic process;GO:0006633//fatty acid biosynthetic process;GO:0006729//tetrahydrobiopterin biosynthetic process;GO:0008150//biological_process;GO:0008152//metabolic process;GO:0009893//positive regulation of metabolic process;GO:0009894//regulation of catabolic process;GO:0009896//positive regulation of catabolic process;GO:0010506//regulation of autophagy;GO:0010508…	--
ncbi_105232408	7	9	27	2	4	2053	1413	2120	2598	3176	0.558	0.64	2.21	0.159	0.327	165.004	147.653	157.22	193.255	219.74	0.7788	176.574	7.82481	2.50943e-46	1.60615e-44	LOC105232408	solute carrier family 25 member 35, transcript variant X2	-	-	-	-	GO:0005575//cellular_component;GO:0005622//intracellular;GO:0005623//cell;GO:0005737//cytoplasm;GO:0005739//mitochondrion;GO:0005740//mitochondrial envelope;GO:0005743//mitochondrial inner membrane;GO:0016020//membrane;GO:0016021//integral component of membrane;GO:0019866//organelle inner membrane;GO:0031090//organelle membrane;GO:0031224//intrinsic component of membrane;GO:0031966//mitochondrial…	GO:0003674//molecular_function;GO:0005215//transporter activity;GO:0005310//dicarboxylic acid transmembrane transporter activity;GO:0005342//organic acid transmembrane transporter activity;GO:0008509//anion transmembrane transporter activity;GO:0008514//organic anion transmembrane transporter activity;GO:0015075//ion transmembrane transporter activity;GO:0015103//inorganic anion transmembrane tra…	GO:0006810//transport;GO:0006811//ion transport;GO:0006820//anion transport;GO:0006835//dicarboxylic acid transport;GO:0006839//mitochondrial transport;GO:0008150//biological_process;GO:0008272//sulfate transport;GO:0015698//inorganic anion transport;GO:0015709//thiosulfate transport;GO:0015711//organic anion transport;GO:0015718//monocarboxylic acid transport;GO:0015729//oxaloacetate transport;G…	--
ncbi_125777292	218	234	409	345	253	19	12	17	5	11	10.392	10.059	20.724	16.988	12.617	1.001	0.797	0.821	0.255	0.457	14.156	0.6662	-4.40931	9.063e-46	5.77425e-44	LOC125777292	maltase A1-like, transcript variant X1	Metabolism;Metabolism;Metabolism	Global and overview maps;Carbohydrate metabolism;Carbohydrate metabolism	ko01100//Metabolic pathways;ko00052//Galactose metabolism;ko00500//Starch and sucrose metabolism	K01187;K01187;K01187	-	GO:0003824//catalytic activity;GO:0003844//1,4-alpha-glucan branching enzyme activity;GO:0004133//glycogen debranching enzyme activity;GO:0008788//alpha,alpha-phosphotrehalase activity;GO:0016798//hydrolase activity, acting on glycosyl bonds;GO:0043169//cation binding;GO:0047470//(1,4)-alpha-D-glucan 1-alpha-D-glucosylmutase activity;GO:0047471//maltose alpha-D-glucosyltransferase activity;GO:005…	GO:0005975//carbohydrate metabolic process;GO:0005978//glycogen biosynthetic process;GO:0005980//glycogen catabolic process;GO:0005991//trehalose metabolic process;GO:0005992//trehalose biosynthetic process	--
MSTRG.17540	40612	32674	29847	9484	31206	30	99	81	24	14	4329.36	2995.48	3346.64	1005.71	3337.78	3.321	14.138	8.221	2.441	1.326	3002.99	5.8894	-8.99407	1.12603e-45	7.14161e-44	--	-	-	-	-	-	-	-	-	--
ncbi_105229966	1171	1069	872	269	873	6	2	3	1	2	28.467	22.342	22.31	6.496	21.289	0.151	0.065	0.069	0.023	0.043	20.1808	0.0702	-8.1673	1.59014e-45	1.00394e-43	LOC105229966	uncharacterized LOC105229966	Metabolism	Metabolism of terpenoids and polyketides	ko00981//Insect hormone biosynthesis	K01063	-	GO:0008236//serine-type peptidase activity;GO:0016787//hydrolase activity;GO:0018738//S-formylglutathione hydrolase activity	GO:0006508//proteolysis;GO:0046292//formaldehyde metabolic process	--
ncbi_105226210	482	697	371	340	510	93	56	52	78	69	23.22	28.876	18.798	16.293	24.651	4.652	3.614	2.385	3.584	2.954	22.3676	3.4378	-2.70185	2.3163e-45	1.45582e-43	LOC105226210	probable cytochrome P450 12c1, mitochondrial	-	-	-	-	-	GO:0005506//iron ion binding;GO:0016705//oxidoreductase activity, acting on paired donors, with incorporation or reduction of molecular oxygen;GO:0020037//heme binding	GO:0055114//oxidation-reduction process	--
ncbi_105227182	1069	781	735	473	1103	47	68	45	40	91	17.537	11.196	12.846	8	18.264	0.876	1.445	0.73	0.682	1.238	13.5686	0.9942	-3.77059	2.48609e-45	1.55553e-43	LOC105227182	glycoprotein 3-alpha-L-fucosyltransferase A, transcript variant X2	Metabolism;Metabolism	Global and overview maps;Glycan biosynthesis and metabolism	ko01100//Metabolic pathways;ko00513//Various types of N-glycan biosynthesis	K00753;K00753	GO:0016020//membrane	GO:0008417//fucosyltransferase activity	GO:0006486//protein glycosylation	--
ncbi_105233139	258456	148189	200214	56089	132630	73	347	250	95	54	44320.7	21854	36112.1	9567.75	22819.9	12.999	79.712	40.815	15.541	8.228	26934.9	31.459	-9.74179	2.60773e-45	1.62436e-43	LOC105233139	translation initiation factor IF-2, transcript variant X2	-	-	-	-	-	-	-	--
ncbi_105223677	0	2	1	0	1	1158	1023	938	1161	1177	0	0.109	0.067	0	0.063	76.078	86.704	56.5	70.073	66.168	0.0478	71.1046	10.5387	6.36479e-45	3.94702e-43	LOC105223677	vitellogenin-1	-	-	-	-	-	GO:0003674//molecular_function;GO:0003824//catalytic activity;GO:0004465//lipoprotein lipase activity;GO:0004806//triglyceride lipase activity;GO:0016298//lipase activity;GO:0016787//hydrolase activity;GO:0016788//hydrolase activity, acting on ester bonds;GO:0052689//carboxylic ester hydrolase activity	GO:0006629//lipid metabolic process;GO:0008150//biological_process;GO:0008152//metabolic process;GO:0009056//catabolic process;GO:0016042//lipid catabolic process;GO:0044238//primary metabolic process;GO:0071704//organic substance metabolic process;GO:1901575//organic substance catabolic process	--
MSTRG.2960	380	506	162	213	483	7	8	4	18	11	45.552	52.164	20.426	25.399	58.093	0.871	1.285	0.456	2.058	1.172	40.3268	1.1684	-5.10913	1.05081e-44	6.48759e-43	--	neuropeptide-like 4 [Bactrocera oleae]	-	-	-	-	-	-	-	--
ncbi_105223940	10492	12401	11077	13086	9304	4015	3441	4705	5569	5871	572.603	587.509	641.268	718.51	513.091	230.746	254.24	245.19	290.733	284.757	606.596	261.133	-1.21595	3.45493e-44	2.12364e-42	LOC105223940	probable serine/threonine-protein kinase DDB_G0280133, transcript variant X1	-	-	-	-	GO:0005575//cellular_component;GO:0005622//intracellular;GO:0005623//cell;GO:0005737//cytoplasm;GO:0030016//myofibril;GO:0030017//sarcomere;GO:0030018//Z disc;GO:0031674//I band;GO:0043226//organelle;GO:0043228//non-membrane-bounded organelle;GO:0043229//intracellular organelle;GO:0043232//intracellular non-membrane-bounded organelle;GO:0043292//contractile fiber;GO:0044422//organelle part;GO:004…	GO:0003674//molecular_function;GO:0005488//binding;GO:0005515//protein binding;GO:0008092//cytoskeletal protein binding;GO:0008157//protein phosphatase 1 binding;GO:0019899//enzyme binding;GO:0019902//phosphatase binding;GO:0019903//protein phosphatase binding;GO:0042805//actinin binding;GO:0051371//muscle alpha-actinin binding;GO:0051393//alpha-actinin binding	GO:0006996//organelle organization;GO:0007010//cytoskeleton organization;GO:0007498//mesoderm development;GO:0008150//biological_process;GO:0009653//anatomical structure morphogenesis;GO:0009888//tissue development;GO:0009987//cellular process;GO:0010927//cellular component assembly involved in morphogenesis;GO:0016043//cellular component organization;GO:0022607//cellular component assembly;GO:00…	--
ncbi_105234225	1049	1230	944	989	1031	1972	1850	2848	2651	2737	36.527	36.622	34.744	34.251	35.862	69.201	83.134	91.571	85.003	81.946	35.6012	82.171	1.2067	6.46304e-44	3.95521e-42	LOC105234225	protein zntC, transcript variant X1	Human Diseases;Human Diseases	Neurodegenerative disease;Neurodegenerative disease	ko05010//Alzheimer disease;ko05012//Parkinson disease	K14709;K14709	GO:0005575//cellular_component;GO:0005623//cell;GO:0005886//plasma membrane;GO:0016020//membrane;GO:0016323//basolateral plasma membrane;GO:0016324//apical plasma membrane;GO:0044425//membrane part;GO:0044459//plasma membrane part;GO:0044464//cell part;GO:0045177//apical part of cell;GO:0071944//cell periphery;GO:0098590//plasma membrane region	GO:0003674//molecular_function;GO:0005215//transporter activity;GO:0005385//zinc ion transmembrane transporter activity;GO:0008324//cation transmembrane transporter activity;GO:0015075//ion transmembrane transporter activity;GO:0015318//inorganic molecular entity transmembrane transporter activity;GO:0022857//transmembrane transporter activity;GO:0022890//inorganic cation transmembrane transporte…	GO:0000041//transition metal ion transport;GO:0006810//transport;GO:0006811//ion transport;GO:0006812//cation transport;GO:0006829//zinc ion transport;GO:0006950//response to stress;GO:0008150//biological_process;GO:0009636//response to toxic substance;GO:0010035//response to inorganic substance;GO:0010038//response to metal ion;GO:0010043//response to zinc ion;GO:0010312//detoxification of zinc …	--
MSTRG.17542	40615	28954	32392	8641	26158	18	96	103	33	17	7997.73	4903.31	6708.97	1692.61	5168.11	3.681	25.324	19.31	6.199	2.974	5294.15	11.4976	-8.84692	6.72551e-44	4.09786e-42	--	-	-	-	-	-	-	-	-	--
ncbi_105227261	386	488	392	444	392	153	142	205	198	223	13.705	14.901	14.639	15.682	13.965	5.641	6.754	6.93	6.706	7.035	14.5784	6.6132	-1.14041	7.41942e-44	4.50101e-42	LOC105227261	uncharacterized LOC105227261	-	-	-	-	-	-	-	--
ncbi_105228495	1411	1927	1699	1508	1641	508	469	592	436	508	103.294	121.317	130.821	109.815	120.533	38.616	45.993	41.26	30.448	33.044	117.156	37.8722	-1.62922	1.46088e-43	8.82411e-42	LOC105228495	diuretic hormone class 2	-	-	-	-	-	-	-	--
ncbi_105231156	64	86	43	62	67	556	296	322	443	501	1.068	1.256	0.775	1.043	1.155	9.888	6.785	5.246	7.151	7.595	1.0594	7.333	2.79116	2.54096e-43	1.52819e-41	LOC105231156	sodium/hydrogen exchanger 3, transcript variant X10	Organismal Systems;Organismal Systems;Organismal Systems;Organismal Systems	Digestive system;Digestive system;Digestive system;Excretory system	ko04974//Protein digestion and absorption;ko04976//Bile secretion;ko04978//Mineral absorption;ko04964//Proximal tubule bicarbonate reclamation	K12040;K12040;K12040;K12040	GO:0005575//cellular_component;GO:0005623//cell;GO:0005886//plasma membrane;GO:0005887//integral component of plasma membrane;GO:0016020//membrane;GO:0016021//integral component of membrane;GO:0031224//intrinsic component of membrane;GO:0044425//membrane part;GO:0044464//cell part;GO:0071944//cell periphery	GO:0003674//molecular_function;GO:0005215//transporter activity;GO:0005451//monovalent cation:proton antiporter activity;GO:0008324//cation transmembrane transporter activity;GO:0015075//ion transmembrane transporter activity;GO:0015077//monovalent inorganic cation transmembrane transporter activity;GO:0015078//proton transmembrane transporter activity;GO:0015079//potassium ion transmembrane tran…	GO:0001654//eye development;GO:0001745//compound eye morphogenesis;GO:0006810//transport;GO:0006811//ion transport;GO:0006812//cation transport;GO:0006813//potassium ion transport;GO:0006814//sodium ion transport;GO:0006873//cellular ion homeostasis;GO:0006883//cellular sodium ion homeostasis;GO:0006885//regulation of pH;GO:0007275//multicellular organism development;GO:0007423//sensory organ dev…	--
ncbi_105225382	662	779	563	598	587	1373	1184	1751	2173	2040	8.198	8.26	7.32	7.352	7.267	17.642	19.601	20.595	25.588	22.377	7.6794	21.1606	1.46232	2.61448e-43	1.56566e-41	LOC105225382	uncharacterized LOC105225382, transcript variant X1	Environmental Information Processing;Organismal Systems	Signal transduction;Endocrine system	ko04024//cAMP signaling pathway;ko04929//GnRH secretion	K04955;K04955	GO:0005575//cellular_component;GO:0005623//cell;GO:0005886//plasma membrane;GO:0005887//integral component of plasma membrane;GO:0016020//membrane;GO:0016021//integral component of membrane;GO:0031224//intrinsic component of membrane;GO:0031226//intrinsic component of plasma membrane;GO:0044425//membrane part;GO:0044459//plasma membrane part;GO:0044464//cell part;GO:0071944//cell periphery	GO:0003674//molecular_function;GO:0005215//transporter activity;GO:0005216//ion channel activity;GO:0005244//voltage-gated ion channel activity;GO:0005249//voltage-gated potassium channel activity;GO:0005261//cation channel activity;GO:0005267//potassium channel activity;GO:0008324//cation transmembrane transporter activity;GO:0015075//ion transmembrane transporter activity;GO:0015077//monovalent…	GO:0001505//regulation of neurotransmitter levels;GO:0006810//transport;GO:0006811//ion transport;GO:0006812//cation transport;GO:0006813//potassium ion transport;GO:0007275//multicellular organism development;GO:0007568//aging;GO:0007584//response to nutrient;GO:0007610//behavior;GO:0007622//rhythmic behavior;GO:0007623//circadian rhythm;GO:0007626//locomotory behavior;GO:0007632//visual behavio…	--
ncbi_105226158	2581	2864	2145	2513	2201	652	798	1004	940	995	43.309	41.307	38.079	42.2	37.172	11.291	17.558	15.828	14.862	14.926	40.4134	14.893	-1.4402	5.6075e-43	3.32942e-41	LOC105226158	uncharacterized LOC105226158, transcript variant X1	-	-	-	-	GO:0005575//cellular_component;GO:0005622//intracellular;GO:0005623//cell;GO:0005737//cytoplasm;GO:0005856//cytoskeleton;GO:0005874//microtubule;GO:0005881//cytoplasmic microtubule;GO:0015630//microtubule cytoskeleton;GO:0043226//organelle;GO:0043228//non-membrane-bounded organelle;GO:0043229//intracellular organelle;GO:0043232//intracellular non-membrane-bounded organelle;GO:0044422//organelle p…	GO:0003674//molecular_function;GO:0005488//binding;GO:0005515//protein binding;GO:0042802//identical protein binding	-	--
ncbi_105225209	3	2	3	2	1	255	198	153	265	236	0.061	0.035	0.065	0.041	0.021	5.421	5.43	2.982	5.176	4.293	0.0446	4.6604	6.70727	1.61117e-42	9.52567e-41	LOC105225209	small G protein signaling modulator 1	-	-	-	-	GO:0005575//cellular_component;GO:0005622//intracellular;GO:0005623//cell;GO:0012505//endomembrane system;GO:0044464//cell part	GO:0003674//molecular_function;GO:0005096//GTPase activator activity;GO:0005488//binding;GO:0005515//protein binding;GO:0008047//enzyme activator activity;GO:0017016//Ras GTPase binding;GO:0017137//Rab GTPase binding;GO:0019899//enzyme binding;GO:0030234//enzyme regulator activity;GO:0030695//GTPase regulator activity;GO:0031267//small GTPase binding;GO:0051020//GTPase binding;GO:0060589//nucleos…	GO:0006810//transport;GO:0006886//intracellular protein transport;GO:0008104//protein localization;GO:0008150//biological_process;GO:0015031//protein transport;GO:0015833//peptide transport;GO:0031338//regulation of vesicle fusion;GO:0032879//regulation of localization;GO:0033036//macromolecule localization;GO:0033043//regulation of organelle organization;GO:0034613//cellular protein localization…	--
ncbi_105222977	3626	4875	3243	3716	4422	803	944	1416	1060	1008	100.354	116.023	94.36	102.467	122.793	23.037	34.894	37.286	27.985	24.822	107.199	29.6048	-1.85639	1.9162e-42	1.12813e-40	LOC105222977	nose resistant to fluoxetine protein 6, transcript variant X1	-	-	-	-	-	GO:0003674//molecular_function;GO:0003824//catalytic activity;GO:0016740//transferase activity;GO:0016746//transferase activity, transferring acyl groups;GO:0016747//transferase activity, transferring acyl groups other than amino-acyl groups	GO:0000003//reproduction;GO:0003006//developmental process involved in reproduction;GO:0003008//system process;GO:0007275//multicellular organism development;GO:0007276//gamete generation;GO:0007281//germ cell development;GO:0007292//female gamete generation;GO:0007586//digestion;GO:0007588//excretion;GO:0008150//biological_process;GO:0009987//cellular process;GO:0019953//sexual reproduction;GO:0…	--
ncbi_105234078	7015	7733	6762	9346	7667	3132	2062	2633	2631	3242	315.093	296.566	314.464	414.841	342.433	145.496	123.102	111.108	111.193	128.429	336.679	123.866	-1.4426	2.08207e-42	1.22063e-40	LOC105234078	lipid storage droplets surface-binding protein 2, transcript variant X2	Organismal Systems	Endocrine system	ko03320//PPAR signaling pathway	K17284	GO:0005575//cellular_component;GO:0005622//intracellular;GO:0005623//cell;GO:0005737//cytoplasm;GO:0005811//lipid droplet;GO:0005829//cytosol;GO:0043226//organelle;GO:0043228//non-membrane-bounded organelle;GO:0043229//intracellular organelle;GO:0043232//intracellular non-membrane-bounded organelle;GO:0044424//intracellular part;GO:0044444//cytoplasmic part;GO:0044464//cell part	GO:0003674//molecular_function;GO:0005488//binding;GO:0005515//protein binding	GO:0006810//transport;GO:0006869//lipid transport;GO:0006928//movement of cell or subcellular component;GO:0007017//microtubule-based process;GO:0007018//microtubule-based movement;GO:0008150//biological_process;GO:0009892//negative regulation of metabolic process;GO:0009894//regulation of catabolic process;GO:0009895//negative regulation of catabolic process;GO:0009987//cellular process;GO:00108…	--
ncbi_105225542	1211	1300	987	1417	1162	439	391	456	544	619	23.004	21.237	19.72	26.776	22.147	8.659	9.95	8.247	9.858	10.448	22.5768	9.4324	-1.25914	2.68086e-42	1.56511e-40	LOC105225542	uncharacterized LOC105225542	-	-	-	-	-	GO:0016747//transferase activity, transferring acyl groups other than amino-acyl groups	-	--
ncbi_105226351	661	746	624	706	800	269	202	312	376	331	24.743	24.408	25.455	26.488	30.183	10.808	10.218	11.103	13.643	11.277	26.2554	11.4098	-1.20234	3.2998e-42	1.91842e-40	LOC105226351	leucine-rich repeat-containing protein 40, transcript variant X1	-	-	-	-	GO:0005575//cellular_component;GO:0005623//cell;GO:0005886//plasma membrane;GO:0016020//membrane;GO:0044464//cell part;GO:0071944//cell periphery	GO:0005515//protein binding	GO:0007154//cell communication;GO:0007165//signal transduction;GO:0008150//biological_process;GO:0009987//cellular process;GO:0023052//signaling;GO:0050789//regulation of biological process;GO:0050794//regulation of cellular process;GO:0050896//response to stimulus;GO:0051716//cellular response to stimulus;GO:0065007//biological regulation	--
ncbi_109579797	298	294	196	310	491	1	4	1	2	0	10.24	8.669	7.086	10.592	16.896	0.036	0.185	0.033	0.066	0	10.6966	0.064	-7.38486	4.32399e-42	2.50343e-40	LOC109579797	uncharacterized LOC109579797, transcript variant X1	-	-	-	-	-	GO:0003677//DNA binding	-	--
ncbi_105231177	200	356	196	355	316	27156	9901	10191	14120	51433	17.81	27.264	18.359	31.448	28.235	2511.14	1181.13	864.011	1199.51	4069.78	24.6232	1965.12	6.31845	1.11871e-41	6.45012e-40	LOC105231177	adult cuticle protein 1	-	-	-	-	-	-	-	--
ncbi_105228075	549	700	511	630	592	279	188	228	259	313	4.709	5.164	4.61	5.375	5.095	2.485	2.16	1.862	2.119	2.386	4.9906	2.2024	-1.18014	1.39051e-41	7.98427e-40	LOC105228075	low-density lipoprotein receptor-related protein 1	Human Diseases;Organismal Systems;Human Diseases	Neurodegenerative disease;Digestive system;Infectious disease: parasitic	ko05010//Alzheimer disease;ko04979//Cholesterol metabolism;ko05144//Malaria	K04550;K04550;K04550	GO:0005575//cellular_component;GO:0016020//membrane;GO:0016021//integral component of membrane;GO:0031224//intrinsic component of membrane;GO:0044425//membrane part	GO:0003674//molecular_function;GO:0003849//3-deoxy-7-phosphoheptulonate synthase activity;GO:0004064//arylesterase activity;GO:0005488//binding;GO:0005509//calcium ion binding;GO:0005515//protein binding;GO:0043167//ion binding;GO:0043169//cation binding;GO:0046872//metal ion binding	GO:0008150//biological_process;GO:0009423//chorismate biosynthetic process;GO:0030334//regulation of cell migration;GO:0032879//regulation of localization;GO:0040012//regulation of locomotion;GO:0050789//regulation of biological process;GO:0050794//regulation of cellular process;GO:0051270//regulation of cellular component movement;GO:0065007//biological regulation;GO:2000145//regulation of cell …	--
ncbi_105227000	857	989	786	852	790	362	230	383	491	410	11.56	11.473	11.152	11.433	10.692	5.071	4.156	4.919	6.318	4.914	11.262	5.0756	-1.14981	1.74687e-41	9.98935e-40	LOC105227000	muscle M-line assembly protein unc-89	Human Diseases;Human Diseases	Cardiovascular disease;Cardiovascular disease	ko05410//Hypertrophic cardiomyopathy;ko05414//Dilated cardiomyopathy	K12567;K12567	GO:0005575//cellular_component;GO:0005622//intracellular;GO:0005623//cell;GO:0005737//cytoplasm;GO:0005856//cytoskeleton;GO:0005859//muscle myosin complex;GO:0015629//actin cytoskeleton;GO:0016459//myosin complex;GO:0016460//myosin II complex;GO:0030016//myofibril;GO:0030017//sarcomere;GO:0030018//Z disc;GO:0031430//M band;GO:0031672//A band;GO:0031674//I band;GO:0032991//protein-containing compl…	GO:0003674//molecular_function;GO:0003779//actin binding;GO:0003993//acid phosphatase activity;GO:0005198//structural molecule activity;GO:0005488//binding;GO:0005515//protein binding;GO:0008092//cytoskeletal protein binding;GO:0008307//structural constituent of muscle;GO:0042805//actinin binding;GO:0044877//protein-containing complex binding;GO:0046872//metal ion binding;GO:0051015//actin filame…	GO:0003008//system process;GO:0003012//muscle system process;GO:0006936//muscle contraction;GO:0006941//striated muscle contraction;GO:0006996//organelle organization;GO:0007010//cytoskeleton organization;GO:0007015//actin filament organization;GO:0008150//biological_process;GO:0009653//anatomical structure morphogenesis;GO:0009987//cellular process;GO:0010927//cellular component assembly involve…	--
ncbi_105233929	255	241	161	191	137	781	700	1168	886	1209	12.084	9.83	8.015	9.001	6.485	38.403	44.364	52.657	39.998	50.854	9.083	45.2552	2.31684	2.00863e-41	1.14394e-39	LOC105233929	fatty-acid amide hydrolase 2-A	-	-	-	-	GO:0030956//glutamyl-tRNA(Gln) amidotransferase complex	GO:0004039//allophanate hydrolase activity;GO:0016811//hydrolase activity, acting on carbon-nitrogen (but not peptide) bonds, in linear amides;GO:0050567//glutaminyl-tRNA synthase (glutamine-hydrolyzing) activity	GO:0006424//glutamyl-tRNA aminoacylation;GO:0019627//urea metabolic process	--
ncbi_105232638	114	167	79	102	109	608	479	1057	986	652	8.856	11.157	6.455	7.882	8.496	49.045	49.847	78.174	73.069	45.005	8.5692	59.028	2.78417	2.65882e-41	1.50807e-39	LOC105232638	uncharacterized LOC105232638	-	-	-	-	GO:0000124//SAGA complex	GO:0003712//transcription coregulator activity;GO:0004797//thymidine kinase activity;GO:0005524//ATP binding	-	--
ncbi_105227846	478	428	462	610	492	74	37	47	103	111	11.381	8.763	11.582	14.447	11.757	1.829	1.18	1.065	2.34	2.349	11.586	1.7526	-2.72481	3.58766e-41	2.02666e-39	LOC105227846	putative phosphatidate phosphatase, transcript variant X2	Metabolism;Metabolism;Environmental Information Processing;Metabolism;Human Diseases;Organismal Systems;Organismal Systems;Metabolism;Metabolism	Global and overview maps;Lipid metabolism;Signal transduction;Lipid metabolism;Cancer: overview;Digestive system;Immune system;Lipid metabolism;Lipid metabolism	ko01100//Metabolic pathways;ko00561//Glycerolipid metabolism;ko04072//Phospholipase D signaling pathway;ko00564//Glycerophospholipid metabolism;ko05231//Choline metabolism in cancer;ko04975//Fat digestion and absorption;ko04666//Fc gamma R-mediated phagocytosis;ko00600//Sphingolipid metabolism;ko00565//Ether lipid metabolism	K01080;K01080;K01080;K01080;K01080;K01080;K01080;K01080;K01080	GO:0005575//cellular_component;GO:0005623//cell;GO:0005886//plasma membrane;GO:0005887//integral component of plasma membrane;GO:0016020//membrane;GO:0016021//integral component of membrane;GO:0031224//intrinsic component of membrane;GO:0031226//intrinsic component of plasma membrane;GO:0044425//membrane part;GO:0044459//plasma membrane part;GO:0044464//cell part;GO:0071944//cell periphery	GO:0003674//molecular_function;GO:0003824//catalytic activity;GO:0008195//phosphatidate phosphatase activity;GO:0016787//hydrolase activity;GO:0016788//hydrolase activity, acting on ester bonds;GO:0016791//phosphatase activity;GO:0042577//lipid phosphatase activity;GO:0042578//phosphoric ester hydrolase activity	GO:0006629//lipid metabolic process;GO:0006644//phospholipid metabolic process;GO:0006793//phosphorus metabolic process;GO:0006796//phosphate-containing compound metabolic process;GO:0007154//cell communication;GO:0007165//signal transduction;GO:0007602//phototransduction;GO:0008150//biological_process;GO:0008152//metabolic process;GO:0009266//response to temperature stimulus;GO:0009314//response…	--
ncbi_115065706	639	583	550	599	613	1448	1341	1832	2476	2245	18.368	14.138	16.065	15.183	16.802	40.206	47.397	48.167	65.18	53.815	16.1112	50.953	1.6611	6.13858e-41	3.43982e-39	LOC115065706	probable inactive protein kinase DDB_G0270444, transcript variant X1	-	-	-	-	GO:0005672//transcription factor TFIIA complex	-	GO:0006367//transcription initiation from RNA polymerase II promoter	--
ncbi_105228524	377	426	343	299	341	1184	841	911	1112	1401	12.529	12.179	11.983	9.887	11.374	40.855	37.441	28.812	35.255	41.369	11.5904	36.7464	1.66467	6.78713e-41	3.78803e-39	LOC105228524	ATP-binding cassette sub-family G member 4, transcript variant X1	Environmental Information Processing	Membrane transport	ko02010//ABC transporters	K05680	GO:0005575//cellular_component;GO:0005623//cell;GO:0005886//plasma membrane;GO:0005887//integral component of plasma membrane;GO:0009380//excinuclease repair complex;GO:0009898//cytoplasmic side of plasma membrane;GO:0016020//membrane;GO:0016021//integral component of membrane;GO:0031224//intrinsic component of membrane;GO:0043190//ATP-binding cassette (ABC) transporter complex;GO:0044425//membra…	GO:0000166//nucleotide binding;GO:0003674//molecular_function;GO:0003824//catalytic activity;GO:0003924//GTPase activity;GO:0004385//guanylate kinase activity;GO:0004527//exonuclease activity;GO:0005215//transporter activity;GO:0005260//intracellularly ATP-gated chloride channel activity;GO:0005319//lipid transporter activity;GO:0005488//binding;GO:0005524//ATP binding;GO:0005525//GTP binding;GO:…	GO:0000910//cytokinesis;GO:0006260//DNA replication;GO:0006289//nucleotide-excision repair;GO:0006310//DNA recombination;GO:0006810//transport;GO:0006817//phosphate ion transport;GO:0006824//cobalt ion transport;GO:0006855//drug transmembrane transport;GO:0006869//lipid transport;GO:0007601//visual perception;GO:0008150//biological_process;GO:0008272//sulfate transport;GO:0010876//lipid localizat…	--
MSTRG.11045	38219	22130	22956	9530	26628	22	79	125	13	25	8435.89	4200.8	5329.51	2092.41	5897.06	5.042	23.359	26.267	2.737	4.903	5191.13	12.4616	-8.70242	1.12932e-40	6.27785e-39	--	-	-	-	-	-	-	-	-	--
ncbi_105225756	348	553	429	385	372	1141	965	1259	1128	1602	13.385	18.384	17.666	14.463	14.321	46.457	49.746	47.304	41.501	55.93	15.6438	48.1876	1.62307	1.57822e-40	8.73846e-39	LOC105225756	facilitated trehalose transporter Tret1, transcript variant X1	-	-	-	-	GO:0005575//cellular_component;GO:0005887//integral component of plasma membrane;GO:0016020//membrane;GO:0016021//integral component of membrane;GO:0031224//intrinsic component of membrane;GO:0044425//membrane part	GO:0003674//molecular_function;GO:0005215//transporter activity;GO:0005351//carbohydrate:proton symporter activity;GO:0005355//glucose transmembrane transporter activity;GO:0005402//carbohydrate:cation symporter activity;GO:0008028//monocarboxylic acid transmembrane transporter activity;GO:0008324//cation transmembrane transporter activity;GO:0015075//ion transmembrane transporter activity;GO:001…	GO:0006810//transport;GO:0006811//ion transport;GO:0006812//cation transport;GO:0006855//drug transmembrane transport;GO:0008150//biological_process;GO:0008643//carbohydrate transport;GO:0008645//hexose transmembrane transport;GO:0015672//monovalent inorganic cation transport;GO:0015718//monocarboxylic acid transport;GO:0015749//monosaccharide transmembrane transport;GO:0015893//drug transport;GO…	--
ncbi_105232059	317	424	320	408	259	95	68	73	93	80	4.552	5.236	4.833	5.828	3.732	1.417	1.308	0.998	1.274	1.021	4.8362	1.2036	-2.00652	2.58655e-40	1.42649e-38	LOC105232059	zinc finger protein 420	-	-	-	-	GO:0005634//nucleus	GO:0004317//3-hydroxypalmitoyl-[acyl-carrier-protein] dehydratase activity;GO:0008270//zinc ion binding	-	zf-C2H2
ncbi_105228286	1419	1707	1317	1552	1324	537	490	677	798	901	27.017	27.888	26.973	30.524	26.44	10.693	11.62	12.094	14.095	13.713	27.7684	12.443	-1.15811	4.25199e-40	2.33575e-38	LOC105228286	putative protein kinase C delta type homolog, transcript variant X2	Human Diseases;Human Diseases;Human Diseases;Human Diseases;Cellular Processes;Organismal Systems;Organismal Systems;Organismal Systems;Organismal Systems;Organismal Systems;Human Diseases;Organismal Systems;Organismal Systems;Organismal Systems;Organismal Systems;Organismal Systems;Human Diseases;Human Diseases	Neurodegenerative disease;Cancer: overview;Cardiovascular disease;Infectious disease: bacterial;Transport and catabolism;Endocrine system;Development and regeneration;Circulatory system;Immune system;Nervous system;Endocrine and metabolic disease;Endocrine system;Immune system;Immune system;Sensory system;Immune system;Endocrine and metabolic disease;Endocrine and metabolic disease	ko05020//Prion disease;ko05208//Chemical carcinogenesis - reactive oxygen species;ko05415//Diabetic cardiomyopathy;ko05131//Shigellosis;ko04140//Autophagy - animal;ko04915//Estrogen signaling pathway;ko04361//Axon regeneration;ko04270//Vascular smooth muscle contraction;ko04062//Chemokine signaling pathway;ko04722//Neurotrophin signaling pathway;ko04931//Insulin resistance;ko04912//GnRH signaling…	K06068;K06068;K06068;K06068;K06068;K06068;K06068;K06068;K06068;K06068;K06068;K06068;K06068;K06068;K06068;K06068;K06068;K06068	GO:0005575//cellular_component;GO:0005622//intracellular;GO:0005623//cell;GO:0005886//plasma membrane;GO:0016020//membrane;GO:0044464//cell part;GO:0071944//cell periphery	GO:0000166//nucleotide binding;GO:0003674//molecular_function;GO:0003824//catalytic activity;GO:0004672//protein kinase activity;GO:0004674//protein serine/threonine kinase activity;GO:0004697//protein kinase C activity;GO:0005488//binding;GO:0005515//protein binding;GO:0005524//ATP binding;GO:0008144//drug binding;GO:0016301//kinase activity;GO:0016740//transferase activity;GO:0016772//transfera…	GO:0001932//regulation of protein phosphorylation;GO:0001934//positive regulation of protein phosphorylation;GO:0002225//positive regulation of antimicrobial peptide production;GO:0002682//regulation of immune system process;GO:0002684//positive regulation of immune system process;GO:0002697//regulation of immune effector process;GO:0002699//positive regulation of immune effector process;GO:00027…	--
ncbi_105225025	354	381	256	352	326	94	76	124	85	124	13.876	12.846	10.55	13.728	12.824	3.827	3.992	4.629	3.179	4.32	12.7648	3.9894	-1.67793	5.10652e-40	2.79417e-38	LOC105225025	hypothetical protein, transcript variant X2	-	-	-	-	-	GO:0003674//molecular_function;GO:0016866//intramolecular transferase activity	GO:0000023//maltose metabolic process;GO:0003008//system process;GO:0005991//trehalose metabolic process;GO:0007600//sensory perception;GO:0008150//biological_process;GO:0019233//sensory perception of pain;GO:0030436//asexual sporulation;GO:0032501//multicellular organismal process;GO:0043571//maintenance of CRISPR repeat elements;GO:0050877//nervous system process	--
ncbi_105230636	3368	3831	2903	3964	2984	1017	1006	1293	1641	1646	108.398	106.614	98.364	127.171	96.375	33.987	43.316	39.933	50.33	46.978	107.384	42.9088	-1.32344	5.67083e-40	3.09082e-38	LOC105230636	uncharacterized LOC105230636, transcript variant X1	-	-	-	-	GO:0005575//cellular_component;GO:0005622//intracellular;GO:0005623//cell;GO:0005737//cytoplasm;GO:0005794//Golgi apparatus;GO:0005796//Golgi lumen;GO:0005886//plasma membrane;GO:0012505//endomembrane system;GO:0016020//membrane;GO:0016021//integral component of membrane;GO:0031224//intrinsic component of membrane;GO:0031974//membrane-enclosed lumen;GO:0036477//somatodendritic compartment;GO:0042…	GO:0003674//molecular_function;GO:0005102//signaling receptor binding;GO:0005488//binding;GO:0005515//protein binding;GO:0016829//lyase activity;GO:0033130//acetylcholine receptor binding;GO:0051082//unfolded protein binding	GO:0002218//activation of innate immune response;GO:0002220//innate immune response activating cell surface receptor signaling pathway;GO:0002223//stimulatory C-type lectin receptor signaling pathway;GO:0002253//activation of immune response;GO:0002376//immune system process;GO:0002429//immune response-activating cell surface receptor signaling pathway;GO:0002682//regulation of immune system proc…	--
ncbi_105226967	147	166	115	132	135	336	258	361	386	424	6.116	5.94	5.033	5.463	5.636	14.517	14.381	14.3	15.321	15.676	5.6376	14.839	1.39624	6.63632e-40	3.60298e-38	LOC105226967	serine protease Hayan	-	-	-	-	GO:0005576//extracellular region	GO:0004252//serine-type endopeptidase activity	GO:0006508//proteolysis;GO:0007618//mating	--
ncbi_105223244	511	636	535	498	543	1154	785	1126	1351	1277	17.505	18.737	19.277	16.97	18.663	41.049	36.023	36.723	44.149	38.87	18.2304	39.3628	1.11049	2.03557e-39	1.10086e-37	LOC105223244	L-asparaginase	-	-	-	-	GO:0005575//cellular_component;GO:0005622//intracellular;GO:0005623//cell;GO:0005737//cytoplasm;GO:0005829//cytosol;GO:0044424//intracellular part;GO:0044444//cytoplasmic part;GO:0044464//cell part	GO:0003674//molecular_function;GO:0003824//catalytic activity;GO:0003847//1-alkyl-2-acetylglycerophosphocholine esterase activity;GO:0004067//asparaginase activity;GO:0004620//phospholipase activity;GO:0004622//lysophospholipase activity;GO:0005515//protein binding;GO:0016298//lipase activity;GO:0016787//hydrolase activity;GO:0016788//hydrolase activity, acting on ester bonds;GO:0016810//hydrolas…	GO:0006082//organic acid metabolic process;GO:0006424//glutamyl-tRNA aminoacylation;GO:0006520//cellular amino acid metabolic process;GO:0006528//asparagine metabolic process;GO:0006530//asparagine catabolic process;GO:0006629//lipid metabolic process;GO:0006644//phospholipid metabolic process;GO:0006793//phosphorus metabolic process;GO:0006796//phosphate-containing compound metabolic process;GO:…	--
ncbi_105225125	5	7	5	6	4	200	97	296	155	156	0.135	0.162	0.141	0.136	0.108	4.752	2.994	6.696	3.531	3.288	0.1364	4.2522	4.96229	3.86097e-39	2.08e-37	LOC105225125	villin-like protein quail, transcript variant X1	-	-	-	-	GO:0005575//cellular_component;GO:0005622//intracellular;GO:0005623//cell;GO:0005737//cytoplasm;GO:0044424//intracellular part;GO:0044464//cell part	GO:0003674//molecular_function;GO:0003779//actin binding;GO:0005488//binding;GO:0005509//calcium ion binding;GO:0005515//protein binding;GO:0008092//cytoskeletal protein binding;GO:0043167//ion binding;GO:0043169//cation binding;GO:0044877//protein-containing complex binding;GO:0046872//metal ion binding;GO:0051015//actin filament binding	GO:0000003//reproduction;GO:0002009//morphogenesis of an epithelium;GO:0002165//instar larval or pupal development;GO:0003006//developmental process involved in reproduction;GO:0006810//transport;GO:0006996//organelle organization;GO:0007010//cytoskeleton organization;GO:0007015//actin filament organization;GO:0007275//multicellular organism development;GO:0007276//gamete generation;GO:0007281//g…	--
ncbi_105225918	2345	2554	1874	2227	1777	1052	743	1026	1148	1138	52.191	48.731	43.727	49.467	39.699	23.649	20.931	20.886	23.228	21.323	46.763	22.0034	-1.08764	7.40181e-39	3.97221e-37	LOC105225918	uncharacterized LOC105225918, transcript variant X1	-	-	-	-	-	-	-	--
ncbi_105224134	1019	1203	856	1454	1291	264	123	253	141	228	63.508	64.479	56.114	90.143	80.73	17.085	10.269	15.012	8.383	12.626	70.9948	12.675	-2.48573	9.18782e-39	4.91179e-37	LOC105224134	estradiol 17-beta-dehydrogenase 11	-	-	-	-	GO:0005575//cellular_component;GO:0005576//extracellular region;GO:0005622//intracellular;GO:0005623//cell;GO:0005737//cytoplasm;GO:0005783//endoplasmic reticulum;GO:0005811//lipid droplet;GO:0005829//cytosol;GO:0012505//endomembrane system;GO:0043226//organelle;GO:0043227//membrane-bounded organelle;GO:0043228//non-membrane-bounded organelle;GO:0043229//intracellular organelle;GO:0043231//intrac…	GO:0003674//molecular_function;GO:0003824//catalytic activity;GO:0004303//estradiol 17-beta-dehydrogenase activity;GO:0004316//3-oxoacyl-[acyl-carrier-protein] reductase (NADPH) activity;GO:0004757//sepiapterin reductase activity;GO:0008667//2,3-dihydro-2,3-dihydroxybenzoate dehydrogenase activity;GO:0008678//2-deoxy-D-gluconate 3-dehydrogenase activity;GO:0016229//steroid dehydrogenase activity;…	GO:0000272//polysaccharide catabolic process;GO:0006629//lipid metabolic process;GO:0006633//fatty acid biosynthetic process;GO:0006694//steroid biosynthetic process;GO:0006703//estrogen biosynthetic process;GO:0006706//steroid catabolic process;GO:0006710//androgen catabolic process;GO:0006729//tetrahydrobiopterin biosynthetic process;GO:0008150//biological_process;GO:0008152//metabolic process;…	--
ncbi_105222143	2	1	0	3	0	477	242	258	357	438	0.056	0.026	0	0.089	0	14.019	9.129	7.046	9.69	11.176	0.0342	10.212	8.22205	1.60655e-38	8.55582e-37	LOC105222143	uncharacterized LOC105222143, transcript variant X1	-	-	-	-	-	GO:0008484//sulfuric ester hydrolase activity	-	--
ncbi_105228083	20	35	6	3	15	4323	1812	3289	1461	6584	1.15	1.724	0.363	0.172	0.864	257.744	139.448	179.835	80.029	335.973	0.8546	198.606	7.86044	1.63453e-38	8.67171e-37	LOC105228083	endocuticle structural glycoprotein SgAbd-2, transcript variant X2	-	-	-	-	GO:0005575//cellular_component;GO:0005576//extracellular region;GO:0031012//extracellular matrix;GO:0044421//extracellular region part	GO:0003674//molecular_function;GO:0003677//DNA binding;GO:0005198//structural molecule activity;GO:0005214//structural constituent of chitin-based cuticle;GO:0008010//structural constituent of chitin-based larval cuticle;GO:0008907//integrase activity;GO:0042302//structural constituent of cuticle	GO:0007275//multicellular organism development;GO:0008150//biological_process;GO:0015074//DNA integration;GO:0032501//multicellular organismal process;GO:0032502//developmental process;GO:0040003//chitin-based cuticle development;GO:0042335//cuticle development;GO:0048856//anatomical structure development	--
ncbi_105231178	13	20	11	23	14	1696	768	823	895	4417	0.804	1.064	0.715	1.415	0.869	108.907	63.622	48.454	52.798	242.706	0.9734	103.297	6.72956	1.68927e-38	8.92815e-37	LOC105231178	adult cuticle protein 1	-	-	-	-	GO:0031012//extracellular matrix	GO:0005198//structural molecule activity	-	--
ncbi_125778992	23	51	27	11	30	327	159	384	367	478	0.958	1.828	1.183	0.456	1.254	14.148	8.875	15.233	14.588	17.698	1.1358	14.1084	3.63477	3.50327e-38	1.84457e-36	LOC125778992	solute carrier family 22 member 4-like	-	-	-	-	GO:0005575//cellular_component;GO:0005623//cell;GO:0005886//plasma membrane;GO:0005887//integral component of plasma membrane;GO:0016020//membrane;GO:0016021//integral component of membrane;GO:0031224//intrinsic component of membrane;GO:0031226//intrinsic component of plasma membrane;GO:0044425//membrane part;GO:0044459//plasma membrane part;GO:0044464//cell part;GO:0071944//cell periphery	GO:0003674//molecular_function;GO:0005215//transporter activity;GO:0005326//neurotransmitter transporter activity;GO:0008028//monocarboxylic acid transmembrane transporter activity;GO:0008324//cation transmembrane transporter activity;GO:0008509//anion transmembrane transporter activity;GO:0008514//organic anion transmembrane transporter activity;GO:0008519//ammonium transmembrane transporter act…	GO:0003008//system process;GO:0006810//transport;GO:0006811//ion transport;GO:0006812//cation transport;GO:0006817//phosphate ion transport;GO:0006820//anion transport;GO:0006836//neurotransmitter transport;GO:0006855//drug transmembrane transport;GO:0007610//behavior;GO:0007611//learning or memory;GO:0007613//memory;GO:0008150//biological_process;GO:0008643//carbohydrate transport;GO:0009914//ho…	--
ncbi_105223314	152	175	149	108	92	868	425	619	867	997	3.301	3.268	3.403	2.333	2.005	19.574	12.364	12.798	17.961	19.239	2.862	16.3872	2.51747	6.17072e-38	3.23684e-36	LOC105223314	uncharacterized LOC105223314	Metabolism;Metabolism;Metabolism;Cellular Processes;Metabolism	Global and overview maps;Xenobiotics biodegradation and metabolism;Nucleotide metabolism;Transport and catabolism;Biosynthesis of other secondary metabolites	ko01100//Metabolic pathways;ko00983//Drug metabolism - other enzymes;ko00230//Purine metabolism;ko04146//Peroxisome;ko00232//Caffeine metabolism	K00106;K00106;K00106;K00106;K00106	GO:0005575//cellular_component;GO:0005622//intracellular;GO:0005623//cell;GO:0005737//cytoplasm;GO:0005829//cytosol;GO:0044424//intracellular part;GO:0044444//cytoplasmic part;GO:0044464//cell part	GO:0000166//nucleotide binding;GO:0003674//molecular_function;GO:0003824//catalytic activity;GO:0004732//pyridoxal oxidase activity;GO:0004854//xanthine dehydrogenase activity;GO:0005488//binding;GO:0005506//iron ion binding;GO:0009055//electron transfer activity;GO:0016491//oxidoreductase activity;GO:0016614//oxidoreductase activity, acting on CH-OH group of donors;GO:0016623//oxidoreductase act…	GO:0006081//cellular aldehyde metabolic process;GO:0006091//generation of precursor metabolites and energy;GO:0006139//nucleobase-containing compound metabolic process;GO:0006144//purine nucleobase metabolic process;GO:0006145//purine nucleobase catabolic process;GO:0006725//cellular aromatic compound metabolic process;GO:0006766//vitamin metabolic process;GO:0006767//water-soluble vitamin metabo…	--
ncbi_105223629	22	29	42	3	18	1694	1395	1234	2035	1572	0.637	0.78	1.483	0.115	0.518	56.199	60.399	38.796	62.191	44.479	0.7066	52.4128	6.21288	8.32815e-38	4.35216e-36	LOC105223629	lysosome membrane protein 2, transcript variant X1	-	-	-	-	GO:0000323//lytic vacuole;GO:0005575//cellular_component;GO:0005622//intracellular;GO:0005623//cell;GO:0005737//cytoplasm;GO:0005764//lysosome;GO:0005773//vacuole;GO:0016020//membrane;GO:0016021//integral component of membrane;GO:0030139//endocytic vesicle;GO:0031224//intrinsic component of membrane;GO:0031410//cytoplasmic vesicle;GO:0031982//vesicle;GO:0043226//organelle;GO:0043227//membrane-bou…	-	GO:0006996//organelle organization;GO:0007275//multicellular organism development;GO:0007591//molting cycle, chitin-based cuticle;GO:0007593//chitin-based cuticle sclerotization;GO:0008150//biological_process;GO:0009987//cellular process;GO:0016043//cellular component organization;GO:0021700//developmental maturation;GO:0022404//molting cycle process;GO:0032501//multicellular organismal process;G…	--
ncbi_105223679	8817	6372	6903	5075	10856	8	17	52	3	11	608.836	378.399	501.367	348.6	752.143	0.574	1.573	3.419	0.198	0.675	517.869	1.2878	-8.65153	9.35557e-38	4.87083e-36	LOC105223679	phospholipase A1	-	-	-	-	-	GO:0004465//lipoprotein lipase activity;GO:0004806//triglyceride lipase activity	-	--
ncbi_105223292	8	5	47	5	7	4531	3434	6337	5660	6667	0.611	0.329	3.777	0.38	0.537	359.444	351.44	460.912	412.495	452.575	1.1268	407.373	8.49798	1.00174e-37	5.19602e-36	LOC105223292	snaclec coagulation factor IX/factor X-binding protein subunit A	-	-	-	-	-	GO:0003723//RNA binding	-	--
ncbi_105224675	2412	3000	2231	2619	2495	6120	4059	5424	5684	5981	31.625	33.843	30.725	34.148	32.872	83.402	71.34	67.79	71.099	69.758	32.6426	72.6778	1.15476	1.25004e-37	6.45994e-36	LOC105224675	endoribonuclease Dicer, transcript variant X1	Human Diseases	Cancer: overview	ko05206//MicroRNAs in cancer	K11592	GO:0005575//cellular_component;GO:0005622//intracellular;GO:0005623//cell;GO:0005634//nucleus;GO:0005737//cytoplasm;GO:0016442//RISC complex;GO:0031332//RNAi effector complex;GO:0032991//protein-containing complex;GO:0043226//organelle;GO:0043227//membrane-bounded organelle;GO:0043229//intracellular organelle;GO:0043231//intracellular membrane-bounded organelle;GO:0044424//intracellular part;GO:0…	GO:0000166//nucleotide binding;GO:0003674//molecular_function;GO:0003676//nucleic acid binding;GO:0003677//DNA binding;GO:0003690//double-stranded DNA binding;GO:0003723//RNA binding;GO:0003725//double-stranded RNA binding;GO:0003824//catalytic activity;GO:0004003//ATP-dependent DNA helicase activity;GO:0004386//helicase activity;GO:0004518//nuclease activity;GO:0004519//endonuclease activity;GO:…	GO:0000737//DNA catabolic process, endonucleolytic;GO:0002230//positive regulation of defense response to virus by host;GO:0002252//immune effector process;GO:0002376//immune system process;GO:0002682//regulation of immune system process;GO:0002697//regulation of immune effector process;GO:0002831//regulation of response to biotic stimulus;GO:0006139//nucleobase-containing compound metabolic proc…	--
ncbi_105233868	530	547	563	560	511	1167	940	1587	1625	1868	30.021	26.646	33.543	31.554	29.042	68.641	71.327	85.582	87.807	94.018	30.1612	81.475	1.43366	1.47936e-37	7.6168e-36	LOC105233868	uncharacterized LOC105233868	Metabolism;Cellular Processes;Metabolism	Global and overview maps;Transport and catabolism;Metabolism of terpenoids and polyketides	ko01100//Metabolic pathways;ko04146//Peroxisome;ko00900//Terpenoid backbone biosynthesis	K00869;K00869;K00869	GO:0005575//cellular_component;GO:0005622//intracellular;GO:0005623//cell;GO:0005634//nucleus;GO:0005737//cytoplasm;GO:0005777//peroxisome;GO:0005829//cytosol;GO:0042579//microbody;GO:0043226//organelle;GO:0043227//membrane-bounded organelle;GO:0043229//intracellular organelle;GO:0043231//intracellular membrane-bounded organelle;GO:0044424//intracellular part;GO:0044444//cytoplasmic part;GO:00444…	GO:0000166//nucleotide binding;GO:0000287//magnesium ion binding;GO:0003674//molecular_function;GO:0003676//nucleic acid binding;GO:0003723//RNA binding;GO:0003729//mRNA binding;GO:0003824//catalytic activity;GO:0004335//galactokinase activity;GO:0004413//homoserine kinase activity;GO:0004496//mevalonate kinase activity;GO:0004631//phosphomevalonate kinase activity;GO:0004765//shikimate kinase ac…	GO:0006012//galactose metabolic process;GO:0006066//alcohol metabolic process;GO:0006084//acetyl-CoA metabolic process;GO:0006139//nucleobase-containing compound metabolic process;GO:0006163//purine nucleotide metabolic process;GO:0006417//regulation of translation;GO:0006629//lipid metabolic process;GO:0006637//acyl-CoA metabolic process;GO:0006644//phospholipid metabolic process;GO:0006694//ste…	--
ncbi_105222672	229	264	227	349	232	791	648	1008	928	1218	10.462	10.373	10.908	15.861	10.635	37.526	39.659	43.844	40.445	49.445	11.6478	42.1838	1.85663	1.14027e-36	5.82791e-35	LOC105222672	D-beta-hydroxybutyrate dehydrogenase, mitochondrial	-	-	-	-	GO:0005575//cellular_component;GO:0005622//intracellular;GO:0005623//cell;GO:0005634//nucleus;GO:0005654//nucleoplasm;GO:0005737//cytoplasm;GO:0005739//mitochondrion;GO:0005740//mitochondrial envelope;GO:0005743//mitochondrial inner membrane;GO:0005759//mitochondrial matrix;GO:0016020//membrane;GO:0019866//organelle inner membrane;GO:0031090//organelle membrane;GO:0031966//mitochondrial membrane;…	GO:0003674//molecular_function;GO:0003824//catalytic activity;GO:0003858//3-hydroxybutyrate dehydrogenase activity;GO:0004316//3-oxoacyl-[acyl-carrier-protein] reductase (NADPH) activity;GO:0005488//binding;GO:0005543//phospholipid binding;GO:0008289//lipid binding;GO:0008667//2,3-dihydro-2,3-dihydroxybenzoate dehydrogenase activity;GO:0008678//2-deoxy-D-gluconate 3-dehydrogenase activity;GO:0016…	GO:0000272//polysaccharide catabolic process;GO:0001889//liver development;GO:0006091//generation of precursor metabolites and energy;GO:0006633//fatty acid biosynthetic process;GO:0006950//response to stress;GO:0007275//multicellular organism development;GO:0007399//nervous system development;GO:0007417//central nervous system development;GO:0007420//brain development;GO:0007584//response to nut…	--
ncbi_105232771	329	244	287	293	239	54	27	30	39	72	24.105	15.374	22.117	21.355	17.569	4.108	2.65	2.093	2.726	4.687	20.104	3.2528	-2.62773	1.29873e-36	6.61358e-35	LOC105232771	hypothetical protein	-	-	-	-	-	-	-	--
ncbi_105233903	15	9	18	8	22	1562	748	660	854	3464	0.803	0.415	1.014	0.426	1.182	86.876	53.67	33.656	43.635	164.861	0.768	76.5396	6.63896	1.4558e-36	7.38645e-35	LOC105233903	uncharacterized LOC105233903	-	-	-	-	GO:0005575//cellular_component;GO:0005576//extracellular region;GO:0031012//extracellular matrix;GO:0044421//extracellular region part	GO:0003674//molecular_function;GO:0005198//structural molecule activity;GO:0005214//structural constituent of chitin-based cuticle;GO:0008010//structural constituent of chitin-based larval cuticle;GO:0042302//structural constituent of cuticle	GO:0007275//multicellular organism development;GO:0008150//biological_process;GO:0032501//multicellular organismal process;GO:0032502//developmental process;GO:0040003//chitin-based cuticle development;GO:0042335//cuticle development;GO:0048856//anatomical structure development	--
ncbi_105224023	248	345	177	154	213	1029	863	1127	1044	973	12.972	15.311	9.62	7.866	11.274	55.926	60.17	55.734	51.525	44.951	11.4086	53.6612	2.23376	1.7158e-36	8.67411e-35	LOC105224023	battenin, transcript variant X2	Cellular Processes	Transport and catabolism	ko04142//Lysosome	K12389	GO:0000323//lytic vacuole;GO:0005575//cellular_component;GO:0005622//intracellular;GO:0005623//cell;GO:0005737//cytoplasm;GO:0005739//mitochondrion;GO:0005740//mitochondrial envelope;GO:0005764//lysosome;GO:0005768//endosome;GO:0005770//late endosome;GO:0005773//vacuole;GO:0005886//plasma membrane;GO:0005902//microvillus;GO:0012505//endomembrane system;GO:0016020//membrane;GO:0016324//apical plas…	-	GO:0001932//regulation of protein phosphorylation;GO:0006810//transport;GO:0006811//ion transport;GO:0006812//cation transport;GO:0006820//anion transport;GO:0006865//amino acid transport;GO:0006873//cellular ion homeostasis;GO:0006885//regulation of pH;GO:0006950//response to stress;GO:0006979//response to oxidative stress;GO:0006996//organelle organization;GO:0007033//vacuole organization;GO:00…	--
ncbi_105223129	50	11	12	11	7	2825	2206	1606	2265	1999	0.993	0.188	0.251	0.217	0.139	58.249	58.68	30.361	42.904	35.27	0.3576	45.0928	6.97841	1.77216e-36	8.92671e-35	LOC105223129	mycosubtilin synthase subunit C	-	-	-	-	GO:0005575//cellular_component;GO:0005622//intracellular;GO:0005623//cell;GO:0005737//cytoplasm;GO:0044424//intracellular part;GO:0044464//cell part	GO:0003674//molecular_function;GO:0003824//catalytic activity;GO:0003833//beta-alanyl-dopamine synthase activity;GO:0003987//acetate-CoA ligase activity;GO:0004043//L-aminoadipate-semialdehyde dehydrogenase activity;GO:0008668//(2,3-dihydroxybenzoyl)adenylate synthase activity;GO:0008756//o-succinylbenzoate-CoA ligase activity;GO:0015645//fatty acid ligase activity;GO:0016874//ligase activity;GO:…	GO:0001505//regulation of neurotransmitter levels;GO:0001692//histamine metabolic process;GO:0006082//organic acid metabolic process;GO:0006518//peptide metabolic process;GO:0006520//cellular amino acid metabolic process;GO:0006570//tyrosine metabolic process;GO:0006576//cellular biogenic amine metabolic process;GO:0006582//melanin metabolic process;GO:0006583//melanin biosynthetic process from t…	--
ncbi_105222720	3977	4615	4148	5282	4205	1803	1665	2013	2178	2585	180.357	179.277	197.837	237.325	189.894	84.581	100.877	87.045	94.524	102.757	196.938	93.9568	-1.06767	2.36976e-36	1.1894e-34	LOC105222720	fatty acyl-CoA reductase wat, transcript variant X1	Organismal Systems;Cellular Processes	Aging;Transport and catabolism	ko04212//Longevity regulating pathway - worm;ko04146//Peroxisome	K13356;K13356	GO:0005575//cellular_component;GO:0005622//intracellular;GO:0005623//cell;GO:0005737//cytoplasm;GO:0005777//peroxisome;GO:0042579//microbody;GO:0043226//organelle;GO:0043227//membrane-bounded organelle;GO:0043229//intracellular organelle;GO:0043231//intracellular membrane-bounded organelle;GO:0044424//intracellular part;GO:0044444//cytoplasmic part;GO:0044464//cell part;GO:0045177//apical part of…	GO:0003674//molecular_function;GO:0003824//catalytic activity;GO:0003854//3-beta-hydroxy-delta5-steroid dehydrogenase activity;GO:0004043//L-aminoadipate-semialdehyde dehydrogenase activity;GO:0008460//dTDP-glucose 4,6-dehydratase activity;GO:0016491//oxidoreductase activity;GO:0016616//oxidoreductase activity, acting on the CH-OH group of donors, NAD or NADP as acceptor;GO:0016620//oxidoreductas…	GO:0005975//carbohydrate metabolic process;GO:0006139//nucleobase-containing compound metabolic process;GO:0006163//purine nucleotide metabolic process;GO:0006637//acyl-CoA metabolic process;GO:0006694//steroid biosynthetic process;GO:0006725//cellular aromatic compound metabolic process;GO:0006732//coenzyme metabolic process;GO:0006753//nucleoside phosphate metabolic process;GO:0006790//sulfur c…	--
ncbi_105229325	2164	2683	2416	3166	2053	733	514	523	791	989	83.097	88.601	97.58	120.934	79.098	29.227	26.44	19.12	28.975	33.745	93.862	27.5014	-1.77104	2.50695e-36	1.25375e-34	LOC105229325	sialin	-	-	-	-	GO:0005575//cellular_component;GO:0005623//cell;GO:0005886//plasma membrane;GO:0005887//integral component of plasma membrane;GO:0016020//membrane;GO:0016021//integral component of membrane;GO:0031224//intrinsic component of membrane;GO:0044425//membrane part;GO:0044464//cell part;GO:0071944//cell periphery	GO:0003674//molecular_function;GO:0005215//transporter activity;GO:0008028//monocarboxylic acid transmembrane transporter activity;GO:0015238//drug transmembrane transporter activity;GO:0015295//solute:proton symporter activity;GO:0015307//drug:proton antiporter activity;GO:0022857//transmembrane transporter activity;GO:0042910//xenobiotic transmembrane transporter activity	GO:0006810//transport;GO:0006811//ion transport;GO:0006820//anion transport;GO:0006855//drug transmembrane transport;GO:0008150//biological_process;GO:0015718//monocarboxylic acid transport;GO:0015893//drug transport;GO:0042493//response to drug;GO:0042908//xenobiotic transport;GO:0051179//localization;GO:0051234//establishment of localization;GO:0055085//transmembrane transport	--
MSTRG.17539	37404	23796	20611	7999	21018	17	91	83	14	19	7079.1	3873.1	4102.97	1505.94	3991.19	3.341	23.071	14.955	2.528	3.195	4110.46	9.418	-8.76966	4.67837e-36	2.33133e-34	--	-	-	-	-	-	-	-	-	--
ncbi_105229031	11	32	27	27	40	729	281	309	354	677	0.769	1.923	1.984	1.877	2.804	52.897	26.304	20.557	23.598	42.035	1.8714	33.0782	4.14369	5.66427e-36	2.81258e-34	LOC105229031	heat shock protein 27	-	-	-	-	GO:0005575//cellular_component	GO:0003674//molecular_function;GO:0005488//binding;GO:0005515//protein binding;GO:0051082//unfolded protein binding	GO:0006457//protein folding;GO:0006950//response to stress;GO:0008150//biological_process;GO:0009266//response to temperature stimulus;GO:0009408//response to heat;GO:0009628//response to abiotic stimulus;GO:0009987//cellular process;GO:0042026//protein refolding;GO:0050896//response to stimulus;GO:0061077//chaperone-mediated protein folding	--
ncbi_105228750	7555	9227	6549	10897	8230	2005	1532	2042	2178	3757	509.251	534.875	464.314	730.662	556.607	140.337	138.334	131.042	140.049	225.02	559.142	154.956	-1.85135	8.62994e-36	4.26998e-34	LOC105228750	uncharacterized LOC105228750	Metabolism;Metabolism	Global and overview maps;Carbohydrate metabolism	ko01100//Metabolic pathways;ko00500//Starch and sucrose metabolism	K01087;K01087	GO:0005575//cellular_component;GO:0005622//intracellular;GO:0005623//cell;GO:0005737//cytoplasm;GO:0044424//intracellular part;GO:0044464//cell part	GO:0003674//molecular_function;GO:0003824//catalytic activity;GO:0004805//trehalose-phosphatase activity;GO:0016787//hydrolase activity;GO:0016788//hydrolase activity, acting on ester bonds;GO:0016791//phosphatase activity;GO:0042578//phosphoric ester hydrolase activity	GO:0005975//carbohydrate metabolic process;GO:0005984//disaccharide metabolic process;GO:0005991//trehalose metabolic process;GO:0005992//trehalose biosynthetic process;GO:0006793//phosphorus metabolic process;GO:0006796//phosphate-containing compound metabolic process;GO:0006950//response to stress;GO:0008150//biological_process;GO:0008152//metabolic process;GO:0009058//biosynthetic process;GO:0…	--
ncbi_105232601	1050	1179	1220	944	1088	2305	1944	2740	2683	2701	60.384	58.471	73.732	53.984	62.701	137.798	149.908	149.848	147.202	137.865	61.8544	144.524	1.22436	8.87199e-36	4.37424e-34	LOC105232601	probable glucosamine 6-phosphate N-acetyltransferase, transcript variant X2	Metabolism;Metabolism	Global and overview maps;Carbohydrate metabolism	ko01100//Metabolic pathways;ko00520//Amino sugar and nucleotide sugar metabolism	K00621;K00621	GO:0000139//Golgi membrane;GO:0005575//cellular_component;GO:0005622//intracellular;GO:0005623//cell;GO:0005634//nucleus;GO:0005737//cytoplasm;GO:0005768//endosome;GO:0005770//late endosome;GO:0005783//endoplasmic reticulum;GO:0005789//endoplasmic reticulum membrane;GO:0005793//endoplasmic reticulum-Golgi intermediate compartment;GO:0005794//Golgi apparatus;GO:0005829//cytosol;GO:0010008//endosom…	GO:0003674//molecular_function;GO:0003824//catalytic activity;GO:0004343//glucosamine 6-phosphate N-acetyltransferase activity;GO:0005488//binding;GO:0005515//protein binding;GO:0008080//N-acetyltransferase activity;GO:0016407//acetyltransferase activity;GO:0016410//N-acyltransferase activity;GO:0016740//transferase activity;GO:0016746//transferase activity, transferring acyl groups;GO:0016747//t…	GO:0001889//liver development;GO:0006040//amino sugar metabolic process;GO:0006041//glucosamine metabolic process;GO:0006044//N-acetylglucosamine metabolic process;GO:0006047//UDP-N-acetylglucosamine metabolic process;GO:0006048//UDP-N-acetylglucosamine biosynthetic process;GO:0006139//nucleobase-containing compound metabolic process;GO:0006725//cellular aromatic compound metabolic process;GO:000…	--
ncbi_105226472	52	60	48	63	59	330	295	790	584	384	4.485	4.45	4.354	5.405	5.106	29.554	34.083	64.868	48.049	29.428	4.76	41.1964	3.11348	9.39535e-36	4.61596e-34	LOC105226472	uncharacterized LOC105226472	-	-	-	-	GO:0005575//cellular_component;GO:0005576//extracellular region;GO:0005622//intracellular;GO:0005623//cell;GO:0005737//cytoplasm;GO:0005739//mitochondrion;GO:0043226//organelle;GO:0043227//membrane-bounded organelle;GO:0043229//intracellular organelle;GO:0043231//intracellular membrane-bounded organelle;GO:0044424//intracellular part;GO:0044444//cytoplasmic part;GO:0044464//cell part	GO:0005515//protein binding	-	--
ncbi_105224204	853	932	737	798	774	337	312	455	348	418	32.614	29.94	29.721	30.017	29.328	13.563	15.941	16.527	13.073	13.441	30.324	14.509	-1.06351	1.1121e-35	5.44459e-34	LOC105224204	estradiol 17-beta-dehydrogenase 11, transcript variant X1	Metabolism;Metabolism	Global and overview maps;Metabolism of cofactors and vitamins	ko01100//Metabolic pathways;ko00830//Retinol metabolism	K15734;K15734	GO:0005575//cellular_component;GO:0005622//intracellular;GO:0005623//cell;GO:0005634//nucleus;GO:0005737//cytoplasm;GO:0005783//endoplasmic reticulum;GO:0005789//endoplasmic reticulum membrane;GO:0012505//endomembrane system;GO:0016020//membrane;GO:0016021//integral component of membrane;GO:0017053//transcriptional repressor complex;GO:0031224//intrinsic component of membrane;GO:0031984//organell…	GO:0003674//molecular_function;GO:0003824//catalytic activity;GO:0004316//3-oxoacyl-[acyl-carrier-protein] reductase (NADPH) activity;GO:0004745//retinol dehydrogenase activity;GO:0004757//sepiapterin reductase activity;GO:0005488//binding;GO:0005515//protein binding;GO:0008134//transcription factor binding;GO:0008667//2,3-dihydro-2,3-dihydroxybenzoate dehydrogenase activity;GO:0008678//2-deoxy-D…	GO:0000122//negative regulation of transcription by RNA polymerase II;GO:0000272//polysaccharide catabolic process;GO:0001523//retinoid metabolic process;GO:0006066//alcohol metabolic process;GO:0006081//cellular aldehyde metabolic process;GO:0006355//regulation of transcription, DNA-templated;GO:0006357//regulation of transcription by RNA polymerase II;GO:0006629//lipid metabolic process;GO:0006…	--
ncbi_105230654	920	1056	869	808	809	312	306	456	431	542	24.687	24.13	24.136	21.414	21.536	8.598	11.101	11.549	10.728	12.93	23.1806	10.9812	-1.07788	1.48039e-35	7.22233e-34	LOC105230654	transient receptor potential cation channel protein painless, transcript variant X1	-	-	-	-	GO:0005575//cellular_component;GO:0016020//membrane;GO:0016021//integral component of membrane;GO:0031224//intrinsic component of membrane;GO:0032991//protein-containing complex;GO:0034702//ion channel complex;GO:0034703//cation channel complex;GO:0034704//calcium channel complex;GO:0044425//membrane part;GO:0098796//membrane protein complex;GO:1902495//transmembrane transporter complex;GO:199035…	GO:0003674//molecular_function;GO:0005215//transporter activity;GO:0005216//ion channel activity;GO:0005227//calcium activated cation channel activity;GO:0005261//cation channel activity;GO:0005262//calcium channel activity;GO:0005515//protein binding;GO:0008324//cation transmembrane transporter activity;GO:0015075//ion transmembrane transporter activity;GO:0015085//calcium ion transmembrane tran…	GO:0000003//reproduction;GO:0003008//system process;GO:0006810//transport;GO:0006811//ion transport;GO:0006812//cation transport;GO:0006816//calcium ion transport;GO:0006950//response to stress;GO:0007600//sensory perception;GO:0007610//behavior;GO:0007617//mating behavior;GO:0007618//mating;GO:0007619//courtship behavior;GO:0007620//copulation;GO:0007626//locomotory behavior;GO:0007631//feeding …	--
ncbi_105227070	740	1549	1656	988	860	8098	4938	6383	7007	8041	29.093	53.092	68.881	39.426	34.364	334.216	264.037	242.074	266.418	285.92	44.9712	278.533	2.63077	1.82767e-35	8.88556e-34	LOC105227070	organic cation transporter protein, transcript variant X1	-	-	-	-	GO:0005575//cellular_component;GO:0005623//cell;GO:0005886//plasma membrane;GO:0005887//integral component of plasma membrane;GO:0016020//membrane;GO:0016021//integral component of membrane;GO:0031224//intrinsic component of membrane;GO:0031226//intrinsic component of plasma membrane;GO:0044425//membrane part;GO:0044459//plasma membrane part;GO:0044464//cell part;GO:0071944//cell periphery	GO:0003674//molecular_function;GO:0005215//transporter activity;GO:0005275//amine transmembrane transporter activity;GO:0008028//monocarboxylic acid transmembrane transporter activity;GO:0008324//cation transmembrane transporter activity;GO:0008509//anion transmembrane transporter activity;GO:0008514//organic anion transmembrane transporter activity;GO:0008519//ammonium transmembrane transporter …	GO:0000003//reproduction;GO:0006810//transport;GO:0006811//ion transport;GO:0006812//cation transport;GO:0006817//phosphate ion transport;GO:0006820//anion transport;GO:0006928//movement of cell or subcellular component;GO:0007275//multicellular organism development;GO:0007276//gamete generation;GO:0007283//spermatogenesis;GO:0007338//single fertilization;GO:0008150//biological_process;GO:0008643…	--
ncbi_105225760	19	38	36	16	30	189	201	287	229	203	0.401	0.689	0.799	0.336	0.635	4.139	5.679	5.762	4.607	3.804	0.572	4.7982	3.06841	2.30469e-35	1.11657e-33	LOC105225760	serine protease gd	-	-	-	-	-	GO:0004252//serine-type endopeptidase activity	GO:0006508//proteolysis	--
ncbi_105230252	9	14	49	4	3	4956	3982	4960	6699	6684	0.376	0.503	2.152	0.166	0.126	214.836	222.688	197.132	266.782	247.938	0.6646	229.875	8.43415	5.19971e-35	2.51044e-33	LOC105230252	pancreatic triacylglycerol lipase	-	-	-	-	GO:0005575//cellular_component	GO:0003674//molecular_function;GO:0003824//catalytic activity;GO:0004465//lipoprotein lipase activity;GO:0004806//triglyceride lipase activity;GO:0016787//hydrolase activity;GO:0016788//hydrolase activity, acting on ester bonds;GO:0052689//carboxylic ester hydrolase activity	GO:0006629//lipid metabolic process;GO:0008150//biological_process;GO:0008152//metabolic process;GO:0015979//photosynthesis;GO:0044238//primary metabolic process;GO:0071704//organic substance metabolic process	--
ncbi_105223013	183	165	186	122	222	830	523	751	683	940	4.999	3.876	5.344	3.315	6.084	23.556	19.137	19.53	17.797	22.837	4.7236	20.5714	2.12268	5.46002e-35	2.62702e-33	LOC105223013	peptide transporter family 1, transcript variant X1	Organismal Systems	Digestive system	ko04974//Protein digestion and absorption	K14206	GO:0005575//cellular_component;GO:0005622//intracellular;GO:0005623//cell;GO:0005737//cytoplasm;GO:0005886//plasma membrane;GO:0005887//integral component of plasma membrane;GO:0012506//vesicle membrane;GO:0016020//membrane;GO:0016021//integral component of membrane;GO:0030139//endocytic vesicle;GO:0030659//cytoplasmic vesicle membrane;GO:0030666//endocytic vesicle membrane;GO:0030670//phagocytic…	GO:0003674//molecular_function;GO:0005215//transporter activity;GO:0005427//proton-dependent oligopeptide secondary active transmembrane transporter activity;GO:0015291//secondary active transmembrane transporter activity;GO:0015322//secondary active oligopeptide transmembrane transporter activity;GO:0015333//peptide:proton symporter activity;GO:0022804//active transmembrane transporter activity;…	GO:0006810//transport;GO:0006857//oligopeptide transport;GO:0008150//biological_process;GO:0015833//peptide transport;GO:0035442//dipeptide transmembrane transport;GO:0035672//oligopeptide transmembrane transport;GO:0042886//amide transport;GO:0042938//dipeptide transport;GO:0051179//localization;GO:0051234//establishment of localization;GO:0055085//transmembrane transport;GO:0071702//organic sub…	--
ncbi_105223566	15	29	20	17	17	194	141	128	204	152	0.429	0.713	0.602	0.484	0.488	5.761	5.402	3.485	5.566	3.863	0.5432	4.8154	3.1481	6.01483e-35	2.88402e-33	LOC105223566	sodium-coupled monocarboxylate transporter 1	-	-	-	-	GO:0005575//cellular_component;GO:0005739//mitochondrion;GO:0005887//integral component of plasma membrane;GO:0016020//membrane;GO:0045277//respiratory chain complex IV	GO:0003674//molecular_function;GO:0005215//transporter activity;GO:0005298//proline:sodium symporter activity;GO:0015370//solute:sodium symporter activity;GO:0015498//pantothenate:sodium symporter activity;GO:0022857//transmembrane transporter activity	GO:0006810//transport;GO:0008150//biological_process;GO:0015824//proline transport;GO:0015887//pantothenate transmembrane transport;GO:0015937//coenzyme A biosynthetic process;GO:0051179//localization;GO:0051234//establishment of localization;GO:0055085//transmembrane transport	--
ncbi_105230690	18	36	26	28	28	538	176	423	316	247	1.01	1.737	1.534	1.563	1.576	31.34	13.227	22.592	16.911	12.312	1.484	19.2764	3.69927	1.24018e-34	5.92612e-33	LOC105230690	uncharacterized LOC105230690	-	-	-	-	-	-	-	--
ncbi_125776552	81	103	111	102	71	7	6	10	6	8	3.239	3.63	4.766	4.162	2.922	0.298	0.33	0.391	0.219	0.292	3.7438	0.306	-3.6129	2.02097e-34	9.6241e-33	LOC125776552	UDP-glycosyltransferase UGT5-like, transcript variant X1	Metabolism;Human Diseases;Metabolism;Metabolism;Metabolism;Human Diseases;Organismal Systems;Metabolism;Metabolism;Metabolism;Metabolism;Metabolism	Global and overview maps;Cancer: overview;Xenobiotics biodegradation and metabolism;Xenobiotics biodegradation and metabolism;Xenobiotics biodegradation and metabolism;Cancer: overview;Digestive system;Carbohydrate metabolism;Metabolism of cofactors and vitamins;Metabolism of cofactors and vitamins;Carbohydrate metabolism;Lipid metabolism	ko01100//Metabolic pathways;ko05207//Chemical carcinogenesis - receptor activation;ko00983//Drug metabolism - other enzymes;ko00980//Metabolism of xenobiotics by cytochrome P450;ko00982//Drug metabolism - cytochrome P450;ko05204//Chemical carcinogenesis - DNA adducts;ko04976//Bile secretion;ko00040//Pentose and glucuronate interconversions;ko00860//Porphyrin metabolism;ko00830//Retinol metabolism…	K00699;K00699;K00699;K00699;K00699;K00699;K00699;K00699;K00699;K00699;K00699;K00699	-	GO:0008194//UDP-glycosyltransferase activity;GO:0016758//transferase activity, transferring hexosyl groups;GO:0050511//undecaprenyldiphospho-muramoylpentapeptide beta-N-acetylglucosaminyltransferase activity	GO:0009252//peptidoglycan biosynthetic process	--
ncbi_105234158	173	196	214	224	241	714	492	710	821	1156	8.55	8.331	11.125	11.013	11.951	36.643	32.574	33.408	38.708	50.766	10.194	38.4198	1.91413	2.71236e-34	1.28726e-32	LOC105234158	3-oxoacyl-[acyl-carrier-protein] synthase, mitochondrial	Metabolism;Metabolism;Metabolism;Metabolism	Global and overview maps;Global and overview maps;Lipid metabolism;Metabolism of cofactors and vitamins	ko01100//Metabolic pathways;ko01212//Fatty acid metabolism;ko00061//Fatty acid biosynthesis;ko00780//Biotin metabolism	K09458;K09458;K09458;K09458	GO:0005575//cellular_component;GO:0005622//intracellular;GO:0005623//cell;GO:0005737//cytoplasm;GO:0005739//mitochondrion;GO:0005829//cytosol;GO:0043226//organelle;GO:0043227//membrane-bounded organelle;GO:0043229//intracellular organelle;GO:0043231//intracellular membrane-bounded organelle;GO:0044424//intracellular part;GO:0044444//cytoplasmic part;GO:0044464//cell part	GO:0003674//molecular_function;GO:0003824//catalytic activity;GO:0003985//acetyl-CoA C-acetyltransferase activity;GO:0004312//fatty acid synthase activity;GO:0004315//3-oxoacyl-[acyl-carrier-protein] synthase activity;GO:0016740//transferase activity;GO:0016746//transferase activity, transferring acyl groups;GO:0016747//transferase activity, transferring acyl groups other than amino-acyl groups;G…	GO:0006082//organic acid metabolic process;GO:0006139//nucleobase-containing compound metabolic process;GO:0006163//purine nucleotide metabolic process;GO:0006629//lipid metabolic process;GO:0006631//fatty acid metabolic process;GO:0006633//fatty acid biosynthetic process;GO:0006637//acyl-CoA metabolic process;GO:0006725//cellular aromatic compound metabolic process;GO:0006732//coenzyme metabolic…	--
ncbi_105228876	962	763	571	538	762	132	80	210	125	178	36.722	25.054	22.917	20.419	29.192	5.233	4.092	7.646	4.562	6.039	26.8608	5.5144	-2.28423	2.96008e-34	1.40007e-32	LOC105228876	serine protease inhibitor 42Dd	Human Diseases	Infectious disease: parasitic	ko05146//Amoebiasis	K13963	-	-	-	--
ncbi_105227875	12	20	12	13	21	174	101	304	198	166	0.6	0.86	0.631	0.647	1.054	9.037	6.767	14.476	9.447	7.377	0.7584	9.4208	3.63482	3.6083e-34	1.69517e-32	LOC105227875	short/branched chain specific acyl-CoA dehydrogenase, mitochondrial	Metabolism;Metabolism;Metabolism;Metabolism	Global and overview maps;Global and overview maps;Lipid metabolism;Amino acid metabolism	ko01100//Metabolic pathways;ko01212//Fatty acid metabolism;ko00071//Fatty acid degradation;ko00280//Valine, leucine and isoleucine degradation	K09478;K09478;K09478;K09478	GO:0005575//cellular_component;GO:0005622//intracellular;GO:0005623//cell;GO:0005737//cytoplasm;GO:0005739//mitochondrion;GO:0005759//mitochondrial matrix;GO:0031974//membrane-enclosed lumen;GO:0043226//organelle;GO:0043227//membrane-bounded organelle;GO:0043229//intracellular organelle;GO:0043231//intracellular membrane-bounded organelle;GO:0043233//organelle lumen;GO:0044422//organelle part;GO:…	GO:0000166//nucleotide binding;GO:0003674//molecular_function;GO:0003824//catalytic activity;GO:0003995//acyl-CoA dehydrogenase activity;GO:0005488//binding;GO:0009055//electron transfer activity;GO:0016491//oxidoreductase activity;GO:0016627//oxidoreductase activity, acting on the CH-CH group of donors;GO:0016937//short-branched-chain-acyl-CoA dehydrogenase activity;GO:0018515//pimeloyl-CoA dehy…	GO:0006082//organic acid metabolic process;GO:0006091//generation of precursor metabolites and energy;GO:0006139//nucleobase-containing compound metabolic process;GO:0006163//purine nucleotide metabolic process;GO:0006520//cellular amino acid metabolic process;GO:0006629//lipid metabolic process;GO:0006631//fatty acid metabolic process;GO:0006637//acyl-CoA metabolic process;GO:0006725//cellular a…	--
ncbi_105224724	466	641	556	499	600	1450	1322	2383	2062	1717	19.837	23.253	24.436	20.673	25.922	64.261	75.803	94.791	82.635	63.945	22.8242	76.287	1.74087	4.97047e-34	2.32728e-32	LOC105224724	phospholipase B1, membrane-associated, transcript variant X1	-	-	-	-	GO:0005575//cellular_component;GO:0005623//cell;GO:0005886//plasma membrane;GO:0005903//brush border;GO:0016020//membrane;GO:0016021//integral component of membrane;GO:0016324//apical plasma membrane;GO:0031224//intrinsic component of membrane;GO:0031253//cell projection membrane;GO:0031526//brush border membrane;GO:0042995//cell projection;GO:0044425//membrane part;GO:0044459//plasma membrane pa…	GO:0003674//molecular_function;GO:0003824//catalytic activity;GO:0004620//phospholipase activity;GO:0004622//lysophospholipase activity;GO:0004623//phospholipase A2 activity;GO:0016298//lipase activity;GO:0016787//hydrolase activity;GO:0016788//hydrolase activity, acting on ester bonds;GO:0050253//retinyl-palmitate esterase activity;GO:0052689//carboxylic ester hydrolase activity;GO:0102567//phos…	GO:0001523//retinoid metabolic process;GO:0006066//alcohol metabolic process;GO:0006629//lipid metabolic process;GO:0006644//phospholipid metabolic process;GO:0006650//glycerophospholipid metabolic process;GO:0006720//isoprenoid metabolic process;GO:0006721//terpenoid metabolic process;GO:0006793//phosphorus metabolic process;GO:0006796//phosphate-containing compound metabolic process;GO:0006807/…	--
ncbi_105230067	389	415	348	494	455	132	121	174	151	178	23.428	21.494	22.044	29.595	27.494	8.255	9.762	9.977	8.675	9.525	24.811	9.2388	-1.4252	6.2676e-34	2.92481e-32	LOC105230067	probable serine hydrolase	-	-	-	-	GO:0005575//cellular_component	GO:0003674//molecular_function;GO:0003824//catalytic activity;GO:0047570//3-oxoadipate enol-lactonase activity;GO:0070205//2-succinyl-6-hydroxy-2,4-cyclohexadiene-1-carboxylate synthase activity	GO:0008150//biological_process;GO:0009102//biotin biosynthetic process;GO:0009234//menaquinone biosynthetic process;GO:0015979//photosynthesis;GO:0030163//protein catabolic process;GO:0042952//beta-ketoadipate pathway;GO:0044237//cellular metabolic process	--
ncbi_125777842	6525	4857	1613	2754	2917	16	29	19	3	6	651.214	416.91	169.285	273.44	292.092	1.621	3.85	1.796	0.311	0.556	360.588	1.6268	-7.79217	6.37594e-34	2.96545e-32	LOC125777842	trypsin-like	Organismal Systems;Organismal Systems;Environmental Information Processing;Human Diseases	Digestive system;Digestive system;Signaling molecules and interaction;Infectious disease: viral	ko04972//Pancreatic secretion;ko04974//Protein digestion and absorption;ko04080//Neuroactive ligand-receptor interaction;ko05164//Influenza A	K01312;K01312;K01312;K01312	-	GO:0004252//serine-type endopeptidase activity	GO:0006508//proteolysis	--
ncbi_105230305	1310	563	781	194	776	3	0	3	1	3	146.232	54.047	91.698	21.542	86.913	0.348	0	0.319	0.106	0.298	80.0864	0.2142	-8.54645	1.02706e-33	4.74524e-32	LOC105230305	trypsin	Organismal Systems;Organismal Systems;Environmental Information Processing;Human Diseases	Digestive system;Digestive system;Signaling molecules and interaction;Infectious disease: viral	ko04972//Pancreatic secretion;ko04974//Protein digestion and absorption;ko04080//Neuroactive ligand-receptor interaction;ko05164//Influenza A	K01312;K01312;K01312;K01312	-	GO:0004252//serine-type endopeptidase activity	GO:0006508//proteolysis	--
ncbi_125776841	121	218	890	106	84	70721	53634	85366	85982	93488	17.826	27.544	140.649	15.484	12.502	10995.7	10725.1	12144.3	12226	12431.3	42.801	11704.5	8.0952	1.11711e-33	5.14424e-32	LOC125776841	uncharacterized LOC125776841, transcript variant X1	-	-	-	-	-	GO:0004652//polynucleotide adenylyltransferase activity	GO:0043631//RNA polyadenylation	--
MSTRG.14387	30	10	10	5	3	7536	2029	1604	3254	11968	4.846	1.365	1.713	0.798	0.441	1264.18	442.351	247.44	501.251	1714.52	1.8326	833.949	8.82992	1.99071e-33	9.10701e-32	--	unnamed protein product [Ceratitis capitata]	-	-	-	-	-	-	-	--
ncbi_105229886	4467	4584	4345	5504	4728	1490	1495	2265	1929	1791	137.13	121.336	140.744	168.654	146.069	47.625	61.433	66.521	56.754	49.243	142.787	56.3152	-1.34226	2.26342e-33	1.03208e-31	LOC105229886	gelsolin, transcript variant X1	Human Diseases;Cellular Processes;Organismal Systems	Cancer: overview;Cell motility;Immune system	ko05203//Viral carcinogenesis;ko04810//Regulation of actin cytoskeleton;ko04666//Fc gamma R-mediated phagocytosis	K05768;K05768;K05768	-	-	-	--
ncbi_125777038	128	467	212	129	257	10	10	4	12	15	4.092	12.821	7.118	4.108	8.242	0.322	0.434	0.123	0.38	0.412	7.2762	0.3342	-4.4444	3.23349e-33	1.4696e-31	LOC125777038	uncharacterized LOC125777038	-	-	-	-	-	GO:0008234//cysteine-type peptidase activity	GO:0006508//proteolysis	--
ncbi_105231790	56297	64827	54100	77150	53660	21640	19744	26763	27737	34039	3271.34	3239.59	3306.55	4459.52	3128.54	1305.74	1536.91	1480.58	1537.53	1757.52	3481.11	1523.65	-1.19201	3.73239e-33	1.69084e-31	LOC105231790	myosin regulatory light chain 2	-	-	-	-	GO:0005575//cellular_component;GO:0005622//intracellular;GO:0005623//cell;GO:0005737//cytoplasm;GO:0005856//cytoskeleton;GO:0015629//actin cytoskeleton;GO:0016020//membrane;GO:0016459//myosin complex;GO:0030016//myofibril;GO:0032991//protein-containing complex;GO:0043226//organelle;GO:0043228//non-membrane-bounded organelle;GO:0043229//intracellular organelle;GO:0043232//intracellular non-membran…	GO:0003674//molecular_function;GO:0005488//binding;GO:0005509//calcium ion binding;GO:0043167//ion binding;GO:0043169//cation binding;GO:0046872//metal ion binding	GO:0003008//system process;GO:0003012//muscle system process;GO:0006996//organelle organization;GO:0007010//cytoskeleton organization;GO:0008150//biological_process;GO:0009405//pathogenesis;GO:0009653//anatomical structure morphogenesis;GO:0009987//cellular process;GO:0010927//cellular component assembly involved in morphogenesis;GO:0016043//cellular component organization;GO:0022607//cellular co…	--
ncbi_105231755	406	466	388	366	424	128	134	200	141	168	22.375	22.086	22.491	20.065	23.446	7.325	9.893	10.494	7.413	8.227	22.0926	8.6704	-1.34939	4.71638e-33	2.1297e-31	LOC105231755	prolyl 4-hydroxylase subunit alpha-2	Metabolism;Metabolism	Global and overview maps;Amino acid metabolism	ko01100//Metabolic pathways;ko00330//Arginine and proline metabolism	K00472;K00472	GO:0005575//cellular_component;GO:0005622//intracellular;GO:0005623//cell;GO:0005737//cytoplasm;GO:0005783//endoplasmic reticulum;GO:0012505//endomembrane system;GO:0043226//organelle;GO:0043227//membrane-bounded organelle;GO:0043229//intracellular organelle;GO:0043231//intracellular membrane-bounded organelle;GO:0044424//intracellular part;GO:0044444//cytoplasmic part;GO:0044464//cell part	GO:0003674//molecular_function;GO:0003824//catalytic activity;GO:0004656//procollagen-proline 4-dioxygenase activity;GO:0005488//binding;GO:0005506//iron ion binding;GO:0016491//oxidoreductase activity;GO:0016701//oxidoreductase activity, acting on single donors with incorporation of molecular oxygen;GO:0016702//oxidoreductase activity, acting on single donors with incorporation of molecular oxyg…	GO:0006464//cellular protein modification process;GO:0006807//nitrogen compound metabolic process;GO:0008150//biological_process;GO:0008152//metabolic process;GO:0009987//cellular process;GO:0018126//protein hydroxylation;GO:0018193//peptidyl-amino acid modification;GO:0018208//peptidyl-proline modification;GO:0019511//peptidyl-proline hydroxylation;GO:0019538//protein metabolic process;GO:003621…	--
ncbi_105224421	51669	72092	54119	64894	56286	125056	102091	133781	126764	135212	1640.57	1968.42	1807.42	2049.86	1792.94	4123.75	4342.18	4043.81	3839.47	3814.71	1851.84	4032.78	1.12281	7.89645e-33	3.55416e-31	LOC105224421	putative uncharacterized protein DDB_G0271606, transcript variant X1	-	-	-	-	GO:0005681//spliceosomal complex	-	GO:0000398//mRNA splicing, via spliceosome	--
ncbi_105226009	459	529	437	438	396	1006	878	1059	1120	1042	18.552	18.388	18.578	17.61	16.059	42.222	47.539	40.751	43.184	37.422	17.8374	42.2236	1.24314	8.01937e-33	3.59789e-31	LOC105226009	fatty-acid amide hydrolase 2	-	-	-	-	GO:0030956//glutamyl-tRNA(Gln) amidotransferase complex	GO:0004039//allophanate hydrolase activity;GO:0016811//hydrolase activity, acting on carbon-nitrogen (but not peptide) bonds, in linear amides;GO:0050567//glutaminyl-tRNA synthase (glutamine-hydrolyzing) activity	GO:0006424//glutamyl-tRNA aminoacylation;GO:0019627//urea metabolic process	--
ncbi_105233641	1003	1079	841	372	766	122	59	74	101	163	12.095	11.042	10.64	4.411	9.291	1.467	0.943	0.848	1.127	1.733	9.4958	1.2236	-2.95616	1.03544e-32	4.63062e-31	LOC105233641	protein FAM102B, transcript variant X1	-	-	-	-	-	GO:0004152//dihydroorotate dehydrogenase activity	GO:0006403//RNA localization;GO:0006810//transport;GO:0008150//biological_process;GO:0009220//pyrimidine ribonucleotide biosynthetic process;GO:0015931//nucleobase-containing compound transport;GO:0033036//macromolecule localization;GO:0033227//dsRNA transport;GO:0050657//nucleic acid transport;GO:0050658//RNA transport;GO:0051179//localization;GO:0051234//establishment of localization;GO:0051236…	--
ncbi_105226571	368	405	324	327	320	670	470	720	730	817	31.928	30.218	29.567	28.221	27.856	60.361	54.625	59.471	60.418	62.983	29.558	59.5716	1.01108	1.40818e-32	6.27741e-31	LOC105226571	stromal cell-derived factor 2	-	-	-	-	GO:0005575//cellular_component;GO:0005576//extracellular region;GO:0005622//intracellular;GO:0005623//cell;GO:0005737//cytoplasm;GO:0005783//endoplasmic reticulum;GO:0005788//endoplasmic reticulum lumen;GO:0005789//endoplasmic reticulum membrane;GO:0012505//endomembrane system;GO:0016020//membrane;GO:0031974//membrane-enclosed lumen;GO:0031984//organelle subcompartment;GO:0032991//protein-contain…	GO:0000030//mannosyltransferase activity;GO:0003674//molecular_function;GO:0003824//catalytic activity;GO:0004169//dolichyl-phosphate-mannose-protein mannosyltransferase activity;GO:0005488//binding;GO:0005515//protein binding;GO:0016740//transferase activity;GO:0016757//transferase activity, transferring glycosyl groups;GO:0016758//transferase activity, transferring hexosyl groups;GO:0019899//en…	GO:0002682//regulation of immune system process;GO:0002684//positive regulation of immune system process;GO:0006464//cellular protein modification process;GO:0006486//protein glycosylation;GO:0006493//protein O-linked glycosylation;GO:0006508//proteolysis;GO:0006515//protein quality control for misfolded or incompletely synthesized proteins;GO:0006807//nitrogen compound metabolic process;GO:00069…	--
ncbi_105224920	391	539	409	488	499	1003	755	1013	1232	1436	23.864	28.193	25.914	29.302	30.581	62.969	62.251	58.586	71.672	78.226	27.5708	66.7408	1.27543	2.31904e-32	1.02723e-30	LOC105224920	uncharacterized LOC105224920, transcript variant X1	-	-	-	-	-	-	-	--
ncbi_105232392	82	214	170	108	124	6	0	3	2	10	7.556	16.702	16.339	9.833	11.397	0.574	0	0.263	0.176	0.819	12.3654	0.3664	-5.07675	2.97695e-32	1.31447e-30	LOC105232392	uncharacterized LOC105232392, transcript variant X1	-	-	-	-	GO:0005576//extracellular region;GO:0019013//viral nucleocapsid	GO:0003723//RNA binding;GO:0008200//ion channel inhibitor activity	GO:0009236//cobalamin biosynthetic process;GO:0009405//pathogenesis	--
ncbi_105223870	11	29	9	14	11	105	123	147	225	203	0.222	0.502	0.191	0.281	0.222	2.196	3.319	2.819	4.268	3.617	0.2836	3.2438	3.51576	3.10285e-32	1.36574e-30	LOC105223870	transcription factor hamlet, transcript variant X1	Metabolism;Organismal Systems;Metabolism	Global and overview maps;Environmental adaptation;Amino acid metabolism	ko01100//Metabolic pathways;ko04714//Thermogenesis;ko00310//Lysine degradation	K22410;K22410;K22410	GO:0005575//cellular_component;GO:0005622//intracellular;GO:0005623//cell;GO:0005634//nucleus;GO:0043226//organelle;GO:0043227//membrane-bounded organelle;GO:0043229//intracellular organelle;GO:0043231//intracellular membrane-bounded organelle;GO:0044424//intracellular part;GO:0044464//cell part	GO:0003674//molecular_function;GO:0003676//nucleic acid binding;GO:0003677//DNA binding;GO:0003700//DNA-binding transcription factor activity;GO:0005488//binding;GO:0005515//protein binding;GO:0097159//organic cyclic compound binding;GO:0140110//transcription regulator activity;GO:1901363//heterocyclic compound binding	GO:0000902//cell morphogenesis;GO:0000904//cell morphogenesis involved in differentiation;GO:0006355//regulation of transcription, DNA-templated;GO:0007275//multicellular organism development;GO:0007399//nervous system development;GO:0008150//biological_process;GO:0008285//negative regulation of cell proliferation;GO:0009653//anatomical structure morphogenesis;GO:0009889//regulation of biosynthet…	zf-C2H2
ncbi_105231170	6200	6650	7371	7255	5922	2423	1809	3294	3470	2980	112.305	103.586	140.433	130.733	107.596	45.607	43.909	56.862	60.023	48.012	118.931	50.8826	-1.22488	3.51593e-32	1.5427e-30	LOC105231170	CD109 antigen, transcript variant X4	-	-	-	-	GO:0005576//extracellular region;GO:0005615//extracellular space	GO:0003824//catalytic activity;GO:0004866//endopeptidase inhibitor activity	-	--
MSTRG.9986	211	187	108	89	157	14	3	8	11	17	30.261	23.064	16.292	12.697	22.592	2.085	0.576	1.092	1.505	2.166	20.9812	1.4848	-3.82076	3.74984e-32	1.64017e-30	--	-	-	-	-	-	-	-	-	--
ncbi_125776227	1	3	1	1	0	161	128	194	193	211	0.045	0.116	0.062	0.045	0	7.541	7.725	8.331	8.275	8.447	0.0536	8.0638	7.23308	3.87019e-32	1.68752e-30	LOC125776227	uncharacterized LOC125776227	-	-	-	-	-	GO:0008484//sulfuric ester hydrolase activity	-	--
ncbi_105225301	2	3	5	4	3	81	73	165	106	131	0.089	0.115	0.235	0.178	0.134	3.753	4.363	7.009	4.512	5.193	0.1502	4.966	5.04713	4.11022e-32	1.7866e-30	LOC105225301	cytochrome P450 307a1	Metabolism	Metabolism of terpenoids and polyketides	ko00981//Insect hormone biosynthesis	K14939	-	GO:0005506//iron ion binding;GO:0016705//oxidoreductase activity, acting on paired donors, with incorporation or reduction of molecular oxygen;GO:0020037//heme binding	GO:0055114//oxidation-reduction process	--
ncbi_105229574	224	268	190	240	282	607	501	766	613	862	4.967	5.085	4.385	5.214	6.073	13.909	14.779	16.093	12.842	16.885	5.1448	14.9016	1.53428	6.5503e-32	2.82087e-30	LOC105229574	organic cation transporter protein, transcript variant X1	-	-	-	-	GO:0005575//cellular_component;GO:0005623//cell;GO:0005886//plasma membrane;GO:0005887//integral component of plasma membrane;GO:0016020//membrane;GO:0016021//integral component of membrane;GO:0031224//intrinsic component of membrane;GO:0031226//intrinsic component of plasma membrane;GO:0044425//membrane part;GO:0044459//plasma membrane part;GO:0044464//cell part;GO:0071944//cell periphery	GO:0003674//molecular_function;GO:0005215//transporter activity;GO:0008028//monocarboxylic acid transmembrane transporter activity;GO:0008509//anion transmembrane transporter activity;GO:0008514//organic anion transmembrane transporter activity;GO:0015075//ion transmembrane transporter activity;GO:0015238//drug transmembrane transporter activity;GO:0022857//transmembrane transporter activity;GO:0…	GO:0006810//transport;GO:0006811//ion transport;GO:0006820//anion transport;GO:0008150//biological_process;GO:0008643//carbohydrate transport;GO:0015711//organic anion transport;GO:0015718//monocarboxylic acid transport;GO:0015893//drug transport;GO:0034220//ion transmembrane transport;GO:0042908//xenobiotic transport;GO:0051179//localization;GO:0051234//establishment of localization;GO:0055085//…	--
ncbi_105233004	611	772	582	535	731	1462	1283	1852	1537	1736	23.469	25.532	23.549	20.445	28.531	58.312	65.854	67.559	56.477	58.962	24.3052	61.4328	1.33774	8.83575e-32	3.79339e-30	LOC105233004	sialin, transcript variant X1	-	-	-	-	GO:0005575//cellular_component;GO:0005887//integral component of plasma membrane;GO:0016020//membrane;GO:0016021//integral component of membrane;GO:0031224//intrinsic component of membrane;GO:0044425//membrane part	GO:0003674//molecular_function;GO:0005215//transporter activity;GO:0015307//drug:proton antiporter activity;GO:0022857//transmembrane transporter activity;GO:0042910//xenobiotic transmembrane transporter activity	GO:0006810//transport;GO:0006811//ion transport;GO:0006820//anion transport;GO:0006855//drug transmembrane transport;GO:0008150//biological_process;GO:0042493//response to drug;GO:0042908//xenobiotic transport;GO:0051179//localization;GO:0051234//establishment of localization;GO:0055085//transmembrane transport	--
ncbi_105232840	308	348	365	346	346	123	69	149	148	164	2.878	2.794	3.584	3.135	3.217	1.176	0.913	1.305	1.279	1.354	3.1216	1.2054	-1.37277	9.80167e-32	4.19518e-30	LOC105232840	uncharacterized LOC105232840, transcript variant X1	-	-	-	-	-	GO:0004190//aspartic-type endopeptidase activity	GO:0006508//proteolysis	--
ncbi_105230607	4036	5018	3759	4946	4044	1584	1415	1891	2459	2656	60.505	64.16	58.919	73.591	59.817	24.718	27.931	26.966	34.851	35.194	63.3984	29.932	-1.08276	1.31779e-31	5.62299e-30	LOC105230607	uncharacterized LOC105230607, transcript variant X1	-	-	-	-	GO:0005575//cellular_component;GO:0005622//intracellular;GO:0005623//cell;GO:0005737//cytoplasm;GO:0009507//chloroplast;GO:0009536//plastid;GO:0043226//organelle;GO:0043227//membrane-bounded organelle;GO:0043229//intracellular organelle;GO:0043231//intracellular membrane-bounded organelle;GO:0044424//intracellular part;GO:0044444//cytoplasmic part;GO:0044464//cell part	GO:0000309//nicotinamide-nucleotide adenylyltransferase activity;GO:0003674//molecular_function;GO:0003756//protein disulfide isomerase activity;GO:0003824//catalytic activity;GO:0004515//nicotinate-nucleotide adenylyltransferase activity;GO:0004604//phosphoadenylyl-sulfate reductase (thioredoxin) activity;GO:0004789//thiamine-phosphate diphosphorylase activity;GO:0005488//binding;GO:0005515//pro…	GO:0000096//sulfur amino acid metabolic process;GO:0000097//sulfur amino acid biosynthetic process;GO:0006082//organic acid metabolic process;GO:0006457//protein folding;GO:0006520//cellular amino acid metabolic process;GO:0006534//cysteine metabolic process;GO:0006790//sulfur compound metabolic process;GO:0006807//nitrogen compound metabolic process;GO:0007275//multicellular organism development…	--
ncbi_105225306	531	433	364	355	403	1070	807	1109	1170	1280	11.106	7.799	7.993	7.384	8.454	23.171	22.589	22.013	23.297	23.794	8.5472	22.9728	1.4264	1.3862e-31	5.89686e-30	LOC105225306	cGMP-dependent protein kinase 1, transcript variant X6	Organismal Systems;Environmental Information Processing;Organismal Systems;Organismal Systems;Organismal Systems;Cellular Processes;Organismal Systems;Organismal Systems;Organismal Systems;Organismal Systems	Environmental adaptation;Signal transduction;Digestive system;Circulatory system;Environmental adaptation;Cellular community - eukaryotes;Immune system;Nervous system;Sensory system;Endocrine system	ko04714//Thermogenesis;ko04022//cGMP-PKG signaling pathway;ko04970//Salivary secretion;ko04270//Vascular smooth muscle contraction;ko04713//Circadian entrainment;ko04540//Gap junction;ko04611//Platelet activation;ko04730//Long-term depression;ko04740//Olfactory transduction;ko04923//Regulation of lipolysis in adipocytes	K07376;K07376;K07376;K07376;K07376;K07376;K07376;K07376;K07376;K07376	GO:0005575//cellular_component;GO:0005622//intracellular;GO:0005623//cell;GO:0005737//cytoplasm;GO:0005886//plasma membrane;GO:0016020//membrane;GO:0016021//integral component of membrane;GO:0044424//intracellular part;GO:0044464//cell part;GO:0071944//cell periphery	GO:0000166//nucleotide binding;GO:0003674//molecular_function;GO:0003824//catalytic activity;GO:0004672//protein kinase activity;GO:0004674//protein serine/threonine kinase activity;GO:0004690//cyclic nucleotide-dependent protein kinase activity;GO:0004692//cGMP-dependent protein kinase activity;GO:0005488//binding;GO:0005524//ATP binding;GO:0008144//drug binding;GO:0016301//kinase activity;GO:00…	GO:0006464//cellular protein modification process;GO:0006468//protein phosphorylation;GO:0006793//phosphorus metabolic process;GO:0006796//phosphate-containing compound metabolic process;GO:0006807//nitrogen compound metabolic process;GO:0008150//biological_process;GO:0008152//metabolic process;GO:0009987//cellular process;GO:0016310//phosphorylation;GO:0019538//protein metabolic process;GO:00362…	--
ncbi_105230049	3517	4125	2985	3772	4056	7331	7322	9964	9230	9320	105.942	106.86	94.576	113.027	122.588	229.359	295.462	285.751	265.23	249.457	108.599	265.052	1.28727	1.81633e-31	7.7031e-30	LOC105230049	proton-coupled amino acid transporter-like protein pathetic, transcript variant X1	Organismal Systems	Digestive system	ko04974//Protein digestion and absorption	K14209	GO:0000323//lytic vacuole;GO:0005575//cellular_component;GO:0005622//intracellular;GO:0005623//cell;GO:0005737//cytoplasm;GO:0005764//lysosome;GO:0005768//endosome;GO:0005773//vacuole;GO:0005774//vacuolar membrane;GO:0005886//plasma membrane;GO:0012505//endomembrane system;GO:0016020//membrane;GO:0030424//axon;GO:0030425//dendrite;GO:0031090//organelle membrane;GO:0031410//cytoplasmic vesicle;GO:…	GO:0003674//molecular_function;GO:0005215//transporter activity;GO:0005342//organic acid transmembrane transporter activity;GO:0008509//anion transmembrane transporter activity;GO:0008514//organic anion transmembrane transporter activity;GO:0015075//ion transmembrane transporter activity;GO:0015171//amino acid transmembrane transporter activity;GO:0015318//inorganic molecular entity transmembrane…	GO:0000902//cell morphogenesis;GO:0000904//cell morphogenesis involved in differentiation;GO:0002009//morphogenesis of an epithelium;GO:0002165//instar larval or pupal development;GO:0003333//amino acid transmembrane transport;GO:0006810//transport;GO:0006811//ion transport;GO:0006820//anion transport;GO:0006865//amino acid transport;GO:0007275//multicellular organism development;GO:0007399//nerv…	--
ncbi_105233217	2372	2883	2534	2554	2408	5174	4378	7751	5884	6557	231.305	241.33	261.006	249.401	234.326	528.835	572.498	716.423	551.785	570.543	243.474	588.017	1.27209	3.15262e-31	1.33298e-29	LOC105233217	ecdysteroid-regulated 16 kDa protein, transcript variant X1	Cellular Processes;Organismal Systems	Transport and catabolism;Digestive system	ko04142//Lysosome;ko04979//Cholesterol metabolism	K13443;K13443	-	GO:0003674//molecular_function;GO:0005488//binding;GO:0005496//steroid binding;GO:0008289//lipid binding;GO:0032934//sterol binding;GO:0097159//organic cyclic compound binding	GO:0002165//instar larval or pupal development;GO:0006629//lipid metabolic process;GO:0006694//steroid biosynthetic process;GO:0006810//transport;GO:0006869//lipid transport;GO:0007275//multicellular organism development;GO:0008150//biological_process;GO:0008152//metabolic process;GO:0008202//steroid metabolic process;GO:0008610//lipid biosynthetic process;GO:0009058//biosynthetic process;GO:0009…	--
ncbi_105228262	702	772	629	637	693	1715	1809	3453	3416	2492	15.736	15.177	14.916	14.04	15.63	40.173	54.697	74.288	73.542	50.05	15.0998	58.55	1.95514	3.67789e-31	1.55038e-29	LOC105228262	A disintegrin and metalloproteinase with thrombospondin motifs 7, transcript variant X5	-	-	-	-	GO:0031012//extracellular matrix	GO:0003674//molecular_function;GO:0003824//catalytic activity;GO:0004175//endopeptidase activity;GO:0004222//metalloendopeptidase activity;GO:0008233//peptidase activity;GO:0008237//metallopeptidase activity;GO:0008270//zinc ion binding;GO:0016787//hydrolase activity;GO:0070011//peptidase activity, acting on L-amino acid peptides;GO:0140096//catalytic activity, acting on a protein	GO:0006508//proteolysis;GO:0006807//nitrogen compound metabolic process;GO:0008150//biological_process;GO:0008152//metabolic process;GO:0009966//regulation of signal transduction;GO:0009968//negative regulation of signal transduction;GO:0010646//regulation of cell communication;GO:0010648//negative regulation of cell communication;GO:0019538//protein metabolic process;GO:0023051//regulation of si…	--
ncbi_105226657	425	517	366	321	364	1033	911	1317	1955	1883	9.358	9.78	8.506	7.037	8.051	23.614	26.881	27.703	41.167	36.915	8.5464	31.256	1.87074	3.70523e-31	1.5572e-29	LOC105226657	DNA excision repair protein ERCC-5 homolog, transcript variant X2	Genetic Information Processing	Replication and repair	ko03420//Nucleotide excision repair	K10846	GO:0000109//nucleotide-excision repair complex;GO:0000112//nucleotide-excision repair factor 3 complex;GO:0005575//cellular_component;GO:0005622//intracellular;GO:0005623//cell;GO:0005634//nucleus;GO:0005737//cytoplasm;GO:0032991//protein-containing complex;GO:0043226//organelle;GO:0043227//membrane-bounded organelle;GO:0043229//intracellular organelle;GO:0043231//intracellular membrane-bounded o…	GO:0000014//single-stranded DNA endodeoxyribonuclease activity;GO:0000217//DNA secondary structure binding;GO:0000405//bubble DNA binding;GO:0003674//molecular_function;GO:0003676//nucleic acid binding;GO:0003677//DNA binding;GO:0003690//double-stranded DNA binding;GO:0003697//single-stranded DNA binding;GO:0003824//catalytic activity;GO:0004518//nuclease activity;GO:0004519//endonuclease activit…	GO:0006139//nucleobase-containing compound metabolic process;GO:0006259//DNA metabolic process;GO:0006260//DNA replication;GO:0006281//DNA repair;GO:0006283//transcription-coupled nucleotide-excision repair;GO:0006289//nucleotide-excision repair;GO:0006295//nucleotide-excision repair, DNA incision, 3'-to lesion;GO:0006351//transcription, DNA-templated;GO:0006366//transcription by RNA polymerase I…	--
ncbi_105227076	38	79	26	35	36	250	234	218	373	353	0.48	0.858	0.345	0.44	0.456	3.28	3.96	2.622	4.495	3.963	0.5158	3.664	2.82854	3.78812e-31	1.58726e-29	LOC105227076	organic cation transporter protein	-	-	-	-	GO:0005575//cellular_component;GO:0005623//cell;GO:0005886//plasma membrane;GO:0005887//integral component of plasma membrane;GO:0016020//membrane;GO:0016021//integral component of membrane;GO:0031224//intrinsic component of membrane;GO:0031226//intrinsic component of plasma membrane;GO:0044425//membrane part;GO:0044459//plasma membrane part;GO:0044464//cell part;GO:0071944//cell periphery	GO:0003674//molecular_function;GO:0005215//transporter activity;GO:0008028//monocarboxylic acid transmembrane transporter activity;GO:0008509//anion transmembrane transporter activity;GO:0008514//organic anion transmembrane transporter activity;GO:0015075//ion transmembrane transporter activity;GO:0015238//drug transmembrane transporter activity;GO:0015295//solute:proton symporter activity;GO:001…	GO:0006810//transport;GO:0006811//ion transport;GO:0006820//anion transport;GO:0006855//drug transmembrane transport;GO:0008150//biological_process;GO:0008643//carbohydrate transport;GO:0015711//organic anion transport;GO:0015718//monocarboxylic acid transport;GO:0015893//drug transport;GO:0034220//ion transmembrane transport;GO:0042493//response to drug;GO:0042908//xenobiotic transport;GO:005117…	--
ncbi_105229968	13502	9539	10773	1654	9490	205	115	263	112	148	167.512	101.774	140.582	20.413	118.138	2.643	1.905	3.107	1.323	1.631	109.684	2.1218	-5.69192	5.78134e-31	2.41518e-29	LOC105229968	uncharacterized LOC105229968	Metabolism	Metabolism of terpenoids and polyketides	ko00981//Insect hormone biosynthesis	K01063	GO:0005575//cellular_component;GO:0005622//intracellular;GO:0005623//cell;GO:0005737//cytoplasm;GO:0005739//mitochondrion;GO:0043226//organelle;GO:0043227//membrane-bounded organelle;GO:0043229//intracellular organelle;GO:0043231//intracellular membrane-bounded organelle;GO:0044424//intracellular part;GO:0044444//cytoplasmic part;GO:0044464//cell part	GO:0003674//molecular_function;GO:0003824//catalytic activity;GO:0004453//juvenile-hormone esterase activity;GO:0005488//binding;GO:0005515//protein binding;GO:0008236//serine-type peptidase activity;GO:0016787//hydrolase activity;GO:0016788//hydrolase activity, acting on ester bonds;GO:0052689//carboxylic ester hydrolase activity	GO:0000003//reproduction;GO:0006508//proteolysis;GO:0006629//lipid metabolic process;GO:0006714//sesquiterpenoid metabolic process;GO:0006716//juvenile hormone metabolic process;GO:0006719//juvenile hormone catabolic process;GO:0006720//isoprenoid metabolic process;GO:0006721//terpenoid metabolic process;GO:0007610//behavior;GO:0007617//mating behavior;GO:0007618//mating;GO:0008150//biological_pr…	--
ncbi_105233895	1385	1438	1850	1520	1300	4478	6414	8530	11328	7410	211.805	189.121	297.575	231.229	199.472	711.099	1313.98	1241.91	1652.59	1006.9	225.84	1185.3	2.39187	6.1519e-31	2.56231e-29	LOC105233895	protein suex-1	-	-	-	-	-	-	-	--
ncbi_125778059	1682	1798	1711	2130	1579	570	510	918	750	814	124.275	114.246	132.967	156.548	117.055	43.731	50.478	64.574	52.862	53.44	129.018	53.017	-1.28305	7.10623e-31	2.95099e-29	LOC125778059	uncharacterized LOC125778059	-	-	-	-	GO:0005575//cellular_component;GO:0005622//intracellular;GO:0005623//cell;GO:0005634//nucleus;GO:0005737//cytoplasm;GO:0005856//cytoskeleton;GO:0005886//plasma membrane;GO:0016020//membrane;GO:0016021//integral component of membrane;GO:0031224//intrinsic component of membrane;GO:0043226//organelle;GO:0043227//membrane-bounded organelle;GO:0043228//non-membrane-bounded organelle;GO:0043229//intrac…	GO:0003674//molecular_function;GO:0004930//G protein-coupled receptor activity;GO:0005198//structural molecule activity;GO:0019911//structural constituent of myelin sheath	GO:0001766//membrane raft polarization;GO:0002682//regulation of immune system process;GO:0002684//positive regulation of immune system process;GO:0007049//cell cycle;GO:0007186//G protein-coupled receptor signaling pathway;GO:0007272//ensheathment of neurons;GO:0007275//multicellular organism development;GO:0007399//nervous system development;GO:0008104//protein localization;GO:0008150//biologic…	--
ncbi_105230035	6	3	2	1	5	102	69	125	221	268	0.11	0.047	0.039	0.018	0.092	1.762	1.463	1.936	3.616	3.943	0.0612	2.544	5.37742	8.35557e-31	3.44927e-29	LOC105230035	uncharacterized LOC105230035, transcript variant X1	-	-	-	-	GO:0005575//cellular_component;GO:0005622//intracellular;GO:0005623//cell;GO:0005634//nucleus;GO:0005667//transcription factor complex;GO:0005737//cytoplasm;GO:0005829//cytosol;GO:0019031//viral envelope;GO:0032991//protein-containing complex;GO:0043226//organelle;GO:0043227//membrane-bounded organelle;GO:0043229//intracellular organelle;GO:0043231//intracellular membrane-bounded organelle;GO:004…	GO:0003674//molecular_function;GO:0003676//nucleic acid binding;GO:0003677//DNA binding;GO:0003700//DNA-binding transcription factor activity;GO:0005488//binding;GO:0005515//protein binding;GO:0043565//sequence-specific DNA binding;GO:0051087//chaperone binding;GO:0097159//organic cyclic compound binding;GO:0140110//transcription regulator activity;GO:1901363//heterocyclic compound binding	GO:0000003//reproduction;GO:0000041//transition metal ion transport;GO:0000122//negative regulation of transcription by RNA polymerase II;GO:0002009//morphogenesis of an epithelium;GO:0002165//instar larval or pupal development;GO:0003002//regionalization;GO:0003006//developmental process involved in reproduction;GO:0006355//regulation of transcription, DNA-templated;GO:0006357//regulation of tra…	Homeobox
ncbi_105229172	138	119	138	173	155	605	526	442	795	793	2.724	1.895	2.696	3.254	2.996	11.958	13.906	8.174	15.15	13.75	2.713	12.5876	2.21404	1.33691e-30	5.50265e-29	LOC105229172	probable beta-hexosaminidase fdl, transcript variant X2	Metabolism;Metabolism;Metabolism	Global and overview maps;Glycan biosynthesis and metabolism;Glycan biosynthesis and metabolism	ko01100//Metabolic pathways;ko00513//Various types of N-glycan biosynthesis;ko00511//Other glycan degradation	K20730;K20730;K20730	GO:0005575//cellular_component;GO:0005622//intracellular;GO:0005623//cell;GO:0005737//cytoplasm;GO:0005768//endosome;GO:0005770//late endosome;GO:0005886//plasma membrane;GO:0012505//endomembrane system;GO:0016020//membrane;GO:0031410//cytoplasmic vesicle;GO:0031982//vesicle;GO:0043226//organelle;GO:0043227//membrane-bounded organelle;GO:0043229//intracellular organelle;GO:0044424//intracellular …	GO:0003674//molecular_function;GO:0003824//catalytic activity;GO:0004553//hydrolase activity, hydrolyzing O-glycosyl compounds;GO:0004563//beta-N-acetylhexosaminidase activity;GO:0015929//hexosaminidase activity;GO:0016231//beta-N-acetylglucosaminidase activity;GO:0016787//hydrolase activity;GO:0016798//hydrolase activity, acting on glycosyl bonds	GO:0005975//carbohydrate metabolic process;GO:0006464//cellular protein modification process;GO:0006491//N-glycan processing;GO:0006517//protein deglycosylation;GO:0006726//eye pigment biosynthetic process;GO:0006807//nitrogen compound metabolic process;GO:0007275//multicellular organism development;GO:0007399//nervous system development;GO:0007417//central nervous system development;GO:0007420//…	--
ncbi_105222361	11	15	67	7	4	4903	3721	5611	5736	5831	1.715	2.011	10.988	1.086	0.626	793.828	777.21	832.916	853.175	807.798	3.2852	812.985	7.9511	1.40689e-30	5.77364e-29	LOC105222361	C-type lectin 37Db	Cellular Processes;Human Diseases;Human Diseases;Organismal Systems	Transport and catabolism;Infectious disease: bacterial;Infectious disease: viral;Immune system	ko04145//Phagosome;ko05152//Tuberculosis;ko05162//Measles;ko04625//C-type lectin receptor signaling pathway	K06563;K06563;K06563;K06563	-	-	-	--
ncbi_105229941	12	22	15	18	11	1141	494	502	604	3005	1.04	1.64	1.367	1.552	0.957	102.692	57.358	41.424	49.94	231.429	1.3112	96.5686	6.20259	1.53647e-30	6.2869e-29	LOC105229941	cuticle protein 1	-	-	-	-	-	GO:0003674//molecular_function;GO:0005198//structural molecule activity;GO:0042302//structural constituent of cuticle	-	--
ncbi_105222710	259	277	212	227	238	540	395	496	545	629	5.656	5.202	4.869	4.931	5.214	12.244	11.554	10.311	11.353	12.204	5.1744	11.5332	1.15633	1.66316e-30	6.78541e-29	LOC105222710	integral membrane protein GPR180	-	-	-	-	GO:0005575//cellular_component;GO:0016020//membrane;GO:0016021//integral component of membrane;GO:0031224//intrinsic component of membrane;GO:0044425//membrane part	-	GO:0007154//cell communication;GO:0007165//signal transduction;GO:0007186//G protein-coupled receptor signaling pathway;GO:0008150//biological_process;GO:0009987//cellular process;GO:0010033//response to organic substance;GO:0019236//response to pheromone;GO:0023052//signaling;GO:0042221//response to chemical;GO:0050789//regulation of biological process;GO:0050794//regulation of cellular process;…	--
ncbi_105224455	2470	4121	2776	2253	2706	1253	689	1046	1044	1178	66.692	95.742	78.813	60.558	73.35	35.141	24.947	26.916	26.879	28.277	75.031	28.432	-1.39997	1.71739e-30	6.98621e-29	LOC105224455	EMI domain-containing protein 1, transcript variant X1	Organismal Systems	Digestive system	ko04974//Protein digestion and absorption	K19721	GO:0005575//cellular_component;GO:0005576//extracellular region;GO:0005581//collagen trimer;GO:0005622//intracellular;GO:0005623//cell;GO:0005737//cytoplasm;GO:0005783//endoplasmic reticulum;GO:0005788//endoplasmic reticulum lumen;GO:0005829//cytosol;GO:0012505//endomembrane system;GO:0031974//membrane-enclosed lumen;GO:0032991//protein-containing complex;GO:0043226//organelle;GO:0043227//membran…	GO:0003674//molecular_function;GO:0005198//structural molecule activity;GO:0042302//structural constituent of cuticle	GO:0007275//multicellular organism development;GO:0007591//molting cycle, chitin-based cuticle;GO:0007593//chitin-based cuticle sclerotization;GO:0008150//biological_process;GO:0021700//developmental maturation;GO:0022404//molting cycle process;GO:0032501//multicellular organismal process;GO:0032502//developmental process;GO:0042303//molting cycle;GO:0042335//cuticle development;GO:0043473//pigme…	--
ncbi_105229367	117	121	110	113	161	360	272	360	404	504	2.148	1.909	2.109	2.052	2.874	6.679	6.642	6.256	6.945	8.15	2.2184	6.9344	1.64425	1.77489e-30	7.19913e-29	LOC105229367	dual specificity calcium/calmodulin-dependent 3',5'-cyclic nucleotide phosphodiesterase 1, transcript variant X1	Metabolism;Metabolism;Environmental Information Processing;Organismal Systems;Human Diseases;Organismal Systems;Organismal Systems	Global and overview maps;Nucleotide metabolism;Signal transduction;Endocrine system;Substance dependence;Sensory system;Sensory system	ko01100//Metabolic pathways;ko00230//Purine metabolism;ko04020//Calcium signaling pathway;ko04924//Renin secretion;ko05032//Morphine addiction;ko04740//Olfactory transduction;ko04742//Taste transduction	K13755;K13755;K13755;K13755;K13755;K13755;K13755	-	GO:0003674//molecular_function;GO:0003824//catalytic activity;GO:0004112//cyclic-nucleotide phosphodiesterase activity;GO:0004114//3',5'-cyclic-nucleotide phosphodiesterase activity;GO:0004115//3',5'-cyclic-AMP phosphodiesterase activity;GO:0005488//binding;GO:0005515//protein binding;GO:0005516//calmodulin binding;GO:0008081//phosphoric diester hydrolase activity;GO:0016787//hydrolase activity;G…	GO:0000003//reproduction;GO:0000302//response to reactive oxygen species;GO:0006139//nucleobase-containing compound metabolic process;GO:0006163//purine nucleotide metabolic process;GO:0006195//purine nucleotide catabolic process;GO:0006725//cellular aromatic compound metabolic process;GO:0006753//nucleoside phosphate metabolic process;GO:0006793//phosphorus metabolic process;GO:0006796//phosphat…	--
ncbi_105223820	2	3	3	1	1	252	347	92	239	201	0.19	0.219	0.333	0.094	0.095	24.787	44.029	8.264	21.6	16.964	0.1862	23.1288	6.95669	1.83992e-30	7.44127e-29	LOC105223820	farnesol dehydrogenase	Metabolism;Metabolism	Metabolism of terpenoids and polyketides;Metabolism of terpenoids and polyketides	ko00981//Insect hormone biosynthesis;ko00900//Terpenoid backbone biosynthesis	K15890;K15890	-	GO:0003824//catalytic activity;GO:0004316//3-oxoacyl-[acyl-carrier-protein] reductase (NADPH) activity;GO:0004757//sepiapterin reductase activity;GO:0008667//2,3-dihydro-2,3-dihydroxybenzoate dehydrogenase activity;GO:0008678//2-deoxy-D-gluconate 3-dehydrogenase activity;GO:0016491//oxidoreductase activity;GO:0050662//coenzyme binding;GO:0051287//NAD binding	GO:0000272//polysaccharide catabolic process;GO:0006633//fatty acid biosynthetic process;GO:0006729//tetrahydrobiopterin biosynthetic process;GO:0055114//oxidation-reduction process	--
ncbi_105226581	28027	33410	26922	36244	25531	9896	8226	11771	13688	17844	1735.65	1779.33	1753.6	2232.71	1586.37	636.361	682.413	693.992	808.628	981.883	1817.53	760.655	-1.25666	1.85535e-30	7.48201e-29	LOC105226581	tropomyosin-2, transcript variant X1	Organismal Systems;Organismal Systems;Human Diseases;Human Diseases	Circulatory system;Circulatory system;Cardiovascular disease;Cardiovascular disease	ko04261//Adrenergic signaling in cardiomyocytes;ko04260//Cardiac muscle contraction;ko05410//Hypertrophic cardiomyopathy;ko05414//Dilated cardiomyopathy	K10374;K10374;K10374;K10374	GO:0005575//cellular_component;GO:0005622//intracellular;GO:0005623//cell;GO:0005737//cytoplasm;GO:0005856//cytoskeleton;GO:0005862//muscle thin filament tropomyosin;GO:0005865//striated muscle thin filament;GO:0005884//actin filament;GO:0005886//plasma membrane;GO:0005940//septin ring;GO:0015629//actin cytoskeleton;GO:0016021//integral component of membrane;GO:0019028//viral capsid;GO:0019031//v…	GO:0003674//molecular_function;GO:0003677//DNA binding;GO:0003779//actin binding;GO:0005102//signaling receptor binding;GO:0005198//structural molecule activity;GO:0005488//binding;GO:0005515//protein binding;GO:0005524//ATP binding;GO:0008017//microtubule binding;GO:0008092//cytoskeletal protein binding;GO:0008093//cytoskeletal adaptor activity;GO:0008134//transcription factor binding;GO:0008307…	GO:0000921//septin ring assembly;GO:0003008//system process;GO:0003012//muscle system process;GO:0006606//protein import into nucleus;GO:0006936//muscle contraction;GO:0006996//organelle organization;GO:0007010//cytoskeleton organization;GO:0007015//actin filament organization;GO:0007030//Golgi organization;GO:0007059//chromosome segregation;GO:0007155//cell adhesion;GO:0007275//multicellular org…	--
ncbi_105225791	6784	6970	7139	7403	7492	1930	1386	3514	2341	2581	1127.99	996.68	1248.5	1224.41	1249.86	333.232	308.722	556.274	371.301	381.348	1169.49	390.175	-1.58368	2.20848e-30	8.85486e-29	LOC105225791	sarcocystatin-A	-	-	-	-	-	GO:0004869//cysteine-type endopeptidase inhibitor activity	-	--
ncbi_105227667	11	19	6	19	13	203	103	137	115	169	0.487	0.724	0.275	0.839	0.579	9.346	6.122	5.784	4.86	6.66	0.5808	6.5544	3.49635	3.13077e-30	1.25168e-28	LOC105227667	putative fatty acyl-CoA reductase CG5065, transcript variant X1	Organismal Systems;Cellular Processes	Aging;Transport and catabolism	ko04212//Longevity regulating pathway - worm;ko04146//Peroxisome	K13356;K13356	GO:0005575//cellular_component;GO:0005622//intracellular;GO:0005623//cell;GO:0005737//cytoplasm;GO:0005777//peroxisome;GO:0042579//microbody;GO:0043226//organelle;GO:0043227//membrane-bounded organelle;GO:0043229//intracellular organelle;GO:0043231//intracellular membrane-bounded organelle;GO:0044424//intracellular part;GO:0044444//cytoplasmic part;GO:0044464//cell part	GO:0003674//molecular_function;GO:0003824//catalytic activity;GO:0003854//3-beta-hydroxy-delta5-steroid dehydrogenase activity;GO:0004043//L-aminoadipate-semialdehyde dehydrogenase activity;GO:0008460//dTDP-glucose 4,6-dehydratase activity;GO:0008712//ADP-glyceromanno-heptose 6-epimerase activity;GO:0016491//oxidoreductase activity;GO:0016616//oxidoreductase activity, acting on the CH-OH group of…	GO:0005975//carbohydrate metabolic process;GO:0006139//nucleobase-containing compound metabolic process;GO:0006163//purine nucleotide metabolic process;GO:0006637//acyl-CoA metabolic process;GO:0006694//steroid biosynthetic process;GO:0006725//cellular aromatic compound metabolic process;GO:0006732//coenzyme metabolic process;GO:0006753//nucleoside phosphate metabolic process;GO:0006790//sulfur c…	--
MSTRG.14388	0	4	0	1	1	567	325	300	548	1410	0	0.554	0	0.16	0.215	94.77	70.041	46.08	84.194	201.743	0.1858	99.3656	9.06285	3.31087e-30	1.3199e-28	--	unnamed protein product [Ceratitis capitata]	-	-	-	-	-	-	-	--
ncbi_105224682	2354	4211	2563	977	1791	317	250	388	354	322	121.696	187.219	139.367	50.243	92.9	17.017	17.314	19.097	17.458	14.791	118.285	17.1354	-2.78722	3.36573e-30	1.33795e-28	LOC105224682	alpha-amylase A	Metabolism;Organismal Systems;Organismal Systems;Metabolism;Organismal Systems	Global and overview maps;Digestive system;Digestive system;Carbohydrate metabolism;Digestive system	ko01100//Metabolic pathways;ko04972//Pancreatic secretion;ko04970//Salivary secretion;ko00500//Starch and sucrose metabolism;ko04973//Carbohydrate digestion and absorption	K01176;K01176;K01176;K01176;K01176	-	GO:0003824//catalytic activity;GO:0003844//1,4-alpha-glucan branching enzyme activity;GO:0004133//glycogen debranching enzyme activity;GO:0008788//alpha,alpha-phosphotrehalase activity;GO:0016798//hydrolase activity, acting on glycosyl bonds;GO:0043169//cation binding;GO:0047471//maltose alpha-D-glucosyltransferase activity;GO:0051060//pullulanase activity	GO:0005975//carbohydrate metabolic process;GO:0005978//glycogen biosynthetic process;GO:0005980//glycogen catabolic process;GO:0005983//starch catabolic process;GO:0005991//trehalose metabolic process;GO:0005992//trehalose biosynthetic process;GO:0051678//pullulan catabolic process	--
ncbi_125777253	2	0	2	0	1	286	229	147	251	473	0.211	0	0.222	0	0.106	31.278	32.309	14.74	25.218	44.265	0.1078	29.562	8.09924	3.82751e-30	1.5172e-28	LOC125777253	C-type lectin 37Da-like	-	-	-	-	GO:0005575//cellular_component;GO:0005576//extracellular region;GO:0005615//extracellular space;GO:0005623//cell;GO:0009986//cell surface;GO:0044421//extracellular region part;GO:0044464//cell part	GO:0003674//molecular_function;GO:0005488//binding;GO:0005534//galactose binding;GO:0030246//carbohydrate binding;GO:0036094//small molecule binding;GO:0048029//monosaccharide binding	GO:0000003//reproduction;GO:0007320//insemination;GO:0007610//behavior;GO:0007617//mating behavior;GO:0007618//mating;GO:0007620//copulation;GO:0008104//protein localization;GO:0008150//biological_process;GO:0019098//reproductive behavior;GO:0019953//sexual reproduction;GO:0022414//reproductive process;GO:0032501//multicellular organismal process;GO:0032504//multicellular organism reproduction;GO…	--
ncbi_125776557	8	5	0	8	1	118	72	100	120	93	0.389	0.209	0	0.387	0.049	5.965	4.695	4.635	5.573	4.023	0.2068	4.9782	4.58932	5.25139e-30	2.07571e-28	LOC125776557	uncharacterized LOC125776557	Metabolism;Metabolism	Global and overview maps;Metabolism of cofactors and vitamins	ko01100//Metabolic pathways;ko00130//Ubiquinone and other terpenoid-quinone biosynthesis	K01904;K01904	-	GO:0003987//acetate-CoA ligase activity;GO:0004043//L-aminoadipate-semialdehyde dehydrogenase activity;GO:0008668//(2,3-dihydroxybenzoyl)adenylate synthase activity;GO:0008756//o-succinylbenzoate-CoA ligase activity;GO:0030729//acetoacetate-CoA ligase activity;GO:0047473//D-alanine [D-alanyl carrier protein] ligase activity;GO:0050218//propionate-CoA ligase activity	GO:0009234//menaquinone biosynthetic process;GO:0019287//isopentenyl diphosphate biosynthetic process, mevalonate pathway;GO:0019290//siderophore biosynthetic process;GO:0019350//teichoic acid biosynthetic process;GO:0019427//acetyl-CoA biosynthetic process from acetate;GO:0019878//lysine biosynthetic process via aminoadipic acid	--
ncbi_105228312	358	421	370	325	340	667	562	896	788	971	31.946	32.308	34.727	28.849	30.441	61.804	67.18	76.119	67.078	76.989	31.6542	69.834	1.14153	7.79851e-30	3.0738e-28	LOC105228312	L-xylulose reductase	Metabolism;Metabolism	Global and overview maps;Carbohydrate metabolism	ko01100//Metabolic pathways;ko00040//Pentose and glucuronate interconversions	K03331;K03331	GO:0001669//acrosomal vesicle;GO:0005575//cellular_component;GO:0005622//intracellular;GO:0005623//cell;GO:0005737//cytoplasm;GO:0005856//cytoskeleton;GO:0005874//microtubule;GO:0005881//cytoplasmic microtubule;GO:0005886//plasma membrane;GO:0005902//microvillus;GO:0005903//brush border;GO:0012505//endomembrane system;GO:0015630//microtubule cytoskeleton;GO:0016020//membrane;GO:0016324//apical pl…	GO:0003674//molecular_function;GO:0003824//catalytic activity;GO:0003854//3-beta-hydroxy-delta5-steroid dehydrogenase activity;GO:0004090//carbonyl reductase (NADPH) activity;GO:0004316//3-oxoacyl-[acyl-carrier-protein] reductase (NADPH) activity;GO:0004757//sepiapterin reductase activity;GO:0004764//shikimate 3-dehydrogenase (NADP+) activity;GO:0005215//transporter activity;GO:0005488//binding;G…	GO:0000272//polysaccharide catabolic process;GO:0005975//carbohydrate metabolic process;GO:0005996//monosaccharide metabolic process;GO:0005997//xylulose metabolic process;GO:0005998//xylulose catabolic process;GO:0006006//glucose metabolic process;GO:0006063//uronic acid metabolic process;GO:0006064//glucuronate catabolic process;GO:0006082//organic acid metabolic process;GO:0006139//nucleobase-…	--
ncbi_105224302	996	1211	772	139	1077	0	0	2	1	0	101.649	106.283	82.805	14.087	110.191	0	0	0.194	0.097	0	83.003	0.0582	-10.4779	8.47983e-30	3.33293e-28	LOC105224302	antigen 5 like allergen Cul n 1-like, transcript variant X1	-	-	-	-	-	-	-	--
ncbi_105224307	12	19	101	6	12	7803	6308	10321	9235	10580	1.178	1.603	10.424	0.586	1.181	795.06	829.157	964.246	864.48	922.495	2.9944	875.088	8.19102	1.02205e-29	4.00579e-28	LOC105224307	antigen 5 like allergen Cul n 1	-	-	-	-	-	-	-	--
MSTRG.9399	2	2	0	2	0	176	97	182	170	161	0.393	0.338	0	0.391	0	35.907	25.53	34.043	31.862	28.107	0.2244	31.0898	7.11422	1.32132e-29	5.16424e-28	--	-	-	-	-	-	-	-	-	--
ncbi_105232379	649	642	718	471	560	72	60	190	96	141	62.633	53.283	72.882	45.216	54.224	7.215	7.757	17.457	8.838	12.091	57.6476	10.6716	-2.43348	1.40637e-29	5.48131e-28	LOC105232379	hypothetical protein	-	-	-	-	GO:0044599//AP-5 adaptor complex	-	-	--
ncbi_105222948	5	8	5	4	1	160	142	447	96	220	0.628	0.864	0.66	0.5	0.126	20.858	23.881	53.426	11.497	24.541	0.5556	26.8406	5.59423	2.12338e-29	8.22988e-28	LOC105222948	general odorant-binding protein 28a	-	-	-	-	GO:0005575//cellular_component;GO:0005576//extracellular region;GO:0005615//extracellular space;GO:0044421//extracellular region part	GO:0003674//molecular_function;GO:0005488//binding;GO:0005549//odorant binding;GO:0005550//pheromone binding	GO:0003008//system process;GO:0007600//sensory perception;GO:0007606//sensory perception of chemical stimulus;GO:0007608//sensory perception of smell;GO:0008150//biological_process;GO:0032501//multicellular organismal process;GO:0050877//nervous system process	--
ncbi_105228851	236	300	296	241	240	634	584	869	726	718	11.824	12.826	15.547	12.129	11.823	32.926	38.648	41.322	34.534	32.415	12.8298	35.969	1.48726	2.98307e-29	1.15298e-27	LOC105228851	protein shifted, transcript variant X1	Environmental Information Processing	Signal transduction	ko04310//Wnt signaling pathway	K01691	GO:0005575//cellular_component;GO:0005576//extracellular region;GO:0031012//extracellular matrix;GO:0044421//extracellular region part	GO:0003674//molecular_function;GO:0005488//binding;GO:0005515//protein binding;GO:0017147//Wnt-protein binding	GO:0007154//cell communication;GO:0007165//signal transduction;GO:0007166//cell surface receptor signaling pathway;GO:0007224//smoothened signaling pathway;GO:0007267//cell-cell signaling;GO:0007275//multicellular organism development;GO:0007399//nervous system development;GO:0008037//cell recognition;GO:0008038//neuron recognition;GO:0008039//synaptic target recognition;GO:0008150//biological_pr…	--
ncbi_105224398	0	0	1	0	0	376	237	380	422	521	0	0	0.032	0	0	11.818	9.61	10.95	12.185	14.012	0.0064	11.715	10.838	3.00048e-29	1.15651e-27	LOC105224398	segmentation protein paired	Human Diseases	Cancer: overview	ko05202//Transcriptional misregulation in cancer	K09381	GO:0005575//cellular_component;GO:0005622//intracellular;GO:0005623//cell;GO:0005634//nucleus;GO:0043226//organelle;GO:0043227//membrane-bounded organelle;GO:0043229//intracellular organelle;GO:0043231//intracellular membrane-bounded organelle;GO:0044424//intracellular part;GO:0044464//cell part	GO:0000976//transcription regulatory region sequence-specific DNA binding;GO:0000977//RNA polymerase II regulatory region sequence-specific DNA binding;GO:0000981//DNA-binding transcription factor activity, RNA polymerase II-specific;GO:0001012//RNA polymerase II regulatory region DNA binding;GO:0001067//regulatory region nucleic acid binding;GO:0003674//molecular_function;GO:0003676//nucleic aci…	GO:0003002//regionalization;GO:0006139//nucleobase-containing compound metabolic process;GO:0006351//transcription, DNA-templated;GO:0006355//regulation of transcription, DNA-templated;GO:0006357//regulation of transcription by RNA polymerase II;GO:0006366//transcription by RNA polymerase II;GO:0006725//cellular aromatic compound metabolic process;GO:0006807//nitrogen compound metabolic process;G…	PAX
ncbi_105225257	354	427	302	414	356	114	100	144	174	208	13.522	14.027	12.134	15.731	13.644	4.522	5.117	5.237	6.34	7.06	13.8116	5.6552	-1.28823	3.15064e-29	1.21104e-27	LOC105225257	uncharacterized LOC105225257	-	-	-	-	-	-	-	--
ncbi_105224488	739	809	692	675	635	300	244	328	452	453	21.912	20.073	20.622	19.568	18.423	8.736	8.971	8.132	11.113	10.565	20.1196	9.5034	-1.08209	4.94161e-29	1.89424e-27	LOC105224488	protein phosphatase 1 regulatory subunit 12A, transcript variant X1	-	-	-	-	GO:0005575//cellular_component;GO:0005622//intracellular;GO:0005623//cell;GO:0005737//cytoplasm;GO:0005911//cell-cell junction;GO:0005912//adherens junction;GO:0005913//cell-cell adherens junction;GO:0005938//cell cortex;GO:0030054//cell junction;GO:0044424//intracellular part;GO:0044444//cytoplasmic part;GO:0044448//cell cortex part;GO:0044464//cell part;GO:0045177//apical part of cell;GO:004517…	GO:0003674//molecular_function;GO:0005488//binding;GO:0005515//protein binding;GO:0019208//phosphatase regulator activity;GO:0019899//enzyme binding;GO:0019900//kinase binding;GO:0019901//protein kinase binding;GO:0030234//enzyme regulator activity;GO:0043565//sequence-specific DNA binding;GO:0098772//molecular function regulator	GO:0000003//reproduction;GO:0000902//cell morphogenesis;GO:0000904//cell morphogenesis involved in differentiation;GO:0001700//embryonic development via the syncytial blastoderm;GO:0002009//morphogenesis of an epithelium;GO:0002165//instar larval or pupal development;GO:0003006//developmental process involved in reproduction;GO:0006355//regulation of transcription, DNA-templated;GO:0007154//cell …	--
ncbi_105223358	19	21	124	12	8	8779	6582	11248	11965	12519	2.135	2.029	14.652	1.341	0.902	1024.12	990.554	1203.03	1282.28	1249.68	4.2118	1149.93	8.0929	7.17413e-29	2.74248e-27	LOC105223358	hepatic lectin	Organismal Systems	Endocrine system	ko04918//Thyroid hormone synthesis	K10063	-	-	-	--
ncbi_105229794	129018	155601	115767	153838	115814	43417	39010	48734	70851	76490	1677.62	1739.25	1583.54	1988.94	1510.29	584.613	677.409	602.528	875.863	881.112	1699.93	724.305	-1.2308	8.43147e-29	3.21432e-27	LOC105229794	myosin heavy chain, muscle, transcript variant X4	Environmental Information Processing;Organismal Systems;Organismal Systems;Organismal Systems;Human Diseases;Human Diseases;Human Diseases	Signal transduction;Circulatory system;Endocrine system;Circulatory system;Cardiovascular disease;Cardiovascular disease;Cardiovascular disease	ko04022//cGMP-PKG signaling pathway;ko04261//Adrenergic signaling in cardiomyocytes;ko04919//Thyroid hormone signaling pathway;ko04260//Cardiac muscle contraction;ko05410//Hypertrophic cardiomyopathy;ko05414//Dilated cardiomyopathy;ko05416//Viral myocarditis	K17751;K17751;K17751;K17751;K17751;K17751;K17751	GO:0005575//cellular_component;GO:0005622//intracellular;GO:0005623//cell;GO:0005694//chromosome;GO:0005700//polytene chromosome;GO:0005703//polytene chromosome puff;GO:0005737//cytoplasm;GO:0005856//cytoskeleton;GO:0015629//actin cytoskeleton;GO:0016459//myosin complex;GO:0030016//myofibril;GO:0030017//sarcomere;GO:0031672//A band;GO:0032991//protein-containing complex;GO:0043226//organelle;GO:0…	GO:0000166//nucleotide binding;GO:0003674//molecular_function;GO:0003774//motor activity;GO:0003777//microtubule motor activity;GO:0003779//actin binding;GO:0003824//catalytic activity;GO:0005198//structural molecule activity;GO:0005488//binding;GO:0005515//protein binding;GO:0005524//ATP binding;GO:0008017//microtubule binding;GO:0008092//cytoskeletal protein binding;GO:0008144//drug binding;GO:…	GO:0000003//reproduction;GO:0001667//ameboidal-type cell migration;GO:0002064//epithelial cell development;GO:0002065//columnar/cuboidal epithelial cell differentiation;GO:0002066//columnar/cuboidal epithelial cell development;GO:0003006//developmental process involved in reproduction;GO:0003008//system process;GO:0003012//muscle system process;GO:0006928//movement of cell or subcellular componen…	--
ncbi_105224369	139	165	145	172	142	1	1	0	1	2	2.045	2.088	2.244	2.517	2.096	0.015	0.02	0	0.014	0.026	2.198	0.015	-7.19509	9.92339e-29	3.77278e-27	LOC105224369	uncharacterized LOC105224369	-	-	-	-	GO:0005575//cellular_component;GO:0016020//membrane;GO:0016021//integral component of membrane;GO:0031224//intrinsic component of membrane;GO:0044425//membrane part	-	GO:0000902//cell morphogenesis;GO:0002009//morphogenesis of an epithelium;GO:0002165//instar larval or pupal development;GO:0007275//multicellular organism development;GO:0007444//imaginal disc development;GO:0007472//wing disc morphogenesis;GO:0007476//imaginal disc-derived wing morphogenesis;GO:0007552//metamorphosis;GO:0007560//imaginal disc morphogenesis;GO:0008150//biological_process;GO:0009…	--
ncbi_105222570	593	836	670	711	633	1387	1274	1793	1512	1653	26.351	31.947	31.315	31.428	28.222	63.999	75.836	75.853	64.093	65.266	29.8526	69.0094	1.20894	1.02279e-28	3.878e-27	LOC105222570	fatty acid hydroxylase domain-containing protein 2	-	-	-	-	GO:0005575//cellular_component;GO:0005622//intracellular;GO:0005623//cell;GO:0005737//cytoplasm;GO:0005783//endoplasmic reticulum;GO:0005789//endoplasmic reticulum membrane;GO:0012505//endomembrane system;GO:0016020//membrane;GO:0016021//integral component of membrane;GO:0031224//intrinsic component of membrane;GO:0031984//organelle subcompartment;GO:0042175//nuclear outer membrane-endoplasmic re…	GO:0003674//molecular_function;GO:0003824//catalytic activity;GO:0005488//binding;GO:0005506//iron ion binding;GO:0016491//oxidoreductase activity;GO:0043167//ion binding;GO:0043169//cation binding;GO:0046872//metal ion binding;GO:0046914//transition metal ion binding	GO:0006629//lipid metabolic process;GO:0008150//biological_process;GO:0008152//metabolic process;GO:0008610//lipid biosynthetic process;GO:0009058//biosynthetic process;GO:0044238//primary metabolic process;GO:0055114//oxidation-reduction process;GO:0071704//organic substance metabolic process;GO:1901576//organic substance biosynthetic process	--
ncbi_105234017	1964	2435	2057	2110	2208	5043	3861	4971	5221	4444	43.933	46.835	48.365	46.917	49.524	114.456	113.795	104.098	109.011	87.214	47.1148	105.715	1.16593	1.05015e-28	3.97094e-27	LOC105234017	major facilitator superfamily domain-containing protein 1, transcript variant X1	-	-	-	-	GO:0005575//cellular_component;GO:0016020//membrane;GO:0016021//integral component of membrane;GO:0031224//intrinsic component of membrane;GO:0044425//membrane part	GO:0022857//transmembrane transporter activity	GO:0006810//transport;GO:0008150//biological_process;GO:0051179//localization;GO:0051234//establishment of localization;GO:0055085//transmembrane transport	--
ncbi_105221914	486	515	520	510	441	966	965	1451	1226	1383	52.254	47.62	58.807	54.546	47.574	107.85	138.99	148.528	125.747	132.126	52.1602	130.648	1.32467	1.85218e-28	6.96588e-27	LOC105221914	protein D3-like	-	-	-	-	GO:0005575//cellular_component	GO:0003674//molecular_function;GO:0005488//binding;GO:0043167//ion binding;GO:0043168//anion binding	GO:0008150//biological_process;GO:0009605//response to external stimulus;GO:0009607//response to biotic stimulus;GO:0009617//response to bacterium;GO:0043207//response to external biotic stimulus;GO:0050896//response to stimulus;GO:0051704//multi-organism process;GO:0051707//response to other organism	--
ncbi_105223083	1021	1325	1038	1354	1068	416	285	496	555	696	32.149	35.902	34.414	42.459	33.753	13.613	12.045	14.892	16.69	19.516	35.7354	15.3512	-1.219	1.92196e-28	7.19418e-27	LOC105223083	annulin, transcript variant X2	-	-	-	-	-	GO:0003674//molecular_function;GO:0003810//protein-glutamine gamma-glutamyltransferase activity;GO:0003824//catalytic activity;GO:0016740//transferase activity;GO:0016746//transferase activity, transferring acyl groups;GO:0016755//transferase activity, transferring amino-acyl groups;GO:0140096//catalytic activity, acting on a protein	GO:0002376//immune system process;GO:0006464//cellular protein modification process;GO:0006807//nitrogen compound metabolic process;GO:0006950//response to stress;GO:0006952//defense response;GO:0006955//immune response;GO:0006959//humoral immune response;GO:0007599//hemostasis;GO:0008150//biological_process;GO:0008152//metabolic process;GO:0009611//response to wounding;GO:0009987//cellular proce…	--
ncbi_105231442	550	594	457	477	506	898	792	1116	1306	1450	29.898	27.769	26.129	25.793	27.598	50.689	57.673	57.756	67.724	70.037	27.4374	60.7758	1.14735	2.28706e-28	8.51114e-27	LOC105231442	calumenin-B	-	-	-	-	GO:0005575//cellular_component;GO:0005576//extracellular region;GO:0005622//intracellular;GO:0005623//cell;GO:0005634//nucleus;GO:0005694//chromosome;GO:0005700//polytene chromosome;GO:0005703//polytene chromosome puff;GO:0005737//cytoplasm;GO:0005783//endoplasmic reticulum;GO:0005788//endoplasmic reticulum lumen;GO:0005789//endoplasmic reticulum membrane;GO:0005794//Golgi apparatus;GO:0012505//e…	GO:0003674//molecular_function;GO:0004857//enzyme inhibitor activity;GO:0005488//binding;GO:0005509//calcium ion binding;GO:0005515//protein binding;GO:0019899//enzyme binding;GO:0030234//enzyme regulator activity;GO:0043167//ion binding;GO:0043169//cation binding;GO:0046872//metal ion binding;GO:0098772//molecular function regulator	GO:0006139//nucleobase-containing compound metabolic process;GO:0006259//DNA metabolic process;GO:0006265//DNA topological change;GO:0006325//chromatin organization;GO:0006355//regulation of transcription, DNA-templated;GO:0006464//cellular protein modification process;GO:0006725//cellular aromatic compound metabolic process;GO:0006807//nitrogen compound metabolic process;GO:0006996//organelle or…	--
ncbi_105228155	224	262	179	247	203	66	53	81	102	108	8.973	9.075	7.567	9.887	8.172	2.776	2.865	3.102	3.914	3.893	8.7348	3.31	-1.39994	2.28745e-28	8.51114e-27	LOC105228155	SET domain-containing protein SmydA-8, transcript variant X2	-	-	-	-	-	GO:0005515//protein binding	-	--
MSTRG.11052	2	2	3	0	1	296	847	193	582	604	0.363	0.312	0.572	0	0.182	55.763	205.85	33.336	100.726	97.367	0.2858	98.6084	8.43056	3.87088e-28	1.43263e-26	--	-	-	-	-	-	-	-	-	--
ncbi_105226558	631	772	362	213	641	11	2	0	8	9	34.558	36.361	20.853	11.604	35.223	0.626	0.158	0	0.418	0.438	27.7198	0.328	-6.40108	6.25324e-28	2.30824e-26	LOC105226558	alpha-tocopherol transfer protein-like, transcript variant X1	-	-	-	-	-	-	-	--
ncbi_105232925	91	121	97	48	110	1	1	3	4	4	6.009	6.871	6.737	3.153	7.288	0.075	0.097	0.206	0.252	0.256	6.0116	0.1772	-5.0843	6.65423e-28	2.44978e-26	LOC105232925	calcyphosin-like protein, transcript variant X3	-	-	-	-	-	GO:0003674//molecular_function;GO:0005488//binding;GO:0005509//calcium ion binding;GO:0043167//ion binding;GO:0043169//cation binding;GO:0046872//metal ion binding	-	--
ncbi_105222583	10	8	8	16	15	238	109	123	137	364	0.265	0.209	0.297	0.481	0.508	7.869	4.15	3.29	3.982	9.856	0.352	5.8294	4.0497	7.20066e-28	2.64397e-26	LOC105222583	cartilage oligomeric matrix protein, transcript variant X1	Human Diseases;Environmental Information Processing;Cellular Processes;Cellular Processes;Environmental Information Processing;Human Diseases	Infectious disease: viral;Signal transduction;Transport and catabolism;Cellular community - eukaryotes;Signaling molecules and interaction;Infectious disease: parasitic	ko05165//Human papillomavirus infection;ko04151//PI3K-Akt signaling pathway;ko04145//Phagosome;ko04510//Focal adhesion;ko04512//ECM-receptor interaction;ko05144//Malaria	K04659;K04659;K04659;K04659;K04659;K04659	GO:0005575//cellular_component;GO:0005576//extracellular region;GO:0005912//adherens junction;GO:0005924//cell-substrate adherens junction;GO:0005927//muscle tendon junction;GO:0030054//cell junction;GO:0030055//cell-substrate junction;GO:0031012//extracellular matrix;GO:0032991//protein-containing complex;GO:0044421//extracellular region part;GO:0062023//collagen-containing extracellular matrix;…	GO:0003674//molecular_function;GO:0005488//binding;GO:0005509//calcium ion binding;GO:0005539//glycosaminoglycan binding;GO:0008201//heparin binding;GO:0043167//ion binding;GO:0043168//anion binding;GO:0043169//cation binding;GO:0046872//metal ion binding;GO:0097367//carbohydrate derivative binding;GO:1901681//sulfur compound binding	GO:0007155//cell adhesion;GO:0007275//multicellular organism development;GO:0007517//muscle organ development;GO:0008150//biological_process;GO:0009987//cellular process;GO:0016043//cellular component organization;GO:0016203//muscle attachment;GO:0022610//biological adhesion;GO:0030198//extracellular matrix organization;GO:0032501//multicellular organismal process;GO:0032502//developmental proces…	--
ncbi_105231622	1593	1356	1292	788	1350	321	269	452	458	463	93.937	68.766	80.143	46.223	79.874	19.656	21.249	25.376	25.764	24.26	73.7886	23.261	-1.66548	7.92864e-28	2.90363e-26	LOC105231622	phenoloxidase-activating factor 2, transcript variant X2	-	-	-	-	-	GO:0003674//molecular_function;GO:0003824//catalytic activity;GO:0004175//endopeptidase activity;GO:0004252//serine-type endopeptidase activity;GO:0008233//peptidase activity;GO:0008236//serine-type peptidase activity;GO:0016787//hydrolase activity;GO:0017171//serine hydrolase activity;GO:0070011//peptidase activity, acting on L-amino acid peptides;GO:0140096//catalytic activity, acting on a prot…	GO:0006508//proteolysis;GO:0006807//nitrogen compound metabolic process;GO:0008150//biological_process;GO:0008152//metabolic process;GO:0019538//protein metabolic process;GO:0043170//macromolecule metabolic process;GO:0044238//primary metabolic process;GO:0071704//organic substance metabolic process;GO:1901564//organonitrogen compound metabolic process	--
ncbi_105222396	36644	46969	34872	48786	33296	12597	10383	15029	19403	22653	1788.22	1971.31	1790.09	2368.77	1630.3	638.431	678.847	698.444	903.546	982.799	1909.74	780.413	-1.29106	8.25415e-28	3.01493e-26	LOC105222396	troponin T, skeletal muscle, transcript variant X1	-	-	-	-	GO:0005575//cellular_component;GO:0005622//intracellular;GO:0005623//cell;GO:0005737//cytoplasm;GO:0005856//cytoskeleton;GO:0005861//troponin complex;GO:0005865//striated muscle thin filament;GO:0015629//actin cytoskeleton;GO:0030016//myofibril;GO:0030017//sarcomere;GO:0032991//protein-containing complex;GO:0036379//myofilament;GO:0043226//organelle;GO:0043228//non-membrane-bounded organelle;GO:0…	GO:0003674//molecular_function;GO:0005488//binding;GO:0005509//calcium ion binding;GO:0043167//ion binding;GO:0043169//cation binding;GO:0046872//metal ion binding	GO:0006873//cellular ion homeostasis;GO:0006874//cellular calcium ion homeostasis;GO:0006875//cellular metal ion homeostasis;GO:0006937//regulation of muscle contraction;GO:0006996//organelle organization;GO:0007005//mitochondrion organization;GO:0007010//cytoskeleton organization;GO:0007015//actin filament organization;GO:0007275//multicellular organism development;GO:0007498//mesoderm developme…	--
ncbi_105224905	1671	2144	1687	1661	1931	923	538	598	849	768	27.576	30.437	29.284	27.272	31.978	15.81	11.894	9.395	13.365	11.26	29.3094	12.3448	-1.24746	8.96158e-28	3.26477e-26	LOC105224905	neuropathy target esterase sws, transcript variant X1	Metabolism	Lipid metabolism	ko00564//Glycerophospholipid metabolism	K14676	GO:0005575//cellular_component;GO:0005622//intracellular;GO:0005623//cell;GO:0005737//cytoplasm;GO:0005783//endoplasmic reticulum;GO:0005789//endoplasmic reticulum membrane;GO:0005886//plasma membrane;GO:0012505//endomembrane system;GO:0016020//membrane;GO:0016021//integral component of membrane;GO:0031224//intrinsic component of membrane;GO:0031984//organelle subcompartment;GO:0033644//host cell…	GO:0003674//molecular_function;GO:0003824//catalytic activity;GO:0004620//phospholipase activity;GO:0004622//lysophospholipase activity;GO:0005261//cation channel activity;GO:0005488//binding;GO:0005515//protein binding;GO:0016298//lipase activity;GO:0016787//hydrolase activity;GO:0016788//hydrolase activity, acting on ester bonds;GO:0019899//enzyme binding;GO:0019900//kinase binding;GO:0019901//…	GO:0001894//tissue homeostasis;GO:0001895//retina homeostasis;GO:0001932//regulation of protein phosphorylation;GO:0001933//negative regulation of protein phosphorylation;GO:0003008//system process;GO:0006469//negative regulation of protein kinase activity;GO:0006629//lipid metabolic process;GO:0006643//membrane lipid metabolic process;GO:0006644//phospholipid metabolic process;GO:0006650//glycer…	--
ncbi_105232835	997	1371	1177	883	1376	224	153	271	372	141	183.926	217.51	228.382	162.039	254.693	42.91	37.811	47.596	65.466	23.113	209.31	43.3792	-2.27057	1.30178e-27	4.71784e-26	LOC105232835	protein CTLA-2-alpha	Cellular Processes;Cellular Processes;Human Diseases;Human Diseases;Cellular Processes;Cellular Processes;Human Diseases;Organismal Systems	Transport and catabolism;Transport and catabolism;Cancer: overview;Cardiovascular disease;Transport and catabolism;Cell growth and death;Immune disease;Immune system	ko04142//Lysosome;ko04140//Autophagy - animal;ko05205//Proteoglycans in cancer;ko05418//Fluid shear stress and atherosclerosis;ko04145//Phagosome;ko04210//Apoptosis;ko05323//Rheumatoid arthritis;ko04612//Antigen processing and presentation	K01365;K01365;K01365;K01365;K01365;K01365;K01365;K01365	-	-	-	--
ncbi_105228523	1237	1643	1300	1743	1381	624	515	818	693	872	78.738	89.926	87.089	110.251	88.229	41.268	43.916	49.589	42.115	49.33	90.8466	45.2436	-1.00572	1.35536e-27	4.89933e-26	LOC105228523	uncharacterized LOC105228523, transcript variant X1	-	-	-	-	-	GO:0003676//nucleic acid binding;GO:0004527//exonuclease activity	-	--
ncbi_105227733	4359	5542	5129	6351	4438	1959	1722	2181	2326	3119	404.384	440.772	500.693	584.625	411.817	188.119	212.757	191.555	204.484	256.466	468.458	210.676	-1.15289	1.63036e-27	5.86301e-26	LOC105227733	protein lethal(2)essential for life, transcript variant X2	Genetic Information Processing;Organismal Systems	Folding, sorting and degradation;Aging	ko04141//Protein processing in endoplasmic reticulum;ko04213//Longevity regulating pathway - multiple species	K09542;K09542	GO:0005575//cellular_component;GO:0005576//extracellular region;GO:0005615//extracellular space;GO:0005622//intracellular;GO:0005623//cell;GO:0005634//nucleus;GO:0005654//nucleoplasm;GO:0005737//cytoplasm;GO:0005829//cytosol;GO:0030016//myofibril;GO:0030017//sarcomere;GO:0030018//Z disc;GO:0031674//I band;GO:0031974//membrane-enclosed lumen;GO:0031981//nuclear lumen;GO:0031982//vesicle;GO:0043226…	GO:0003674//molecular_function;GO:0005198//structural molecule activity;GO:0005212//structural constituent of eye lens;GO:0005488//binding;GO:0005515//protein binding;GO:0042802//identical protein binding;GO:0043167//ion binding;GO:0043169//cation binding;GO:0046872//metal ion binding;GO:0051082//unfolded protein binding	GO:0000302//response to reactive oxygen species;GO:0000902//cell morphogenesis;GO:0000904//cell morphogenesis involved in differentiation;GO:0001558//regulation of cell growth;GO:0001654//eye development;GO:0001666//response to hypoxia;GO:0001932//regulation of protein phosphorylation;GO:0001934//positive regulation of protein phosphorylation;GO:0002064//epithelial cell development;GO:0002088//le…	--
ncbi_125778663	0	0	1	1	1	435	328	283	411	421	0	0	0.061	0.058	0.058	26.15	25.412	15.585	22.671	21.634	0.0354	22.2904	9.29846	2.59146e-27	9.29527e-26	LOC125778663	carboxypeptidase B	Organismal Systems;Organismal Systems	Digestive system;Digestive system	ko04972//Pancreatic secretion;ko04974//Protein digestion and absorption	K01298;K01298	GO:0005575//cellular_component;GO:0005576//extracellular region;GO:0005615//extracellular space;GO:0044421//extracellular region part	GO:0003674//molecular_function;GO:0003824//catalytic activity;GO:0004180//carboxypeptidase activity;GO:0004181//metallocarboxypeptidase activity;GO:0005488//binding;GO:0008233//peptidase activity;GO:0008235//metalloexopeptidase activity;GO:0008237//metallopeptidase activity;GO:0008238//exopeptidase activity;GO:0008270//zinc ion binding;GO:0016787//hydrolase activity;GO:0043167//ion binding;GO:004…	GO:0006508//proteolysis;GO:0006807//nitrogen compound metabolic process;GO:0008150//biological_process;GO:0008152//metabolic process;GO:0019538//protein metabolic process;GO:0043170//macromolecule metabolic process;GO:0044238//primary metabolic process;GO:0071704//organic substance metabolic process;GO:1901564//organonitrogen compound metabolic process	--
ncbi_105232649	162	227	124	214	247	802	455	839	703	827	4.618	5.565	3.718	6.068	7.065	23.739	17.375	22.77	19.117	20.947	5.4068	20.7896	1.94302	3.143e-27	1.12159e-25	LOC105232649	adenosine deaminase AGSA	Metabolism;Metabolism	Global and overview maps;Nucleotide metabolism	ko01100//Metabolic pathways;ko00230//Purine metabolism	K19572;K19572	GO:0005575//cellular_component;GO:0005576//extracellular region;GO:0005615//extracellular space;GO:0044421//extracellular region part	GO:0003674//molecular_function;GO:0003824//catalytic activity;GO:0003876//AMP deaminase activity;GO:0004000//adenosine deaminase activity;GO:0016787//hydrolase activity;GO:0016810//hydrolase activity, acting on carbon-nitrogen (but not peptide) bonds;GO:0016814//hydrolase activity, acting on carbon-nitrogen (but not peptide) bonds, in cyclic amidines;GO:0019239//deaminase activity	GO:0002164//larval development;GO:0002376//immune system process;GO:0002520//immune system development;GO:0006091//generation of precursor metabolites and energy;GO:0006109//regulation of carbohydrate metabolic process;GO:0006139//nucleobase-containing compound metabolic process;GO:0006144//purine nucleobase metabolic process;GO:0006152//purine nucleoside catabolic process;GO:0006154//adenosine c…	--
ncbi_105222287	22	19	128	8	7	11056	8815	13736	13730	15173	2.912	2.163	17.821	1.053	0.93	1519.64	1563.07	1731.01	1733.72	1784.59	4.9758	1666.4	8.38759	3.1876e-27	1.13461e-25	LOC105222287	uncharacterized LOC105222287	-	-	-	-	-	-	-	--
ncbi_125778122	0	3	4	2	5	73	73	85	137	204	0	0.147	0.239	0.112	0.281	4.296	5.534	4.561	7.373	10.251	0.1558	6.403	5.36098	3.76051e-27	1.33174e-25	LOC125778122	uncharacterized LOC125778122	-	-	-	-	-	-	-	--
ncbi_105226287	164	200	150	182	146	429	287	499	396	503	4.973	5.215	4.784	5.489	4.442	13.507	11.657	14.405	11.454	13.55	4.9806	12.9146	1.37461	4.5589e-27	1.61039e-25	LOC105226287	organic cation transporter protein, transcript variant X1	Human Diseases	Cancer: overview	ko05231//Choline metabolism in cancer	K08202	GO:0005575//cellular_component;GO:0005623//cell;GO:0005886//plasma membrane;GO:0005887//integral component of plasma membrane;GO:0016020//membrane;GO:0016021//integral component of membrane;GO:0031224//intrinsic component of membrane;GO:0031226//intrinsic component of plasma membrane;GO:0044425//membrane part;GO:0044459//plasma membrane part;GO:0044464//cell part;GO:0071944//cell periphery	GO:0003674//molecular_function;GO:0005215//transporter activity;GO:0008028//monocarboxylic acid transmembrane transporter activity;GO:0008509//anion transmembrane transporter activity;GO:0008514//organic anion transmembrane transporter activity;GO:0015075//ion transmembrane transporter activity;GO:0015114//phosphate ion transmembrane transporter activity;GO:0015238//drug transmembrane transporter…	GO:0006810//transport;GO:0006811//ion transport;GO:0006817//phosphate ion transport;GO:0006820//anion transport;GO:0006855//drug transmembrane transport;GO:0008150//biological_process;GO:0008643//carbohydrate transport;GO:0015711//organic anion transport;GO:0015718//monocarboxylic acid transport;GO:0015893//drug transport;GO:0034220//ion transmembrane transport;GO:0042493//response to drug;GO:004…	--
ncbi_125775269	260	521	409	357	284	71	85	117	98	99	13.056	22.5	21.603	17.833	14.309	3.702	5.718	5.594	4.695	4.417	17.8602	4.8252	-1.88809	5.01796e-27	1.76807e-25	LOC125775269	uncharacterized LOC125775269	-	-	-	-	-	GO:0003674//molecular_function	GO:0030436//asexual sporulation	--
ncbi_105226260	21	19	130	12	8	9460	6185	12030	11063	10375	2.968	2.309	19.326	1.687	1.134	1388.35	1171.02	1618.72	1491.58	1302.93	5.4848	1394.52	7.99011	5.40811e-27	1.90074e-25	LOC105226260	uncharacterized LOC105226260	-	-	-	-	-	-	-	--
ncbi_105227024	381	469	332	305	370	147	121	197	150	202	2.138	2.262	1.958	1.701	2.082	0.856	0.911	1.052	0.802	1.007	2.0282	0.9256	-1.13174	6.27628e-27	2.20033e-25	LOC105227024	uncharacterized LOC105227024, transcript variant X1	-	-	-	-	-	GO:0003674//molecular_function;GO:0003676//nucleic acid binding;GO:0005488//binding;GO:0097159//organic cyclic compound binding;GO:1901363//heterocyclic compound binding	GO:0000003//reproduction;GO:0007275//multicellular organism development;GO:0007399//nervous system development;GO:0007417//central nervous system development;GO:0007420//brain development;GO:0007610//behavior;GO:0007617//mating behavior;GO:0007618//mating;GO:0007626//locomotory behavior;GO:0008150//biological_process;GO:0008344//adult locomotory behavior;GO:0009987//cellular process;GO:0016043//c…	zf-C2H2
ncbi_105230152	281	425	306	307	283	664	588	673	925	927	2.873	3.725	3.262	3.122	2.883	6.987	8.014	6.503	8.979	8.378	3.173	7.7722	1.29248	6.55606e-27	2.28692e-25	LOC105230152	7SK snRNA methylphosphate capping enzyme bin3, transcript variant X1	-	-	-	-	GO:0005575//cellular_component;GO:0005622//intracellular;GO:0005623//cell;GO:0005634//nucleus;GO:0043226//organelle;GO:0043227//membrane-bounded organelle;GO:0043229//intracellular organelle;GO:0043231//intracellular membrane-bounded organelle;GO:0044424//intracellular part;GO:0044464//cell part	GO:0000179//rRNA (adenine-N6,N6-)-dimethyltransferase activity;GO:0001085//RNA polymerase II transcription factor binding;GO:0003674//molecular_function;GO:0003676//nucleic acid binding;GO:0003723//RNA binding;GO:0003824//catalytic activity;GO:0005488//binding;GO:0005515//protein binding;GO:0008134//transcription factor binding;GO:0008168//methyltransferase activity;GO:0008170//N-methyltransferas…	GO:0000154//rRNA modification;GO:0006325//chromatin organization;GO:0006342//chromatin silencing;GO:0006355//regulation of transcription, DNA-templated;GO:0006400//tRNA modification;GO:0006412//translation;GO:0006417//regulation of translation;GO:0006464//cellular protein modification process;GO:0006744//ubiquinone biosynthetic process;GO:0006996//organelle organization;GO:0008150//biological_pro…	--
ncbi_105227535	229	217	199	171	226	452	348	479	522	521	5.771	4.703	5.275	4.287	5.715	11.829	11.749	11.493	12.55	11.667	5.1502	11.8576	1.20311	7.39176e-27	2.55924e-25	LOC105227535	UNC93-like protein MFSD11	-	-	-	-	GO:0005575//cellular_component;GO:0016020//membrane;GO:0016021//integral component of membrane;GO:0031224//intrinsic component of membrane;GO:0044425//membrane part	GO:0022857//transmembrane transporter activity	GO:0055085//transmembrane transport	--
ncbi_105229771	483	541	472	456	512	982	761	1012	1350	1558	7.76	7.475	7.976	7.288	8.254	16.383	16.379	15.48	20.691	22.242	7.7506	18.235	1.23433	1.08519e-26	3.74793e-25	LOC105229771	cytokine receptor, transcript variant X1	-	-	-	-	-	GO:0003993//acid phosphatase activity;GO:0005515//protein binding;GO:0046872//metal ion binding	-	--
ncbi_105229681	698	819	652	902	683	232	131	198	103	147	68.34	68.96	67.144	87.849	67.095	23.587	17.182	18.456	9.62	12.788	71.8776	16.3266	-2.13832	1.13185e-26	3.89943e-25	LOC105229681	glutathione S-transferase 1	Metabolism;Human Diseases;Human Diseases;Human Diseases;Metabolism;Human Diseases;Human Diseases;Organismal Systems;Metabolism;Metabolism;Metabolism;Human Diseases;Human Diseases	Global and overview maps;Cancer: overview;Cancer: overview;Cancer: overview;Xenobiotics biodegradation and metabolism;Cancer: specific types;Cardiovascular disease;Aging;Xenobiotics biodegradation and metabolism;Xenobiotics biodegradation and metabolism;Metabolism of other amino acids;Cancer: overview;Drug resistance: antineoplastic	ko01100//Metabolic pathways;ko05200//Pathways in cancer;ko05208//Chemical carcinogenesis - reactive oxygen species;ko05207//Chemical carcinogenesis - receptor activation;ko00983//Drug metabolism - other enzymes;ko05225//Hepatocellular carcinoma;ko05418//Fluid shear stress and atherosclerosis;ko04212//Longevity regulating pathway - worm;ko00980//Metabolism of xenobiotics by cytochrome P450;ko00982…	K00799;K00799;K00799;K00799;K00799;K00799;K00799;K00799;K00799;K00799;K00799;K00799;K00799	GO:0005575//cellular_component;GO:0005622//intracellular;GO:0005623//cell;GO:0005737//cytoplasm;GO:0044424//intracellular part;GO:0044464//cell part	GO:0003674//molecular_function;GO:0003824//catalytic activity;GO:0004364//glutathione transferase activity;GO:0005515//protein binding;GO:0015035//protein disulfide oxidoreductase activity;GO:0016034//maleylacetoacetate isomerase activity;GO:0016740//transferase activity;GO:0016765//transferase activity, transferring alkyl or aryl (other than methyl) groups	GO:0006518//peptide metabolic process;GO:0006559//L-phenylalanine catabolic process;GO:0006572//tyrosine catabolic process;GO:0006575//cellular modified amino acid metabolic process;GO:0006749//glutathione metabolic process;GO:0006790//sulfur compound metabolic process;GO:0006807//nitrogen compound metabolic process;GO:0008150//biological_process;GO:0008152//metabolic process;GO:0009987//cellular…	--
ncbi_105225622	116	175	141	108	148	442	347	338	559	545	1.177	1.528	1.505	1.09	1.507	4.659	4.718	3.266	5.413	4.915	1.3614	4.5942	1.75472	1.43227e-26	4.92229e-25	LOC105225622	POU domain protein CF1A	-	-	-	-	-	-	-	--
ncbi_105227848	75	91	81	60	88	0	2	3	3	1	3.607	3.764	4.097	2.87	4.246	0	0.129	0.137	0.138	0.043	3.7168	0.0894	-5.37764	1.49361e-26	5.12049e-25	LOC105227848	putative phosphatidate phosphatase	Metabolism;Metabolism;Environmental Information Processing;Metabolism;Human Diseases;Organismal Systems;Organismal Systems;Metabolism;Metabolism	Global and overview maps;Lipid metabolism;Signal transduction;Lipid metabolism;Cancer: overview;Digestive system;Immune system;Lipid metabolism;Lipid metabolism	ko01100//Metabolic pathways;ko00561//Glycerolipid metabolism;ko04072//Phospholipase D signaling pathway;ko00564//Glycerophospholipid metabolism;ko05231//Choline metabolism in cancer;ko04975//Fat digestion and absorption;ko04666//Fc gamma R-mediated phagocytosis;ko00600//Sphingolipid metabolism;ko00565//Ether lipid metabolism	K01080;K01080;K01080;K01080;K01080;K01080;K01080;K01080;K01080	GO:0005575//cellular_component;GO:0005623//cell;GO:0005886//plasma membrane;GO:0005887//integral component of plasma membrane;GO:0016020//membrane;GO:0016021//integral component of membrane;GO:0031224//intrinsic component of membrane;GO:0031226//intrinsic component of plasma membrane;GO:0044425//membrane part;GO:0044459//plasma membrane part;GO:0044464//cell part;GO:0071944//cell periphery	GO:0003674//molecular_function;GO:0003824//catalytic activity;GO:0008195//phosphatidate phosphatase activity;GO:0016787//hydrolase activity;GO:0016788//hydrolase activity, acting on ester bonds;GO:0016791//phosphatase activity;GO:0042578//phosphoric ester hydrolase activity	GO:0006629//lipid metabolic process;GO:0006644//phospholipid metabolic process;GO:0006793//phosphorus metabolic process;GO:0006796//phosphate-containing compound metabolic process;GO:0007154//cell communication;GO:0007165//signal transduction;GO:0008150//biological_process;GO:0008152//metabolic process;GO:0009987//cellular process;GO:0016311//dephosphorylation;GO:0019637//organophosphate metaboli…	--
ncbi_109580054	1718	2089	1387	1432	1593	494	370	689	489	922	150.244	157.111	127.582	124.851	140.005	44.86	43.346	57.365	40.795	71.864	139.959	51.646	-1.43827	1.56333e-26	5.34636e-25	LOC109580054	uncharacterized LOC109580054, transcript variant X1	-	-	-	-	GO:0005575//cellular_component;GO:0005576//extracellular region;GO:0005615//extracellular space;GO:0044421//extracellular region part	GO:0003674//molecular_function	GO:0008150//biological_process	--
ncbi_105228280	1	16	5	4	4	109	84	121	79	140	0.03	0.418	0.16	0.121	0.122	3.44	3.42	3.501	2.291	3.781	0.1702	3.2866	4.27129	2.3207e-26	7.91706e-25	LOC105228280	uncharacterized LOC105228280	-	-	-	-	GO:0005575//cellular_component;GO:0005622//intracellular;GO:0005623//cell;GO:0005737//cytoplasm;GO:0044424//intracellular part;GO:0044464//cell part	GO:0003674//molecular_function;GO:0003824//catalytic activity;GO:0004518//nuclease activity;GO:0004519//endonuclease activity;GO:0004520//endodeoxyribonuclease activity;GO:0004536//deoxyribonuclease activity;GO:0005488//binding;GO:0005515//protein binding;GO:0016787//hydrolase activity;GO:0016788//hydrolase activity, acting on ester bonds;GO:0019899//enzyme binding;GO:0030674//protein binding, br…	GO:0000003//reproduction;GO:0000737//DNA catabolic process, endonucleolytic;GO:0006139//nucleobase-containing compound metabolic process;GO:0006259//DNA metabolic process;GO:0006281//DNA repair;GO:0006308//DNA catabolic process;GO:0006508//proteolysis;GO:0006511//ubiquitin-dependent protein catabolic process;GO:0006725//cellular aromatic compound metabolic process;GO:0006807//nitrogen compound me…	--
ncbi_105233739	34389	41487	31510	46206	31936	14633	13114	17493	16462	23088	2707.72	2809.31	2609.54	3618.93	2522.97	1196.49	1383.34	1311.38	1236.59	1616.01	2853.69	1348.76	-1.08119	4.85952e-26	1.65378e-24	LOC105233739	myosin light chain alkali, transcript variant X1	-	-	-	-	GO:0005575//cellular_component;GO:0005622//intracellular;GO:0005623//cell;GO:0005737//cytoplasm;GO:0005856//cytoskeleton;GO:0005859//muscle myosin complex;GO:0015629//actin cytoskeleton;GO:0016459//myosin complex;GO:0016460//myosin II complex;GO:0032991//protein-containing complex;GO:0043226//organelle;GO:0043228//non-membrane-bounded organelle;GO:0043229//intracellular organelle;GO:0043232//intr…	GO:0000146//microfilament motor activity;GO:0003674//molecular_function;GO:0003774//motor activity;GO:0003824//catalytic activity;GO:0005488//binding;GO:0005509//calcium ion binding;GO:0016462//pyrophosphatase activity;GO:0016787//hydrolase activity;GO:0016817//hydrolase activity, acting on acid anhydrides;GO:0016818//hydrolase activity, acting on acid anhydrides, in phosphorus-containing anhydri…	GO:0003008//system process;GO:0003012//muscle system process;GO:0006936//muscle contraction;GO:0007498//mesoderm development;GO:0008150//biological_process;GO:0009888//tissue development;GO:0032501//multicellular organismal process;GO:0032502//developmental process;GO:0048856//anatomical structure development	--
ncbi_105223312	4670	5650	4863	6685	4502	2392	2025	2615	2592	2780	134.273	139.927	147.066	191.568	129.995	71.517	78.107	71.672	71.221	71.079	148.566	72.7192	-1.03069	5.63072e-26	1.91157e-24	LOC105223312	glycogen [starch] synthase, transcript variant X2	Metabolism;Human Diseases;Environmental Information Processing;Organismal Systems;Environmental Information Processing;Organismal Systems;Human Diseases;Metabolism	Global and overview maps;Cardiovascular disease;Signal transduction;Endocrine system;Signal transduction;Endocrine system;Endocrine and metabolic disease;Carbohydrate metabolism	ko01100//Metabolic pathways;ko05415//Diabetic cardiomyopathy;ko04151//PI3K-Akt signaling pathway;ko04910//Insulin signaling pathway;ko04152//AMPK signaling pathway;ko04922//Glucagon signaling pathway;ko04931//Insulin resistance;ko00500//Starch and sucrose metabolism	K00693;K00693;K00693;K00693;K00693;K00693;K00693;K00693	-	GO:0003674//molecular_function;GO:0003824//catalytic activity;GO:0004373//glycogen (starch) synthase activity;GO:0008194//UDP-glycosyltransferase activity;GO:0016740//transferase activity;GO:0016757//transferase activity, transferring glycosyl groups;GO:0016758//transferase activity, transferring hexosyl groups;GO:0035251//UDP-glucosyltransferase activity;GO:0046527//glucosyltransferase activity	GO:0000271//polysaccharide biosynthetic process;GO:0000272//polysaccharide catabolic process;GO:0005975//carbohydrate metabolic process;GO:0005976//polysaccharide metabolic process;GO:0005977//glycogen metabolic process;GO:0005978//glycogen biosynthetic process;GO:0005980//glycogen catabolic process;GO:0005981//regulation of glycogen catabolic process;GO:0006073//cellular glucan metabolic process…	--
ncbi_105227009	443	510	343	524	356	163	125	171	212	221	16.575	16.439	13.454	19.512	13.297	6.269	6.273	6.108	7.531	7.365	15.8554	6.7092	-1.24076	8.25691e-26	2.78282e-24	LOC105227009	serine/threonine-protein phosphatase 2B catalytic subunit 1, transcript variant X1	Human Diseases;Human Diseases;Human Diseases;Human Diseases;Environmental Information Processing;Human Diseases;Human Diseases;Human Diseases;Human Diseases;Cellular Processes;Environmental Information Processing;Environmental Information Processing;Human Diseases;Cellular Processes;Human Diseases;Environmental Information Processing;Organismal Systems;Organismal Systems;Organismal Systems;Organi…	Neurodegenerative disease;Neurodegenerative disease;Neurodegenerative disease;Neurodegenerative disease;Signal transduction;Cardiovascular disease;Infectious disease: viral;Infectious disease: viral;Infectious disease: viral;Cell growth and death;Signal transduction;Signal transduction;Infectious disease: bacterial;Cell growth and death;Infectious disease: viral;Signal transduction;Nervous system…	ko05022//Pathways of neurodegeneration - multiple diseases;ko05014//Amyotrophic lateral sclerosis;ko05010//Alzheimer disease;ko05020//Prion disease;ko04010//MAPK signaling pathway;ko05417//Lipid and atherosclerosis;ko05170//Human immunodeficiency virus 1 infection;ko05166//Human T-cell leukemia virus 1 infection;ko05163//Human cytomegalovirus infection;ko04114//Oocyte meiosis;ko04310//Wnt signali…	K04348;K04348;K04348;K04348;K04348;K04348;K04348;K04348;K04348;K04348;K04348;K04348;K04348;K04348;K04348;K04348;K04348;K04348;K04348;K04348;K04348;K04348;K04348;K04348;K04348;K04348;K04348;K04348;K04348;K04348;K04348;K04348;K04348	GO:0005575//cellular_component;GO:0005622//intracellular;GO:0005623//cell;GO:0005737//cytoplasm;GO:0005955//calcineurin complex;GO:0008021//synaptic vesicle;GO:0008287//protein serine/threonine phosphatase complex;GO:0012505//endomembrane system;GO:0030133//transport vesicle;GO:0031410//cytoplasmic vesicle;GO:0031982//vesicle;GO:0032991//protein-containing complex;GO:0043226//organelle;GO:0043227…	GO:0003674//molecular_function;GO:0003824//catalytic activity;GO:0004113//2',3'-cyclic-nucleotide 3'-phosphodiesterase activity;GO:0004721//phosphoprotein phosphatase activity;GO:0004722//protein serine/threonine phosphatase activity;GO:0004723//calcium-dependent protein serine/threonine phosphatase activity;GO:0008803//bis(5'-nucleosyl)-tetraphosphatase (symmetrical) activity;GO:0016787//hydrola…	GO:0000302//response to reactive oxygen species;GO:0001505//regulation of neurotransmitter levels;GO:0002682//regulation of immune system process;GO:0003008//system process;GO:0006139//nucleobase-containing compound metabolic process;GO:0006464//cellular protein modification process;GO:0006470//protein dephosphorylation;GO:0006793//phosphorus metabolic process;GO:0006796//phosphate-containing com…	--
ncbi_125776090	390	478	221	322	336	28	59	72	88	84	9.099	9.59	5.423	7.473	7.865	0.678	1.844	1.599	1.958	1.741	7.89	1.564	-2.33478	1.20836e-25	4.06269e-24	LOC125776090	transmembrane protein 216	-	-	-	-	GO:0005575//cellular_component;GO:0005622//intracellular;GO:0005623//cell;GO:0005737//cytoplasm;GO:0005829//cytosol;GO:0005856//cytoskeleton;GO:0005929//cilium;GO:0016020//membrane;GO:0016021//integral component of membrane;GO:0031224//intrinsic component of membrane;GO:0032991//protein-containing complex;GO:0035869//ciliary transition zone;GO:0036038//MKS complex;GO:0042995//cell projection;GO:0…	GO:0003674//molecular_function	GO:0006996//organelle organization;GO:0008150//biological_process;GO:0009987//cellular process;GO:0016043//cellular component organization;GO:0022406//membrane docking;GO:0022607//cellular component assembly;GO:0030030//cell projection organization;GO:0030031//cell projection assembly;GO:0044085//cellular component biogenesis;GO:0044782//cilium organization;GO:0051179//localization;GO:0051640//or…	--
ncbi_105234138	151	152	166	141	187	384	609	812	866	752	3.727	3.248	4.338	3.505	4.688	9.867	20.354	19.294	20.62	16.696	3.9012	17.3662	2.15429	1.28228e-25	4.30089e-24	LOC105234138	ATP-binding cassette sub-family G member 1, transcript variant X1	Human Diseases;Environmental Information Processing	Cardiovascular disease;Membrane transport	ko05417//Lipid and atherosclerosis;ko02010//ABC transporters	K05679;K05679	GO:0005575//cellular_component;GO:0005623//cell;GO:0005737//cytoplasm;GO:0005886//plasma membrane;GO:0005887//integral component of plasma membrane;GO:0009380//excinuclease repair complex;GO:0009898//cytoplasmic side of plasma membrane;GO:0016020//membrane;GO:0016021//integral component of membrane;GO:0031224//intrinsic component of membrane;GO:0043190//ATP-binding cassette (ABC) transporter comp…	GO:0000166//nucleotide binding;GO:0003674//molecular_function;GO:0003824//catalytic activity;GO:0003924//GTPase activity;GO:0004527//exonuclease activity;GO:0005215//transporter activity;GO:0005260//intracellularly ATP-gated chloride channel activity;GO:0005319//lipid transporter activity;GO:0005488//binding;GO:0005524//ATP binding;GO:0005525//GTP binding;GO:0008144//drug binding;GO:0008565//prot…	GO:0000910//cytokinesis;GO:0006260//DNA replication;GO:0006289//nucleotide-excision repair;GO:0006310//DNA recombination;GO:0006412//translation;GO:0006810//transport;GO:0006817//phosphate ion transport;GO:0006824//cobalt ion transport;GO:0006855//drug transmembrane transport;GO:0006869//lipid transport;GO:0007601//visual perception;GO:0008150//biological_process;GO:0008272//sulfate transport;GO:…	--
ncbi_105227552	1722	1815	1590	2115	1520	802	628	954	741	940	75.314	68.198	73.052	91.948	66.562	36.391	36.762	39.744	30.94	36.499	75.0148	36.0672	-1.05649	1.62317e-25	5.4312e-24	LOC105227552	F-box/LRR-repeat protein 7, transcript variant X1	-	-	-	-	GO:0000151//ubiquitin ligase complex;GO:0005575//cellular_component;GO:0005622//intracellular;GO:0005623//cell;GO:0019005//SCF ubiquitin ligase complex;GO:0031461//cullin-RING ubiquitin ligase complex;GO:0032991//protein-containing complex;GO:0044424//intracellular part;GO:0044464//cell part;GO:1902494//catalytic complex;GO:1990234//transferase complex	GO:0005515//protein binding	GO:0006508//proteolysis;GO:0006511//ubiquitin-dependent protein catabolic process;GO:0006807//nitrogen compound metabolic process;GO:0008150//biological_process;GO:0008152//metabolic process;GO:0009056//catabolic process;GO:0009057//macromolecule catabolic process;GO:0009987//cellular process;GO:0010498//proteasomal protein catabolic process;GO:0019538//protein metabolic process;GO:0019941//modif…	--
MSTRG.6681	0	0	4	0	0	204	108	253	241	172	0	0	1.156	0	0	58.189	39.742	66.165	63.153	41.982	0.2312	53.8462	7.86356	3.08681e-25	1.02793e-23	--	-	-	-	-	-	-	-	-	--
MSTRG.310	2	7	43	7	3	2925	2342	3391	2631	2882	0.406	1.221	9.174	1.412	0.611	616.088	636.382	654.849	509.099	519.438	2.5648	587.171	7.83879	3.70369e-25	1.23042e-23	--	PREDICTED: uncharacterized protein LOC108966385 [Bactrocera latifrons]	-	-	-	-	-	-	-	--
ncbi_105223364	613	872	664	791	557	1591	1810	3169	2375	2452	54.351	66.2	63.05	69.538	51.195	149.212	219.139	270.837	203.772	194.62	60.8668	207.516	1.7695	3.97506e-25	1.31431e-23	LOC105223364	VID27-like protein, transcript variant X1	-	-	-	-	GO:0030288//outer membrane-bounded periplasmic space	GO:0004252//serine-type endopeptidase activity;GO:0005515//protein binding;GO:0008236//serine-type peptidase activity;GO:0045152//antisigma factor binding	GO:0006508//proteolysis;GO:0006950//response to stress	--
ncbi_105226321	41	21	28	42	37	218	205	230	155	349	3.431	1.511	2.465	3.497	3.107	18.946	22.984	18.326	12.375	25.954	2.8022	19.717	2.81481	4.74913e-25	1.56654e-23	LOC105226321	actinia tenebrosa protease inhibitors	-	-	-	-	-	GO:0003674//molecular_function;GO:0004857//enzyme inhibitor activity;GO:0004866//endopeptidase inhibitor activity;GO:0004867//serine-type endopeptidase inhibitor activity;GO:0030234//enzyme regulator activity;GO:0030414//peptidase inhibitor activity;GO:0061134//peptidase regulator activity;GO:0061135//endopeptidase regulator activity;GO:0098772//molecular function regulator	GO:0008150//biological_process;GO:0009892//negative regulation of metabolic process;GO:0010466//negative regulation of peptidase activity;GO:0010605//negative regulation of macromolecule metabolic process;GO:0010951//negative regulation of endopeptidase activity;GO:0019222//regulation of metabolic process;GO:0030162//regulation of proteolysis;GO:0031323//regulation of cellular metabolic process;G…	--
ncbi_105231635	29	24	13	21	44	1360	306	702	409	897	3.292	2.343	1.552	2.371	5.011	160.296	46.528	75.861	44.286	90.469	2.9138	83.488	4.8406	5.90569e-25	1.94345e-23	LOC105231635	general odorant-binding protein 19d	-	-	-	-	GO:0005575//cellular_component;GO:0005576//extracellular region;GO:0005615//extracellular space;GO:0044421//extracellular region part	GO:0003674//molecular_function;GO:0005488//binding;GO:0005549//odorant binding;GO:0005550//pheromone binding	GO:0003008//system process;GO:0007600//sensory perception;GO:0007606//sensory perception of chemical stimulus;GO:0007608//sensory perception of smell;GO:0008150//biological_process;GO:0032501//multicellular organismal process;GO:0050877//nervous system process	--
ncbi_125778469	4	27	13	17	16	134	158	208	177	121	0.33	1.918	1.133	1.419	1.312	11.564	17.475	16.365	13.921	8.874	1.2224	13.6398	3.48003	5.98099e-25	1.96359e-23	LOC125778469	uncharacterized LOC125778469, transcript variant X1	Metabolism	Metabolism of terpenoids and polyketides	ko00981//Insect hormone biosynthesis	K21013	GO:0005575//cellular_component;GO:0005622//intracellular;GO:0005623//cell;GO:0005737//cytoplasm;GO:0005829//cytosol;GO:0044424//intracellular part;GO:0044444//cytoplasmic part;GO:0044464//cell part	GO:0003674//molecular_function;GO:0003824//catalytic activity;GO:0004721//phosphoprotein phosphatase activity;GO:0008967//phosphoglycolate phosphatase activity;GO:0016787//hydrolase activity;GO:0016788//hydrolase activity, acting on ester bonds;GO:0016791//phosphatase activity;GO:0042578//phosphoric ester hydrolase activity;GO:0140096//catalytic activity, acting on a protein	GO:0006464//cellular protein modification process;GO:0006470//protein dephosphorylation;GO:0006793//phosphorus metabolic process;GO:0006796//phosphate-containing compound metabolic process;GO:0006807//nitrogen compound metabolic process;GO:0008150//biological_process;GO:0008152//metabolic process;GO:0009853//photorespiration;GO:0009987//cellular process;GO:0015671//oxygen transport;GO:0016311//de…	--
ncbi_105227020	0	0	2	0	0	261	211	369	364	408	0	0	0.301	0	0	38.805	40.471	50.3	49.718	51.908	0.0602	46.2404	9.58517	6.28183e-25	2.05752e-23	LOC105227020	uncharacterized LOC105227020	-	-	-	-	-	-	-	--
ncbi_105226206	9388	11592	8158	11555	9054	2983	2816	3405	4765	6007	333.507	354.199	304.913	408.374	322.773	109.683	133.637	114.694	161.214	188.561	344.753	141.558	-1.28417	8.48543e-25	2.76629e-23	LOC105226206	troponin C, transcript variant X1	Human Diseases;Human Diseases;Human Diseases;Human Diseases;Human Diseases;Human Diseases;Human Diseases;Environmental Information Processing;Human Diseases;Environmental Information Processing;Human Diseases;Cellular Processes;Organismal Systems;Organismal Systems;Environmental Information Processing;Environmental Information Processing;Human Diseases;Cellular Processes;Human Diseases;Environmen…	Neurodegenerative disease;Neurodegenerative disease;Neurodegenerative disease;Cancer: overview;Cardiovascular disease;Infectious disease: viral;Substance dependence;Signal transduction;Cardiovascular disease;Signal transduction;Infectious disease: viral;Cell growth and death;Endocrine system;Endocrine system;Signal transduction;Signal transduction;Infectious disease: bacterial;Cell growth and dea…	ko05022//Pathways of neurodegeneration - multiple diseases;ko05010//Alzheimer disease;ko05012//Parkinson disease;ko05200//Pathways in cancer;ko05417//Lipid and atherosclerosis;ko05170//Human immunodeficiency virus 1 infection;ko05034//Alcoholism;ko04024//cAMP signaling pathway;ko05418//Fluid shear stress and atherosclerosis;ko04014//Ras signaling pathway;ko05163//Human cytomegalovirus infection;k…	K02183;K02183;K02183;K02183;K02183;K02183;K02183;K02183;K02183;K02183;K02183;K02183;K02183;K02183;K02183;K02183;K02183;K02183;K02183;K02183;K02183;K02183;K02183;K02183;K02183;K02183;K02183;K02183;K02183;K02183;K02183;K02183;K02183;K02183;K02183;K02183;K02183;K02183;K02183;K02183;K02183;K02183;K02183;K02183	GO:0005737//cytoplasm	GO:0003674//molecular_function;GO:0005488//binding;GO:0005509//calcium ion binding;GO:0005515//protein binding;GO:0008452//RNA ligase activity;GO:0043167//ion binding;GO:0043169//cation binding;GO:0046872//metal ion binding	GO:0016070//RNA metabolic process	--
ncbi_105231274	244	303	100	495	94	3225	8273	10801	10096	14043	30.328	32.388	13.073	61.203	11.723	416.238	1377.49	1278.12	1197.09	1550.94	29.743	1163.98	5.29037	9.72503e-25	3.16301e-23	LOC105231274	protein PDF	-	-	-	-	GO:0005575//cellular_component;GO:0005576//extracellular region;GO:0005615//extracellular space;GO:0005623//cell;GO:0036477//somatodendritic compartment;GO:0042995//cell projection;GO:0043005//neuron projection;GO:0043025//neuronal cell body;GO:0044297//cell body;GO:0044421//extracellular region part;GO:0044464//cell part;GO:0097458//neuron part;GO:0120025//plasma membrane bounded cell projection	GO:0003674//molecular_function;GO:0005102//signaling receptor binding;GO:0005179//hormone activity;GO:0005184//neuropeptide hormone activity;GO:0005488//binding;GO:0005515//protein binding;GO:0030545//receptor regulator activity;GO:0048018//receptor ligand activity;GO:0098772//molecular function regulator	GO:0000003//reproduction;GO:0007154//cell communication;GO:0007165//signal transduction;GO:0007186//G protein-coupled receptor signaling pathway;GO:0007187//G protein-coupled receptor signaling pathway, coupled to cyclic nucleotide second messenger;GO:0007188//adenylate cyclase-modulating G protein-coupled receptor signaling pathway;GO:0007189//adenylate cyclase-activating G protein-coupled recep…	--
ncbi_125776225	1	0	2	0	0	230	157	273	310	358	0.04	0	0.105	0	0	9.535	8.407	10.385	11.818	12.721	0.029	10.5732	8.51014	1.17701e-24	3.81926e-23	LOC125776225	uncharacterized LOC125776225	-	-	-	-	-	GO:0008484//sulfuric ester hydrolase activity	-	--
ncbi_105223472	0	0	3	0	0	196	222	240	335	355	0	0	0.195	0	0	12.559	18.352	14.1	19.721	19.465	0.039	16.8394	8.75415	1.26279e-24	4.08089e-23	LOC105223472	macrophage mannose receptor 1-like	-	-	-	-	GO:0005575//cellular_component;GO:0005576//extracellular region;GO:0016020//membrane;GO:0031012//extracellular matrix;GO:0044421//extracellular region part;GO:0062023//collagen-containing extracellular matrix	GO:0003674//molecular_function;GO:0005044//scavenger receptor activity;GO:0005488//binding;GO:0005515//protein binding;GO:0005518//collagen binding;GO:0030246//carbohydrate binding;GO:0044877//protein-containing complex binding	GO:0002682//regulation of immune system process;GO:0002684//positive regulation of immune system process;GO:0003008//system process;GO:0006950//response to stress;GO:0006952//defense response;GO:0007600//sensory perception;GO:0007605//sensory perception of sound;GO:0008150//biological_process;GO:0008360//regulation of cell shape;GO:0009605//response to external stimulus;GO:0009607//response to bi…	--
ncbi_125778593	7	5	23	11	9	735	315	529	260	303	1.109	0.681	3.833	1.734	1.431	120.938	66.865	79.805	39.302	42.662	1.7576	69.9144	5.31391	1.26349e-24	4.08089e-23	LOC125778593	acyl-CoA-binding protein-like	-	-	-	-	-	GO:0000062//fatty-acyl-CoA binding;GO:0000166//nucleotide binding;GO:0003674//molecular_function;GO:0005488//binding;GO:0017076//purine nucleotide binding;GO:0030554//adenyl nucleotide binding;GO:0032553//ribonucleotide binding;GO:0032555//purine ribonucleotide binding;GO:0032559//adenyl ribonucleotide binding;GO:0033218//amide binding;GO:0036094//small molecule binding;GO:0043167//ion binding;GO…	-	--
ncbi_105222970	2974	5133	1983	397	4357	1	19	20	6	12	155.585	230.936	109.116	20.66	228.699	0.054	1.332	0.996	0.299	0.558	148.999	0.6478	-7.84554	1.40532e-24	4.51806e-23	LOC105222970	vitellogenin-2	-	-	-	-	-	GO:0004465//lipoprotein lipase activity;GO:0004806//triglyceride lipase activity	-	--
ncbi_105222276	127	159	108	104	98	331	252	314	502	510	3.526	3.797	3.186	2.872	2.73	9.543	9.373	8.3	13.296	12.582	3.2222	10.6188	1.7205	1.52081e-24	4.87814e-23	LOC105222276	carbohydrate sulfotransferase 4, transcript variant X1	-	-	-	-	GO:0005575//cellular_component;GO:0016020//membrane;GO:0016021//integral component of membrane;GO:0031224//intrinsic component of membrane;GO:0044425//membrane part	GO:0001517//N-acetylglucosamine 6-O-sulfotransferase activity;GO:0003674//molecular_function;GO:0003824//catalytic activity;GO:0008146//sulfotransferase activity;GO:0016740//transferase activity;GO:0016782//transferase activity, transferring sulfur-containing groups;GO:0022857//transmembrane transporter activity	GO:0006790//sulfur compound metabolic process;GO:0008150//biological_process;GO:0008152//metabolic process;GO:0009987//cellular process;GO:0044237//cellular metabolic process;GO:0055085//transmembrane transport	--
ncbi_105227924	523	841	684	595	682	2038	1132	2162	2240	1752	15.514	21.455	21.342	17.557	20.299	62.776	44.983	61.058	63.387	46.179	19.2334	55.6766	1.53346	1.62695e-24	5.20663e-23	LOC105227924	zinc transporter ZIP6	Human Diseases;Human Diseases	Neurodegenerative disease;Neurodegenerative disease	ko05010//Alzheimer disease;ko05012//Parkinson disease	K14711;K14711	GO:0005575//cellular_component;GO:0005623//cell;GO:0005886//plasma membrane;GO:0005887//integral component of plasma membrane;GO:0016020//membrane;GO:0016021//integral component of membrane;GO:0016323//basolateral plasma membrane;GO:0031224//intrinsic component of membrane;GO:0031226//intrinsic component of plasma membrane;GO:0044425//membrane part;GO:0044459//plasma membrane part;GO:0044464//cel…	GO:0003674//molecular_function;GO:0005215//transporter activity;GO:0005385//zinc ion transmembrane transporter activity;GO:0008324//cation transmembrane transporter activity;GO:0015075//ion transmembrane transporter activity;GO:0015318//inorganic molecular entity transmembrane transporter activity;GO:0022857//transmembrane transporter activity;GO:0022890//inorganic cation transmembrane transporte…	GO:0000041//transition metal ion transport;GO:0001654//eye development;GO:0006355//regulation of transcription, DNA-templated;GO:0006357//regulation of transcription by RNA polymerase II;GO:0006810//transport;GO:0006811//ion transport;GO:0006812//cation transport;GO:0006829//zinc ion transport;GO:0006873//cellular ion homeostasis;GO:0006875//cellular metal ion homeostasis;GO:0006882//cellular zin…	--
ncbi_105232706	8541	12360	10991	11679	10536	26707	18460	25848	23977	25269	264.556	329.246	358.083	359.854	327.442	858.999	765.973	762.239	708.479	695.471	327.836	758.232	1.20966	1.65748e-24	5.29218e-23	LOC105232706	ammonium transporter Rh type B	-	-	-	-	GO:0005575//cellular_component;GO:0005623//cell;GO:0005886//plasma membrane;GO:0005887//integral component of plasma membrane;GO:0016020//membrane;GO:0016021//integral component of membrane;GO:0031224//intrinsic component of membrane;GO:0031226//intrinsic component of plasma membrane;GO:0044425//membrane part;GO:0044459//plasma membrane part;GO:0044464//cell part;GO:0071944//cell periphery	GO:0003674//molecular_function;GO:0005215//transporter activity;GO:0008324//cation transmembrane transporter activity;GO:0008519//ammonium transmembrane transporter activity;GO:0015075//ion transmembrane transporter activity;GO:0022857//transmembrane transporter activity	GO:0006810//transport;GO:0006811//ion transport;GO:0006812//cation transport;GO:0008150//biological_process;GO:0015695//organic cation transport;GO:0015696//ammonium transport;GO:0034220//ion transmembrane transport;GO:0051179//localization;GO:0051234//establishment of localization;GO:0055085//transmembrane transport;GO:0071702//organic substance transport;GO:0071705//nitrogen compound transport;…	--
ncbi_105234186	5	12	5	10	10	423	92	146	131	615	0.281	0.58	0.296	0.559	0.564	24.704	6.932	7.818	7.029	30.735	0.456	15.4436	5.08183	1.88978e-24	6.02012e-23	LOC105234186	tyrosine-protein phosphatase non-receptor type 23	-	-	-	-	GO:0005575//cellular_component;GO:0005576//extracellular region;GO:0031012//extracellular matrix;GO:0044421//extracellular region part	GO:0003674//molecular_function;GO:0005198//structural molecule activity;GO:0005214//structural constituent of chitin-based cuticle;GO:0008010//structural constituent of chitin-based larval cuticle;GO:0042302//structural constituent of cuticle	GO:0007275//multicellular organism development;GO:0008150//biological_process;GO:0032501//multicellular organismal process;GO:0032502//developmental process;GO:0040003//chitin-based cuticle development;GO:0042335//cuticle development;GO:0048856//anatomical structure development	--
MSTRG.14389	18	3	4	7	3	2165	713	368	1433	5658	3.585	0.514	0.838	1.387	0.599	447.74	190.122	69.719	272.311	1001.29	1.3846	396.236	8.16075	1.98014e-24	6.29361e-23	--	unnamed protein product [Ceratitis capitata]	-	-	-	-	-	-	-	--
ncbi_105226773	292	366	335	287	276	691	683	947	1370	1520	8.941	9.623	10.769	8.727	8.458	21.978	27.996	27.599	40.016	41.348	9.3036	31.7874	1.77259	2.00692e-24	6.36289e-23	LOC105226773	J domain-containing protein, transcript variant X1	-	-	-	-	GO:0005575//cellular_component;GO:0005622//intracellular;GO:0005623//cell;GO:0005737//cytoplasm;GO:0005951//carbamoyl-phosphate synthase complex;GO:0044424//intracellular part;GO:0044464//cell part	GO:0003674//molecular_function;GO:0004088//carbamoyl-phosphate synthase (glutamine-hydrolyzing) activity;GO:0005488//binding;GO:0005515//protein binding;GO:0051082//unfolded protein binding	GO:0006457//protein folding;GO:0008150//biological_process;GO:0009220//pyrimidine ribonucleotide biosynthetic process;GO:0009408//response to heat;GO:0009987//cellular process	--
ncbi_105228807	668	898	630	714	660	1932	1241	1387	1818	1873	17.095	19.753	16.942	18.158	16.934	51.303	42.534	33.812	44.319	42.567	17.7764	42.907	1.27125	2.01106e-24	6.36289e-23	LOC105228807	MAP kinase-activated protein kinase 2, transcript variant X2	Human Diseases;Environmental Information Processing;Cellular Processes;Organismal Systems;Human Diseases;Organismal Systems;Organismal Systems;Environmental Information Processing	Cancer: overview;Signal transduction;Cell growth and death;Development and regeneration;Infectious disease: viral;Nervous system;Immune system;Signal transduction	ko05203//Viral carcinogenesis;ko04010//MAPK signaling pathway;ko04218//Cellular senescence;ko04361//Axon regeneration;ko05167//Kaposi sarcoma-associated herpesvirus infection;ko04722//Neurotrophin signaling pathway;ko04625//C-type lectin receptor signaling pathway;ko04370//VEGF signaling pathway	K04443;K04443;K04443;K04443;K04443;K04443;K04443;K04443	GO:0005575//cellular_component;GO:0005622//intracellular;GO:0005623//cell;GO:0005634//nucleus;GO:0005737//cytoplasm;GO:0030054//cell junction;GO:0036477//somatodendritic compartment;GO:0043025//neuronal cell body;GO:0043204//perikaryon;GO:0043226//organelle;GO:0043227//membrane-bounded organelle;GO:0043229//intracellular organelle;GO:0043231//intracellular membrane-bounded organelle;GO:0044297//c…	GO:0000166//nucleotide binding;GO:0003674//molecular_function;GO:0003824//catalytic activity;GO:0004672//protein kinase activity;GO:0004674//protein serine/threonine kinase activity;GO:0004683//calmodulin-dependent protein kinase activity;GO:0005488//binding;GO:0005515//protein binding;GO:0005516//calmodulin binding;GO:0005524//ATP binding;GO:0008144//drug binding;GO:0009931//calcium-dependent pr…	GO:0001558//regulation of cell growth;GO:0001932//regulation of protein phosphorylation;GO:0006464//cellular protein modification process;GO:0006468//protein phosphorylation;GO:0006793//phosphorus metabolic process;GO:0006796//phosphate-containing compound metabolic process;GO:0006807//nitrogen compound metabolic process;GO:0006950//response to stress;GO:0006970//response to osmotic stress;GO:000…	--
ncbi_105225453	137726	187953	139786	224800	147379	59813	54226	67998	70947	93174	6908.19	8107.59	7374.8	11216.5	7417.11	3115.32	3643.59	3247.14	3394.74	4152.64	8204.83	3510.69	-1.22472	2.22928e-24	7.03735e-23	LOC105225453	actin-2, muscle-specific	-	-	-	-	GO:0005575//cellular_component;GO:0005622//intracellular;GO:0005623//cell;GO:0005856//cytoskeleton;GO:0005884//actin filament;GO:0015629//actin cytoskeleton;GO:0043226//organelle;GO:0043228//non-membrane-bounded organelle;GO:0043229//intracellular organelle;GO:0043232//intracellular non-membrane-bounded organelle;GO:0044422//organelle part;GO:0044424//intracellular part;GO:0044430//cytoskeletal p…	GO:0003674//molecular_function;GO:0005198//structural molecule activity;GO:0005200//structural constituent of cytoskeleton	GO:0000278//mitotic cell cycle;GO:0000281//mitotic cytokinesis;GO:0000910//cytokinesis;GO:0006996//organelle organization;GO:0007010//cytoskeleton organization;GO:0007049//cell cycle;GO:0007275//multicellular organism development;GO:0007507//heart development;GO:0007517//muscle organ development;GO:0007519//skeletal muscle tissue development;GO:0007528//neuromuscular junction development;GO:00081…	--
ncbi_105229058	289	334	283	263	272	667	456	707	614	641	2.956	2.938	3.044	2.676	2.791	7.083	6.247	6.884	5.99	5.825	2.881	6.4058	1.15281	2.7698e-24	8.72392e-23	LOC105229058	glucose transporter type 1	-	-	-	-	-	-	-	--
MSTRG.14391	2	0	0	0	0	307	257	232	361	893	0.392	0	0	0	0	62.493	67.49	43.299	67.504	155.523	0.0784	79.2618	9.98156	3.55266e-24	1.11645e-22	--	-	-	-	-	-	-	-	-	--
ncbi_105226577	1635	2240	1760	1928	1689	3529	2945	4007	3761	3650	24.945	29.38	28.24	29.265	25.855	55.912	60.211	58.222	54.763	49.482	27.537	55.718	1.01677	4.40738e-24	1.37884e-22	LOC105226577	dihydropyrimidinase, transcript variant X1	Metabolism;Metabolism;Metabolism;Metabolism;Metabolism	Global and overview maps;Xenobiotics biodegradation and metabolism;Nucleotide metabolism;Metabolism of other amino acids;Metabolism of cofactors and vitamins	ko01100//Metabolic pathways;ko00983//Drug metabolism - other enzymes;ko00240//Pyrimidine metabolism;ko00410//beta-Alanine metabolism;ko00770//Pantothenate and CoA biosynthesis	K01464;K01464;K01464;K01464;K01464	GO:0005575//cellular_component;GO:0005622//intracellular;GO:0005623//cell;GO:0005737//cytoplasm;GO:0005829//cytosol;GO:0044424//intracellular part;GO:0044444//cytoplasmic part;GO:0044464//cell part	GO:0000034//adenine deaminase activity;GO:0002054//nucleobase binding;GO:0002058//uracil binding;GO:0002059//thymine binding;GO:0002061//pyrimidine nucleobase binding;GO:0003674//molecular_function;GO:0003824//catalytic activity;GO:0004151//dihydroorotase activity;GO:0004157//dihydropyrimidinase activity;GO:0005488//binding;GO:0005515//protein binding;GO:0008144//drug binding;GO:0008270//zinc ion…	GO:0001505//regulation of neurotransmitter levels;GO:0003008//system process;GO:0006040//amino sugar metabolic process;GO:0006082//organic acid metabolic process;GO:0006139//nucleobase-containing compound metabolic process;GO:0006147//guanine catabolic process;GO:0006168//adenine salvage;GO:0006206//pyrimidine nucleobase metabolic process;GO:0006207//'de novo' pyrimidine nucleobase biosynthetic p…	--
ncbi_105231615	122	133	83	61	152	1	0	2	0	3	3.349	3.236	2.344	1.706	4.286	0.033	0	0.055	0	0.077	2.9842	0.033	-6.49873	5.93681e-24	1.85316e-22	LOC105231615	GATA-binding factor A, transcript variant X2	Cellular Processes;Environmental Information Processing;Cellular Processes;Organismal Systems	Cell growth and death;Signal transduction;Cellular community - eukaryotes;Endocrine system	ko04218//Cellular senescence;ko04022//cGMP-PKG signaling pathway;ko04530//Tight junction;ko04919//Thyroid hormone signaling pathway	K09183;K09183;K09183;K09183	GO:0005575//cellular_component;GO:0005622//intracellular;GO:0005623//cell;GO:0005634//nucleus;GO:0005667//transcription factor complex;GO:0032991//protein-containing complex;GO:0043226//organelle;GO:0043227//membrane-bounded organelle;GO:0043229//intracellular organelle;GO:0043231//intracellular membrane-bounded organelle;GO:0044424//intracellular part;GO:0044464//cell part	GO:0000976//transcription regulatory region sequence-specific DNA binding;GO:0000977//RNA polymerase II regulatory region sequence-specific DNA binding;GO:0000981//DNA-binding transcription factor activity, RNA polymerase II-specific;GO:0000983//transcription factor activity, RNA polymerase II core promoter sequence-specific DNA binding;GO:0001012//RNA polymerase II regulatory region DNA binding;…	GO:0000122//negative regulation of transcription by RNA polymerase II;GO:0001655//urogenital system development;GO:0001700//embryonic development via the syncytial blastoderm;GO:0001709//cell fate determination;GO:0002009//morphogenesis of an epithelium;GO:0002376//immune system process;GO:0002520//immune system development;GO:0002682//regulation of immune system process;GO:0002697//regulation of…	zf-GATA
ncbi_105222288	0	0	2	0	0	201	208	322	332	386	0	0	0.248	0	0	24.582	32.817	36.106	37.302	40.396	0.0496	34.2406	9.43115	6.01612e-24	1.87373e-22	LOC105222288	uncharacterized LOC105222288	-	-	-	-	-	GO:0005515//protein binding;GO:0008172//S-methyltransferase activity;GO:0016782//transferase activity, transferring sulfur-containing groups;GO:0051539//4 iron, 4 sulfur cluster binding	GO:0018339//peptidyl-L-beta-methylthioaspartic acid biosynthetic process from peptidyl-aspartic acid	--
ncbi_105227073	8	12	10	12	7	262	103	86	124	394	0.558	0.719	0.733	0.832	0.49	18.966	9.619	5.708	8.246	24.405	0.6664	13.3888	4.32849	8.12251e-24	2.50738e-22	LOC105227073	uncharacterized LOC105227073	-	-	-	-	-	GO:0003674//molecular_function;GO:0005198//structural molecule activity;GO:0042302//structural constituent of cuticle	-	--
ncbi_105224316	5788	6297	6363	846	3346	170	130	151	230	261	406.728	380.515	470.331	59.137	235.934	12.406	12.237	10.102	15.42	16.297	310.529	13.2924	-4.54605	8.92522e-24	2.737e-22	LOC105224316	regucalcin	-	-	-	-	-	-	-	--
MSTRG.3626	1119	935	232	275	680	0	3	3	0	0	342.741	246.403	74.64	83.906	209.046	0	1.231	0.898	0	0	191.347	0.4258	-8.8118	1.12955e-23	3.45629e-22	--	-	-	-	-	-	-	-	-	--
ncbi_125777710	461	651	256	395	443	90	91	96	140	170	85.585	104.011	49.989	72.947	82.519	17.35	22.632	16.968	24.794	28.043	79.0102	21.9574	-1.84733	1.39305e-23	4.24394e-22	LOC125777710	chymotrypsin inhibitor-like	-	-	-	-	-	-	-	--
ncbi_125775312	0	1	1	0	0	364	251	360	283	205	0	0.082	0.1	0	0	35.962	31.991	32.609	25.686	17.331	0.0364	28.7158	9.62369	1.7383e-23	5.2842e-22	LOC125775312	uncharacterized LOC125775312, transcript variant X1	-	-	-	-	-	-	-	--
ncbi_125776420	592	590	564	679	499	1351	1075	1671	1490	1365	61.763	52.862	62.972	70.389	52.797	147.133	149.471	166.411	148.283	126.361	60.1566	147.532	1.29423	1.96812e-23	5.96981e-22	LOC125776420	glutathione S-transferase D1-like, transcript variant X1	Metabolism;Human Diseases;Human Diseases;Human Diseases;Metabolism;Human Diseases;Human Diseases;Organismal Systems;Metabolism;Metabolism;Metabolism;Human Diseases;Human Diseases	Global and overview maps;Cancer: overview;Cancer: overview;Cancer: overview;Xenobiotics biodegradation and metabolism;Cancer: specific types;Cardiovascular disease;Aging;Xenobiotics biodegradation and metabolism;Xenobiotics biodegradation and metabolism;Metabolism of other amino acids;Cancer: overview;Drug resistance: antineoplastic	ko01100//Metabolic pathways;ko05200//Pathways in cancer;ko05208//Chemical carcinogenesis - reactive oxygen species;ko05207//Chemical carcinogenesis - receptor activation;ko00983//Drug metabolism - other enzymes;ko05225//Hepatocellular carcinoma;ko05418//Fluid shear stress and atherosclerosis;ko04212//Longevity regulating pathway - worm;ko00980//Metabolism of xenobiotics by cytochrome P450;ko00982…	K00799;K00799;K00799;K00799;K00799;K00799;K00799;K00799;K00799;K00799;K00799;K00799;K00799	-	GO:0005515//protein binding;GO:0016034//maleylacetoacetate isomerase activity	GO:0006559//L-phenylalanine catabolic process;GO:0006572//tyrosine catabolic process;GO:0006749//glutathione metabolic process	--
ncbi_105226755	70	86	78	75	80	213	133	231	217	224	2.481	2.622	2.908	2.645	2.845	7.84	6.316	7.796	7.338	7.055	2.7002	7.269	1.42869	2.07648e-23	6.28485e-22	LOC105226755	uncharacterized LOC105226755	-	-	-	-	GO:0015934//large ribosomal subunit;GO:0016020//membrane	GO:0003735//structural constituent of ribosome;GO:0008948//oxaloacetate decarboxylase activity;GO:0015081//sodium ion transmembrane transporter activity	GO:0006412//translation;GO:0036376//sodium ion export across plasma membrane	--
ncbi_125777293	200	58	78	81	179	2	4	1	2	3	8.951	2.213	3.661	3.619	8.012	0.093	0.256	0.043	0.074	0.119	5.2912	0.117	-5.49901	2.17989e-23	6.58355e-22	LOC125777293	maltase A1-like	Metabolism;Metabolism;Metabolism	Global and overview maps;Carbohydrate metabolism;Carbohydrate metabolism	ko01100//Metabolic pathways;ko00052//Galactose metabolism;ko00500//Starch and sucrose metabolism	K01187;K01187;K01187	-	GO:0003824//catalytic activity;GO:0003844//1,4-alpha-glucan branching enzyme activity;GO:0004133//glycogen debranching enzyme activity;GO:0008788//alpha,alpha-phosphotrehalase activity;GO:0016798//hydrolase activity, acting on glycosyl bonds;GO:0043169//cation binding;GO:0047470//(1,4)-alpha-D-glucan 1-alpha-D-glucosylmutase activity;GO:0047471//maltose alpha-D-glucosyltransferase activity;GO:005…	GO:0005975//carbohydrate metabolic process;GO:0005978//glycogen biosynthetic process;GO:0005980//glycogen catabolic process;GO:0005991//trehalose metabolic process;GO:0005992//trehalose biosynthetic process	--
ncbi_125776288	3	3	2	1	1	155	104	48	151	95	0.135	0.116	0.095	0.045	0.045	7.251	6.277	2.059	6.49	3.803	0.0872	5.176	5.89137	2.53021e-23	7.60863e-22	LOC125776288	adenosine deaminase 2-like	Metabolism;Metabolism	Global and overview maps;Nucleotide metabolism	ko01100//Metabolic pathways;ko00230//Purine metabolism	K19572;K19572	GO:0005615//extracellular space	GO:0003876//AMP deaminase activity;GO:0004000//adenosine deaminase activity;GO:0019239//deaminase activity	GO:0006091//generation of precursor metabolites and energy;GO:0043101//purine-containing compound salvage;GO:0046033//AMP metabolic process	--
ncbi_105223311	445	551	212	164	404	50	27	33	26	69	9.557	10.177	4.789	3.504	8.706	1.115	0.777	0.675	0.533	1.317	7.3466	0.8834	-3.05594	2.73962e-23	8.22064e-22	LOC105223311	uncharacterized LOC105223311	Metabolism;Metabolism;Metabolism;Cellular Processes;Metabolism	Global and overview maps;Xenobiotics biodegradation and metabolism;Nucleotide metabolism;Transport and catabolism;Biosynthesis of other secondary metabolites	ko01100//Metabolic pathways;ko00983//Drug metabolism - other enzymes;ko00230//Purine metabolism;ko04146//Peroxisome;ko00232//Caffeine metabolism	K00106;K00106;K00106;K00106;K00106	-	GO:0004175//endopeptidase activity;GO:0004854//xanthine dehydrogenase activity;GO:0008233//peptidase activity;GO:0009055//electron transfer activity;GO:0016491//oxidoreductase activity;GO:0043546//molybdopterin cofactor binding;GO:0046872//metal ion binding;GO:0051536//iron-sulfur cluster binding	GO:0006508//proteolysis;GO:0009115//xanthine catabolic process;GO:0009847//spore germination;GO:0030436//asexual sporulation;GO:0046415//urate metabolic process;GO:0055114//oxidation-reduction process	--
ncbi_105230674	3	15	3	3	10	133	61	76	105	134	0.065	0.281	0.069	0.065	0.218	2.988	1.765	1.572	2.174	2.582	0.1396	2.2162	3.98872	3.5384e-23	1.0572e-21	LOC105230674	prolactin-releasing peptide receptor, transcript variant X1	-	-	-	-	GO:0005575//cellular_component;GO:0005623//cell;GO:0005886//plasma membrane;GO:0005887//integral component of plasma membrane;GO:0005929//cilium;GO:0016020//membrane;GO:0016021//integral component of membrane;GO:0031224//intrinsic component of membrane;GO:0031226//intrinsic component of plasma membrane;GO:0042995//cell projection;GO:0043226//organelle;GO:0044425//membrane part;GO:0044459//plasma …	GO:0001653//peptide receptor activity;GO:0003674//molecular_function;GO:0004888//transmembrane signaling receptor activity;GO:0004930//G protein-coupled receptor activity;GO:0004983//neuropeptide Y receptor activity;GO:0008188//neuropeptide receptor activity;GO:0008528//G protein-coupled peptide receptor activity;GO:0036400//short neuropeptide F receptor activity;GO:0038023//signaling receptor ac…	GO:0001932//regulation of protein phosphorylation;GO:0001934//positive regulation of protein phosphorylation;GO:0007154//cell communication;GO:0007165//signal transduction;GO:0007186//G protein-coupled receptor signaling pathway;GO:0007218//neuropeptide signaling pathway;GO:0008150//biological_process;GO:0009719//response to endogenous stimulus;GO:0009725//response to hormone;GO:0009893//positive…	--
ncbi_105226764	229	304	210	325	326	1100	554	1071	1498	991	7.308	8.343	7.049	10.317	10.438	36.45	23.682	32.538	45.601	28.099	8.691	33.274	1.9368	3.85575e-23	1.14956e-21	LOC105226764	sodium-independent sulfate anion transporter	-	-	-	-	GO:0016020//membrane;GO:0016021//integral component of membrane	GO:0015116//sulfate transmembrane transporter activity	GO:0008272//sulfate transport	--
ncbi_125780174	0	1	2	2	7	128	51	117	70	96	0	0.039	0.1	0.095	0.316	5.987	3.082	5.015	3.007	3.845	0.11	4.1872	5.25041	4.97514e-23	1.47698e-21	LOC125780174	myrosinase 1-like, transcript variant X1	-	-	-	-	GO:0009341//beta-galactosidase complex	GO:0004553//hydrolase activity, hydrolyzing O-glycosyl compounds;GO:0004565//beta-galactosidase activity	GO:0005975//carbohydrate metabolic process;GO:0006012//galactose metabolic process;GO:0071704//organic substance metabolic process	--
MSTRG.11856	141	354	91	65	126	5	8	10	4	4	13.43	28.197	8.677	5.757	11.487	0.489	0.97	0.962	0.299	0.355	13.5096	0.615	-4.45725	5.14984e-23	1.5256e-21	--	-	-	-	-	-	-	-	-	--
ncbi_105226392	281	377	291	284	302	90	44	87	85	165	4.661	5.378	5.077	4.686	5.026	1.55	0.978	1.374	1.345	2.432	4.9656	1.5358	-1.69298	5.31766e-23	1.57198e-21	LOC105226392	protein artichoke	-	-	-	-	GO:0005575//cellular_component;GO:0005623//cell;GO:0005886//plasma membrane;GO:0005887//integral component of plasma membrane;GO:0016020//membrane;GO:0016021//integral component of membrane;GO:0031224//intrinsic component of membrane;GO:0031226//intrinsic component of plasma membrane;GO:0044425//membrane part;GO:0044459//plasma membrane part;GO:0044464//cell part;GO:0071944//cell periphery	GO:0005515//protein binding	-	--
ncbi_105233847	521	633	602	644	601	1045	998	1474	1519	1371	21.677	22.719	26.527	26.852	25.165	45.654	56.152	58.91	60.618	51.077	24.588	54.4822	1.14783	5.67788e-23	1.67492e-21	LOC105233847	plasma membrane ascorbate-dependent reductase CYBRD1, transcript variant X1	-	-	-	-	GO:0000323//lytic vacuole;GO:0005575//cellular_component;GO:0005622//intracellular;GO:0005623//cell;GO:0005737//cytoplasm;GO:0005764//lysosome;GO:0005765//lysosomal membrane;GO:0005773//vacuole;GO:0005774//vacuolar membrane;GO:0005886//plasma membrane;GO:0005903//brush border;GO:0016020//membrane;GO:0016021//integral component of membrane;GO:0031090//organelle membrane;GO:0031224//intrinsic compo…	GO:0000293//ferric-chelate reductase activity;GO:0003674//molecular_function;GO:0003824//catalytic activity;GO:0005488//binding;GO:0009055//electron transfer activity;GO:0016491//oxidoreductase activity;GO:0016722//oxidoreductase activity, oxidizing metal ions;GO:0016723//oxidoreductase activity, oxidizing metal ions, NAD or NADP as acceptor;GO:0043167//ion binding;GO:0043169//cation binding;GO:0…	GO:0001505//regulation of neurotransmitter levels;GO:0003008//system process;GO:0006873//cellular ion homeostasis;GO:0006875//cellular metal ion homeostasis;GO:0006879//cellular iron ion homeostasis;GO:0007610//behavior;GO:0007611//learning or memory;GO:0007613//memory;GO:0007626//locomotory behavior;GO:0008150//biological_process;GO:0008152//metabolic process;GO:0009987//cellular process;GO:0010…	--
ncbi_105231583	308	400	440	389	400	140	106	110	191	186	5.342	5.967	8.027	6.712	6.961	2.522	2.463	1.816	3.16	2.867	6.6018	2.5656	-1.36356	6.21283e-23	1.82885e-21	LOC105231583	probable multidrug resistance-associated protein lethal(2)03659	Environmental Information Processing;Organismal Systems;Environmental Information Processing;Human Diseases	Signal transduction;Digestive system;Membrane transport;Drug resistance: antineoplastic	ko04024//cAMP signaling pathway;ko04976//Bile secretion;ko02010//ABC transporters;ko01523//Antifolate resistance	K05673;K05673;K05673;K05673	GO:0005575//cellular_component;GO:0005623//cell;GO:0005737//cytoplasm;GO:0005886//plasma membrane;GO:0005887//integral component of plasma membrane;GO:0009380//excinuclease repair complex;GO:0009898//cytoplasmic side of plasma membrane;GO:0016020//membrane;GO:0016021//integral component of membrane;GO:0031224//intrinsic component of membrane;GO:0031226//intrinsic component of plasma membrane;GO:0…	GO:0000166//nucleotide binding;GO:0003674//molecular_function;GO:0003677//DNA binding;GO:0003697//single-stranded DNA binding;GO:0003723//RNA binding;GO:0003724//RNA helicase activity;GO:0003824//catalytic activity;GO:0003924//GTPase activity;GO:0004140//dephospho-CoA kinase activity;GO:0004527//exonuclease activity;GO:0005215//transporter activity;GO:0005260//intracellularly ATP-gated chloride c…	GO:0000910//cytokinesis;GO:0002949//tRNA threonylcarbamoyladenosine modification;GO:0006260//DNA replication;GO:0006281//DNA repair;GO:0006289//nucleotide-excision repair;GO:0006310//DNA recombination;GO:0006355//regulation of transcription, DNA-templated;GO:0006400//tRNA modification;GO:0006412//translation;GO:0006777//Mo-molybdopterin cofactor biosynthetic process;GO:0006810//transport;GO:00068…	--
ncbi_109579619	728	770	691	696	681	227	186	295	411	437	26.176	23.854	26.14	24.89	24.509	8.471	9.003	10.176	14.095	13.967	25.1138	11.1424	-1.17242	6.4918e-23	1.90695e-21	LOC109579619	slit homolog 2 protein, transcript variant X1	-	-	-	-	GO:0005575//cellular_component;GO:0005576//extracellular region;GO:0005615//extracellular space;GO:0044421//extracellular region part	GO:0005515//protein binding	GO:0000902//cell morphogenesis;GO:0000904//cell morphogenesis involved in differentiation;GO:0007275//multicellular organism development;GO:0007399//nervous system development;GO:0007409//axonogenesis;GO:0008150//biological_process;GO:0009653//anatomical structure morphogenesis;GO:0009987//cellular process;GO:0016043//cellular component organization;GO:0022008//neurogenesis;GO:0030030//cell proje…	--
ncbi_105229866	3	0	1	1	1	612	159	145	191	507	0.342	0	0.12	0.113	0.114	72.415	24.271	15.73	20.762	51.334	0.1378	36.9024	8.06499	7.40567e-23	2.17083e-21	LOC105229866	uncharacterized LOC105229866	-	-	-	-	-	-	-	--
ncbi_105227446	278	843	141	189	886	1	2	1	1	0	27.072	70.602	14.451	18.301	86.543	0.101	0.261	0.093	0.093	0	43.3938	0.1096	-8.6291	9.47623e-23	2.75462e-21	LOC105227446	trypsin alpha-like, transcript variant X1	-	-	-	-	-	GO:0004252//serine-type endopeptidase activity	GO:0006508//proteolysis	--
ncbi_105223533	463	469	455	93	347	0	0	3	0	1	87.064	75.844	89.992	17.396	65.469	0	0	0.537	0	0.167	67.153	0.1408	-8.89766	1.00152e-22	2.90524e-21	LOC105223533	glutamic acid-rich protein-like	-	-	-	-	GO:0005789//endoplasmic reticulum membrane;GO:0016020//membrane	GO:0008948//oxaloacetate decarboxylase activity;GO:0015081//sodium ion transmembrane transporter activity	GO:0036376//sodium ion export across plasma membrane	--
ncbi_105227318	7	3	7	5	10	85	70	56	85	75	0.541	0.2	0.569	0.385	0.776	6.826	7.252	4.123	6.271	5.154	0.4942	5.9252	3.5837	1.01036e-22	2.92479e-21	LOC105227318	uncharacterized LOC105227318	-	-	-	-	-	-	GO:0003008//system process;GO:0007600//sensory perception;GO:0008150//biological_process;GO:0009266//response to temperature stimulus;GO:0009581//detection of external stimulus;GO:0009582//detection of abiotic stimulus;GO:0009605//response to external stimulus;GO:0009628//response to abiotic stimulus;GO:0016048//detection of temperature stimulus;GO:0019233//sensory perception of pain;GO:0032501//…	--
[truncated: 1,151 more rows]
