# Supplementary material for: The Sexual Dimorphism in Rectum and Protein Digestion Pathway Influence Sex Pheromone Synthesis in Male Bactrocera Dorsalis
Source: Adv Sci (Weinh). 2024 Oct 8;11(44):2407353. doi: 10.1002/advs.202407353 (PMC11600207; doi:10.1002/advs.202407353)
Supplement: Supplementary file 6 — Supplemental Dataset 5 [file ADVS-11-2407353-s006.xlsx]

## Sheet: female-12d-vs-male-12d.filter.a
id	female1-12d_count	female2-12d_count	female3-12d_count	female4-12d_count	female5-12d_count	male1-12d_count	male2-12d_count	male3-12d_count	male4-12d_count	male5-12d_count	female1-12d_fpkm	female2-12d_fpkm	female3-12d_fpkm	female4-12d_fpkm	female5-12d_fpkm	male1-12d_fpkm	male2-12d_fpkm	male3-12d_fpkm	male4-12d_fpkm	male5-12d_fpkm	female-12d_mean	male-12d_mean	log2(fc)	PValue	FDR	Symbol	Description	KEGG_A_class	KEGG_B_class	Pathway	K_ID	GO Component	GO Function	GO Process	TF_family
ncbi_105222314	3903	4666	5054	4860	3507	481	353	415	504	390	132.089	136.902	158.019	143.47	124.759	15.166	16.235	14.275	16.154	15.398	139.048	15.4456	-3.17031	0	0	LOC105222314	probable peroxisomal membrane protein PEX13	Cellular Processes	Transport and catabolism	ko04146//Peroxisome	K13344	GO:0005575//cellular_component;GO:0005622//intracellular;GO:0005623//cell;GO:0005672//transcription factor TFIIA complex;GO:0005737//cytoplasm;GO:0005777//peroxisome;GO:0005778//peroxisomal membrane;GO:0005779//integral component of peroxisomal membrane;GO:0016020//membrane;GO:0016021//integral component of membrane;GO:0031090//organelle membrane;GO:0031224//intrinsic component of membrane;GO:003…	GO:0000268//peroxisome targeting sequence binding;GO:0003674//molecular_function;GO:0005048//signal sequence binding;GO:0005488//binding;GO:0005515//protein binding;GO:0030674//protein binding, bridging;GO:0033218//amide binding;GO:0042277//peptide binding;GO:0060090//molecular adaptor activity	GO:0000003//reproduction;GO:0001561//fatty acid alpha-oxidation;GO:0001764//neuron migration;GO:0001967//suckling behavior;GO:0002119//nematode larval development;GO:0002164//larval development;GO:0006082//organic acid metabolic process;GO:0006367//transcription initiation from RNA polymerase II promoter;GO:0006464//cellular protein modification process;GO:0006605//protein targeting;GO:0006625//p…	--
ncbi_105223668	328	286	288	267	385	17844	10406	13508	16350	14735	11.29	8.503	8.788	7.755	14.08	562.928	485.607	467.162	524.318	583.946	10.0832	524.792	5.70172	0	0	LOC105223668	elongation of very long chain fatty acids protein, transcript variant X1	Metabolism;Metabolism;Metabolism;Metabolism	Global and overview maps;Global and overview maps;Lipid metabolism;Lipid metabolism	ko01100//Metabolic pathways;ko01212//Fatty acid metabolism;ko01040//Biosynthesis of unsaturated fatty acids;ko00062//Fatty acid elongation	K10250;K10250;K10250;K10250	GO:0005575//cellular_component;GO:0005622//intracellular;GO:0005623//cell;GO:0005737//cytoplasm;GO:0005783//endoplasmic reticulum;GO:0005789//endoplasmic reticulum membrane;GO:0012505//endomembrane system;GO:0016020//membrane;GO:0016021//integral component of membrane;GO:0030176//integral component of endoplasmic reticulum membrane;GO:0031224//intrinsic component of membrane;GO:0031227//intrinsic…	GO:0003674//molecular_function;GO:0003824//catalytic activity;GO:0004312//fatty acid synthase activity;GO:0009922//fatty acid elongase activity;GO:0016740//transferase activity;GO:0016746//transferase activity, transferring acyl groups;GO:0016747//transferase activity, transferring acyl groups other than amino-acyl groups	GO:0000038//very long-chain fatty acid metabolic process;GO:0006082//organic acid metabolic process;GO:0006629//lipid metabolic process;GO:0006631//fatty acid metabolic process;GO:0006633//fatty acid biosynthetic process;GO:0006643//membrane lipid metabolic process;GO:0006665//sphingolipid metabolic process;GO:0006807//nitrogen compound metabolic process;GO:0008150//biological_process;GO:0008152/…	--
ncbi_105224054	17295	20606	20317	18470	14224	468	305	365	519	375	427.964	442.057	464.464	398.666	369.978	10.789	10.256	9.18	12.163	10.825	420.626	10.6426	-5.30461	0	0	LOC105224054	peroxisomal acyl-coenzyme A oxidase 3	Metabolism;Metabolism;Environmental Information Processing;Cellular Processes;Metabolism;Human Diseases;Organismal Systems;Metabolism;Metabolism;Metabolism;Metabolism;Metabolism	Global and overview maps;Global and overview maps;Signal transduction;Transport and catabolism;Global and overview maps;Endocrine and metabolic disease;Endocrine system;Lipid metabolism;Lipid metabolism;Metabolism of other amino acids;Carbohydrate metabolism;Lipid metabolism	ko01100//Metabolic pathways;ko01200//Carbon metabolism;ko04024//cAMP signaling pathway;ko04146//Peroxisome;ko01212//Fatty acid metabolism;ko04936//Alcoholic liver disease;ko03320//PPAR signaling pathway;ko00071//Fatty acid degradation;ko01040//Biosynthesis of unsaturated fatty acids;ko00410//beta-Alanine metabolism;ko00640//Propanoate metabolism;ko00592//alpha-Linolenic acid metabolism	K00232;K00232;K00232;K00232;K00232;K00232;K00232;K00232;K00232;K00232;K00232;K00232	GO:0005575//cellular_component;GO:0005622//intracellular;GO:0005623//cell;GO:0005737//cytoplasm;GO:0005777//peroxisome;GO:0042579//microbody;GO:0043226//organelle;GO:0043227//membrane-bounded organelle;GO:0043229//intracellular organelle;GO:0043231//intracellular membrane-bounded organelle;GO:0044424//intracellular part;GO:0044444//cytoplasmic part;GO:0044464//cell part	GO:0000166//nucleotide binding;GO:0003674//molecular_function;GO:0003824//catalytic activity;GO:0003995//acyl-CoA dehydrogenase activity;GO:0003997//acyl-CoA oxidase activity;GO:0005488//binding;GO:0016491//oxidoreductase activity;GO:0016627//oxidoreductase activity, acting on the CH-CH group of donors;GO:0016634//oxidoreductase activity, acting on the CH-CH group of donors, oxygen as acceptor;GO…	GO:0006082//organic acid metabolic process;GO:0006629//lipid metabolic process;GO:0006631//fatty acid metabolic process;GO:0006635//fatty acid beta-oxidation;GO:0008150//biological_process;GO:0008152//metabolic process;GO:0009056//catabolic process;GO:0009062//fatty acid catabolic process;GO:0009987//cellular process;GO:0016042//lipid catabolic process;GO:0016054//organic acid catabolic process;G…	--
ncbi_105224380	11651	13211	14958	13380	11069	118	70	82	85	70	348.605	342.679	413.469	349.202	348.129	3.289	2.846	2.494	2.409	2.443	360.417	2.6962	-7.06259	0	0	LOC105224380	O-acyltransferase like protein	-	-	-	-	-	GO:0016747//transferase activity, transferring acyl groups other than amino-acyl groups	-	--
ncbi_105224382	8035	9817	10245	8793	6622	6	7	7	7	6	238.259	252.386	280.667	227.44	206.41	0.166	0.282	0.211	0.197	0.208	241.032	0.2128	-10.1455	0	0	LOC105224382	O-acyltransferase like protein-like	-	-	-	-	-	GO:0016747//transferase activity, transferring acyl groups other than amino-acyl groups	-	--
ncbi_105229834	28653	31066	37225	25310	26782	706	342	654	687	688	2351.02	2209.89	2821.81	1811.49	2309.92	53.969	38.135	54.54	53.385	65.856	2300.83	53.177	-5.43521	0	0	LOC105229834	alcohol dehydrogenase	Human Diseases	Cancer: overview	ko05202//Transcriptional misregulation in cancer	K00069	-	GO:0003824//catalytic activity;GO:0003854//3-beta-hydroxy-delta5-steroid dehydrogenase activity;GO:0003978//UDP-glucose 4-epimerase activity;GO:0004316//3-oxoacyl-[acyl-carrier-protein] reductase (NADPH) activity;GO:0004757//sepiapterin reductase activity;GO:0008460//dTDP-glucose 4,6-dehydratase activity;GO:0008667//2,3-dihydro-2,3-dihydroxybenzoate dehydrogenase activity;GO:0008678//2-deoxy-D-gl…	GO:0000272//polysaccharide catabolic process;GO:0006012//galactose metabolic process;GO:0006633//fatty acid biosynthetic process;GO:0006694//steroid biosynthetic process;GO:0006729//tetrahydrobiopterin biosynthetic process;GO:0009243//O antigen biosynthetic process;GO:0019305//dTDP-rhamnose biosynthetic process;GO:0055114//oxidation-reduction process	--
ncbi_105232303	10801	12330	13533	12412	9235	644	579	505	577	543	343.969	340.422	398.158	344.789	309.143	19.107	25.058	16.345	17.402	20.173	347.296	19.617	-4.14599	0	0	LOC105232303	very long-chain-fatty-acid--CoA ligase bubblegum	Metabolism;Metabolism;Organismal Systems;Metabolism;Organismal Systems;Metabolism	Global and overview maps;Global and overview maps;Endocrine system;Lipid metabolism;Endocrine system;Lipid metabolism	ko01100//Metabolic pathways;ko01212//Fatty acid metabolism;ko03320//PPAR signaling pathway;ko00071//Fatty acid degradation;ko04920//Adipocytokine signaling pathway;ko00061//Fatty acid biosynthesis	K15013;K15013;K15013;K15013;K15013;K15013	-	GO:0003674//molecular_function;GO:0003824//catalytic activity;GO:0003987//acetate-CoA ligase activity;GO:0004043//L-aminoadipate-semialdehyde dehydrogenase activity;GO:0004467//long-chain fatty acid-CoA ligase activity;GO:0008668//(2,3-dihydroxybenzoyl)adenylate synthase activity;GO:0008756//o-succinylbenzoate-CoA ligase activity;GO:0015645//fatty acid ligase activity;GO:0016405//CoA-ligase activ…	GO:0001676//long-chain fatty acid metabolic process;GO:0006082//organic acid metabolic process;GO:0006629//lipid metabolic process;GO:0006631//fatty acid metabolic process;GO:0006633//fatty acid biosynthetic process;GO:0006950//response to stress;GO:0008150//biological_process;GO:0008152//metabolic process;GO:0008610//lipid biosynthetic process;GO:0009058//biosynthetic process;GO:0009234//menaqui…	--
ncbi_105233298	80	93	63	144	98	8860	4572	6470	6638	5122	1.821	1.932	1.328	2.835	2.318	171.248	128.166	140.537	133.087	127.691	2.0468	140.146	6.09741	0	0	LOC105233298	P protein, transcript variant X2	-	-	-	-	GO:0005575//cellular_component;GO:0005887//integral component of plasma membrane;GO:0016020//membrane;GO:0016021//integral component of membrane;GO:0031224//intrinsic component of membrane;GO:0044425//membrane part	GO:0008509//anion transmembrane transporter activity;GO:0015105//arsenite transmembrane transporter activity;GO:0015385//sodium:proton antiporter activity;GO:0022857//transmembrane transporter activity	GO:0006810//transport;GO:0006814//sodium ion transport;GO:0006820//anion transport;GO:0008150//biological_process;GO:0015700//arsenite transport;GO:0046685//response to arsenic-containing substance;GO:0051179//localization;GO:0051234//establishment of localization;GO:0055085//transmembrane transport	--
ncbi_105233590	4779	7264	6630	6084	5319	316	240	337	331	277	287.218	378.485	368.123	318.948	336.025	17.694	19.602	20.585	18.84	19.421	337.76	19.2284	-4.13469	0	0	LOC105233590	sarcoplasmic calcium-binding protein, alpha-B and -A chains	-	-	-	-	-	GO:0003674//molecular_function;GO:0005488//binding;GO:0005509//calcium ion binding;GO:0005515//protein binding;GO:0043167//ion binding;GO:0043169//cation binding;GO:0046872//metal ion binding	-	--
ncbi_105233940	454	459	509	449	432	5923	3981	5571	5427	4841	19.674	17.245	20.378	16.973	19.679	239.135	234.45	245.376	222.731	244.74	18.7898	237.286	3.65861	0	0	LOC105233940	fatty-acid amide hydrolase 2-B	-	-	-	-	GO:0030956//glutamyl-tRNA(Gln) amidotransferase complex	GO:0004039//allophanate hydrolase activity;GO:0016811//hydrolase activity, acting on carbon-nitrogen (but not peptide) bonds, in linear amides;GO:0050567//glutaminyl-tRNA synthase (glutamine-hydrolyzing) activity	GO:0006424//glutamyl-tRNA aminoacylation;GO:0019627//urea metabolic process	--
ncbi_109579967	6831	7600	7641	5787	5462	28	25	28	25	26	346.63	334.332	358.197	256.149	291.341	1.324	1.724	1.444	1.201	1.539	317.33	1.4464	-7.77737	0	0	LOC109579967	uncharacterized LOC109579967	-	-	-	-	GO:0090730//Las1 complex	GO:0004519//endonuclease activity	GO:0006364//rRNA processing	--
ncbi_125778705	73	61	85	81	62	6462	5080	8131	7226	5703	2.996	2.171	3.223	2.9	2.675	247.111	283.365	339.208	280.894	273.084	2.793	284.732	6.67165	0	0	LOC125778705	probable cytochrome P450 305a1, transcript variant X1	-	-	-	-	-	GO:0003674//molecular_function;GO:0003824//catalytic activity;GO:0005488//binding;GO:0005506//iron ion binding;GO:0016491//oxidoreductase activity;GO:0016705//oxidoreductase activity, acting on paired donors, with incorporation or reduction of molecular oxygen;GO:0020037//heme binding;GO:0043167//ion binding;GO:0043169//cation binding;GO:0046872//metal ion binding;GO:0046906//tetrapyrrole binding…	GO:0008150//biological_process;GO:0008152//metabolic process;GO:0055114//oxidation-reduction process	--
ncbi_105232244	349	394	414	452	336	2481	1840	2454	2677	2143	8.042	7.872	8.816	9.088	8.139	53.268	57.629	57.482	58.435	57.612	8.3914	56.8852	2.76107	3.70097e-305	3.95149e-302	LOC105232244	uncharacterized LOC105232244, transcript variant X1	-	-	-	-	GO:0005575//cellular_component;GO:0005623//cell;GO:0005886//plasma membrane;GO:0005887//integral component of plasma membrane;GO:0016020//membrane;GO:0016021//integral component of membrane;GO:0031224//intrinsic component of membrane;GO:0031226//intrinsic component of plasma membrane;GO:0044425//membrane part;GO:0044459//plasma membrane part;GO:0044464//cell part;GO:0071944//cell periphery	GO:0001653//peptide receptor activity;GO:0003674//molecular_function;GO:0004888//transmembrane signaling receptor activity;GO:0004930//G protein-coupled receptor activity;GO:0008188//neuropeptide receptor activity;GO:0008528//G protein-coupled peptide receptor activity;GO:0035236//proctolin receptor activity;GO:0038023//signaling receptor activity;GO:0060089//molecular transducer activity	GO:0007154//cell communication;GO:0007165//signal transduction;GO:0007186//G protein-coupled receptor signaling pathway;GO:0007218//neuropeptide signaling pathway;GO:0008150//biological_process;GO:0009987//cellular process;GO:0023052//signaling;GO:0050789//regulation of biological process;GO:0050794//regulation of cellular process;GO:0050896//response to stimulus;GO:0051716//cellular response to …	--
ncbi_105233745	1033	975	1062	1254	788	10358	7575	9486	8972	8546	11.937	9.768	11.337	12.64	9.571	111.511	118.954	111.409	98.186	115.205	11.0506	111.053	3.32905	8.90631e-298	8.82997e-295	LOC105233745	uncharacterized LOC105233745	Organismal Systems	Endocrine system	ko04614//Renin-angiotensin system	K11141	-	GO:0004177//aminopeptidase activity;GO:0004222//metalloendopeptidase activity;GO:0008237//metallopeptidase activity;GO:0008270//zinc ion binding	GO:0006508//proteolysis	--
ncbi_105227668	2273	3074	3085	2728	1804	103	59	73	104	83	73.513	86.192	92.177	76.96	61.329	3.104	2.593	2.4	3.185	3.132	78.0342	2.8828	-4.75856	1.11105e-294	1.02809e-291	LOC105227668	probable cytochrome P450 4aa1	-	-	-	-	-	GO:0003674//molecular_function;GO:0003824//catalytic activity;GO:0004497//monooxygenase activity;GO:0005488//binding;GO:0005506//iron ion binding;GO:0016491//oxidoreductase activity;GO:0016705//oxidoreductase activity, acting on paired donors, with incorporation or reduction of molecular oxygen;GO:0020037//heme binding;GO:0043167//ion binding;GO:0043169//cation binding;GO:0046872//metal ion bindi…	GO:0008150//biological_process;GO:0008152//metabolic process;GO:0055114//oxidation-reduction process	--
ncbi_105223604	46581	60111	54536	58022	42837	11245	6635	7750	9647	7412	1059.04	1184.82	1145.5	1150.67	1023.75	238.32	205.05	179.213	207.825	196.726	1112.76	205.427	-2.43744	2.09435e-287	1.81685e-284	LOC105223604	paramyosin, long form, transcript variant X1	-	-	-	-	GO:0016459//myosin complex	GO:0005524//ATP binding	GO:0007059//chromosome segregation;GO:0030261//chromosome condensation	--
ncbi_105230145	10601	12600	12423	10610	8070	520	301	420	517	569	242.331	249.945	262.424	211.687	194.14	11.007	9.348	9.742	10.962	15.092	232.105	11.2302	-4.36932	2.1238e-285	1.73402e-282	LOC105230145	hormone-sensitive lipase, transcript variant X1	-	-	-	-	GO:0005575//cellular_component;GO:0005576//extracellular region;GO:0005615//extracellular space;GO:0005622//intracellular;GO:0005623//cell;GO:0005634//nucleus;GO:0005737//cytoplasm;GO:0005739//mitochondrion;GO:0005811//lipid droplet;GO:0005829//cytosol;GO:0005886//plasma membrane;GO:0005901//caveola;GO:0016020//membrane;GO:0043226//organelle;GO:0043227//membrane-bounded organelle;GO:0043228//non-…	GO:0003674//molecular_function;GO:0003676//nucleic acid binding;GO:0003723//RNA binding;GO:0003824//catalytic activity;GO:0004806//triglyceride lipase activity;GO:0005488//binding;GO:0005515//protein binding;GO:0016298//lipase activity;GO:0016787//hydrolase activity;GO:0016788//hydrolase activity, acting on ester bonds;GO:0017171//serine hydrolase activity;GO:0019843//rRNA binding;GO:0019899//enz…	GO:0000003//reproduction;GO:0001676//long-chain fatty acid metabolic process;GO:0006066//alcohol metabolic process;GO:0006082//organic acid metabolic process;GO:0006139//nucleobase-containing compound metabolic process;GO:0006351//transcription, DNA-templated;GO:0006352//DNA-templated transcription, initiation;GO:0006353//DNA-templated transcription, termination;GO:0006360//transcription by RNA p…	--
ncbi_105231023	944	806	885	884	942	15339	11316	14400	18616	16402	31.215	23.121	27.39	26.017	33.449	479.883	512.181	490.713	589.9	636.559	28.2384	541.847	4.26216	1.82713e-280	1.40892e-277	LOC105231023	elongation of very long chain fatty acids protein 7, transcript variant X2	Metabolism;Metabolism;Metabolism;Metabolism	Global and overview maps;Global and overview maps;Lipid metabolism;Lipid metabolism	ko01100//Metabolic pathways;ko01212//Fatty acid metabolism;ko01040//Biosynthesis of unsaturated fatty acids;ko00062//Fatty acid elongation	K10250;K10250;K10250;K10250	GO:0005575//cellular_component;GO:0005622//intracellular;GO:0005623//cell;GO:0005737//cytoplasm;GO:0005783//endoplasmic reticulum;GO:0005789//endoplasmic reticulum membrane;GO:0012505//endomembrane system;GO:0016020//membrane;GO:0016021//integral component of membrane;GO:0030176//integral component of endoplasmic reticulum membrane;GO:0031224//intrinsic component of membrane;GO:0031227//intrinsic…	GO:0003674//molecular_function;GO:0003824//catalytic activity;GO:0004312//fatty acid synthase activity;GO:0009922//fatty acid elongase activity;GO:0016740//transferase activity;GO:0016746//transferase activity, transferring acyl groups;GO:0016747//transferase activity, transferring acyl groups other than amino-acyl groups	GO:0000003//reproduction;GO:0000038//very long-chain fatty acid metabolic process;GO:0000212//meiotic spindle organization;GO:0000226//microtubule cytoskeleton organization;GO:0000280//nuclear division;GO:0000910//cytokinesis;GO:0000912//assembly of actomyosin apparatus involved in cytokinesis;GO:0000915//actomyosin contractile ring assembly;GO:0006082//organic acid metabolic process;GO:0006629//…	--
ncbi_125778220	36	39	61	53	60	2843	1884	2392	2644	3048	2.036	1.912	3.187	2.614	3.566	149.746	144.748	137.46	141.587	201.055	2.663	154.919	5.86232	1.39193e-270	1.01684e-267	LOC125778220	uncharacterized LOC125778220	-	-	-	-	-	-	-	--
ncbi_105229833	31300	35191	37281	28408	27208	3117	1838	2628	3331	2807	2558.11	2493.48	2814.94	2025.22	2337.43	237.337	204.142	218.299	257.824	267.633	2445.84	237.047	-3.36708	4.35892e-269	3.02509e-266	LOC105229833	alcohol dehydrogenase 1	Human Diseases	Cancer: overview	ko05202//Transcriptional misregulation in cancer	K00069	-	GO:0003824//catalytic activity;GO:0003854//3-beta-hydroxy-delta5-steroid dehydrogenase activity;GO:0003978//UDP-glucose 4-epimerase activity;GO:0004316//3-oxoacyl-[acyl-carrier-protein] reductase (NADPH) activity;GO:0004757//sepiapterin reductase activity;GO:0008460//dTDP-glucose 4,6-dehydratase activity;GO:0008667//2,3-dihydro-2,3-dihydroxybenzoate dehydrogenase activity;GO:0008678//2-deoxy-D-gl…	GO:0000272//polysaccharide catabolic process;GO:0006012//galactose metabolic process;GO:0006633//fatty acid biosynthetic process;GO:0006694//steroid biosynthetic process;GO:0006729//tetrahydrobiopterin biosynthetic process;GO:0009243//O antigen biosynthetic process;GO:0019305//dTDP-rhamnose biosynthetic process;GO:0055114//oxidation-reduction process	--
ncbi_105226808	2116	2423	2329	2529	1820	12484	8649	11345	10375	9325	22.786	22.589	23.155	23.748	20.568	124.955	126.304	123.97	105.599	116.793	22.5692	119.524	2.40488	4.51313e-266	2.98296e-263	LOC105226808	uncharacterized LOC105226808, transcript variant X1	-	-	-	-	GO:0005575//cellular_component;GO:0005576//extracellular region;GO:0005622//intracellular;GO:0005623//cell;GO:0005737//cytoplasm;GO:0005794//Golgi apparatus;GO:0012505//endomembrane system;GO:0043226//organelle;GO:0043227//membrane-bounded organelle;GO:0043229//intracellular organelle;GO:0043231//intracellular membrane-bounded organelle;GO:0044424//intracellular part;GO:0044444//cytoplasmic part;…	GO:0000166//nucleotide binding;GO:0003674//molecular_function;GO:0003824//catalytic activity;GO:0004672//protein kinase activity;GO:0004674//protein serine/threonine kinase activity;GO:0005488//binding;GO:0005524//ATP binding;GO:0008144//drug binding;GO:0016301//kinase activity;GO:0016740//transferase activity;GO:0016772//transferase activity, transferring phosphorus-containing groups;GO:0016773/…	GO:0006464//cellular protein modification process;GO:0006468//protein phosphorylation;GO:0006793//phosphorus metabolic process;GO:0006796//phosphate-containing compound metabolic process;GO:0006807//nitrogen compound metabolic process;GO:0008150//biological_process;GO:0008152//metabolic process;GO:0009987//cellular process;GO:0016310//phosphorylation;GO:0019538//protein metabolic process;GO:00362…	--
ncbi_105229775	11693	14879	15479	13758	9482	1749	1270	1534	1670	1419	274.161	302.449	335.296	281.379	233.694	38.205	40.466	36.556	37.083	38.814	285.396	38.2248	-2.90038	4.50364e-253	2.84139e-250	LOC105229775	ATP-binding cassette sub-family D member 3	Cellular Processes;Environmental Information Processing	Transport and catabolism;Membrane transport	ko04146//Peroxisome;ko02010//ABC transporters	K05677;K05677	GO:0005575//cellular_component;GO:0005622//intracellular;GO:0005623//cell;GO:0005737//cytoplasm;GO:0005739//mitochondrion;GO:0005777//peroxisome;GO:0005778//peroxisomal membrane;GO:0005779//integral component of peroxisomal membrane;GO:0005782//peroxisomal matrix;GO:0005829//cytosol;GO:0005886//plasma membrane;GO:0005887//integral component of plasma membrane;GO:0009898//cytoplasmic side of plasm…	GO:0000166//nucleotide binding;GO:0003674//molecular_function;GO:0003824//catalytic activity;GO:0005215//transporter activity;GO:0005260//intracellularly ATP-gated chloride channel activity;GO:0005319//lipid transporter activity;GO:0005324//long-chain fatty acid transporter activity;GO:0005488//binding;GO:0005515//protein binding;GO:0005524//ATP binding;GO:0008144//drug binding;GO:0008565//protei…	GO:0000038//very long-chain fatty acid metabolic process;GO:0000910//cytokinesis;GO:0006082//organic acid metabolic process;GO:0006629//lipid metabolic process;GO:0006631//fatty acid metabolic process;GO:0006633//fatty acid biosynthetic process;GO:0006635//fatty acid beta-oxidation;GO:0006810//transport;GO:0006811//ion transport;GO:0006817//phosphate ion transport;GO:0006820//anion transport;GO:0…	--
ncbi_105231787	378	644	404	625	833	62117	34924	43593	60012	45840	13.72	20.265	13.547	19.788	31.781	2100.51	1722.65	1608.15	2062.87	1941.01	19.8202	1887.04	6.57301	1.48546e-229	8.96443e-227	LOC105231787	acyl-CoA Delta-9 desaturase	Metabolism;Organismal Systems;Metabolism;Environmental Information Processing;Human Diseases;Organismal Systems;Metabolism	Global and overview maps;Aging;Global and overview maps;Signal transduction;Endocrine and metabolic disease;Endocrine system;Lipid metabolism	ko01100//Metabolic pathways;ko04212//Longevity regulating pathway - worm;ko01212//Fatty acid metabolism;ko04152//AMPK signaling pathway;ko04936//Alcoholic liver disease;ko03320//PPAR signaling pathway;ko01040//Biosynthesis of unsaturated fatty acids	K00507;K00507;K00507;K00507;K00507;K00507;K00507	-	GO:0003674//molecular_function;GO:0003824//catalytic activity;GO:0016491//oxidoreductase activity;GO:0016705//oxidoreductase activity, acting on paired donors, with incorporation or reduction of molecular oxygen;GO:0016717//oxidoreductase activity, acting on paired donors, with oxidation of a pair of donors resulting in the reduction of molecular oxygen to two molecules of water	GO:0006629//lipid metabolic process;GO:0008150//biological_process;GO:0008152//metabolic process;GO:0044238//primary metabolic process;GO:0055114//oxidation-reduction process;GO:0071704//organic substance metabolic process	--
ncbi_105223117	2563	2594	2707	2544	2354	381	288	378	342	339	58.429	51.268	57.013	50.589	56.41	8.092	8.922	8.758	7.384	9.016	54.7418	8.4344	-2.69829	4.79195e-228	2.77134e-225	LOC105223117	protein SERAC1	-	-	-	-	GO:0005575//cellular_component;GO:0005576//extracellular region;GO:0005622//intracellular;GO:0005623//cell;GO:0005737//cytoplasm;GO:0005739//mitochondrion;GO:0005783//endoplasmic reticulum;GO:0012505//endomembrane system;GO:0016020//membrane;GO:0016021//integral component of membrane;GO:0031012//extracellular matrix;GO:0031224//intrinsic component of membrane;GO:0043226//organelle;GO:0043227//mem…	GO:0003674//molecular_function;GO:0003824//catalytic activity;GO:0008374//O-acyltransferase activity;GO:0016787//hydrolase activity;GO:0016788//hydrolase activity, acting on ester bonds	GO:0006629//lipid metabolic process;GO:0006644//phospholipid metabolic process;GO:0006650//glycerophospholipid metabolic process;GO:0006793//phosphorus metabolic process;GO:0006796//phosphate-containing compound metabolic process;GO:0006810//transport;GO:0006869//lipid transport;GO:0007275//multicellular organism development;GO:0007568//aging;GO:0008150//biological_process;GO:0008152//metabolic p…	--
ncbi_105225192	1493	1614	1566	1560	1286	238	175	214	288	231	80.791	75.719	78.289	73.635	73.15	11.999	12.869	11.77	14.759	14.583	76.3168	13.196	-2.5319	6.22341e-228	3.45524e-225	LOC105225192	hypodermin-A	-	-	-	-	-	GO:0003674//molecular_function;GO:0003824//catalytic activity;GO:0004175//endopeptidase activity;GO:0004252//serine-type endopeptidase activity;GO:0008233//peptidase activity;GO:0008236//serine-type peptidase activity;GO:0016787//hydrolase activity;GO:0017171//serine hydrolase activity;GO:0070011//peptidase activity, acting on L-amino acid peptides;GO:0140096//catalytic activity, acting on a prot…	GO:0006508//proteolysis;GO:0006807//nitrogen compound metabolic process;GO:0008150//biological_process;GO:0008152//metabolic process;GO:0019538//protein metabolic process;GO:0043170//macromolecule metabolic process;GO:0044238//primary metabolic process;GO:0071704//organic substance metabolic process;GO:1901564//organonitrogen compound metabolic process	--
ncbi_105223261	8224	11828	12602	9589	7623	1005	654	860	879	725	335.805	419.283	476.564	341.591	327.547	38.15	36.038	35.565	33.612	34.399	380.158	35.5528	-3.41856	7.64966e-224	4.08374e-221	LOC105223261	1-acyl-sn-glycerol-3-phosphate acyltransferase gamma, transcript variant X1	Metabolism;Metabolism;Environmental Information Processing;Metabolism	Global and overview maps;Lipid metabolism;Signal transduction;Lipid metabolism	ko01100//Metabolic pathways;ko00561//Glycerolipid metabolism;ko04072//Phospholipase D signaling pathway;ko00564//Glycerophospholipid metabolism	K13523;K13523;K13523;K13523	-	GO:0016746//transferase activity, transferring acyl groups	-	--
ncbi_105222720	5836	7419	7197	6699	5194	1534	1064	1479	1517	1238	249.756	275.853	285.998	249.963	235.985	61.586	62.155	65.015	62.078	61.977	259.511	62.5622	-2.05243	5.17399e-220	2.65981e-217	LOC105222720	fatty acyl-CoA reductase wat, transcript variant X1	Organismal Systems;Cellular Processes	Aging;Transport and catabolism	ko04212//Longevity regulating pathway - worm;ko04146//Peroxisome	K13356;K13356	GO:0005575//cellular_component;GO:0005622//intracellular;GO:0005623//cell;GO:0005737//cytoplasm;GO:0005777//peroxisome;GO:0042579//microbody;GO:0043226//organelle;GO:0043227//membrane-bounded organelle;GO:0043229//intracellular organelle;GO:0043231//intracellular membrane-bounded organelle;GO:0044424//intracellular part;GO:0044444//cytoplasmic part;GO:0044464//cell part;GO:0045177//apical part of…	GO:0003674//molecular_function;GO:0003824//catalytic activity;GO:0003854//3-beta-hydroxy-delta5-steroid dehydrogenase activity;GO:0004043//L-aminoadipate-semialdehyde dehydrogenase activity;GO:0008460//dTDP-glucose 4,6-dehydratase activity;GO:0016491//oxidoreductase activity;GO:0016616//oxidoreductase activity, acting on the CH-OH group of donors, NAD or NADP as acceptor;GO:0016620//oxidoreductas…	GO:0005975//carbohydrate metabolic process;GO:0006139//nucleobase-containing compound metabolic process;GO:0006163//purine nucleotide metabolic process;GO:0006637//acyl-CoA metabolic process;GO:0006694//steroid biosynthetic process;GO:0006725//cellular aromatic compound metabolic process;GO:0006732//coenzyme metabolic process;GO:0006753//nucleoside phosphate metabolic process;GO:0006790//sulfur c…	--
ncbi_105222992	329	369	307	338	272	1833	1134	1618	1912	1365	5.977	5.812	5.153	5.356	5.194	31.026	27.998	29.877	32.898	28.931	5.4984	30.146	2.45488	2.17705e-219	1.0792e-216	LOC105222992	zinc finger CCCH domain-containing protein 13	-	-	-	-	GO:0005575//cellular_component;GO:0005622//intracellular;GO:0005623//cell;GO:0005634//nucleus;GO:0005654//nucleoplasm;GO:0005730//nucleolus;GO:0005737//cytoplasm;GO:0016604//nuclear body;GO:0016607//nuclear speck;GO:0030424//axon;GO:0030425//dendrite;GO:0031974//membrane-enclosed lumen;GO:0031981//nuclear lumen;GO:0032838//plasma membrane bounded cell projection cytoplasm;GO:0032839//dendrite cyt…	GO:0000049//tRNA binding;GO:0003674//molecular_function;GO:0003676//nucleic acid binding;GO:0003723//RNA binding;GO:0003727//single-stranded RNA binding;GO:0003729//mRNA binding;GO:0005488//binding;GO:0005515//protein binding;GO:0008097//5S rRNA binding;GO:0008143//poly(A) binding;GO:0008312//7S RNA binding;GO:0019843//rRNA binding;GO:0033204//ribonuclease P RNA binding;GO:0043167//ion binding;GO…	GO:0006139//nucleobase-containing compound metabolic process;GO:0006355//regulation of transcription, DNA-templated;GO:0006359//regulation of transcription by RNA polymerase III;GO:0006378//mRNA polyadenylation;GO:0006396//RNA processing;GO:0006397//mRNA processing;GO:0006403//RNA localization;GO:0006405//RNA export from nucleus;GO:0006406//mRNA export from nucleus;GO:0006611//protein export from…	--
ncbi_105227078	197	250	210	154	183	4464	2504	3493	5402	3339	7.742	8.518	7.624	5.279	7.56	163.442	133.731	139.519	201.055	153.082	7.3446	158.166	4.42861	4.6687e-218	2.23453e-215	LOC105227078	organic cation transporter protein	-	-	-	-	GO:0005887//integral component of plasma membrane;GO:0016021//integral component of membrane	GO:0008028//monocarboxylic acid transmembrane transporter activity;GO:0015114//phosphate ion transmembrane transporter activity;GO:0015238//drug transmembrane transporter activity;GO:0015295//solute:proton symporter activity;GO:0015307//drug:proton antiporter activity;GO:0015514//nitrite efflux transmembrane transporter activity;GO:0022857//transmembrane transporter activity;GO:0042910//xenobioti…	GO:0006810//transport;GO:0006817//phosphate ion transport;GO:0006855//drug transmembrane transport;GO:0008643//carbohydrate transport;GO:0015707//nitrite transport;GO:0015718//monocarboxylic acid transport;GO:0015893//drug transport;GO:0042493//response to drug;GO:0042908//xenobiotic transport;GO:0055085//transmembrane transport	--
ncbi_105230373	3085	3663	4560	3907	3157	346	243	266	377	237	224.727	229.813	306.229	248.563	240.82	23.257	23.979	19.581	25.843	19.705	250.03	22.473	-3.47584	7.22369e-216	3.34216e-213	LOC105230373	alpha-tocopherol transfer protein, transcript variant X2	-	-	-	-	-	-	-	--
ncbi_105229145	18100	20526	20650	20914	15316	6576	4147	5002	5867	5269	358.456	353.194	378.477	361.261	320.008	121.956	112.126	101.285	110.764	122.305	354.279	113.687	-1.63982	6.39781e-214	2.86457e-211	LOC105229145	ATP-citrate synthase, transcript variant X1	Metabolism;Metabolism	Global and overview maps;Carbohydrate metabolism	ko01100//Metabolic pathways;ko00020//Citrate cycle (TCA cycle)	K01648;K01648	GO:0000323//lytic vacuole;GO:0005575//cellular_component;GO:0005576//extracellular region;GO:0005622//intracellular;GO:0005623//cell;GO:0005634//nucleus;GO:0005654//nucleoplasm;GO:0005737//cytoplasm;GO:0005764//lysosome;GO:0005766//primary lysosome;GO:0005773//vacuole;GO:0005775//vacuolar lumen;GO:0005829//cytosol;GO:0005886//plasma membrane;GO:0009346//citrate lyase complex;GO:0012505//endomembr…	GO:0000166//nucleotide binding;GO:0003674//molecular_function;GO:0003824//catalytic activity;GO:0003878//ATP citrate synthase activity;GO:0003985//acetyl-CoA C-acetyltransferase activity;GO:0004108//citrate (Si)-synthase activity;GO:0004774//succinate-CoA ligase activity;GO:0004775//succinate-CoA ligase (ADP-forming) activity;GO:0004776//succinate-CoA ligase (GDP-forming) activity;GO:0005488//bin…	GO:0001775//cell activation;GO:0002252//immune effector process;GO:0002263//cell activation involved in immune response;GO:0002274//myeloid leukocyte activation;GO:0002275//myeloid cell activation involved in immune response;GO:0002283//neutrophil activation involved in immune response;GO:0002366//leukocyte activation involved in immune response;GO:0002376//immune system process;GO:0002443//leuko…	--
ncbi_105228534	27	32	28	29	34	1099	588	1097	1098	842	1.931	1.984	1.85	1.809	2.556	73.239	57.158	79.753	74.382	70.262	2.026	70.9588	5.13028	8.83411e-212	3.8318e-209	LOC105228534	GILT-like protein 1	-	-	-	-	-	-	-	--
ncbi_105224776	3722	4478	4770	4040	3727	442	307	338	435	464	672.535	701.489	796.274	636.76	707.889	74.407	75.386	62.073	74.439	97.809	702.989	76.8228	-3.1939	2.42632e-208	1.02052e-205	LOC105224776	acyl-CoA-binding protein homolog, transcript variant X1	-	-	-	-	-	GO:0000062//fatty-acyl-CoA binding;GO:0000166//nucleotide binding;GO:0003674//molecular_function;GO:0005488//binding;GO:0008289//lipid binding;GO:0017076//purine nucleotide binding;GO:0030554//adenyl nucleotide binding;GO:0032553//ribonucleotide binding;GO:0032555//purine ribonucleotide binding;GO:0032559//adenyl ribonucleotide binding;GO:0033218//amide binding;GO:0036094//small molecule binding;…	GO:0006873//cellular ion homeostasis;GO:0007275//multicellular organism development;GO:0007568//aging;GO:0008150//biological_process;GO:0008340//determination of adult lifespan;GO:0009987//cellular process;GO:0010259//multicellular organism aging;GO:0010876//lipid localization;GO:0019725//cellular homeostasis;GO:0019915//lipid storage;GO:0030002//cellular anion homeostasis;GO:0032501//multicellul…	--
ncbi_109579619	1191	1385	1325	1451	1144	239	137	212	243	150	40.637	41.117	41.866	43.012	41.152	7.56	6.386	7.494	7.911	5.879	41.5568	7.046	-2.56021	9.1802e-198	3.74768e-195	LOC109579619	slit homolog 2 protein, transcript variant X1	-	-	-	-	GO:0005575//cellular_component;GO:0005576//extracellular region;GO:0005615//extracellular space;GO:0044421//extracellular region part	GO:0005515//protein binding	GO:0000902//cell morphogenesis;GO:0000904//cell morphogenesis involved in differentiation;GO:0007275//multicellular organism development;GO:0007399//nervous system development;GO:0007409//axonogenesis;GO:0008150//biological_process;GO:0009653//anatomical structure morphogenesis;GO:0009987//cellular process;GO:0016043//cellular component organization;GO:0022008//neurogenesis;GO:0030030//cell proje…	--
ncbi_105224682	2298	3363	2722	2862	2888	309	207	215	304	205	112.688	142.972	123.316	122.42	148.865	14.117	13.795	10.716	14.118	11.727	130.052	12.8946	-3.33425	1.02155e-192	4.05116e-190	LOC105224682	alpha-amylase A	Metabolism;Organismal Systems;Organismal Systems;Metabolism;Organismal Systems	Global and overview maps;Digestive system;Digestive system;Carbohydrate metabolism;Digestive system	ko01100//Metabolic pathways;ko04972//Pancreatic secretion;ko04970//Salivary secretion;ko00500//Starch and sucrose metabolism;ko04973//Carbohydrate digestion and absorption	K01176;K01176;K01176;K01176;K01176	-	GO:0003824//catalytic activity;GO:0003844//1,4-alpha-glucan branching enzyme activity;GO:0004133//glycogen debranching enzyme activity;GO:0008788//alpha,alpha-phosphotrehalase activity;GO:0016798//hydrolase activity, acting on glycosyl bonds;GO:0043169//cation binding;GO:0047471//maltose alpha-D-glucosyltransferase activity;GO:0051060//pullulanase activity	GO:0005975//carbohydrate metabolic process;GO:0005978//glycogen biosynthetic process;GO:0005980//glycogen catabolic process;GO:0005983//starch catabolic process;GO:0005991//trehalose metabolic process;GO:0005992//trehalose biosynthetic process;GO:0051678//pullulan catabolic process	--
ncbi_105229461	1028	1276	1204	1151	1030	199	156	164	200	146	91.676	98.089	98.51	89.266	96.518	16.413	18.902	14.708	16.735	15.114	94.8118	16.3744	-2.53362	2.40092e-192	9.25689e-190	LOC105229461	glutathione S-transferase theta-1, transcript variant X1	Metabolism;Human Diseases;Human Diseases;Human Diseases;Metabolism;Human Diseases;Human Diseases;Organismal Systems;Metabolism;Metabolism;Metabolism;Human Diseases;Human Diseases	Global and overview maps;Cancer: overview;Cancer: overview;Cancer: overview;Xenobiotics biodegradation and metabolism;Cancer: specific types;Cardiovascular disease;Aging;Xenobiotics biodegradation and metabolism;Xenobiotics biodegradation and metabolism;Metabolism of other amino acids;Cancer: overview;Drug resistance: antineoplastic	ko01100//Metabolic pathways;ko05200//Pathways in cancer;ko05208//Chemical carcinogenesis - reactive oxygen species;ko05207//Chemical carcinogenesis - receptor activation;ko00983//Drug metabolism - other enzymes;ko05225//Hepatocellular carcinoma;ko05418//Fluid shear stress and atherosclerosis;ko04212//Longevity regulating pathway - worm;ko00980//Metabolism of xenobiotics by cytochrome P450;ko00982…	K00799;K00799;K00799;K00799;K00799;K00799;K00799;K00799;K00799;K00799;K00799;K00799;K00799	GO:0005575//cellular_component;GO:0005622//intracellular;GO:0005623//cell;GO:0005737//cytoplasm;GO:0044424//intracellular part;GO:0044464//cell part;GO:0046540//U4/U6 x U5 tri-snRNP complex	GO:0003674//molecular_function;GO:0003824//catalytic activity;GO:0004364//glutathione transferase activity;GO:0005515//protein binding;GO:0016034//maleylacetoacetate isomerase activity;GO:0016740//transferase activity;GO:0016765//transferase activity, transferring alkyl or aryl (other than methyl) groups	GO:0000398//mRNA splicing, via spliceosome;GO:0006518//peptide metabolic process;GO:0006559//L-phenylalanine catabolic process;GO:0006572//tyrosine catabolic process;GO:0006575//cellular modified amino acid metabolic process;GO:0006749//glutathione metabolic process;GO:0006790//sulfur compound metabolic process;GO:0006807//nitrogen compound metabolic process;GO:0008150//biological_process;GO:0008…	--
ncbi_125775322	575	679	484	739	595	7654	4101	6150	6680	4548	11.473	11.745	8.909	12.851	12.469	142.204	111.153	124.645	126.153	105.794	11.4894	121.99	3.40839	9.70082e-191	3.63912e-188	LOC125775322	sodium-coupled monocarboxylate transporter 2-like	-	-	-	-	GO:0005887//integral component of plasma membrane;GO:0016020//membrane	GO:0005298//proline:sodium symporter activity;GO:0015370//solute:sodium symporter activity;GO:0015498//pantothenate:sodium symporter activity;GO:0022857//transmembrane transporter activity	GO:0006810//transport;GO:0015824//proline transport;GO:0015887//pantothenate transmembrane transport;GO:0015937//coenzyme A biosynthetic process;GO:0055085//transmembrane transport	--
ncbi_105225028	14652	17562	19208	15973	16071	3348	2045	3059	3228	2652	1416.07	1454.69	1692.07	1334.89	1618.7	254.703	229.571	257.032	251.908	256.098	1503.28	249.862	-2.58891	1.60686e-185	5.86926e-183	LOC105225028	uncharacterized LOC105225028, transcript variant X2	Metabolism;Human Diseases;Human Diseases;Human Diseases;Metabolism;Organismal Systems;Metabolism	Global and overview maps;Neurodegenerative disease;Neurodegenerative disease;Neurodegenerative disease;Metabolism of other amino acids;Endocrine system;Lipid metabolism	ko01100//Metabolic pathways;ko05022//Pathways of neurodegeneration - multiple diseases;ko05014//Amyotrophic lateral sclerosis;ko05016//Huntington disease;ko00480//Glutathione metabolism;ko04918//Thyroid hormone synthesis;ko00590//Arachidonic acid metabolism	K00432;K00432;K00432;K00432;K00432;K00432;K00432	GO:0005575//cellular_component;GO:0005622//intracellular;GO:0005623//cell;GO:0005737//cytoplasm;GO:0005739//mitochondrion;GO:0005794//Golgi apparatus;GO:0012505//endomembrane system;GO:0043226//organelle;GO:0043227//membrane-bounded organelle;GO:0043229//intracellular organelle;GO:0043231//intracellular membrane-bounded organelle;GO:0044424//intracellular part;GO:0044444//cytoplasmic part;GO:0044…	GO:0003674//molecular_function;GO:0003824//catalytic activity;GO:0004601//peroxidase activity;GO:0004602//glutathione peroxidase activity;GO:0005509//calcium ion binding;GO:0016209//antioxidant activity;GO:0016491//oxidoreductase activity;GO:0016684//oxidoreductase activity, acting on peroxide as acceptor	GO:0006950//response to stress;GO:0006979//response to oxidative stress;GO:0006982//response to lipid hydroperoxide;GO:0008150//biological_process;GO:0008152//metabolic process;GO:0009636//response to toxic substance;GO:0009987//cellular process;GO:0010033//response to organic substance;GO:0033194//response to hydroperoxide;GO:0033554//cellular response to stress;GO:0034976//response to endoplasm…	--
ncbi_105232390	4720	5951	5966	3781	4012	99	89	69	68	40	396.281	433.161	462.754	276.901	354.07	7.744	10.155	5.888	5.407	3.918	384.633	6.6224	-5.85999	8.20005e-185	2.91838e-182	LOC105232390	uncharacterized LOC105232390	-	-	-	-	-	-	-	--
ncbi_105230782	31680	30092	32437	29362	24366	3816	1725	2824	3280	2082	860.625	712.87	818.711	695.664	718.512	97.346	64.18	78.706	85.953	67.604	761.276	78.7578	-3.27293	2.1479e-184	7.4532e-182	LOC105230782	bone morphogenetic protein 6, transcript variant X9	-	-	-	-	GO:0005575//cellular_component;GO:0005576//extracellular region;GO:0005615//extracellular space;GO:0005623//cell;GO:0044421//extracellular region part	GO:0003674//molecular_function;GO:0005102//signaling receptor binding;GO:0005125//cytokine activity;GO:0005126//cytokine receptor binding;GO:0005160//transforming growth factor beta receptor binding;GO:0005488//binding;GO:0005515//protein binding;GO:0005539//glycosaminoglycan binding;GO:0008083//growth factor activity;GO:0008201//heparin binding;GO:0030545//receptor regulator activity;GO:0042802/…	GO:0001932//regulation of protein phosphorylation;GO:0001934//positive regulation of protein phosphorylation;GO:0002119//nematode larval development;GO:0002164//larval development;GO:0002237//response to molecule of bacterial origin;GO:0006355//regulation of transcription, DNA-templated;GO:0006357//regulation of transcription by RNA polymerase II;GO:0006950//response to stress;GO:0006952//defense…	--
ncbi_105229014	4274	5076	5552	4727	3474	472	360	358	569	445	99.12	102.058	118.955	95.625	84.689	10.198	11.346	8.438	12.497	12.04	100.089	10.9038	-3.19839	1.36972e-183	4.63699e-181	LOC105229014	motile sperm domain-containing protein 2, transcript variant X2	-	-	-	-	GO:0005575//cellular_component;GO:0005622//intracellular;GO:0005623//cell;GO:0005856//cytoskeleton;GO:0005886//plasma membrane;GO:0005887//integral component of plasma membrane;GO:0016020//membrane;GO:0016021//integral component of membrane;GO:0031224//intrinsic component of membrane;GO:0031226//intrinsic component of plasma membrane;GO:0043226//organelle;GO:0043228//non-membrane-bounded organell…	-	GO:0002682//regulation of immune system process;GO:0002684//positive regulation of immune system process;GO:0002685//regulation of leukocyte migration;GO:0002687//positive regulation of leukocyte migration;GO:0002688//regulation of leukocyte chemotaxis;GO:0002690//positive regulation of leukocyte chemotaxis;GO:0006935//chemotaxis;GO:0008150//biological_process;GO:0009605//response to external sti…	--
ncbi_105223381	2492	2736	2420	2134	1753	116	87	72	158	92	56.935	54.194	51.08	42.529	42.1	2.469	2.701	1.672	3.419	2.452	49.3676	2.5426	-4.27919	2.08481e-179	6.8898e-177	LOC105223381	lipase 3	-	-	-	-	-	GO:0003674//molecular_function;GO:0003824//catalytic activity;GO:0016787//hydrolase activity;GO:0016788//hydrolase activity, acting on ester bonds	GO:0006629//lipid metabolic process;GO:0008150//biological_process;GO:0008152//metabolic process;GO:0044238//primary metabolic process;GO:0071704//organic substance metabolic process	--
ncbi_105232584	91560	106052	120723	99689	82056	18632	13413	14182	16656	16098	4486.7	4493.67	5466.8	4260.13	4239.9	807.014	859.182	670.053	735.738	885.998	4589.44	791.597	-2.53548	3.01437e-179	9.7301e-177	LOC105232584	acyl-CoA Delta-9 desaturase, transcript variant X1	Metabolism;Organismal Systems;Metabolism;Environmental Information Processing;Human Diseases;Organismal Systems;Metabolism	Global and overview maps;Aging;Global and overview maps;Signal transduction;Endocrine and metabolic disease;Endocrine system;Lipid metabolism	ko01100//Metabolic pathways;ko04212//Longevity regulating pathway - worm;ko01212//Fatty acid metabolism;ko04152//AMPK signaling pathway;ko04936//Alcoholic liver disease;ko03320//PPAR signaling pathway;ko01040//Biosynthesis of unsaturated fatty acids	K00507;K00507;K00507;K00507;K00507;K00507;K00507	-	GO:0003674//molecular_function;GO:0003824//catalytic activity;GO:0016491//oxidoreductase activity;GO:0016627//oxidoreductase activity, acting on the CH-CH group of donors;GO:0016705//oxidoreductase activity, acting on paired donors, with incorporation or reduction of molecular oxygen;GO:0016717//oxidoreductase activity, acting on paired donors, with oxidation of a pair of donors resulting in the …	GO:0006629//lipid metabolic process;GO:0008150//biological_process;GO:0008152//metabolic process;GO:0044238//primary metabolic process;GO:0055114//oxidation-reduction process;GO:0071704//organic substance metabolic process	--
ncbi_105234111	28245	35318	33548	35477	29289	11003	6758	8032	10041	7488	1621.6	1771.16	1775.16	1780.48	1628.54	604.054	520.719	458.173	538.339	495.295	1715.39	523.316	-1.71278	7.10597e-179	2.24161e-176	LOC105234111	hypothetical protein, transcript variant X3	-	-	-	-	GO:0005575//cellular_component;GO:0005622//intracellular;GO:0005623//cell;GO:0005737//cytoplasm;GO:0030016//myofibril;GO:0030017//sarcomere;GO:0031672//A band;GO:0043226//organelle;GO:0043228//non-membrane-bounded organelle;GO:0043229//intracellular organelle;GO:0043232//intracellular non-membrane-bounded organelle;GO:0043292//contractile fiber;GO:0044422//organelle part;GO:0044424//intracellular…	-	-	--
ncbi_105223369	44395	55988	50789	48525	44164	12771	9626	10096	11658	10452	2853.85	3120.26	3016.29	2720.94	2984.24	764.85	840.92	659.626	709.734	783.824	2939.12	751.791	-1.96698	1.45271e-177	4.48079e-175	LOC105223369	muscle-specific protein 20	-	-	-	-	-	GO:0003674//molecular_function;GO:0003779//actin binding;GO:0005488//binding;GO:0005515//protein binding;GO:0008092//cytoskeletal protein binding	GO:0000768//syncytium formation by plasma membrane fusion;GO:0006949//syncytium formation;GO:0007520//myoblast fusion;GO:0008150//biological_process;GO:0009653//anatomical structure morphogenesis;GO:0009987//cellular process;GO:0010830//regulation of myotube differentiation;GO:0014902//myotube differentiation;GO:0022603//regulation of anatomical structure morphogenesis;GO:0030154//cell differenti…	--
ncbi_105224138	46284	52020	52485	45932	38826	9792	4897	7428	7569	7693	1859.37	1811.78	1947.94	1609.56	1639.55	366.489	267.348	303.29	287.97	360.54	1773.64	317.127	-2.48358	5.73683e-173	1.73103e-170	LOC105224138	glutamine synthetase 2 cytoplasmic	Metabolism;Metabolism;Cellular Processes;Organismal Systems;Organismal Systems;Metabolism;Metabolism;Metabolism;Metabolism	Global and overview maps;Global and overview maps;Cell growth and death;Nervous system;Nervous system;Carbohydrate metabolism;Amino acid metabolism;Amino acid metabolism;Energy metabolism	ko01100//Metabolic pathways;ko01230//Biosynthesis of amino acids;ko04217//Necroptosis;ko04724//Glutamatergic synapse;ko04727//GABAergic synapse;ko00630//Glyoxylate and dicarboxylate metabolism;ko00250//Alanine, aspartate and glutamate metabolism;ko00220//Arginine biosynthesis;ko00910//Nitrogen metabolism	K01915;K01915;K01915;K01915;K01915;K01915;K01915;K01915;K01915	GO:0005575//cellular_component;GO:0005622//intracellular;GO:0005623//cell;GO:0005737//cytoplasm;GO:0044424//intracellular part;GO:0044464//cell part	GO:0003674//molecular_function;GO:0003824//catalytic activity;GO:0004356//glutamate-ammonia ligase activity;GO:0016211//ammonia ligase activity;GO:0016874//ligase activity;GO:0016879//ligase activity, forming carbon-nitrogen bonds;GO:0016880//acid-ammonia (or amide) ligase activity	GO:0006082//organic acid metabolic process;GO:0006520//cellular amino acid metabolic process;GO:0006536//glutamate metabolic process;GO:0006538//glutamate catabolic process;GO:0006541//glutamine metabolic process;GO:0006542//glutamine biosynthetic process;GO:0006807//nitrogen compound metabolic process;GO:0007275//multicellular organism development;GO:0007399//nervous system development;GO:000741…	--
ncbi_105225095	42726	86117	62162	60336	71637	161	54	64	70	38	4178.01	7300.7	5615.76	5146.48	7363.46	14.668	7.176	6.361	6.483	4.335	5920.88	7.8046	-9.56727	1.44892e-166	4.27894e-164	LOC105225095	C-type lectin 37Db	Human Diseases	Cancer: specific types	ko05226//Gastric cancer	K22244	-	GO:0030515//snoRNA binding	GO:0001522//pseudouridine synthesis;GO:0042254//ribosome biogenesis	--
ncbi_105229325	2160	2351	2536	2294	2034	464	391	433	501	397	78.675	74.239	85.337	72.884	77.875	15.745	19.354	16.029	17.282	16.869	77.802	17.0558	-2.18954	2.41411e-166	6.98081e-164	LOC105229325	sialin	-	-	-	-	GO:0005575//cellular_component;GO:0005623//cell;GO:0005886//plasma membrane;GO:0005887//integral component of plasma membrane;GO:0016020//membrane;GO:0016021//integral component of membrane;GO:0031224//intrinsic component of membrane;GO:0044425//membrane part;GO:0044464//cell part;GO:0071944//cell periphery	GO:0003674//molecular_function;GO:0005215//transporter activity;GO:0008028//monocarboxylic acid transmembrane transporter activity;GO:0015238//drug transmembrane transporter activity;GO:0015295//solute:proton symporter activity;GO:0015307//drug:proton antiporter activity;GO:0022857//transmembrane transporter activity;GO:0042910//xenobiotic transmembrane transporter activity	GO:0006810//transport;GO:0006811//ion transport;GO:0006820//anion transport;GO:0006855//drug transmembrane transport;GO:0008150//biological_process;GO:0015718//monocarboxylic acid transport;GO:0015893//drug transport;GO:0042493//response to drug;GO:0042908//xenobiotic transport;GO:0051179//localization;GO:0051234//establishment of localization;GO:0055085//transmembrane transport	--
ncbi_105230262	1636	2219	2265	1413	1605	74	56	86	97	82	73.287	85.911	93.469	54.808	75.421	3.046	3.342	3.862	4.059	4.275	76.5792	3.7168	-4.36482	2.32267e-165	6.57932e-163	LOC105230262	UDP-glycosyltransferase UGT5, transcript variant X1	Metabolism;Metabolism;Metabolism	Global and overview maps;Lipid metabolism;Lipid metabolism	ko01100//Metabolic pathways;ko00600//Sphingolipid metabolism;ko00565//Ether lipid metabolism	K04628;K04628;K04628	-	GO:0004632//phosphopantothenate--cysteine ligase activity;GO:0004633//phosphopantothenoylcysteine decarboxylase activity;GO:0008194//UDP-glycosyltransferase activity;GO:0016758//transferase activity, transferring hexosyl groups;GO:0050511//undecaprenyldiphospho-muramoylpentapeptide beta-N-acetylglucosaminyltransferase activity	GO:0005975//carbohydrate metabolic process;GO:0009252//peptidoglycan biosynthetic process;GO:0015937//coenzyme A biosynthetic process;GO:0015939//pantothenate metabolic process;GO:0030259//lipid glycosylation	--
ncbi_105231635	20	28	20	30	47	2798	2860	3469	3425	1801	2.153	2.614	1.989	2.817	5.319	280.66	418.462	379.607	349.231	226.211	2.9784	330.834	6.79543	4.1785e-164	1.15995e-161	LOC105231635	general odorant-binding protein 19d	-	-	-	-	GO:0005575//cellular_component;GO:0005576//extracellular region;GO:0005615//extracellular space;GO:0044421//extracellular region part	GO:0003674//molecular_function;GO:0005488//binding;GO:0005549//odorant binding;GO:0005550//pheromone binding	GO:0003008//system process;GO:0007600//sensory perception;GO:0007606//sensory perception of chemical stimulus;GO:0007608//sensory perception of smell;GO:0008150//biological_process;GO:0032501//multicellular organismal process;GO:0050877//nervous system process	--
ncbi_105231073	17286	12325	10680	17973	9449	7	5	14	11	23	2635.88	1627.91	1503.58	2386.78	1515.12	0.991	1.033	2.162	1.583	4.077	1933.85	1.9692	-9.93965	1.10602e-162	3.01011e-160	LOC105231073	sarcocystatin-A, transcript variant X2	-	-	-	-	-	GO:0003674//molecular_function;GO:0004869//cysteine-type endopeptidase inhibitor activity	GO:0015979//photosynthesis	--
ncbi_105233797	26779	40806	21888	35622	27624	412217	289062	428101	358930	308730	2944.78	3887.28	2222.25	3413.85	3106.21	29676	30324.1	33579.7	26198.7	27826.9	3114.87	29521.1	3.2445	1.2486e-162	3.33279e-160	LOC105233797	uncharacterized LOC105233797, transcript variant X2	-	-	-	-	GO:0005615//extracellular space;GO:0005737//cytoplasm	GO:0003677//DNA binding;GO:0005085//guanyl-nucleotide exchange factor activity;GO:0005157//macrophage colony-stimulating factor receptor binding	GO:0001934//positive regulation of protein phosphorylation;GO:0006310//DNA recombination;GO:0006355//regulation of transcription, DNA-templated;GO:0006417//regulation of translation;GO:0006464//cellular protein modification process;GO:0008284//positive regulation of cell proliferation;GO:0043065//positive regulation of apoptotic process	--
ncbi_105221851	54	47	31	49	40	876	458	610	679	565	2.468	1.862	1.309	1.953	1.921	37.292	28.441	28.33	29.384	30.119	1.9026	30.7132	4.01281	8.26067e-161	2.16336e-158	LOC105221851	uncharacterized LOC105221851	-	-	-	-	GO:0016021//integral component of membrane	-	GO:0000910//cytokinesis	--
ncbi_105229918	114	123	84	237	163	7219	4584	5595	5974	4994	2.894	2.707	1.97	5.248	4.35	170.745	158.152	144.367	143.634	147.907	3.4338	152.961	5.47721	2.80547e-159	7.21109e-157	LOC105229918	organic cation transporter protein	-	-	-	-	GO:0005575//cellular_component;GO:0005623//cell;GO:0005886//plasma membrane;GO:0005887//integral component of plasma membrane;GO:0016020//membrane;GO:0016021//integral component of membrane;GO:0031224//intrinsic component of membrane;GO:0031226//intrinsic component of plasma membrane;GO:0044425//membrane part;GO:0044459//plasma membrane part;GO:0044464//cell part;GO:0071944//cell periphery	GO:0003674//molecular_function;GO:0005215//transporter activity;GO:0008028//monocarboxylic acid transmembrane transporter activity;GO:0008509//anion transmembrane transporter activity;GO:0008514//organic anion transmembrane transporter activity;GO:0015075//ion transmembrane transporter activity;GO:0015114//phosphate ion transmembrane transporter activity;GO:0015238//drug transmembrane transporter…	GO:0006810//transport;GO:0006811//ion transport;GO:0006817//phosphate ion transport;GO:0006820//anion transport;GO:0006855//drug transmembrane transport;GO:0008150//biological_process;GO:0008643//carbohydrate transport;GO:0015711//organic anion transport;GO:0015718//monocarboxylic acid transport;GO:0015893//drug transport;GO:0034220//ion transmembrane transport;GO:0042493//response to drug;GO:004…	--
ncbi_109579809	43	49	39	45	77	1687	1117	1861	1602	1286	2.219	2.192	1.859	2.025	4.176	81.09	78.319	97.588	78.277	77.404	2.4942	82.5356	5.04837	7.46132e-157	1.88297e-154	LOC109579809	serine protease easter	-	-	-	-	GO:0005575//cellular_component;GO:0005576//extracellular region;GO:0098595//perivitelline space	GO:0003674//molecular_function;GO:0003824//catalytic activity;GO:0004175//endopeptidase activity;GO:0004252//serine-type endopeptidase activity;GO:0008233//peptidase activity;GO:0008236//serine-type peptidase activity;GO:0016787//hydrolase activity;GO:0017171//serine hydrolase activity;GO:0070011//peptidase activity, acting on L-amino acid peptides;GO:0140096//catalytic activity, acting on a prot…	GO:0000003//reproduction;GO:0001703//gastrulation with mouth forming first;GO:0003002//regionalization;GO:0003006//developmental process involved in reproduction;GO:0006508//proteolysis;GO:0006807//nitrogen compound metabolic process;GO:0007154//cell communication;GO:0007165//signal transduction;GO:0007166//cell surface receptor signaling pathway;GO:0007275//multicellular organism development;GO:…	--
ncbi_105230596	3874	4109	4488	3915	2890	562	299	369	463	494	86.101	79.099	92.073	75.874	67.488	11.606	9.003	8.345	9.736	12.814	80.127	10.3008	-2.95953	3.28871e-155	8.15129e-153	LOC105230596	uncharacterized LOC105230596, transcript variant X1	-	-	-	-	-	GO:0005515//protein binding	-	--
ncbi_105223878	586	603	557	658	477	2842	2063	2892	2621	2101	13.197	12.005	12.188	12.566	12.15	67.721	71.507	75.386	63.732	62.717	12.4212	68.2126	2.45723	7.42628e-151	1.80836e-148	LOC105223878	uncharacterized LOC105223878, transcript variant X1	-	-	-	-	GO:0000139//Golgi membrane;GO:0005575//cellular_component;GO:0005622//intracellular;GO:0005623//cell;GO:0005737//cytoplasm;GO:0005794//Golgi apparatus;GO:0012505//endomembrane system;GO:0016020//membrane;GO:0016021//integral component of membrane;GO:0031090//organelle membrane;GO:0031224//intrinsic component of membrane;GO:0031984//organelle subcompartment;GO:0043226//organelle;GO:0043227//membra…	GO:0003674//molecular_function;GO:0003824//catalytic activity;GO:0008378//galactosyltransferase activity;GO:0016740//transferase activity;GO:0016757//transferase activity, transferring glycosyl groups;GO:0016758//transferase activity, transferring hexosyl groups	GO:0006464//cellular protein modification process;GO:0006486//protein glycosylation;GO:0006807//nitrogen compound metabolic process;GO:0008150//biological_process;GO:0008152//metabolic process;GO:0009058//biosynthetic process;GO:0009059//macromolecule biosynthetic process;GO:0009100//glycoprotein metabolic process;GO:0009101//glycoprotein biosynthetic process;GO:0009987//cellular process;GO:00195…	--
ncbi_105223844	111	108	140	145	150	1863	1209	1244	1962	1512	2.972	2.507	3.463	3.387	4.222	46.477	43.996	33.857	49.756	47.233	3.3102	44.2638	3.74114	1.598e-150	3.82418e-148	LOC105223844	sterol O-acyltransferase 1	Organismal Systems;Metabolism	Digestive system;Lipid metabolism	ko04979//Cholesterol metabolism;ko00100//Steroid biosynthesis	K00637;K00637	GO:0005575//cellular_component;GO:0005622//intracellular;GO:0005623//cell;GO:0005737//cytoplasm;GO:0005783//endoplasmic reticulum;GO:0005789//endoplasmic reticulum membrane;GO:0012505//endomembrane system;GO:0016020//membrane;GO:0016021//integral component of membrane;GO:0031224//intrinsic component of membrane;GO:0031984//organelle subcompartment;GO:0042175//nuclear outer membrane-endoplasmic re…	GO:0003674//molecular_function;GO:0003824//catalytic activity;GO:0004772//sterol O-acyltransferase activity;GO:0005524//ATP binding;GO:0008374//O-acyltransferase activity;GO:0016740//transferase activity;GO:0016746//transferase activity, transferring acyl groups;GO:0016747//transferase activity, transferring acyl groups other than amino-acyl groups;GO:0034736//cholesterol O-acyltransferase activi…	GO:0006066//alcohol metabolic process;GO:0006629//lipid metabolic process;GO:0007059//chromosome segregation;GO:0008150//biological_process;GO:0008152//metabolic process;GO:0008202//steroid metabolic process;GO:0008203//cholesterol metabolic process;GO:0009987//cellular process;GO:0016125//sterol metabolic process;GO:0030258//lipid modification;GO:0030261//chromosome condensation;GO:0034433//ster…	--
ncbi_105228835	2479	3371	2967	3019	2436	837	448	581	718	539	100.268	118.207	110.868	106.513	103.569	31.54	24.625	23.884	27.503	25.433	107.885	26.597	-2.02016	7.01973e-149	1.65142e-146	LOC105228835	SET domain-containing protein SmydA-8	-	-	-	-	GO:0005575//cellular_component;GO:0005622//intracellular;GO:0005623//cell;GO:0005634//nucleus;GO:0005737//cytoplasm;GO:0043226//organelle;GO:0043227//membrane-bounded organelle;GO:0043229//intracellular organelle;GO:0043231//intracellular membrane-bounded organelle;GO:0044424//intracellular part;GO:0044464//cell part	GO:0003674//molecular_function;GO:0005488//binding;GO:0005515//protein binding;GO:0019899//enzyme binding;GO:0042826//histone deacetylase binding	GO:0008150//biological_process;GO:0009892//negative regulation of metabolic process;GO:0010468//regulation of gene expression;GO:0010605//negative regulation of macromolecule metabolic process;GO:0010629//negative regulation of gene expression;GO:0019222//regulation of metabolic process;GO:0048519//negative regulation of biological process;GO:0050789//regulation of biological process;GO:0060255//…	--
ncbi_105230092	30	20	29	19	42	1109	916	1219	1066	853	1.233	0.712	1.101	0.681	1.814	42.451	51.145	50.904	41.479	40.886	1.1082	45.373	5.35554	4.70985e-148	1.08954e-145	LOC105230092	techylectin-5B	-	-	-	-	-	-	-	--
ncbi_105232772	833	777	825	874	525	17	21	27	19	14	9.992	8.055	9.191	9.153	6.611	0.188	0.339	0.346	0.219	0.194	8.6004	0.2572	-5.06344	5.82399e-148	1.3252e-145	LOC105232772	protein bric-a-brac 2, transcript variant X2	-	-	-	-	GO:0005575//cellular_component;GO:0005622//intracellular;GO:0005623//cell;GO:0005634//nucleus;GO:0005694//chromosome;GO:0005700//polytene chromosome;GO:0043226//organelle;GO:0043227//membrane-bounded organelle;GO:0043228//non-membrane-bounded organelle;GO:0043229//intracellular organelle;GO:0043231//intracellular membrane-bounded organelle;GO:0043232//intracellular non-membrane-bounded organelle;…	GO:0003674//molecular_function;GO:0003676//nucleic acid binding;GO:0003677//DNA binding;GO:0003680//AT DNA binding;GO:0003690//double-stranded DNA binding;GO:0003700//DNA-binding transcription factor activity;GO:0005488//binding;GO:0005515//protein binding;GO:0043565//sequence-specific DNA binding;GO:0097159//organic cyclic compound binding;GO:0140110//transcription regulator activity;GO:1901363/…	GO:0000003//reproduction;GO:0002009//morphogenesis of an epithelium;GO:0002165//instar larval or pupal development;GO:0003006//developmental process involved in reproduction;GO:0006139//nucleobase-containing compound metabolic process;GO:0006351//transcription, DNA-templated;GO:0006355//regulation of transcription, DNA-templated;GO:0006357//regulation of transcription by RNA polymerase II;GO:0006…	HTH
ncbi_105225064	12	18	5	22	10	806	472	547	591	523	0.243	0.31	0.089	0.374	0.203	14.921	12.743	11.044	11.118	12.121	0.2438	12.3894	5.66726	1.06807e-147	2.3911e-145	LOC105225064	transcription factor SOX-3	-	-	-	-	GO:0005575//cellular_component;GO:0005622//intracellular;GO:0005623//cell;GO:0005634//nucleus;GO:0005654//nucleoplasm;GO:0005667//transcription factor complex;GO:0005737//cytoplasm;GO:0005829//cytosol;GO:0031974//membrane-enclosed lumen;GO:0031981//nuclear lumen;GO:0032991//protein-containing complex;GO:0043226//organelle;GO:0043227//membrane-bounded organelle;GO:0043229//intracellular organelle;…	GO:0000976//transcription regulatory region sequence-specific DNA binding;GO:0000977//RNA polymerase II regulatory region sequence-specific DNA binding;GO:0000981//DNA-binding transcription factor activity, RNA polymerase II-specific;GO:0000982//transcription factor activity, RNA polymerase II proximal promoter sequence-specific DNA binding;GO:0001012//RNA polymerase II regulatory region DNA bind…	GO:0000003//reproduction;GO:0000122//negative regulation of transcription by RNA polymerase II;GO:0000902//cell morphogenesis;GO:0000904//cell morphogenesis involved in differentiation;GO:0001101//response to acid chemical;GO:0001503//ossification;GO:0001649//osteoblast differentiation;GO:0001654//eye development;GO:0001704//formation of primary germ layer;GO:0001706//endoderm formation;GO:000170…	HMG
ncbi_105222296	8902	11174	10515	10438	7245	2954	1846	2154	2427	2007	199.283	217.042	217.496	203.496	171.141	60.877	55.633	48.267	50.733	52.139	201.692	53.5298	-1.91374	3.71179e-143	8.17773e-141	LOC105222296	fatty acid CoA ligase Acsl3, transcript variant X8	Metabolism;Organismal Systems;Cellular Processes;Metabolism;Organismal Systems;Metabolism;Organismal Systems;Metabolism;Cellular Processes	Global and overview maps;Environmental adaptation;Transport and catabolism;Global and overview maps;Endocrine system;Lipid metabolism;Endocrine system;Lipid metabolism;Cell growth and death	ko01100//Metabolic pathways;ko04714//Thermogenesis;ko04146//Peroxisome;ko01212//Fatty acid metabolism;ko03320//PPAR signaling pathway;ko00071//Fatty acid degradation;ko04920//Adipocytokine signaling pathway;ko00061//Fatty acid biosynthesis;ko04216//Ferroptosis	K01897;K01897;K01897;K01897;K01897;K01897;K01897;K01897;K01897	GO:0005575//cellular_component;GO:0005622//intracellular;GO:0005623//cell;GO:0005737//cytoplasm;GO:0005777//peroxisome;GO:0005783//endoplasmic reticulum;GO:0009523//photosystem II;GO:0009538//photosystem I reaction center;GO:0009539//photosystem II reaction center;GO:0012505//endomembrane system;GO:0030424//axon;GO:0042579//microbody;GO:0042995//cell projection;GO:0043005//neuron projection;GO:00…	GO:0003674//molecular_function;GO:0003824//catalytic activity;GO:0003987//acetate-CoA ligase activity;GO:0004043//L-aminoadipate-semialdehyde dehydrogenase activity;GO:0004467//long-chain fatty acid-CoA ligase activity;GO:0008668//(2,3-dihydroxybenzoyl)adenylate synthase activity;GO:0008756//o-succinylbenzoate-CoA ligase activity;GO:0015645//fatty acid ligase activity;GO:0016405//CoA-ligase activ…	GO:0000902//cell morphogenesis;GO:0000904//cell morphogenesis involved in differentiation;GO:0001676//long-chain fatty acid metabolic process;GO:0003002//regionalization;GO:0006082//organic acid metabolic process;GO:0006139//nucleobase-containing compound metabolic process;GO:0006163//purine nucleotide metabolic process;GO:0006164//purine nucleotide biosynthetic process;GO:0006355//regulation of …	--
ncbi_105229138	45	40	29	41	40	563	366	461	538	373	2.123	1.641	1.261	1.675	1.974	24.428	23.161	21.854	23.725	20.386	1.7348	22.7108	3.71054	2.05724e-142	4.46165e-140	LOC105229138	putative inorganic phosphate cotransporter, transcript variant X1	Cellular Processes	Transport and catabolism	ko04142//Lysosome	K12301	GO:0005575//cellular_component;GO:0005623//cell;GO:0005886//plasma membrane;GO:0005887//integral component of plasma membrane;GO:0016020//membrane;GO:0016021//integral component of membrane;GO:0031224//intrinsic component of membrane;GO:0044425//membrane part;GO:0044464//cell part;GO:0071944//cell periphery	GO:0003674//molecular_function;GO:0005215//transporter activity;GO:0015114//phosphate ion transmembrane transporter activity;GO:0022857//transmembrane transporter activity;GO:0042910//xenobiotic transmembrane transporter activity;GO:0051119//sugar transmembrane transporter activity	GO:0006810//transport;GO:0006811//ion transport;GO:0006817//phosphate ion transport;GO:0006820//anion transport;GO:0008150//biological_process;GO:0008643//carbohydrate transport;GO:0042908//xenobiotic transport;GO:0051179//localization;GO:0051234//establishment of localization;GO:0055085//transmembrane transport	--
ncbi_105227460	2485	3469	3220	3377	2223	6	2	2	2	3	239.338	289.66	286.515	283.709	225.057	0.538	0.262	0.196	0.182	0.337	264.856	0.303	-9.77167	3.54237e-142	7.56431e-140	LOC105227460	serine protease SP24D	Organismal Systems;Organismal Systems;Environmental Information Processing;Human Diseases	Digestive system;Digestive system;Signaling molecules and interaction;Infectious disease: viral	ko04972//Pancreatic secretion;ko04974//Protein digestion and absorption;ko04080//Neuroactive ligand-receptor interaction;ko05164//Influenza A	K01312;K01312;K01312;K01312	GO:0030288//outer membrane-bounded periplasmic space	GO:0004252//serine-type endopeptidase activity;GO:0005515//protein binding	GO:0006508//proteolysis;GO:0006950//response to stress	--
ncbi_105227616	51	75	42	67	65	666	470	594	663	485	1.545	1.97	1.175	1.77	2.07	18.795	19.347	18.287	19.02	17.139	1.706	18.5176	3.44021	4.18363e-141	8.7983e-139	LOC105227616	protein hedgehog	Environmental Information Processing	Signal transduction	ko04341//Hedgehog signaling pathway - fly	K06224	GO:0005575//cellular_component;GO:0005576//extracellular region;GO:0005615//extracellular space;GO:0005622//intracellular;GO:0005623//cell;GO:0005634//nucleus;GO:0005737//cytoplasm;GO:0005768//endosome;GO:0005886//plasma membrane;GO:0012505//endomembrane system;GO:0016020//membrane;GO:0016021//integral component of membrane;GO:0030139//endocytic vesicle;GO:0031410//cytoplasmic vesicle;GO:0031982/…	GO:0001664//G protein-coupled receptor binding;GO:0003674//molecular_function;GO:0003824//catalytic activity;GO:0005102//signaling receptor binding;GO:0005113//patched binding;GO:0005119//smoothened binding;GO:0005488//binding;GO:0005515//protein binding;GO:0008233//peptidase activity;GO:0016015//morphogen activity;GO:0016787//hydrolase activity;GO:0016887//ATPase activity;GO:0030545//receptor re…	GO:0000003//reproduction;GO:0000578//embryonic axis specification;GO:0000902//cell morphogenesis;GO:0000904//cell morphogenesis involved in differentiation;GO:0001654//eye development;GO:0001667//ameboidal-type cell migration;GO:0001708//cell fate specification;GO:0001745//compound eye morphogenesis;GO:0001746//Bolwig's organ morphogenesis;GO:0001751//compound eye photoreceptor cell differentiati…	--
ncbi_105228282	17816	22174	25021	21543	17811	5296	3846	4498	5613	4496	739.164	797.96	959.309	779.973	777.066	204.571	216.585	189.673	220.476	217.679	810.694	209.797	-1.95017	6.50752e-140	1.34812e-137	LOC105228282	peroxisomal multifunctional enzyme type 2, transcript variant X2	-	-	-	-	GO:0005575//cellular_component;GO:0005622//intracellular;GO:0005623//cell;GO:0005737//cytoplasm;GO:0005777//peroxisome;GO:0005778//peroxisomal membrane;GO:0005782//peroxisomal matrix;GO:0005829//cytosol;GO:0016020//membrane;GO:0031090//organelle membrane;GO:0031903//microbody membrane;GO:0031907//microbody lumen;GO:0031974//membrane-enclosed lumen;GO:0042579//microbody;GO:0043226//organelle;GO:00…	GO:0003674//molecular_function;GO:0003824//catalytic activity;GO:0003857//3-hydroxyacyl-CoA dehydrogenase activity;GO:0004300//enoyl-CoA hydratase activity;GO:0004316//3-oxoacyl-[acyl-carrier-protein] reductase (NADPH) activity;GO:0004488//methylenetetrahydrofolate dehydrogenase (NADP+) activity;GO:0005102//signaling receptor binding;GO:0005488//binding;GO:0005515//protein binding;GO:0008667//2,3…	GO:0000272//polysaccharide catabolic process;GO:0001676//long-chain fatty acid metabolic process;GO:0002376//immune system process;GO:0006082//organic acid metabolic process;GO:0006139//nucleobase-containing compound metabolic process;GO:0006163//purine nucleotide metabolic process;GO:0006605//protein targeting;GO:0006625//protein targeting to peroxisome;GO:0006629//lipid metabolic process;GO:000…	--
ncbi_105226622	1490	1883	1980	1671	1215	148	127	182	134	145	34.561	38.555	42.633	34.195	30.792	3.056	4.063	4.536	2.928	3.864	36.1472	3.6894	-3.29243	1.62121e-138	3.30918e-136	LOC105226622	putative tyramine receptor 2, transcript variant X15	-	-	-	-	GO:0005575//cellular_component;GO:0005623//cell;GO:0005886//plasma membrane;GO:0005887//integral component of plasma membrane;GO:0016020//membrane;GO:0016021//integral component of membrane;GO:0031224//intrinsic component of membrane;GO:0031226//intrinsic component of plasma membrane;GO:0044425//membrane part;GO:0044459//plasma membrane part;GO:0044464//cell part;GO:0071944//cell periphery	GO:0003674//molecular_function;GO:0004888//transmembrane signaling receptor activity;GO:0004930//G protein-coupled receptor activity;GO:0004984//olfactory receptor activity;GO:0008226//tyramine receptor activity;GO:0008227//G protein-coupled amine receptor activity;GO:0030594//neurotransmitter receptor activity;GO:0038023//signaling receptor activity;GO:0060089//molecular transducer activity;GO:0…	GO:0003008//system process;GO:0007154//cell communication;GO:0007165//signal transduction;GO:0007186//G protein-coupled receptor signaling pathway;GO:0007187//G protein-coupled receptor signaling pathway, coupled to cyclic nucleotide second messenger;GO:0007188//adenylate cyclase-modulating G protein-coupled receptor signaling pathway;GO:0007189//adenylate cyclase-activating G protein-coupled rec…	--
ncbi_105222633	12	2	7	15	13	637	484	740	691	640	0.724	0.105	0.39	0.79	0.825	35.822	39.703	45.399	39.502	45.068	0.5668	41.0988	6.18011	4.35279e-138	8.75606e-136	LOC105222633	methylenetetrahydrofolate reductase	Metabolism;Metabolism;Metabolism	Global and overview maps;Global and overview maps;Metabolism of cofactors and vitamins	ko01100//Metabolic pathways;ko01200//Carbon metabolism;ko00670//One carbon pool by folate	K00297;K00297;K00297	GO:0005575//cellular_component;GO:0005622//intracellular;GO:0005623//cell;GO:0005737//cytoplasm;GO:0005829//cytosol;GO:0044424//intracellular part;GO:0044444//cytoplasmic part;GO:0044464//cell part	GO:0003674//molecular_function;GO:0003824//catalytic activity;GO:0004489//methylenetetrahydrofolate reductase (NAD(P)H) activity;GO:0016491//oxidoreductase activity;GO:0016645//oxidoreductase activity, acting on the CH-NH group of donors;GO:0016646//oxidoreductase activity, acting on the CH-NH group of donors, NAD or NADP as acceptor	GO:0000096//sulfur amino acid metabolic process;GO:0006082//organic acid metabolic process;GO:0006520//cellular amino acid metabolic process;GO:0006555//methionine metabolic process;GO:0006730//one-carbon metabolic process;GO:0006790//sulfur compound metabolic process;GO:0006807//nitrogen compound metabolic process;GO:0008150//biological_process;GO:0008152//metabolic process;GO:0009066//aspartate…	--
ncbi_125778121	365	309	427	352	328	2381	1495	2146	2255	2241	13.89	10.195	15.012	11.685	13.12	84.438	77.324	83.011	81.269	99.497	12.7804	85.1078	2.73536	2.32479e-133	4.60973e-131	LOC125778121	uncharacterized LOC125778121	-	-	-	-	-	-	-	--
ncbi_105228750	5278	6846	6670	6130	5152	1554	1216	1221	1490	1138	337.46	379.479	393.989	341.877	346.255	92.567	105.657	79.345	90.222	84.882	359.812	90.5346	-1.9907	3.37151e-130	6.59106e-128	LOC105228750	uncharacterized LOC105228750	Metabolism;Metabolism	Global and overview maps;Carbohydrate metabolism	ko01100//Metabolic pathways;ko00500//Starch and sucrose metabolism	K01087;K01087	GO:0005575//cellular_component;GO:0005622//intracellular;GO:0005623//cell;GO:0005737//cytoplasm;GO:0044424//intracellular part;GO:0044464//cell part	GO:0003674//molecular_function;GO:0003824//catalytic activity;GO:0004805//trehalose-phosphatase activity;GO:0016787//hydrolase activity;GO:0016788//hydrolase activity, acting on ester bonds;GO:0016791//phosphatase activity;GO:0042578//phosphoric ester hydrolase activity	GO:0005975//carbohydrate metabolic process;GO:0005984//disaccharide metabolic process;GO:0005991//trehalose metabolic process;GO:0005992//trehalose biosynthetic process;GO:0006793//phosphorus metabolic process;GO:0006796//phosphate-containing compound metabolic process;GO:0006950//response to stress;GO:0008150//biological_process;GO:0008152//metabolic process;GO:0009058//biosynthetic process;GO:0…	--
ncbi_105226601	102	114	115	129	259	28053	16888	22684	31788	22906	4.64	4.496	4.833	5.119	12.386	1189.02	1044.11	1048.88	1369.6	1215.7	6.2948	1173.47	7.5424	4.21896e-128	8.13322e-126	LOC105226601	uncharacterized LOC105226601	-	-	-	-	GO:0005773//vacuole	GO:0004185//serine-type carboxypeptidase activity	-	--
ncbi_105230067	729	967	915	887	701	214	145	169	209	163	41.645	47.891	48.29	44.199	42.094	11.389	11.257	9.812	11.307	10.863	44.8238	10.9256	-2.03655	4.54228e-128	8.63656e-126	LOC105230067	probable serine hydrolase	-	-	-	-	GO:0005575//cellular_component	GO:0003674//molecular_function;GO:0003824//catalytic activity;GO:0047570//3-oxoadipate enol-lactonase activity;GO:0070205//2-succinyl-6-hydroxy-2,4-cyclohexadiene-1-carboxylate synthase activity	GO:0008150//biological_process;GO:0009102//biotin biosynthetic process;GO:0009234//menaquinone biosynthetic process;GO:0015979//photosynthesis;GO:0030163//protein catabolic process;GO:0042952//beta-ketoadipate pathway;GO:0044237//cellular metabolic process	--
ncbi_105228324	1522	1622	1871	1668	1553	342	252	360	363	291	122.228	112.929	138.815	116.844	131.098	25.588	27.502	29.384	27.608	27.263	124.383	27.469	-2.17891	6.51784e-128	1.22254e-125	LOC105228324	protein obstructor-E	-	-	-	-	GO:0005575//cellular_component;GO:0005576//extracellular region	GO:0003674//molecular_function;GO:0005488//binding;GO:0008061//chitin binding;GO:0008144//drug binding;GO:0097367//carbohydrate derivative binding	GO:0006022//aminoglycan metabolic process;GO:0006030//chitin metabolic process;GO:0006040//amino sugar metabolic process;GO:0006807//nitrogen compound metabolic process;GO:0008150//biological_process;GO:0008152//metabolic process;GO:0009987//cellular process;GO:0017144//drug metabolic process;GO:0043170//macromolecule metabolic process;GO:0044237//cellular metabolic process;GO:0071704//organic su…	--
ncbi_105230584	3711	4057	4081	4101	3264	8403	5513	7095	8661	6680	134.99	127.942	137.146	130.124	124.804	284.773	272.527	262.309	298.368	283.471	131.001	280.29	1.09734	8.87396e-128	1.64227e-125	LOC105230584	solute carrier family 2, facilitated glucose transporter member 1	-	-	-	-	GO:0005887//integral component of plasma membrane;GO:0016021//integral component of membrane	GO:0008028//monocarboxylic acid transmembrane transporter activity;GO:0015295//solute:proton symporter activity;GO:0015307//drug:proton antiporter activity;GO:0022857//transmembrane transporter activity;GO:0042910//xenobiotic transmembrane transporter activity;GO:0051119//sugar transmembrane transporter activity	GO:0006810//transport;GO:0006855//drug transmembrane transport;GO:0008643//carbohydrate transport;GO:0015718//monocarboxylic acid transport;GO:0042493//response to drug;GO:0042908//xenobiotic transport;GO:0055085//transmembrane transport	--
ncbi_105225231	150	228	117	139	144	1754	1081	1254	1502	1264	6.076	7.968	4.396	4.908	6.202	66.081	59.664	51.487	57.421	59.637	5.91	58.858	3.31601	5.90374e-127	1.07821e-124	LOC105225231	hypothetical protein, transcript variant X1	-	-	-	-	GO:0005575//cellular_component;GO:0005576//extracellular region	GO:0003674//molecular_function;GO:0003824//catalytic activity;GO:0004099//chitin deacetylase activity;GO:0004553//hydrolase activity, hydrolyzing O-glycosyl compounds;GO:0004568//chitinase activity;GO:0005488//binding;GO:0005515//protein binding;GO:0008061//chitin binding;GO:0008144//drug binding;GO:0016787//hydrolase activity;GO:0016798//hydrolase activity, acting on glycosyl bonds;GO:0016810//h…	GO:0005975//carbohydrate metabolic process;GO:0006022//aminoglycan metabolic process;GO:0006026//aminoglycan catabolic process;GO:0006030//chitin metabolic process;GO:0006032//chitin catabolic process;GO:0006040//amino sugar metabolic process;GO:0006807//nitrogen compound metabolic process;GO:0007275//multicellular organism development;GO:0007424//open tracheal system development;GO:0007610//beha…	--
MSTRG.17539	21135	12060	8231	22426	11779	18	6	29	25	29	3794.18	1876.98	1365.13	3511.75	2222.75	3.011	1.464	5.291	4.25	6.073	2554.16	4.0178	-9.31223	2.17706e-126	3.92437e-124	--	-	-	-	-	-	-	-	-	--
ncbi_105224813	2309	2371	2323	2322	1734	544	369	409	595	382	52.153	46.468	48.678	45.602	41.099	11.481	11.38	9.387	12.773	10.147	46.8	11.0336	-2.0846	1.60032e-124	2.84775e-122	LOC105224813	uncharacterized LOC105224813, transcript variant X1	-	-	-	-	GO:0005575//cellular_component;GO:0005576//extracellular region;GO:0005615//extracellular space;GO:0044421//extracellular region part	GO:0003674//molecular_function;GO:0003824//catalytic activity;GO:0008484//sulfuric ester hydrolase activity	GO:0000003//reproduction;GO:0008150//biological_process;GO:0008152//metabolic process;GO:0032501//multicellular organismal process;GO:0032504//multicellular organism reproduction	--
ncbi_105226742	44850	52994	52201	53323	35886	12372	7722	8128	8866	8898	444.268	455.101	477.713	460.737	373.659	114.176	103.95	81.831	83.173	102.824	442.296	97.1908	-2.18612	6.67924e-124	1.17352e-121	LOC105226742	fatty acid synthase	Metabolism;Organismal Systems;Metabolism;Environmental Information Processing;Human Diseases;Metabolism	Global and overview maps;Endocrine system;Global and overview maps;Signal transduction;Endocrine and metabolic disease;Lipid metabolism	ko01100//Metabolic pathways;ko04910//Insulin signaling pathway;ko01212//Fatty acid metabolism;ko04152//AMPK signaling pathway;ko04936//Alcoholic liver disease;ko00061//Fatty acid biosynthesis	K00665;K00665;K00665;K00665;K00665;K00665	GO:0005575//cellular_component;GO:0005622//intracellular;GO:0005623//cell;GO:0005737//cytoplasm;GO:0005794//Golgi apparatus;GO:0005829//cytosol;GO:0005886//plasma membrane;GO:0012505//endomembrane system;GO:0016020//membrane;GO:0031410//cytoplasmic vesicle;GO:0031982//vesicle;GO:0042470//melanosome;GO:0042587//glycogen granule;GO:0043226//organelle;GO:0043227//membrane-bounded organelle;GO:004322…	GO:0000036//acyl carrier activity;GO:0000166//nucleotide binding;GO:0003674//molecular_function;GO:0003824//catalytic activity;GO:0003985//acetyl-CoA C-acetyltransferase activity;GO:0004024//alcohol dehydrogenase activity, zinc-dependent;GO:0004312//fatty acid synthase activity;GO:0004313//[acyl-carrier-protein] S-acetyltransferase activity;GO:0004314//[acyl-carrier-protein] S-malonyltransferase …	GO:0001885//endothelial cell development;GO:0002064//epithelial cell development;GO:0002376//immune system process;GO:0002520//immune system development;GO:0002521//leukocyte differentiation;GO:0002573//myeloid leukocyte differentiation;GO:0003158//endothelium development;GO:0005975//carbohydrate metabolic process;GO:0005976//polysaccharide metabolic process;GO:0005977//glycogen metabolic process…	--
ncbi_105227011	4815	5656	6149	5945	5750	116	218	174	204	209	187.806	191.258	221.576	202.265	235.748	4.215	11.555	6.898	7.536	9.51	207.731	7.9428	-4.70892	1.08797e-122	1.88762e-120	LOC105227011	solute carrier family 23 member 2	Organismal Systems	Digestive system	ko04977//Vitamin digestion and absorption	K14611	GO:0005575//cellular_component;GO:0016020//membrane;GO:0016021//integral component of membrane	GO:0003674//molecular_function;GO:0005215//transporter activity;GO:0015205//nucleobase transmembrane transporter activity;GO:0022857//transmembrane transporter activity;GO:0042907//xanthine transmembrane transporter activity	GO:0006810//transport;GO:0008150//biological_process;GO:0015851//nucleobase transport;GO:0042906//xanthine transport;GO:0051179//localization;GO:0051234//establishment of localization;GO:0055085//transmembrane transport	--
ncbi_105234032	185	247	196	216	281	2650	2343	2670	2665	1996	20.808	24.085	20.366	21.192	33.222	277.684	358.126	305.22	283.872	261.899	23.9346	297.36	3.63504	1.4543e-122	2.49206e-120	LOC105234032	kunitz-type U15-theraphotoxin-Hs1g	-	-	-	-	GO:0005576//extracellular region	GO:0003674//molecular_function;GO:0004857//enzyme inhibitor activity;GO:0004866//endopeptidase inhibitor activity;GO:0004867//serine-type endopeptidase inhibitor activity;GO:0030234//enzyme regulator activity;GO:0030414//peptidase inhibitor activity;GO:0061134//peptidase regulator activity;GO:0061135//endopeptidase regulator activity;GO:0098772//molecular function regulator	GO:0003008//system process;GO:0007600//sensory perception;GO:0008150//biological_process;GO:0009892//negative regulation of metabolic process;GO:0010466//negative regulation of peptidase activity;GO:0010605//negative regulation of macromolecule metabolic process;GO:0010951//negative regulation of endopeptidase activity;GO:0019222//regulation of metabolic process;GO:0019233//sensory perception of …	--
ncbi_105230451	1458	2023	2200	1800	1306	289	200	216	282	215	49.545	59.99	69.763	53.628	47.242	9.183	9.156	7.467	9.137	8.477	56.0336	8.684	-2.68986	3.59305e-121	6.08189e-119	LOC105230451	transmembrane protein 135, transcript variant X1	-	-	-	-	GO:0005575//cellular_component;GO:0005622//intracellular;GO:0005623//cell;GO:0005737//cytoplasm;GO:0005739//mitochondrion;GO:0005740//mitochondrial envelope;GO:0005777//peroxisome;GO:0005778//peroxisomal membrane;GO:0005811//lipid droplet;GO:0012506//vesicle membrane;GO:0016020//membrane;GO:0016021//integral component of membrane;GO:0030659//cytoplasmic vesicle membrane;GO:0031090//organelle memb…	GO:0003674//molecular_function	GO:0006950//response to stress;GO:0006996//organelle organization;GO:0007031//peroxisome organization;GO:0007275//multicellular organism development;GO:0007568//aging;GO:0008150//biological_process;GO:0008340//determination of adult lifespan;GO:0009266//response to temperature stimulus;GO:0009409//response to cold;GO:0009605//response to external stimulus;GO:0009628//response to abiotic stimulus;…	--
ncbi_105223629	18	34	9	17	35	889	712	785	881	802	0.524	0.992	0.274	0.401	1.205	24.421	30.357	24.8	25.562	29.929	0.6792	27.0138	5.31372	6.4668e-121	1.08144e-118	LOC105223629	lysosome membrane protein 2, transcript variant X1	-	-	-	-	GO:0000323//lytic vacuole;GO:0005575//cellular_component;GO:0005622//intracellular;GO:0005623//cell;GO:0005737//cytoplasm;GO:0005764//lysosome;GO:0005773//vacuole;GO:0016020//membrane;GO:0016021//integral component of membrane;GO:0030139//endocytic vesicle;GO:0031224//intrinsic component of membrane;GO:0031410//cytoplasmic vesicle;GO:0031982//vesicle;GO:0043226//organelle;GO:0043227//membrane-bou…	-	GO:0006996//organelle organization;GO:0007275//multicellular organism development;GO:0007591//molting cycle, chitin-based cuticle;GO:0007593//chitin-based cuticle sclerotization;GO:0008150//biological_process;GO:0009987//cellular process;GO:0016043//cellular component organization;GO:0021700//developmental maturation;GO:0022404//molting cycle process;GO:0032501//multicellular organismal process;G…	--
ncbi_105233746	66	77	97	108	175	10619	7377	8695	11164	8699	1.927	1.949	2.616	2.75	5.37	288.833	292.685	258.005	308.676	296.278	2.9224	288.895	6.62725	8.14029e-120	1.34509e-117	LOC105233746	glutamyl aminopeptidase-like	Organismal Systems	Endocrine system	ko04614//Renin-angiotensin system	K11141	-	GO:0004177//aminopeptidase activity;GO:0008237//metallopeptidase activity;GO:0008270//zinc ion binding	GO:0006508//proteolysis	--
MSTRG.11043	206808	139235	67530	228541	144628	144	82	256	186	315	32311.1	18859.6	9747.35	31146.3	23752.2	20.96	17.41	40.651	27.521	57.414	23163.3	32.7912	-9.46432	2.47957e-119	4.04898e-117	--	-	-	-	-	-	-	-	-	--
ncbi_105223013	112	143	88	179	114	1521	1193	1787	1934	1186	2.902	3.212	2.106	4.112	3.152	36.727	42.006	47.076	47.456	35.848	3.0968	41.8226	3.75543	8.16709e-119	1.31813e-116	LOC105223013	peptide transporter family 1, transcript variant X1	Organismal Systems	Digestive system	ko04974//Protein digestion and absorption	K14206	GO:0005575//cellular_component;GO:0005622//intracellular;GO:0005623//cell;GO:0005737//cytoplasm;GO:0005886//plasma membrane;GO:0005887//integral component of plasma membrane;GO:0012506//vesicle membrane;GO:0016020//membrane;GO:0016021//integral component of membrane;GO:0030139//endocytic vesicle;GO:0030659//cytoplasmic vesicle membrane;GO:0030666//endocytic vesicle membrane;GO:0030670//phagocytic…	GO:0003674//molecular_function;GO:0005215//transporter activity;GO:0005427//proton-dependent oligopeptide secondary active transmembrane transporter activity;GO:0015291//secondary active transmembrane transporter activity;GO:0015322//secondary active oligopeptide transmembrane transporter activity;GO:0015333//peptide:proton symporter activity;GO:0022804//active transmembrane transporter activity;…	GO:0006810//transport;GO:0006857//oligopeptide transport;GO:0008150//biological_process;GO:0015833//peptide transport;GO:0035442//dipeptide transmembrane transport;GO:0035672//oligopeptide transmembrane transport;GO:0042886//amide transport;GO:0042938//dipeptide transport;GO:0051179//localization;GO:0051234//establishment of localization;GO:0055085//transmembrane transport;GO:0071702//organic sub…	--
ncbi_105230756	1785	2038	1993	1904	1489	4340	2735	3593	4191	3434	48.062	47.573	49.576	44.718	42.143	108.869	100.076	98.326	106.869	107.865	46.4144	104.401	1.16949	3.3569e-118	5.35561e-116	LOC105230756	ATP-binding cassette sub-family G member 1, transcript variant X1	Human Diseases;Environmental Information Processing	Cardiovascular disease;Membrane transport	ko05417//Lipid and atherosclerosis;ko02010//ABC transporters	K05679;K05679	GO:0005575//cellular_component;GO:0005623//cell;GO:0005886//plasma membrane;GO:0005887//integral component of plasma membrane;GO:0009380//excinuclease repair complex;GO:0009898//cytoplasmic side of plasma membrane;GO:0016020//membrane;GO:0016021//integral component of membrane;GO:0031224//intrinsic component of membrane;GO:0043190//ATP-binding cassette (ABC) transporter complex;GO:0044425//membra…	GO:0000166//nucleotide binding;GO:0003674//molecular_function;GO:0003824//catalytic activity;GO:0003924//GTPase activity;GO:0004385//guanylate kinase activity;GO:0004798//thymidylate kinase activity;GO:0005215//transporter activity;GO:0005319//lipid transporter activity;GO:0005488//binding;GO:0005524//ATP binding;GO:0005525//GTP binding;GO:0008144//drug binding;GO:0008565//protein transporter act…	GO:0000910//cytokinesis;GO:0006289//nucleotide-excision repair;GO:0006412//translation;GO:0006810//transport;GO:0006817//phosphate ion transport;GO:0006824//cobalt ion transport;GO:0006869//lipid transport;GO:0007601//visual perception;GO:0008150//biological_process;GO:0008272//sulfate transport;GO:0010876//lipid localization;GO:0015675//nickel cation transport;GO:0015689//molybdate ion transport…	--
ncbi_105229031	28	33	14	36	37	1114	944	682	984	809	1.856	1.896	0.857	2.081	2.578	68.792	85.032	45.944	61.769	62.556	1.8536	64.8186	5.12801	1.05726e-117	1.66758e-115	LOC105229031	heat shock protein 27	-	-	-	-	GO:0005575//cellular_component	GO:0003674//molecular_function;GO:0005488//binding;GO:0005515//protein binding;GO:0051082//unfolded protein binding	GO:0006457//protein folding;GO:0006950//response to stress;GO:0008150//biological_process;GO:0009266//response to temperature stimulus;GO:0009408//response to heat;GO:0009628//response to abiotic stimulus;GO:0009987//cellular process;GO:0042026//protein refolding;GO:0050896//response to stimulus;GO:0061077//chaperone-mediated protein folding	--
ncbi_105222152	2145	2453	2431	2361	1831	943	606	742	811	769	104.389	103.128	108.625	100.635	93.985	43.283	40.733	37.483	38.299	44.305	102.152	40.8206	-1.32335	1.96255e-117	3.0607e-115	LOC105222152	acyl-CoA-binding domain-containing protein 5, transcript variant X3	-	-	-	-	GO:0005575//cellular_component;GO:0005622//intracellular;GO:0005623//cell;GO:0005634//nucleus;GO:0005654//nucleoplasm;GO:0005737//cytoplasm;GO:0005777//peroxisome;GO:0005778//peroxisomal membrane;GO:0005783//endoplasmic reticulum;GO:0005794//Golgi apparatus;GO:0012505//endomembrane system;GO:0016020//membrane;GO:0016021//integral component of membrane;GO:0031090//organelle membrane;GO:0031224//in…	GO:0000062//fatty-acyl-CoA binding;GO:0000166//nucleotide binding;GO:0003674//molecular_function;GO:0004022//alcohol dehydrogenase (NAD) activity;GO:0005488//binding;GO:0005515//protein binding;GO:0008289//lipid binding;GO:0017076//purine nucleotide binding;GO:0030554//adenyl nucleotide binding;GO:0032553//ribonucleotide binding;GO:0032555//purine ribonucleotide binding;GO:0032559//adenyl ribonuc…	GO:0006082//organic acid metabolic process;GO:0006629//lipid metabolic process;GO:0006631//fatty acid metabolic process;GO:0006644//phospholipid metabolic process;GO:0006650//glycerophospholipid metabolic process;GO:0006793//phosphorus metabolic process;GO:0006796//phosphate-containing compound metabolic process;GO:0006807//nitrogen compound metabolic process;GO:0006914//autophagy;GO:0008150//bio…	--
ncbi_105226033	925	1165	1079	1070	936	237	198	217	207	214	55.957	61.099	60.303	56.461	59.519	13.357	16.277	13.342	11.859	15.102	58.6678	13.9874	-2.06844	9.83753e-116	1.51717e-113	LOC105226033	uncharacterized LOC105226033	-	-	-	-	GO:0005575//cellular_component;GO:0005622//intracellular;GO:0005623//cell;GO:0005634//nucleus;GO:0005737//cytoplasm;GO:0043226//organelle;GO:0043227//membrane-bounded organelle;GO:0043229//intracellular organelle;GO:0043231//intracellular membrane-bounded organelle;GO:0044424//intracellular part;GO:0044464//cell part	GO:0003674//molecular_function;GO:0003712//transcription coregulator activity;GO:0003824//catalytic activity;GO:0005488//binding;GO:0005515//protein binding;GO:0008233//peptidase activity;GO:0016787//hydrolase activity;GO:0042802//identical protein binding;GO:0140096//catalytic activity, acting on a protein	GO:0003008//system process;GO:0003012//muscle system process;GO:0006355//regulation of transcription, DNA-templated;GO:0006508//proteolysis;GO:0006807//nitrogen compound metabolic process;GO:0008150//biological_process;GO:0008152//metabolic process;GO:0019538//protein metabolic process;GO:0032501//multicellular organismal process;GO:0043170//macromolecule metabolic process;GO:0044238//primary met…	--
ncbi_105227982	987	1091	1078	1049	962	3590	2135	2605	3525	2629	60.277	57.765	60.822	55.882	61.756	204.261	177.193	161.695	203.878	187.305	59.3004	186.866	1.65589	1.07453e-114	1.63895e-112	LOC105227982	inositol monophosphatase 1	Metabolism;Environmental Information Processing;Metabolism	Global and overview maps;Signal transduction;Carbohydrate metabolism	ko01100//Metabolic pathways;ko04070//Phosphatidylinositol signaling system;ko00562//Inositol phosphate metabolism	K01092;K01092;K01092	GO:0005575//cellular_component;GO:0005622//intracellular;GO:0005623//cell;GO:0005737//cytoplasm;GO:0044424//intracellular part;GO:0044464//cell part	GO:0000287//magnesium ion binding;GO:0003674//molecular_function;GO:0003824//catalytic activity;GO:0004401//histidinol-phosphatase activity;GO:0005488//binding;GO:0008441//3'(2'),5'-bisphosphate nucleotidase activity;GO:0008934//inositol monophosphate 1-phosphatase activity;GO:0016787//hydrolase activity;GO:0016788//hydrolase activity, acting on ester bonds;GO:0016791//phosphatase activity;GO:003…	GO:0000105//histidine biosynthetic process;GO:0005975//carbohydrate metabolic process;GO:0006020//inositol metabolic process;GO:0006021//inositol biosynthetic process;GO:0006066//alcohol metabolic process;GO:0006629//lipid metabolic process;GO:0006644//phospholipid metabolic process;GO:0006650//glycerophospholipid metabolic process;GO:0006790//sulfur compound metabolic process;GO:0006793//phospho…	--
ncbi_105226764	207	206	173	269	180	1859	1058	1605	2115	1181	6.266	5.406	4.838	7.102	5.727	52.424	43.52	49.377	60.629	41.703	5.8678	49.5306	3.07743	4.6513e-114	7.0174e-112	LOC105226764	sodium-independent sulfate anion transporter	-	-	-	-	GO:0016020//membrane;GO:0016021//integral component of membrane	GO:0015116//sulfate transmembrane transporter activity	GO:0008272//sulfate transport	--
ncbi_105229192	294	327	401	320	295	1542	1199	1557	1591	1569	10.56	10.183	13.307	10.026	11.138	51.603	58.528	56.842	54.122	65.747	11.0428	57.3684	2.37715	2.49249e-112	3.71998e-110	LOC105229192	probable peroxisomal acyl-coenzyme A oxidase 1	Metabolism;Metabolism;Environmental Information Processing;Cellular Processes;Metabolism;Human Diseases;Organismal Systems;Metabolism;Metabolism;Metabolism;Metabolism;Metabolism	Global and overview maps;Global and overview maps;Signal transduction;Transport and catabolism;Global and overview maps;Endocrine and metabolic disease;Endocrine system;Lipid metabolism;Lipid metabolism;Metabolism of other amino acids;Carbohydrate metabolism;Lipid metabolism	ko01100//Metabolic pathways;ko01200//Carbon metabolism;ko04024//cAMP signaling pathway;ko04146//Peroxisome;ko01212//Fatty acid metabolism;ko04936//Alcoholic liver disease;ko03320//PPAR signaling pathway;ko00071//Fatty acid degradation;ko01040//Biosynthesis of unsaturated fatty acids;ko00410//beta-Alanine metabolism;ko00640//Propanoate metabolism;ko00592//alpha-Linolenic acid metabolism	K00232;K00232;K00232;K00232;K00232;K00232;K00232;K00232;K00232;K00232;K00232;K00232	GO:0005777//peroxisome	GO:0003997//acyl-CoA oxidase activity;GO:0016627//oxidoreductase activity, acting on the CH-CH group of donors	GO:0006635//fatty acid beta-oxidation;GO:0055114//oxidation-reduction process	--
ncbi_105230878	201	291	271	298	252	1309	1001	1178	1348	1347	11.882	14.914	14.801	15.367	15.66	72.095	80.419	70.779	75.47	92.897	14.5248	78.332	2.43108	9.53102e-112	1.40735e-109	LOC105230878	alpha-tocopherol transfer protein-like	-	-	-	-	-	-	-	--
ncbi_105222820	3793	4993	4167	4245	3337	1370	967	1213	1478	1020	181.675	207.667	184.78	177.005	167.62	60.933	62.963	58.937	67.301	56.934	183.749	61.4136	-1.58111	3.49475e-111	5.10602e-109	LOC105222820	uncharacterized LOC105222820, transcript variant X1	-	-	-	-	-	-	-	--
ncbi_105224511	356	465	392	421	339	1146	774	1018	1153	879	14.621	17.586	15.258	15.517	15.319	44.97	44.884	44.211	46.621	43.946	15.6602	44.9264	1.52046	1.38059e-109	1.9961e-107	LOC105224511	uncharacterized LOC105224511, transcript variant X1	-	-	-	-	GO:0016021//integral component of membrane	GO:0004176//ATP-dependent peptidase activity;GO:0004222//metalloendopeptidase activity;GO:0004576//oligosaccharyl transferase activity;GO:0005524//ATP binding;GO:0008270//zinc ion binding	GO:0006487//protein N-linked glycosylation	--
ncbi_105224423	1108	1436	1656	1381	1170	287	183	249	302	217	54.526	61.266	75.289	59.281	60.523	13.158	12.239	12.454	14.075	12.458	62.177	12.8768	-2.27161	2.27081e-109	3.24937e-107	LOC105224423	peroxisomal membrane protein PMP34	Cellular Processes	Transport and catabolism	ko04146//Peroxisome	K13354	GO:0005575//cellular_component;GO:0005622//intracellular;GO:0005623//cell;GO:0005737//cytoplasm;GO:0005739//mitochondrion;GO:0005740//mitochondrial envelope;GO:0005743//mitochondrial inner membrane;GO:0005777//peroxisome;GO:0005778//peroxisomal membrane;GO:0005779//integral component of peroxisomal membrane;GO:0016020//membrane;GO:0016021//integral component of membrane;GO:0019866//organelle inne…	GO:0000295//adenine nucleotide transmembrane transporter activity;GO:0003674//molecular_function;GO:0005215//transporter activity;GO:0005346//purine ribonucleotide transmembrane transporter activity;GO:0005347//ATP transmembrane transporter activity;GO:0005488//binding;GO:0005515//protein binding;GO:0008324//cation transmembrane transporter activity;GO:0008509//anion transmembrane transporter act…	GO:0001561//fatty acid alpha-oxidation;GO:0006082//organic acid metabolic process;GO:0006629//lipid metabolic process;GO:0006631//fatty acid metabolic process;GO:0006635//fatty acid beta-oxidation;GO:0006810//transport;GO:0006811//ion transport;GO:0006812//cation transport;GO:0006820//anion transport;GO:0006839//mitochondrial transport;GO:0006855//drug transmembrane transport;GO:0006862//nucleoti…	--
ncbi_105227112	4	2	4	3	4	1289	937	1118	949	771	0.266	0.115	0.246	0.174	0.279	79.778	84.596	75.488	59.705	59.752	0.216	71.8638	8.37809	2.78735e-109	3.94779e-107	LOC105227112	hypothetical protein, transcript variant X1	-	-	-	-	-	GO:0005515//protein binding	GO:0042981//regulation of apoptotic process	--
ncbi_105230768	441	481	497	482	333	2030	1174	1432	1575	1511	5.049	4.774	5.257	4.814	4.007	21.653	18.266	16.663	17.077	20.181	4.7802	18.768	1.97313	8.32263e-109	1.16685e-106	LOC105230768	SUN domain-containing ossification factor	-	-	-	-	GO:0005575//cellular_component;GO:0005622//intracellular;GO:0005623//cell;GO:0005737//cytoplasm;GO:0005783//endoplasmic reticulum;GO:0005789//endoplasmic reticulum membrane;GO:0005791//rough endoplasmic reticulum;GO:0012505//endomembrane system;GO:0016020//membrane;GO:0016021//integral component of membrane;GO:0030176//integral component of endoplasmic reticulum membrane;GO:0030867//rough endopla…	GO:0003674//molecular_function	GO:0001503//ossification;GO:0006457//protein folding;GO:0007154//cell communication;GO:0007267//cell-cell signaling;GO:0007275//multicellular organism development;GO:0008150//biological_process;GO:0009889//regulation of biosynthetic process;GO:0009891//positive regulation of biosynthetic process;GO:0009893//positive regulation of metabolic process;GO:0009987//cellular process;GO:0010712//regulati…	--
ncbi_105228766	43	58	69	86	82	840	521	611	815	639	3.716	4.577	5.719	6.536	7.706	67.948	61.092	53.606	66.448	64.621	5.6508	62.743	3.47293	3.81676e-108	5.29767e-106	LOC105228766	troponin C, transcript variant X3	Human Diseases;Human Diseases;Human Diseases;Human Diseases;Human Diseases;Human Diseases;Human Diseases;Environmental Information Processing;Human Diseases;Environmental Information Processing;Human Diseases;Cellular Processes;Organismal Systems;Organismal Systems;Environmental Information Processing;Environmental Information Processing;Human Diseases;Cellular Processes;Human Diseases;Environmen…	Neurodegenerative disease;Neurodegenerative disease;Neurodegenerative disease;Cancer: overview;Cardiovascular disease;Infectious disease: viral;Substance dependence;Signal transduction;Cardiovascular disease;Signal transduction;Infectious disease: viral;Cell growth and death;Endocrine system;Endocrine system;Signal transduction;Signal transduction;Infectious disease: bacterial;Cell growth and dea…	ko05022//Pathways of neurodegeneration - multiple diseases;ko05010//Alzheimer disease;ko05012//Parkinson disease;ko05200//Pathways in cancer;ko05417//Lipid and atherosclerosis;ko05170//Human immunodeficiency virus 1 infection;ko05034//Alcoholism;ko04024//cAMP signaling pathway;ko05418//Fluid shear stress and atherosclerosis;ko04014//Ras signaling pathway;ko05163//Human cytomegalovirus infection;k…	K02183;K02183;K02183;K02183;K02183;K02183;K02183;K02183;K02183;K02183;K02183;K02183;K02183;K02183;K02183;K02183;K02183;K02183;K02183;K02183;K02183;K02183;K02183;K02183;K02183;K02183;K02183;K02183;K02183;K02183;K02183;K02183;K02183;K02183;K02183;K02183;K02183;K02183;K02183;K02183;K02183;K02183;K02183;K02183	GO:0030880//RNA polymerase complex	GO:0003674//molecular_function;GO:0005488//binding;GO:0005509//calcium ion binding;GO:0005515//protein binding;GO:0008092//cytoskeletal protein binding;GO:0031013//troponin I binding;GO:0043167//ion binding;GO:0043169//cation binding;GO:0046872//metal ion binding	GO:0006352//DNA-templated transcription, initiation	--
ncbi_105222998	31944	36100	35990	32707	22096	8028	4521	5233	5802	5655	472.481	465.433	492.787	422.162	347.489	110.207	91.332	78.727	81.397	97.745	440.07	91.8816	-2.25989	7.2614e-108	9.97903e-106	LOC105222998	ABC transporter G family member 20, transcript variant X1	-	-	-	-	GO:0005575//cellular_component;GO:0005623//cell;GO:0005886//plasma membrane;GO:0005887//integral component of plasma membrane;GO:0009380//excinuclease repair complex;GO:0009898//cytoplasmic side of plasma membrane;GO:0016020//membrane;GO:0016021//integral component of membrane;GO:0030257//type III protein secretion system complex;GO:0031224//intrinsic component of membrane;GO:0032991//protein-con…	GO:0000166//nucleotide binding;GO:0003674//molecular_function;GO:0003824//catalytic activity;GO:0003924//GTPase activity;GO:0005260//intracellularly ATP-gated chloride channel activity;GO:0005319//lipid transporter activity;GO:0005488//binding;GO:0005524//ATP binding;GO:0005525//GTP binding;GO:0008144//drug binding;GO:0008565//protein transporter activity;GO:0009381//excinuclease ABC activity;GO:…	GO:0000910//cytokinesis;GO:0006259//DNA metabolic process;GO:0006289//nucleotide-excision repair;GO:0006810//transport;GO:0006817//phosphate ion transport;GO:0006824//cobalt ion transport;GO:0006855//drug transmembrane transport;GO:0006869//lipid transport;GO:0007601//visual perception;GO:0008150//biological_process;GO:0008272//sulfate transport;GO:0009405//pathogenesis;GO:0015675//nickel cation …	--
ncbi_105229671	11	7	7	18	12	451	318	427	375	302	0.351	0.173	0.196	0.447	0.439	12.527	13.646	13.499	11.06	10.353	0.3212	12.217	5.24927	1.31839e-107	1.79405e-105	LOC105229671	2-hydroxyacylsphingosine 1-beta-galactosyltransferase, transcript variant X1	Metabolism;Metabolism;Metabolism	Global and overview maps;Lipid metabolism;Lipid metabolism	ko01100//Metabolic pathways;ko00600//Sphingolipid metabolism;ko00565//Ether lipid metabolism	K04628;K04628;K04628	GO:0005575//cellular_component;GO:0005622//intracellular;GO:0005623//cell;GO:0043226//organelle;GO:0043227//membrane-bounded organelle;GO:0043229//intracellular organelle;GO:0043231//intracellular membrane-bounded organelle;GO:0044424//intracellular part;GO:0044464//cell part	GO:0003674//molecular_function;GO:0003824//catalytic activity;GO:0008194//UDP-glycosyltransferase activity;GO:0015020//glucuronosyltransferase activity;GO:0016740//transferase activity;GO:0016757//transferase activity, transferring glycosyl groups;GO:0016758//transferase activity, transferring hexosyl groups	GO:0005975//carbohydrate metabolic process;GO:0008150//biological_process;GO:0008152//metabolic process;GO:0030259//lipid glycosylation	--
ncbi_105225731	261	294	246	298	239	1021	589	781	870	723	11.603	11.338	10.113	11.542	11.159	42.246	35.56	35.275	36.611	37.486	11.151	37.4356	1.74724	3.56013e-107	4.79753e-105	LOC105225731	torso-like protein, transcript variant X1	Environmental Information Processing	Signal transduction	ko04013//MAPK signaling pathway - fly	K12377	GO:0005575//cellular_component;GO:0005576//extracellular region	-	GO:0000003//reproduction;GO:0000578//embryonic axis specification;GO:0000902//cell morphogenesis;GO:0000904//cell morphogenesis involved in differentiation;GO:0001703//gastrulation with mouth forming first;GO:0001709//cell fate determination;GO:0002064//epithelial cell development;GO:0003002//regionalization;GO:0003006//developmental process involved in reproduction;GO:0003381//epithelial cell mo…	--
ncbi_105234078	13588	19367	18241	15526	11445	2922	2357	2490	2908	2873	574.273	705.654	712.819	569.698	505.721	115.489	134.144	105.197	115.057	140.111	613.633	122	-2.3305	1.16833e-104	1.55927e-102	LOC105234078	lipid storage droplets surface-binding protein 2, transcript variant X2	Organismal Systems	Endocrine system	ko03320//PPAR signaling pathway	K17284	GO:0005575//cellular_component;GO:0005622//intracellular;GO:0005623//cell;GO:0005737//cytoplasm;GO:0005811//lipid droplet;GO:0005829//cytosol;GO:0043226//organelle;GO:0043228//non-membrane-bounded organelle;GO:0043229//intracellular organelle;GO:0043232//intracellular non-membrane-bounded organelle;GO:0044424//intracellular part;GO:0044444//cytoplasmic part;GO:0044464//cell part	GO:0003674//molecular_function;GO:0005488//binding;GO:0005515//protein binding	GO:0006810//transport;GO:0006869//lipid transport;GO:0006928//movement of cell or subcellular component;GO:0007017//microtubule-based process;GO:0007018//microtubule-based movement;GO:0008150//biological_process;GO:0009892//negative regulation of metabolic process;GO:0009894//regulation of catabolic process;GO:0009895//negative regulation of catabolic process;GO:0009987//cellular process;GO:00108…	--
ncbi_105227446	4932	6802	9938	3870	4328	2	1	6	4	8	455.675	544.783	848.087	311.819	420.233	0.172	0.125	0.564	0.345	0.86	516.119	0.4132	-10.2866	1.33095e-104	1.75939e-102	LOC105227446	trypsin alpha-like, transcript variant X1	-	-	-	-	-	GO:0004252//serine-type endopeptidase activity	GO:0006508//proteolysis	--
ncbi_105232855	1	1	3	0	7	1513	1230	1549	1367	1393	0.02	0.017	0.078	0	0.143	29.538	35.095	32.664	27.225	33.918	0.0516	31.688	9.26235	1.80477e-104	2.36323e-102	LOC105232855	paired box protein Pax-6, transcript variant X1	-	-	-	-	GO:0005575//cellular_component;GO:0005622//intracellular;GO:0005623//cell;GO:0005634//nucleus;GO:0016021//integral component of membrane;GO:0043226//organelle;GO:0043227//membrane-bounded organelle;GO:0043229//intracellular organelle;GO:0043231//intracellular membrane-bounded organelle;GO:0044424//intracellular part;GO:0044464//cell part	GO:0000976//transcription regulatory region sequence-specific DNA binding;GO:0000977//RNA polymerase II regulatory region sequence-specific DNA binding;GO:0001012//RNA polymerase II regulatory region DNA binding;GO:0001067//regulatory region nucleic acid binding;GO:0003674//molecular_function;GO:0003676//nucleic acid binding;GO:0003677//DNA binding;GO:0003690//double-stranded DNA binding;GO:00037…	GO:0000122//negative regulation of transcription by RNA polymerase II;GO:0001654//eye development;GO:0001745//compound eye morphogenesis;GO:0006139//nucleobase-containing compound metabolic process;GO:0006351//transcription, DNA-templated;GO:0006355//regulation of transcription, DNA-templated;GO:0006357//regulation of transcription by RNA polymerase II;GO:0006725//cellular aromatic compound metab…	PAX
ncbi_125777435	20749	24954	27550	22670	18640	3113	2184	2138	3093	3504	1627	1696.4	1995.8	1550.59	1536.4	227.417	232.731	170.392	229.691	320.535	1681.24	236.153	-2.83173	2.83474e-104	3.67721e-102	LOC125777435	elongation of very long chain fatty acids protein F-like	Metabolism;Metabolism;Metabolism;Metabolism	Global and overview maps;Global and overview maps;Lipid metabolism;Lipid metabolism	ko01100//Metabolic pathways;ko01212//Fatty acid metabolism;ko01040//Biosynthesis of unsaturated fatty acids;ko00062//Fatty acid elongation	K10249;K10249;K10249;K10249	GO:0016021//integral component of membrane	-	-	--
ncbi_105223364	556	899	674	783	619	2892	1894	2238	2827	2369	48.062	67.35	52.984	57.463	55.374	230.182	219.917	194.369	229.265	236.975	56.2466	222.142	1.98164	2.79482e-103	3.59186e-101	LOC105223364	VID27-like protein, transcript variant X1	-	-	-	-	GO:0030288//outer membrane-bounded periplasmic space	GO:0004252//serine-type endopeptidase activity;GO:0005515//protein binding;GO:0008236//serine-type peptidase activity;GO:0045152//antisigma factor binding	GO:0006508//proteolysis;GO:0006950//response to stress	--
ncbi_105229574	164	171	141	161	152	708	458	591	599	567	3.363	3.068	2.71	2.901	3.355	13.771	13	12.535	11.82	13.788	3.0794	12.9828	2.07588	1.28832e-102	1.64054e-100	LOC105229574	organic cation transporter protein, transcript variant X1	-	-	-	-	GO:0005575//cellular_component;GO:0005623//cell;GO:0005886//plasma membrane;GO:0005887//integral component of plasma membrane;GO:0016020//membrane;GO:0016021//integral component of membrane;GO:0031224//intrinsic component of membrane;GO:0031226//intrinsic component of plasma membrane;GO:0044425//membrane part;GO:0044459//plasma membrane part;GO:0044464//cell part;GO:0071944//cell periphery	GO:0003674//molecular_function;GO:0005215//transporter activity;GO:0008028//monocarboxylic acid transmembrane transporter activity;GO:0008509//anion transmembrane transporter activity;GO:0008514//organic anion transmembrane transporter activity;GO:0015075//ion transmembrane transporter activity;GO:0015238//drug transmembrane transporter activity;GO:0022857//transmembrane transporter activity;GO:0…	GO:0006810//transport;GO:0006811//ion transport;GO:0006820//anion transport;GO:0008150//biological_process;GO:0008643//carbohydrate transport;GO:0015711//organic anion transport;GO:0015718//monocarboxylic acid transport;GO:0015893//drug transport;GO:0034220//ion transmembrane transport;GO:0042908//xenobiotic transport;GO:0051179//localization;GO:0051234//establishment of localization;GO:0055085//…	--
ncbi_105224588	1022	1254	1322	1706	991	7973	3976	6477	7086	5941	63.268	67.279	75.591	92.079	64.491	459.748	334.377	407.392	415.312	428.978	72.5416	409.161	2.49579	1.41971e-102	1.79142e-100	LOC105224588	aldo-keto reductase family 1 member A1	Metabolism;Human Diseases;Metabolism;Metabolism;Metabolism;Metabolism;Metabolism	Global and overview maps;Cancer: overview;Lipid metabolism;Carbohydrate metabolism;Carbohydrate metabolism;Carbohydrate metabolism;Carbohydrate metabolism	ko01100//Metabolic pathways;ko05208//Chemical carcinogenesis - reactive oxygen species;ko00561//Glycerolipid metabolism;ko00040//Pentose and glucuronate interconversions;ko00010//Glycolysis / Gluconeogenesis;ko00053//Ascorbate and aldarate metabolism;ko00620//Pyruvate metabolism	K00002;K00002;K00002;K00002;K00002;K00002;K00002	-	GO:0003677//DNA binding;GO:0004803//transposase activity;GO:0047834//D-threo-aldose 1-dehydrogenase activity	GO:0006313//transposition, DNA-mediated	--
ncbi_105224006	1202	1706	1574	1397	1295	283	138	152	193	203	35.351	43.499	42.764	35.849	40.048	7.759	5.52	4.545	5.373	6.966	39.5022	6.0326	-2.71108	2.85794e-102	3.57372e-100	LOC105224006	heat shock 70 kDa protein cognate 1, transcript variant X1	Human Diseases;Cellular Processes;Genetic Information Processing;Genetic Information Processing;Environmental Information Processing;Human Diseases;Organismal Systems;Organismal Systems;Human Diseases;Human Diseases;Human Diseases;Organismal Systems	Neurodegenerative disease;Transport and catabolism;Transcription;Folding, sorting and degradation;Signal transduction;Cardiovascular disease;Endocrine system;Aging;Infectious disease: viral;Infectious disease: parasitic;Infectious disease: bacterial;Immune system	ko05020//Prion disease;ko04144//Endocytosis;ko03040//Spliceosome;ko04141//Protein processing in endoplasmic reticulum;ko04010//MAPK signaling pathway;ko05417//Lipid and atherosclerosis;ko04915//Estrogen signaling pathway;ko04213//Longevity regulating pathway - multiple species;ko05162//Measles;ko05145//Toxoplasmosis;ko05134//Legionellosis;ko04612//Antigen processing and presentation	K03283;K03283;K03283;K03283;K03283;K03283;K03283;K03283;K03283;K03283;K03283;K03283	GO:0005575//cellular_component;GO:0005622//intracellular;GO:0005623//cell;GO:0005737//cytoplasm;GO:0005739//mitochondrion;GO:0019012//virion;GO:0043226//organelle;GO:0043227//membrane-bounded organelle;GO:0043229//intracellular organelle;GO:0043231//intracellular membrane-bounded organelle;GO:0044424//intracellular part;GO:0044444//cytoplasmic part;GO:0044464//cell part	GO:0004856//xylulokinase activity;GO:0005515//protein binding;GO:0005524//ATP binding;GO:0016773//phosphotransferase activity, alcohol group as acceptor;GO:0016887//ATPase activity;GO:0051082//unfolded protein binding	GO:0005975//carbohydrate metabolic process;GO:0005997//xylulose metabolic process;GO:0006457//protein folding;GO:0006950//response to stress;GO:0008150//biological_process;GO:0008360//regulation of cell shape;GO:0009987//cellular process;GO:0016032//viral process;GO:0019068//virion assembly;GO:0042732//D-xylose metabolic process;GO:0043093//FtsZ-dependent cytokinesis	--
ncbi_105227727	88	234	176	96	167	4108	3726	4368	5180	2844	3.621	8.348	6.691	3.446	7.223	157.481	208.353	182.674	201.859	136.52	5.8658	177.377	4.91835	4.11074e-101	5.09438e-99	LOC105227727	lysyl oxidase homolog 2B	-	-	-	-	GO:0005575//cellular_component;GO:0016020//membrane	GO:0003674//molecular_function;GO:0003824//catalytic activity;GO:0004720//protein-lysine 6-oxidase activity;GO:0005044//scavenger receptor activity;GO:0005488//binding;GO:0005507//copper ion binding;GO:0016491//oxidoreductase activity;GO:0016638//oxidoreductase activity, acting on the CH-NH2 group of donors;GO:0016641//oxidoreductase activity, acting on the CH-NH2 group of donors, oxygen as accep…	GO:0006464//cellular protein modification process;GO:0006807//nitrogen compound metabolic process;GO:0006810//transport;GO:0006897//endocytosis;GO:0006898//receptor-mediated endocytosis;GO:0007155//cell adhesion;GO:0008150//biological_process;GO:0008152//metabolic process;GO:0009987//cellular process;GO:0016192//vesicle-mediated transport;GO:0019538//protein metabolic process;GO:0022610//biologic…	--
ncbi_105222396	29313	38077	34389	35023	26073	12659	7673	8426	10571	8263	1356.86	1528.13	1470.56	1414.1	1268.62	546.013	482.848	396.553	463.628	446.388	1407.65	467.086	-1.59153	4.48872e-101	5.51358e-99	LOC105222396	troponin T, skeletal muscle, transcript variant X1	-	-	-	-	GO:0005575//cellular_component;GO:0005622//intracellular;GO:0005623//cell;GO:0005737//cytoplasm;GO:0005856//cytoskeleton;GO:0005861//troponin complex;GO:0005865//striated muscle thin filament;GO:0015629//actin cytoskeleton;GO:0030016//myofibril;GO:0030017//sarcomere;GO:0032991//protein-containing complex;GO:0036379//myofilament;GO:0043226//organelle;GO:0043228//non-membrane-bounded organelle;GO:0…	GO:0003674//molecular_function;GO:0005488//binding;GO:0005509//calcium ion binding;GO:0043167//ion binding;GO:0043169//cation binding;GO:0046872//metal ion binding	GO:0006873//cellular ion homeostasis;GO:0006874//cellular calcium ion homeostasis;GO:0006875//cellular metal ion homeostasis;GO:0006937//regulation of muscle contraction;GO:0006996//organelle organization;GO:0007005//mitochondrion organization;GO:0007010//cytoskeleton organization;GO:0007015//actin filament organization;GO:0007275//multicellular organism development;GO:0007498//mesoderm developme…	--
ncbi_105221928	3767	4579	4710	3376	3225	165	153	237	186	303	131.226	138.291	151.584	102.585	118.093	5.355	7.243	8.391	6.136	12.314	128.356	7.8878	-4.02438	2.58919e-100	3.15245e-98	LOC105221928	uncharacterized LOC105221928	-	-	-	-	GO:0005575//cellular_component;GO:0005623//cell;GO:0005886//plasma membrane;GO:0005887//integral component of plasma membrane;GO:0016020//membrane;GO:0016021//integral component of membrane;GO:0031224//intrinsic component of membrane;GO:0031226//intrinsic component of plasma membrane;GO:0044425//membrane part;GO:0044459//plasma membrane part;GO:0044464//cell part;GO:0071944//cell periphery	GO:0003674//molecular_function	-	--
ncbi_105231405	7543	8931	9154	8537	7268	2401	2014	2129	2758	1972	408.451	419.274	457.942	403.235	413.691	121.151	148.235	117.194	141.452	124.594	420.519	130.525	-1.68784	3.16378e-100	3.81854e-98	LOC105231405	L-lactate dehydrogenase, transcript variant X1	Metabolism;Organismal Systems;Environmental Information Processing;Metabolism;Metabolism;Human Diseases;Metabolism;Metabolism	Global and overview maps;Endocrine system;Signal transduction;Carbohydrate metabolism;Carbohydrate metabolism;Cancer: overview;Amino acid metabolism;Carbohydrate metabolism	ko01100//Metabolic pathways;ko04922//Glucagon signaling pathway;ko04066//HIF-1 signaling pathway;ko00010//Glycolysis / Gluconeogenesis;ko00620//Pyruvate metabolism;ko05230//Central carbon metabolism in cancer;ko00270//Cysteine and methionine metabolism;ko00640//Propanoate metabolism	K00016;K00016;K00016;K00016;K00016;K00016;K00016;K00016	GO:0005575//cellular_component;GO:0005622//intracellular;GO:0005623//cell;GO:0005737//cytoplasm;GO:0044424//intracellular part;GO:0044464//cell part	GO:0003674//molecular_function;GO:0003824//catalytic activity;GO:0004457//lactate dehydrogenase activity;GO:0004459//L-lactate dehydrogenase activity;GO:0004553//hydrolase activity, hydrolyzing O-glycosyl compounds;GO:0016491//oxidoreductase activity;GO:0016614//oxidoreductase activity, acting on CH-OH group of donors;GO:0016616//oxidoreductase activity, acting on the CH-OH group of donors, NAD o…	GO:0000768//syncytium formation by plasma membrane fusion;GO:0005975//carbohydrate metabolic process;GO:0006082//organic acid metabolic process;GO:0006099//tricarboxylic acid cycle;GO:0006949//syncytium formation;GO:0007520//myoblast fusion;GO:0007525//somatic muscle development;GO:0008150//biological_process;GO:0008152//metabolic process;GO:0009653//anatomical structure morphogenesis;GO:0009987/…	--
ncbi_105227026	2583	3293	3200	2891	2486	1166	763	1032	1077	994	125.332	138.525	143.448	122.361	126.797	52.71	50.312	50.894	49.491	56.266	131.293	51.9346	-1.33802	3.84936e-99	4.60596e-97	LOC105227026	saccharopine dehydrogenase-like oxidoreductase	-	-	-	-	-	GO:0016491//oxidoreductase activity	GO:0055114//oxidation-reduction process	--
ncbi_105228969	23164	27478	26511	27445	15492	5138	3204	3098	3964	3421	226.592	233.031	239.587	234.18	159.296	46.825	42.593	30.801	36.723	39.04	218.537	39.1964	-2.47909	7.36311e-98	8.73504e-96	LOC105228969	acetyl-CoA carboxylase	Metabolism;Organismal Systems;Metabolism;Environmental Information Processing;Organismal Systems;Human Diseases;Metabolism;Metabolism;Metabolism	Global and overview maps;Endocrine system;Global and overview maps;Signal transduction;Endocrine system;Endocrine and metabolic disease;Carbohydrate metabolism;Carbohydrate metabolism;Lipid metabolism	ko01100//Metabolic pathways;ko04910//Insulin signaling pathway;ko01212//Fatty acid metabolism;ko04152//AMPK signaling pathway;ko04922//Glucagon signaling pathway;ko04936//Alcoholic liver disease;ko00620//Pyruvate metabolism;ko00640//Propanoate metabolism;ko00061//Fatty acid biosynthesis	K11262;K11262;K11262;K11262;K11262;K11262;K11262;K11262;K11262	GO:0005575//cellular_component;GO:0005622//intracellular;GO:0005623//cell;GO:0005737//cytoplasm;GO:0005783//endoplasmic reticulum;GO:0005789//endoplasmic reticulum membrane;GO:0005951//carbamoyl-phosphate synthase complex;GO:0009317//acetyl-CoA carboxylase complex;GO:0009320//phosphoribosylaminoimidazole carboxylase complex;GO:0012505//endomembrane system;GO:0016020//membrane;GO:0031226//intrinsi…	GO:0000166//nucleotide binding;GO:0003674//molecular_function;GO:0003824//catalytic activity;GO:0003989//acetyl-CoA carboxylase activity;GO:0004075//biotin carboxylase activity;GO:0004088//carbamoyl-phosphate synthase (glutamine-hydrolyzing) activity;GO:0004638//phosphoribosylaminoimidazole carboxylase activity;GO:0004736//pyruvate carboxylase activity;GO:0004742//dihydrolipoyllysine-residue acet…	GO:0000902//cell morphogenesis;GO:0005975//carbohydrate metabolic process;GO:0005976//polysaccharide metabolic process;GO:0005977//glycogen metabolic process;GO:0006073//cellular glucan metabolic process;GO:0006082//organic acid metabolic process;GO:0006086//acetyl-CoA biosynthetic process from pyruvate;GO:0006091//generation of precursor metabolites and energy;GO:0006094//gluconeogenesis;GO:0006…	--
ncbi_105223129	10	13	15	10	36	3459	2698	4109	4357	3821	0.188	0.212	0.261	0.164	0.713	60.697	69.058	78.659	77.718	83.958	0.3076	74.018	7.91068	4.68111e-97	5.50626e-95	LOC105223129	mycosubtilin synthase subunit C	-	-	-	-	GO:0005575//cellular_component;GO:0005622//intracellular;GO:0005623//cell;GO:0005737//cytoplasm;GO:0044424//intracellular part;GO:0044464//cell part	GO:0003674//molecular_function;GO:0003824//catalytic activity;GO:0003833//beta-alanyl-dopamine synthase activity;GO:0003987//acetate-CoA ligase activity;GO:0004043//L-aminoadipate-semialdehyde dehydrogenase activity;GO:0008668//(2,3-dihydroxybenzoyl)adenylate synthase activity;GO:0008756//o-succinylbenzoate-CoA ligase activity;GO:0015645//fatty acid ligase activity;GO:0016874//ligase activity;GO:…	GO:0001505//regulation of neurotransmitter levels;GO:0001692//histamine metabolic process;GO:0006082//organic acid metabolic process;GO:0006518//peptide metabolic process;GO:0006520//cellular amino acid metabolic process;GO:0006570//tyrosine metabolic process;GO:0006576//cellular biogenic amine metabolic process;GO:0006582//melanin metabolic process;GO:0006583//melanin biosynthetic process from t…	--
ncbi_105233939	598	842	744	754	568	2346	1846	2141	2770	1953	22.47	27.824	25.996	24.786	22.691	82.718	94.548	82.12	99.112	86.062	24.7534	88.912	1.84475	1.07572e-96	1.2547e-94	LOC105233939	fatty-acid amide hydrolase 2, transcript variant X1	-	-	-	-	GO:0030956//glutamyl-tRNA(Gln) amidotransferase complex	GO:0004039//allophanate hydrolase activity;GO:0016811//hydrolase activity, acting on carbon-nitrogen (but not peptide) bonds, in linear amides;GO:0050567//glutaminyl-tRNA synthase (glutamine-hydrolyzing) activity	GO:0006424//glutamyl-tRNA aminoacylation;GO:0008150//biological_process;GO:0019627//urea metabolic process;GO:0050789//regulation of biological process;GO:0050794//regulation of cellular process;GO:0051726//regulation of cell cycle;GO:0065007//biological regulation	--
ncbi_105222430	5001	5864	5866	5697	5094	2411	1638	2213	2335	1763	323.734	329.097	350.816	321.687	346.623	145.406	144.098	145.601	143.15	133.139	334.391	142.279	-1.23282	4.75511e-96	5.50007e-94	LOC105222430	inorganic pyrophosphatase	Metabolism	Energy metabolism	ko00190//Oxidative phosphorylation	K11726	GO:0000228//nuclear chromosome;GO:0000785//chromatin;GO:0000790//nuclear chromatin;GO:0005575//cellular_component;GO:0005622//intracellular;GO:0005623//cell;GO:0005634//nucleus;GO:0005694//chromosome;GO:0005737//cytoplasm;GO:0005773//vacuole;GO:0016589//NURF complex;GO:0031010//ISWI-type complex;GO:0031974//membrane-enclosed lumen;GO:0031981//nuclear lumen;GO:0032991//protein-containing complex;G…	GO:0000287//magnesium ion binding;GO:0003674//molecular_function;GO:0003824//catalytic activity;GO:0004427//inorganic diphosphatase activity;GO:0005488//binding;GO:0016462//pyrophosphatase activity;GO:0016787//hydrolase activity;GO:0016817//hydrolase activity, acting on acid anhydrides;GO:0016818//hydrolase activity, acting on acid anhydrides, in phosphorus-containing anhydrides;GO:0043167//ion b…	GO:0002682//regulation of immune system process;GO:0006139//nucleobase-containing compound metabolic process;GO:0006325//chromatin organization;GO:0006338//chromatin remodeling;GO:0006351//transcription, DNA-templated;GO:0006725//cellular aromatic compound metabolic process;GO:0006793//phosphorus metabolic process;GO:0006796//phosphate-containing compound metabolic process;GO:0006807//nitrogen co…	--
ncbi_105224421	59100	78046	71449	70385	53100	163018	114048	150763	161496	125697	1780.2	2038.01	1988.28	1849.19	1682.79	4574.39	4668.47	4615.22	4607.19	4416.85	1867.69	4576.42	1.29296	3.91857e-95	4.49502e-93	LOC105224421	putative uncharacterized protein DDB_G0271606, transcript variant X1	-	-	-	-	GO:0005681//spliceosomal complex	-	GO:0000398//mRNA splicing, via spliceosome	--
ncbi_125777718	970	430	486	625	1003	71886	40405	53006	72830	47264	44.97	17.287	20.809	25.302	48.898	3106.41	2546.86	2498.83	3199.22	2557.48	31.4532	2781.76	6.46665	1.22016e-93	1.38818e-91	LOC125777718	cytochrome P450 6g1-like	-	-	-	-	-	GO:0005506//iron ion binding;GO:0016705//oxidoreductase activity, acting on paired donors, with incorporation or reduction of molecular oxygen;GO:0020037//heme binding	GO:0055114//oxidation-reduction process	--
ncbi_105232171	4897	6571	5643	6301	4403	2313	1269	1648	1915	1656	25.788	30.011	27.483	28.975	24.4	11.359	9.087	8.832	9.553	10.185	27.3314	9.8032	-1.47923	5.28084e-93	5.95919e-91	LOC105232171	ryanodine receptor, transcript variant X1	Human Diseases;Human Diseases;Human Diseases;Organismal Systems;Environmental Information Processing;Environmental Information Processing;Organismal Systems;Organismal Systems;Environmental Information Processing;Organismal Systems;Organismal Systems;Organismal Systems;Human Diseases;Human Diseases;Human Diseases	Neurodegenerative disease;Neurodegenerative disease;Cardiovascular disease;Digestive system;Signal transduction;Signal transduction;Endocrine system;Circulatory system;Signal transduction;Environmental adaptation;Endocrine system;Circulatory system;Cardiovascular disease;Cardiovascular disease;Cardiovascular disease	ko05022//Pathways of neurodegeneration - multiple diseases;ko05020//Prion disease;ko05415//Diabetic cardiomyopathy;ko04972//Pancreatic secretion;ko04024//cAMP signaling pathway;ko04020//Calcium signaling pathway;ko04921//Oxytocin signaling pathway;ko04261//Adrenergic signaling in cardiomyocytes;ko04371//Apelin signaling pathway;ko04713//Circadian entrainment;ko04911//Insulin secretion;ko04260//Ca…	K04962;K04962;K04962;K04962;K04962;K04962;K04962;K04962;K04962;K04962;K04962;K04962;K04962;K04962;K04962	GO:0005575//cellular_component;GO:0005622//intracellular;GO:0005623//cell;GO:0005737//cytoplasm;GO:0005783//endoplasmic reticulum;GO:0005789//endoplasmic reticulum membrane;GO:0005886//plasma membrane;GO:0012505//endomembrane system;GO:0016020//membrane;GO:0016021//integral component of membrane;GO:0016528//sarcoplasm;GO:0016529//sarcoplasmic reticulum;GO:0030016//myofibril;GO:0030017//sarcomere;…	GO:0003674//molecular_function;GO:0005215//transporter activity;GO:0005216//ion channel activity;GO:0005217//intracellular ligand-gated ion channel activity;GO:0005219//ryanodine-sensitive calcium-release channel activity;GO:0005261//cation channel activity;GO:0005262//calcium channel activity;GO:0005488//binding;GO:0005509//calcium ion binding;GO:0005515//protein binding;GO:0008324//cation trans…	GO:0002682//regulation of immune system process;GO:0003008//system process;GO:0003012//muscle system process;GO:0003013//circulatory system process;GO:0003015//heart process;GO:0006506//GPI anchor biosynthetic process;GO:0006810//transport;GO:0006811//ion transport;GO:0006812//cation transport;GO:0006816//calcium ion transport;GO:0006873//cellular ion homeostasis;GO:0006874//cellular calcium ion …	--
ncbi_105233796	1570	2760	2582	2889	3827	29	23	26	12	19	278.837	424.969	423.655	447.563	714.457	4.798	5.551	4.693	2.018	3.937	457.896	4.1994	-6.76869	6.49459e-93	7.26975e-91	LOC105233796	uncharacterized LOC105233796	-	-	-	-	GO:0005576//extracellular region	GO:0016866//intramolecular transferase activity;GO:0031419//cobalamin binding	GO:0009405//pathogenesis	--
ncbi_105228716	1463	1965	1662	1850	1670	6544	4470	6747	5800	4921	55.274	64.363	58.011	60.968	66.322	230.341	229.505	259.08	207.527	216.894	60.9876	228.669	1.90668	1.55899e-92	1.7311e-90	LOC105228716	protein disulfide-isomerase A6 homolog	Genetic Information Processing	Folding, sorting and degradation	ko04141//Protein processing in endoplasmic reticulum	K09584	GO:0005575//cellular_component;GO:0005576//extracellular region;GO:0005615//extracellular space;GO:0005618//cell wall;GO:0005622//intracellular;GO:0005623//cell;GO:0005737//cytoplasm;GO:0005783//endoplasmic reticulum;GO:0005788//endoplasmic reticulum lumen;GO:0005789//endoplasmic reticulum membrane;GO:0005790//smooth endoplasmic reticulum;GO:0005793//endoplasmic reticulum-Golgi intermediate compa…	GO:0003674//molecular_function;GO:0003756//protein disulfide isomerase activity;GO:0003824//catalytic activity;GO:0015036//disulfide oxidoreductase activity;GO:0015037//peptide disulfide oxidoreductase activity;GO:0016209//antioxidant activity;GO:0016491//oxidoreductase activity;GO:0016667//oxidoreductase activity, acting on a sulfur group of donors;GO:0016853//isomerase activity;GO:0016860//intr…	GO:0001775//cell activation;GO:0006457//protein folding;GO:0006464//cellular protein modification process;GO:0006790//sulfur compound metabolic process;GO:0006807//nitrogen compound metabolic process;GO:0006810//transport;GO:0006897//endocytosis;GO:0006909//phagocytosis;GO:0006950//response to stress;GO:0006986//response to unfolded protein;GO:0007154//cell communication;GO:0007155//cell adhesion…	--
ncbi_105225053	1048	1366	1126	1478	988	3799	2627	3004	3422	2888	26.049	29.436	25.857	32.045	25.814	87.974	88.736	75.889	80.553	83.743	27.8402	83.379	1.58251	3.88253e-92	4.27695e-90	LOC105225053	adenosylhomocysteinase-like 1	Metabolism;Metabolism	Global and overview maps;Amino acid metabolism	ko01100//Metabolic pathways;ko00270//Cysteine and methionine metabolism	K01251;K01251	GO:0005575//cellular_component;GO:0005622//intracellular;GO:0005623//cell;GO:0005737//cytoplasm;GO:0005829//cytosol;GO:0044424//intracellular part;GO:0044444//cytoplasmic part;GO:0044464//cell part	GO:0003674//molecular_function;GO:0003824//catalytic activity;GO:0004013//adenosylhomocysteinase activity;GO:0004455//ketol-acid reductoisomerase activity;GO:0004488//methylenetetrahydrofolate dehydrogenase (NADP+) activity;GO:0004617//phosphoglycerate dehydrogenase activity;GO:0008883//glutamyl-tRNA reductase activity;GO:0016779//nucleotidyltransferase activity;GO:0016787//hydrolase activity;GO:…	GO:0000096//sulfur amino acid metabolic process;GO:0006082//organic acid metabolic process;GO:0006139//nucleobase-containing compound metabolic process;GO:0006520//cellular amino acid metabolic process;GO:0006534//cysteine metabolic process;GO:0006555//methionine metabolic process;GO:0006564//L-serine biosynthetic process;GO:0006575//cellular modified amino acid metabolic process;GO:0006725//cell…	--
ncbi_105224134	1616	1789	2086	1658	1392	203	185	125	160	122	95.533	91.689	113.928	85.497	86.5	11.18	14.863	7.511	8.958	8.414	94.6294	10.1852	-3.21581	6.47372e-92	7.07521e-90	LOC105224134	estradiol 17-beta-dehydrogenase 11	-	-	-	-	GO:0005575//cellular_component;GO:0005576//extracellular region;GO:0005622//intracellular;GO:0005623//cell;GO:0005737//cytoplasm;GO:0005783//endoplasmic reticulum;GO:0005811//lipid droplet;GO:0005829//cytosol;GO:0012505//endomembrane system;GO:0043226//organelle;GO:0043227//membrane-bounded organelle;GO:0043228//non-membrane-bounded organelle;GO:0043229//intracellular organelle;GO:0043231//intrac…	GO:0003674//molecular_function;GO:0003824//catalytic activity;GO:0004303//estradiol 17-beta-dehydrogenase activity;GO:0004316//3-oxoacyl-[acyl-carrier-protein] reductase (NADPH) activity;GO:0004757//sepiapterin reductase activity;GO:0008667//2,3-dihydro-2,3-dihydroxybenzoate dehydrogenase activity;GO:0008678//2-deoxy-D-gluconate 3-dehydrogenase activity;GO:0016229//steroid dehydrogenase activity;…	GO:0000272//polysaccharide catabolic process;GO:0006629//lipid metabolic process;GO:0006633//fatty acid biosynthetic process;GO:0006694//steroid biosynthetic process;GO:0006703//estrogen biosynthetic process;GO:0006706//steroid catabolic process;GO:0006710//androgen catabolic process;GO:0006729//tetrahydrobiopterin biosynthetic process;GO:0008150//biological_process;GO:0008152//metabolic process;…	--
ncbi_105232060	6803	8412	9143	5475	5322	1074	759	997	1153	826	315.543	338.264	391.789	221.513	259.478	46.411	47.842	47.001	50.648	44.695	305.317	47.3194	-2.68981	1.64616e-91	1.78506e-89	LOC105232060	uncharacterized LOC105232060	-	-	-	-	GO:0005634//nucleus	GO:0003677//DNA binding	GO:0006355//regulation of transcription, DNA-templated	--
MSTRG.4045	1248	1609	772	1211	1324	40	20	65	42	40	234.157	261.726	133.818	198.195	261.125	6.992	5.1	12.395	7.463	8.755	217.804	8.141	-4.74168	1.92282e-91	2.06889e-89	--	-	-	-	-	-	-	-	-	--
ncbi_105231701	113	132	103	140	222	5630	5045	8715	8147	5341	17.924	18.153	15.094	19.371	37.016	830.739	1085.06	1403.07	1220.54	987.422	21.5116	1105.37	5.68326	1.59142e-88	1.69915e-86	LOC105231701	uncharacterized LOC105231701, transcript variant X1	-	-	-	-	-	-	-	--
ncbi_105224023	214	269	186	236	238	1225	1062	1175	1256	945	10.436	11.605	8.542	9.996	12.319	56.203	71.51	59.103	58.387	54.757	10.5796	59.992	2.50349	5.1543e-88	5.4612e-86	LOC105224023	battenin, transcript variant X2	Cellular Processes	Transport and catabolism	ko04142//Lysosome	K12389	GO:0000323//lytic vacuole;GO:0005575//cellular_component;GO:0005622//intracellular;GO:0005623//cell;GO:0005737//cytoplasm;GO:0005739//mitochondrion;GO:0005740//mitochondrial envelope;GO:0005764//lysosome;GO:0005768//endosome;GO:0005770//late endosome;GO:0005773//vacuole;GO:0005886//plasma membrane;GO:0005902//microvillus;GO:0012505//endomembrane system;GO:0016020//membrane;GO:0016324//apical plas…	-	GO:0001932//regulation of protein phosphorylation;GO:0006810//transport;GO:0006811//ion transport;GO:0006812//cation transport;GO:0006820//anion transport;GO:0006865//amino acid transport;GO:0006873//cellular ion homeostasis;GO:0006885//regulation of pH;GO:0006950//response to stress;GO:0006979//response to oxidative stress;GO:0006996//organelle organization;GO:0007033//vacuole organization;GO:00…	--
ncbi_105229334	2379	2888	2713	2620	2049	1059	563	779	976	700	60.496	64.155	63.652	58.322	55.126	25.287	19.449	20.034	23.419	20.416	60.3502	21.721	-1.47427	1.20909e-87	1.27138e-85	LOC105229334	embryonic polarity protein dorsal, transcript variant X7	Organismal Systems;Human Diseases;Environmental Information Processing;Human Diseases	Immune system;Cancer: overview;Signal transduction;Cancer: overview	ko04624//Toll and Imd signaling pathway;ko05203//Viral carcinogenesis;ko04014//Ras signaling pathway;ko05202//Transcriptional misregulation in cancer	K09254;K09254;K09254;K09254	GO:0005575//cellular_component;GO:0005622//intracellular;GO:0005623//cell;GO:0005634//nucleus;GO:0005737//cytoplasm;GO:0005829//cytosol;GO:0032991//protein-containing complex;GO:0033256//I-kappaB/NF-kappaB complex;GO:0043226//organelle;GO:0043227//membrane-bounded organelle;GO:0043229//intracellular organelle;GO:0043231//intracellular membrane-bounded organelle;GO:0044424//intracellular part;GO:0…	GO:0000976//transcription regulatory region sequence-specific DNA binding;GO:0000977//RNA polymerase II regulatory region sequence-specific DNA binding;GO:0000981//DNA-binding transcription factor activity, RNA polymerase II-specific;GO:0000982//transcription factor activity, RNA polymerase II proximal promoter sequence-specific DNA binding;GO:0001012//RNA polymerase II regulatory region DNA bind…	GO:0000122//negative regulation of transcription by RNA polymerase II;GO:0002164//larval development;GO:0002165//instar larval or pupal development;GO:0002225//positive regulation of antimicrobial peptide production;GO:0002376//immune system process;GO:0002440//production of molecular mediator of immune response;GO:0002520//immune system development;GO:0002682//regulation of immune system process…	RHD
ncbi_105231732	13092	14788	14359	14360	12355	6103	4447	5443	5784	4284	419.881	418.059	431.674	409.047	433.118	188.51	195.23	181.045	180.691	163.138	422.356	181.723	-1.21672	2.81224e-86	2.93488e-84	LOC105231732	acyl-CoA Delta-9 desaturase, transcript variant X2	Metabolism;Organismal Systems;Metabolism;Environmental Information Processing;Human Diseases;Organismal Systems;Metabolism	Global and overview maps;Aging;Global and overview maps;Signal transduction;Endocrine and metabolic disease;Endocrine system;Lipid metabolism	ko01100//Metabolic pathways;ko04212//Longevity regulating pathway - worm;ko01212//Fatty acid metabolism;ko04152//AMPK signaling pathway;ko04936//Alcoholic liver disease;ko03320//PPAR signaling pathway;ko01040//Biosynthesis of unsaturated fatty acids	K00507;K00507;K00507;K00507;K00507;K00507;K00507	GO:0005575//cellular_component;GO:0005622//intracellular;GO:0005623//cell;GO:0005737//cytoplasm;GO:0005783//endoplasmic reticulum;GO:0012505//endomembrane system;GO:0016020//membrane;GO:0016021//integral component of membrane;GO:0031224//intrinsic component of membrane;GO:0031410//cytoplasmic vesicle;GO:0031982//vesicle;GO:0043226//organelle;GO:0043227//membrane-bounded organelle;GO:0043229//intr…	GO:0003674//molecular_function;GO:0003824//catalytic activity;GO:0004768//stearoyl-CoA 9-desaturase activity;GO:0016215//acyl-CoA desaturase activity;GO:0016491//oxidoreductase activity;GO:0016705//oxidoreductase activity, acting on paired donors, with incorporation or reduction of molecular oxygen;GO:0016717//oxidoreductase activity, acting on paired donors, with oxidation of a pair of donors re…	GO:0000003//reproduction;GO:0006082//organic acid metabolic process;GO:0006629//lipid metabolic process;GO:0006631//fatty acid metabolic process;GO:0006633//fatty acid biosynthetic process;GO:0006636//unsaturated fatty acid biosynthetic process;GO:0006723//cuticle hydrocarbon biosynthetic process;GO:0006950//response to stress;GO:0007275//multicellular organism development;GO:0007610//behavior;GO…	--
ncbi_105222672	201	192	241	211	190	884	579	681	794	783	8.711	7.214	9.649	7.976	8.655	35.691	34.099	29.995	32.587	39.585	8.441	34.3914	2.02656	2.32756e-85	2.41094e-83	LOC105222672	D-beta-hydroxybutyrate dehydrogenase, mitochondrial	-	-	-	-	GO:0005575//cellular_component;GO:0005622//intracellular;GO:0005623//cell;GO:0005634//nucleus;GO:0005654//nucleoplasm;GO:0005737//cytoplasm;GO:0005739//mitochondrion;GO:0005740//mitochondrial envelope;GO:0005743//mitochondrial inner membrane;GO:0005759//mitochondrial matrix;GO:0016020//membrane;GO:0019866//organelle inner membrane;GO:0031090//organelle membrane;GO:0031966//mitochondrial membrane;…	GO:0003674//molecular_function;GO:0003824//catalytic activity;GO:0003858//3-hydroxybutyrate dehydrogenase activity;GO:0004316//3-oxoacyl-[acyl-carrier-protein] reductase (NADPH) activity;GO:0005488//binding;GO:0005543//phospholipid binding;GO:0008289//lipid binding;GO:0008667//2,3-dihydro-2,3-dihydroxybenzoate dehydrogenase activity;GO:0008678//2-deoxy-D-gluconate 3-dehydrogenase activity;GO:0016…	GO:0000272//polysaccharide catabolic process;GO:0001889//liver development;GO:0006091//generation of precursor metabolites and energy;GO:0006633//fatty acid biosynthetic process;GO:0006950//response to stress;GO:0007275//multicellular organism development;GO:0007399//nervous system development;GO:0007417//central nervous system development;GO:0007420//brain development;GO:0007584//response to nut…	--
ncbi_105225760	45	58	62	40	45	451	351	329	430	318	0.9	1.006	1.146	0.698	0.946	8.405	9.542	6.689	8.146	7.421	0.9392	8.0406	3.0978	5.89368e-85	6.05958e-83	LOC105225760	serine protease gd	-	-	-	-	-	GO:0004252//serine-type endopeptidase activity	GO:0006508//proteolysis	--
ncbi_105232059	425	558	563	562	437	98	78	91	79	60	5.789	6.59	7.085	6.678	6.257	1.244	1.444	1.26	1.019	0.953	6.4798	1.184	-2.45228	1.29436e-84	1.32101e-82	LOC105232059	zinc finger protein 420	-	-	-	-	GO:0005634//nucleus	GO:0004317//3-hydroxypalmitoyl-[acyl-carrier-protein] dehydratase activity;GO:0008270//zinc ion binding	-	zf-C2H2
ncbi_105230828	4304	5150	4597	4483	4306	1304	970	1222	1158	823	191.715	198.88	189.176	174.185	201.616	54.115	58.718	55.323	48.85	42.767	191.114	51.9546	-1.87911	1.42936e-84	1.44814e-82	LOC105230828	UDP-glucosyltransferase 2	Metabolism;Human Diseases;Metabolism;Metabolism;Metabolism;Human Diseases;Organismal Systems;Metabolism;Metabolism;Metabolism;Metabolism;Metabolism	Global and overview maps;Cancer: overview;Xenobiotics biodegradation and metabolism;Xenobiotics biodegradation and metabolism;Xenobiotics biodegradation and metabolism;Cancer: overview;Digestive system;Carbohydrate metabolism;Metabolism of cofactors and vitamins;Metabolism of cofactors and vitamins;Carbohydrate metabolism;Lipid metabolism	ko01100//Metabolic pathways;ko05207//Chemical carcinogenesis - receptor activation;ko00983//Drug metabolism - other enzymes;ko00980//Metabolism of xenobiotics by cytochrome P450;ko00982//Drug metabolism - cytochrome P450;ko05204//Chemical carcinogenesis - DNA adducts;ko04976//Bile secretion;ko00040//Pentose and glucuronate interconversions;ko00860//Porphyrin metabolism;ko00830//Retinol metabolism…	K00699;K00699;K00699;K00699;K00699;K00699;K00699;K00699;K00699;K00699;K00699;K00699	GO:0016021//integral component of membrane	GO:0001733//galactosylceramide sulfotransferase activity;GO:0008194//UDP-glycosyltransferase activity;GO:0016758//transferase activity, transferring hexosyl groups;GO:0050511//undecaprenyldiphospho-muramoylpentapeptide beta-N-acetylglucosaminyltransferase activity	GO:0009247//glycolipid biosynthetic process;GO:0009252//peptidoglycan biosynthetic process	--
MSTRG.17540	32719	19840	12864	35959	17319	22	13	43	22	59	3308.45	1739.26	1201.73	3171.67	1840.83	2.073	1.786	4.419	2.107	6.96	2252.39	3.469	-9.34272	2.9693e-84	2.98651e-82	--	-	-	-	-	-	-	-	-	--
ncbi_105231537	48	50	37	73	131	11698	6795	8364	11214	6857	2.249	2.01	1.568	2.94	6.408	505.766	429.326	394.8	493.047	371.487	3.035	438.885	7.176	1.10122e-82	1.09964e-80	LOC105231537	cytochrome P450 6g1, transcript variant X1	-	-	-	-	-	GO:0005506//iron ion binding;GO:0016705//oxidoreductase activity, acting on paired donors, with incorporation or reduction of molecular oxygen;GO:0020037//heme binding	GO:0055114//oxidation-reduction process	--
ncbi_105232314	933	877	806	756	554	128	100	121	138	98	31.03	26.318	24.662	22.641	19.523	3.9	4.262	4.384	4.665	4.277	24.8348	4.2976	-2.53076	1.51672e-82	1.50372e-80	LOC105232314	thrombospondin type-1 domain-containing protein 4, transcript variant X1	-	-	-	-	GO:0005575//cellular_component;GO:0005576//extracellular region;GO:0031012//extracellular matrix;GO:0044421//extracellular region part;GO:0062023//collagen-containing extracellular matrix	GO:0003674//molecular_function;GO:0003824//catalytic activity;GO:0008233//peptidase activity;GO:0016787//hydrolase activity;GO:0140096//catalytic activity, acting on a protein	GO:0002164//larval development;GO:0006508//proteolysis;GO:0006807//nitrogen compound metabolic process;GO:0007275//multicellular organism development;GO:0007507//heart development;GO:0007508//larval heart development;GO:0008150//biological_process;GO:0008152//metabolic process;GO:0009791//post-embryonic development;GO:0019538//protein metabolic process;GO:0032501//multicellular organismal process…	--
ncbi_105229168	1583	1648	1772	1569	1106	414	265	390	377	372	58.245	52.57	60.235	50.357	42.776	14.192	13.251	14.585	13.137	15.968	52.8366	14.2266	-1.89295	5.18149e-82	5.10064e-80	LOC105229168	probable peroxisomal acyl-coenzyme A oxidase 1	Metabolism;Metabolism;Environmental Information Processing;Cellular Processes;Metabolism;Human Diseases;Organismal Systems;Metabolism;Metabolism;Metabolism;Metabolism;Metabolism	Global and overview maps;Global and overview maps;Signal transduction;Transport and catabolism;Global and overview maps;Endocrine and metabolic disease;Endocrine system;Lipid metabolism;Lipid metabolism;Metabolism of other amino acids;Carbohydrate metabolism;Lipid metabolism	ko01100//Metabolic pathways;ko01200//Carbon metabolism;ko04024//cAMP signaling pathway;ko04146//Peroxisome;ko01212//Fatty acid metabolism;ko04936//Alcoholic liver disease;ko03320//PPAR signaling pathway;ko00071//Fatty acid degradation;ko01040//Biosynthesis of unsaturated fatty acids;ko00410//beta-Alanine metabolism;ko00640//Propanoate metabolism;ko00592//alpha-Linolenic acid metabolism	K00232;K00232;K00232;K00232;K00232;K00232;K00232;K00232;K00232;K00232;K00232;K00232	GO:0005575//cellular_component;GO:0005622//intracellular;GO:0005623//cell;GO:0005737//cytoplasm;GO:0005777//peroxisome;GO:0042579//microbody;GO:0043226//organelle;GO:0043227//membrane-bounded organelle;GO:0043229//intracellular organelle;GO:0043231//intracellular membrane-bounded organelle;GO:0044424//intracellular part;GO:0044444//cytoplasmic part;GO:0044464//cell part	GO:0000166//nucleotide binding;GO:0003674//molecular_function;GO:0003824//catalytic activity;GO:0003995//acyl-CoA dehydrogenase activity;GO:0003997//acyl-CoA oxidase activity;GO:0005488//binding;GO:0016491//oxidoreductase activity;GO:0016627//oxidoreductase activity, acting on the CH-CH group of donors;GO:0016634//oxidoreductase activity, acting on the CH-CH group of donors, oxygen as acceptor;GO…	GO:0006082//organic acid metabolic process;GO:0006629//lipid metabolic process;GO:0006631//fatty acid metabolic process;GO:0006635//fatty acid beta-oxidation;GO:0008150//biological_process;GO:0008152//metabolic process;GO:0009056//catabolic process;GO:0009062//fatty acid catabolic process;GO:0009987//cellular process;GO:0016042//lipid catabolic process;GO:0016054//organic acid catabolic process;G…	--
ncbi_105222613	994	1204	1177	1116	975	473	282	399	430	394	58.554	61.489	64.055	57.344	60.373	25.959	22.575	23.889	23.989	27.076	60.363	24.6976	-1.28929	2.80208e-81	2.73894e-79	LOC105222613	mannose-6-phosphate isomerase	Metabolism;Metabolism;Metabolism	Global and overview maps;Carbohydrate metabolism;Carbohydrate metabolism	ko01100//Metabolic pathways;ko00520//Amino sugar and nucleotide sugar metabolism;ko00051//Fructose and mannose metabolism	K01809;K01809;K01809	GO:0005575//cellular_component;GO:0005622//intracellular;GO:0005623//cell;GO:0005634//nucleus;GO:0005737//cytoplasm;GO:0005829//cytosol;GO:0043226//organelle;GO:0043227//membrane-bounded organelle;GO:0043229//intracellular organelle;GO:0043231//intracellular membrane-bounded organelle;GO:0044424//intracellular part;GO:0044444//cytoplasmic part;GO:0044464//cell part	GO:0003674//molecular_function;GO:0003824//catalytic activity;GO:0004476//mannose-6-phosphate isomerase activity;GO:0005488//binding;GO:0008270//zinc ion binding;GO:0016853//isomerase activity;GO:0016860//intramolecular oxidoreductase activity;GO:0016861//intramolecular oxidoreductase activity, interconverting aldoses and ketoses;GO:0043167//ion binding;GO:0043169//cation binding;GO:0046872//meta…	GO:0000032//cell wall mannoprotein biosynthetic process;GO:0005975//carbohydrate metabolic process;GO:0005996//monosaccharide metabolic process;GO:0006002//fructose 6-phosphate metabolic process;GO:0006013//mannose metabolic process;GO:0006056//mannoprotein metabolic process;GO:0006057//mannoprotein biosynthetic process;GO:0006082//organic acid metabolic process;GO:0006090//pyruvate metabolic pro…	--
ncbi_105222689	16024	27000	15319	24161	15841	3201	1971	2732	2032	2091	506.989	750.217	465.774	668.801	553.261	92.775	85.327	87.471	61.938	78.243	589.008	81.1508	-2.85961	3.76576e-81	3.65516e-79	LOC105222689	glucose dehydrogenase [FAD, quinone], transcript variant X1	Metabolism;Metabolism	Global and overview maps;Carbohydrate metabolism	ko01100//Metabolic pathways;ko00030//Pentose phosphate pathway	K00115;K00115	-	GO:0004148//dihydrolipoyl dehydrogenase activity;GO:0004362//glutathione-disulfide reductase activity;GO:0008812//choline dehydrogenase activity;GO:0016491//oxidoreductase activity;GO:0016614//oxidoreductase activity, acting on CH-OH group of donors;GO:0016701//oxidoreductase activity, acting on single donors with incorporation of molecular oxygen;GO:0045550//geranylgeranyl reductase activity;GO:…	GO:0006096//glycolytic process;GO:0006744//ubiquinone biosynthetic process;GO:0015995//chlorophyll biosynthetic process;GO:0019285//glycine betaine biosynthetic process from choline;GO:0030494//bacteriochlorophyll biosynthetic process;GO:0045454//cell redox homeostasis;GO:0051068//dihydrolipoamide metabolic process;GO:0055114//oxidation-reduction process	--
ncbi_105228811	1025	1288	1225	1032	991	282	198	175	262	181	63.674	69.367	70.304	55.921	64.711	16.321	16.715	11.049	15.414	13.117	64.7954	14.5232	-2.15753	3.95549e-81	3.81265e-79	LOC105228811	gamma-butyrobetaine dioxygenase	Metabolism;Metabolism	Global and overview maps;Amino acid metabolism	ko01100//Metabolic pathways;ko00310//Lysine degradation	K00471;K00471	-	GO:0003674//molecular_function;GO:0003824//catalytic activity;GO:0008336//gamma-butyrobetaine dioxygenase activity;GO:0016491//oxidoreductase activity	GO:0008150//biological_process;GO:0008152//metabolic process;GO:0055114//oxidation-reduction process	--
ncbi_105223679	16504	10105	3412	15799	8695	4	4	14	14	10	1080.99	573.811	206.466	902.652	598.648	0.244	0.356	0.932	0.868	0.764	672.514	0.6328	-10.0536	4.61196e-81	4.41476e-79	LOC105223679	phospholipase A1	-	-	-	-	-	GO:0004465//lipoprotein lipase activity;GO:0004806//triglyceride lipase activity	-	--
MSTRG.8044	0	1	2	0	6	1123	921	1431	1296	1396	0	0.166	0.355	0	1.211	200.836	240.259	279.189	235.606	312.619	0.3464	253.702	9.51648	9.27965e-81	8.82202e-79	--	-	-	-	-	-	-	-	-	--
ncbi_105226672	1876	2020	2547	2042	1949	281	293	241	266	202	108.093	100.969	135.626	102.523	118.125	15.166	22.942	14.177	14.514	13.589	113.067	16.0776	-2.81406	1.39193e-80	1.31429e-78	LOC105226672	1-acyl-sn-glycerol-3-phosphate acyltransferase alpha, transcript variant X1	Metabolism;Metabolism;Environmental Information Processing;Metabolism;Organismal Systems	Global and overview maps;Lipid metabolism;Signal transduction;Lipid metabolism;Digestive system	ko01100//Metabolic pathways;ko00561//Glycerolipid metabolism;ko04072//Phospholipase D signaling pathway;ko00564//Glycerophospholipid metabolism;ko04975//Fat digestion and absorption	K13509;K13509;K13509;K13509;K13509	GO:0005575//cellular_component;GO:0016020//membrane	GO:0003674//molecular_function;GO:0003824//catalytic activity;GO:0003841//1-acylglycerol-3-phosphate O-acyltransferase activity;GO:0008374//O-acyltransferase activity;GO:0016411//acylglycerol O-acyltransferase activity;GO:0016740//transferase activity;GO:0016746//transferase activity, transferring acyl groups;GO:0016747//transferase activity, transferring acyl groups other than amino-acyl groups;…	GO:0006629//lipid metabolic process;GO:0006644//phospholipid metabolic process;GO:0006793//phosphorus metabolic process;GO:0006796//phosphate-containing compound metabolic process;GO:0007610//behavior;GO:0008150//biological_process;GO:0008152//metabolic process;GO:0008610//lipid biosynthetic process;GO:0008654//phospholipid biosynthetic process;GO:0009058//biosynthetic process;GO:0009636//respons…	--
ncbi_105230542	555	541	575	822	512	59	64	67	59	55	20.933	17.639	20.017	27.082	20.274	2.066	3.318	2.599	2.102	2.442	21.189	2.5054	-3.0802	2.73054e-80	2.5608e-78	LOC105230542	hypothetical protein, transcript variant X1	-	-	-	-	-	-	-	--
ncbi_105226634	6343	6735	7504	6792	5934	3191	2010	2603	2657	2303	150.212	139.298	165.337	141.712	147.799	73.962	70.224	68.49	64.253	67.948	148.872	68.9754	-1.10991	3.49475e-80	3.25551e-78	LOC105226634	protein doublesex, transcript variant X1	-	-	-	-	GO:0005575//cellular_component;GO:0005622//intracellular;GO:0005623//cell;GO:0005634//nucleus;GO:0043226//organelle;GO:0043227//membrane-bounded organelle;GO:0043229//intracellular organelle;GO:0043231//intracellular membrane-bounded organelle;GO:0044424//intracellular part;GO:0044464//cell part	GO:0000976//transcription regulatory region sequence-specific DNA binding;GO:0000977//RNA polymerase II regulatory region sequence-specific DNA binding;GO:0000981//DNA-binding transcription factor activity, RNA polymerase II-specific;GO:0000982//transcription factor activity, RNA polymerase II proximal promoter sequence-specific DNA binding;GO:0001012//RNA polymerase II regulatory region DNA bind…	GO:0000003//reproduction;GO:0000122//negative regulation of transcription by RNA polymerase II;GO:0000902//cell morphogenesis;GO:0000904//cell morphogenesis involved in differentiation;GO:0003006//developmental process involved in reproduction;GO:0006139//nucleobase-containing compound metabolic process;GO:0006351//transcription, DNA-templated;GO:0006355//regulation of transcription, DNA-template…	DM
ncbi_105227846	543	789	867	678	590	105	53	77	53	59	12.263	15.444	18.098	13.356	14.009	2.209	1.626	1.769	1.133	1.559	14.634	1.6592	-3.14076	7.82778e-80	7.2433e-78	LOC105227846	putative phosphatidate phosphatase, transcript variant X2	Metabolism;Metabolism;Environmental Information Processing;Metabolism;Human Diseases;Organismal Systems;Organismal Systems;Metabolism;Metabolism	Global and overview maps;Lipid metabolism;Signal transduction;Lipid metabolism;Cancer: overview;Digestive system;Immune system;Lipid metabolism;Lipid metabolism	ko01100//Metabolic pathways;ko00561//Glycerolipid metabolism;ko04072//Phospholipase D signaling pathway;ko00564//Glycerophospholipid metabolism;ko05231//Choline metabolism in cancer;ko04975//Fat digestion and absorption;ko04666//Fc gamma R-mediated phagocytosis;ko00600//Sphingolipid metabolism;ko00565//Ether lipid metabolism	K01080;K01080;K01080;K01080;K01080;K01080;K01080;K01080;K01080	GO:0005575//cellular_component;GO:0005623//cell;GO:0005886//plasma membrane;GO:0005887//integral component of plasma membrane;GO:0016020//membrane;GO:0016021//integral component of membrane;GO:0031224//intrinsic component of membrane;GO:0031226//intrinsic component of plasma membrane;GO:0044425//membrane part;GO:0044459//plasma membrane part;GO:0044464//cell part;GO:0071944//cell periphery	GO:0003674//molecular_function;GO:0003824//catalytic activity;GO:0008195//phosphatidate phosphatase activity;GO:0016787//hydrolase activity;GO:0016788//hydrolase activity, acting on ester bonds;GO:0016791//phosphatase activity;GO:0042577//lipid phosphatase activity;GO:0042578//phosphoric ester hydrolase activity	GO:0006629//lipid metabolic process;GO:0006644//phospholipid metabolic process;GO:0006793//phosphorus metabolic process;GO:0006796//phosphate-containing compound metabolic process;GO:0007154//cell communication;GO:0007165//signal transduction;GO:0007602//phototransduction;GO:0008150//biological_process;GO:0008152//metabolic process;GO:0009266//response to temperature stimulus;GO:0009314//response…	--
ncbi_125778393	8474	5356	2637	7208	4232	6	3	4	3	14	824.07	451.435	236.589	611.504	432.339	0.542	0.395	0.394	0.28	1.588	511.187	0.6398	-9.64202	1.75938e-79	1.61723e-77	LOC125778393	antigen 5 like allergen Cul n 1-like, transcript variant X1	-	-	-	-	-	-	-	--
ncbi_105222977	4261	4593	5372	4646	4164	1211	658	895	960	575	111.699	104.553	130.214	106.429	114.859	29.647	23.426	23.894	23.909	17.56	113.551	23.6872	-2.26116	4.92989e-79	4.50177e-77	LOC105222977	nose resistant to fluoxetine protein 6, transcript variant X1	-	-	-	-	-	GO:0003674//molecular_function;GO:0003824//catalytic activity;GO:0016740//transferase activity;GO:0016746//transferase activity, transferring acyl groups;GO:0016747//transferase activity, transferring acyl groups other than amino-acyl groups	GO:0000003//reproduction;GO:0003006//developmental process involved in reproduction;GO:0003008//system process;GO:0007275//multicellular organism development;GO:0007276//gamete generation;GO:0007281//germ cell development;GO:0007292//female gamete generation;GO:0007586//digestion;GO:0007588//excretion;GO:0008150//biological_process;GO:0009987//cellular process;GO:0019953//sexual reproduction;GO:0…	--
ncbi_105230049	4212	4636	4789	4366	3374	11506	7118	8521	9937	8129	120.349	114.84	126.416	108.816	101.336	306.288	276.39	247.453	268.894	270.964	114.351	273.998	1.26069	3.68113e-78	3.33948e-76	LOC105230049	proton-coupled amino acid transporter-like protein pathetic, transcript variant X1	Organismal Systems	Digestive system	ko04974//Protein digestion and absorption	K14209	GO:0000323//lytic vacuole;GO:0005575//cellular_component;GO:0005622//intracellular;GO:0005623//cell;GO:0005737//cytoplasm;GO:0005764//lysosome;GO:0005768//endosome;GO:0005773//vacuole;GO:0005774//vacuolar membrane;GO:0005886//plasma membrane;GO:0012505//endomembrane system;GO:0016020//membrane;GO:0030424//axon;GO:0030425//dendrite;GO:0031090//organelle membrane;GO:0031410//cytoplasmic vesicle;GO:…	GO:0003674//molecular_function;GO:0005215//transporter activity;GO:0005342//organic acid transmembrane transporter activity;GO:0008509//anion transmembrane transporter activity;GO:0008514//organic anion transmembrane transporter activity;GO:0015075//ion transmembrane transporter activity;GO:0015171//amino acid transmembrane transporter activity;GO:0015318//inorganic molecular entity transmembrane…	GO:0000902//cell morphogenesis;GO:0000904//cell morphogenesis involved in differentiation;GO:0002009//morphogenesis of an epithelium;GO:0002165//instar larval or pupal development;GO:0003333//amino acid transmembrane transport;GO:0006810//transport;GO:0006811//ion transport;GO:0006820//anion transport;GO:0006865//amino acid transport;GO:0007275//multicellular organism development;GO:0007399//nerv…	--
ncbi_105221867	0	0	0	2	7	953	849	1036	1189	869	0	0	0	0.103	0.434	52.339	68.014	62.071	66.379	59.761	0.1074	61.7128	9.16643	1.25879e-77	1.13454e-75	LOC105221867	angiopoietin-related protein 3	-	-	-	-	-	-	-	--
ncbi_105229374	5639	7578	8377	6537	4709	1560	751	885	1025	975	218.918	255.054	300.451	221.368	192.166	56.423	39.621	34.92	37.686	44.158	237.591	42.5616	-2.48086	3.26516e-77	2.9239e-75	LOC105229374	medium-chain acyl-CoA ligase ACSF2, mitochondrial-like	-	-	-	-	-	GO:0003987//acetate-CoA ligase activity;GO:0004043//L-aminoadipate-semialdehyde dehydrogenase activity;GO:0008668//(2,3-dihydroxybenzoyl)adenylate synthase activity;GO:0008756//o-succinylbenzoate-CoA ligase activity;GO:0030729//acetoacetate-CoA ligase activity;GO:0047473//D-alanine [D-alanyl carrier protein] ligase activity;GO:0047475//phenylacetate-CoA ligase activity;GO:0050218//propionate-CoA …	GO:0009234//menaquinone biosynthetic process;GO:0010124//phenylacetate catabolic process;GO:0019287//isopentenyl diphosphate biosynthetic process, mevalonate pathway;GO:0019290//siderophore biosynthetic process;GO:0019350//teichoic acid biosynthetic process;GO:0019427//acetyl-CoA biosynthetic process from acetate;GO:0019878//lysine biosynthetic process via aminoadipic acid	--
ncbi_105230098	260	315	301	275	229	950	637	758	849	624	11.439	12.094	12.407	10.711	10.58	38.882	37.56	34.099	35.335	31.771	11.4462	35.5294	1.63414	4.00023e-77	3.55918e-75	LOC105230098	putative uncharacterized protein DDB_G0274405, transcript variant X1	-	-	-	-	GO:0005575//cellular_component;GO:0005576//extracellular region	GO:0003674//molecular_function;GO:0005102//signaling receptor binding;GO:0005488//binding;GO:0005515//protein binding;GO:0005539//glycosaminoglycan binding;GO:0008083//growth factor activity;GO:0008201//heparin binding;GO:0030545//receptor regulator activity;GO:0043167//ion binding;GO:0043168//anion binding;GO:0048018//receptor ligand activity;GO:0097367//carbohydrate derivative binding;GO:009877…	GO:0007275//multicellular organism development;GO:0007498//mesoderm development;GO:0007568//aging;GO:0008150//biological_process;GO:0008340//determination of adult lifespan;GO:0009653//anatomical structure morphogenesis;GO:0009888//tissue development;GO:0009966//regulation of signal transduction;GO:0010259//multicellular organism aging;GO:0010469//regulation of signaling receptor activity;GO:0010…	--
ncbi_105230316	853	952	924	899	607	230	137	132	169	148	16.033	15.656	16.131	14.729	12.14	3.924	3.654	2.544	3.071	3.15	14.9378	3.2686	-2.19222	4.22485e-77	3.73509e-75	LOC105230316	esterase B1, transcript variant X1	-	-	-	-	-	GO:0003674//molecular_function;GO:0003824//catalytic activity;GO:0004104//cholinesterase activity;GO:0008236//serine-type peptidase activity;GO:0016787//hydrolase activity;GO:0016788//hydrolase activity, acting on ester bonds;GO:0052689//carboxylic ester hydrolase activity	GO:0006508//proteolysis	--
ncbi_105222147	301	404	305	319	270	38	25	35	43	47	10.481	12.196	9.812	9.689	9.883	1.233	1.183	1.239	1.418	1.909	10.4122	1.3964	-2.89849	7.24334e-77	6.36314e-75	LOC105222147	uncharacterized LOC105222147, transcript variant X1	-	-	-	-	-	GO:0008484//sulfuric ester hydrolase activity	-	--
ncbi_105228657	130	269	200	154	145	1738	995	1652	1517	1006	4.334	7.908	6.165	4.596	5.15	51.854	43.556	54.467	46.146	37.882	5.6306	46.781	3.05456	8.65076e-77	7.55173e-75	LOC105228657	GTP cyclohydrolase 1, transcript variant X3	Metabolism;Metabolism	Global and overview maps;Metabolism of cofactors and vitamins	ko01100//Metabolic pathways;ko00790//Folate biosynthesis	K01495;K01495	GO:0005575//cellular_component;GO:0005622//intracellular;GO:0005623//cell;GO:0005634//nucleus;GO:0005635//nuclear envelope;GO:0005654//nucleoplasm;GO:0005737//cytoplasm;GO:0005829//cytosol;GO:0012505//endomembrane system;GO:0016020//membrane;GO:0031090//organelle membrane;GO:0031410//cytoplasmic vesicle;GO:0031965//nuclear membrane;GO:0031967//organelle envelope;GO:0031974//membrane-enclosed lume…	GO:0000166//nucleotide binding;GO:0001882//nucleoside binding;GO:0001883//purine nucleoside binding;GO:0003674//molecular_function;GO:0003824//catalytic activity;GO:0003924//GTPase activity;GO:0003933//GTP cyclohydrolase activity;GO:0003934//GTP cyclohydrolase I activity;GO:0005488//binding;GO:0005509//calcium ion binding;GO:0005515//protein binding;GO:0005525//GTP binding;GO:0008270//zinc ion bi…	GO:0000278//mitotic cell cycle;GO:0001505//regulation of neurotransmitter levels;GO:0002027//regulation of heart rate;GO:0002164//larval development;GO:0002165//instar larval or pupal development;GO:0002168//instar larval development;GO:0002237//response to molecule of bacterial origin;GO:0002376//immune system process;GO:0003008//system process;GO:0003013//circulatory system process;GO:0003018//…	--
ncbi_105224194	0	3	1	2	4	818	652	886	721	727	0	0.185	0.066	0.124	0.299	54.14	62.946	63.973	48.509	60.251	0.1348	57.9638	8.74819	4.06947e-76	3.53026e-74	LOC105224194	lipase 3	Cellular Processes;Organismal Systems;Metabolism	Transport and catabolism;Digestive system;Lipid metabolism	ko04142//Lysosome;ko04979//Cholesterol metabolism;ko00100//Steroid biosynthesis	K01052;K01052;K01052	-	GO:0003674//molecular_function;GO:0003824//catalytic activity;GO:0016787//hydrolase activity;GO:0016788//hydrolase activity, acting on ester bonds	GO:0006629//lipid metabolic process	--
ncbi_105230806	3149	5823	2481	3714	2514	419	200	249	296	282	55.529	89.337	40.44	57.354	46.725	6.891	4.837	4.504	4.958	5.762	57.877	5.3904	-3.42453	1.0165e-75	8.70925e-74	LOC105230806	uncharacterized LOC105230806, transcript variant X1	-	-	-	-	-	GO:0003674//molecular_function;GO:0003824//catalytic activity;GO:0004601//peroxidase activity;GO:0005488//binding;GO:0016209//antioxidant activity;GO:0016491//oxidoreductase activity;GO:0016684//oxidoreductase activity, acting on peroxide as acceptor;GO:0020037//heme binding;GO:0046906//tetrapyrrole binding;GO:0048037//cofactor binding;GO:0097159//organic cyclic compound binding;GO:1901363//heter…	GO:0006950//response to stress;GO:0006979//response to oxidative stress;GO:0008150//biological_process;GO:0008152//metabolic process;GO:0009636//response to toxic substance;GO:0009987//cellular process;GO:0042221//response to chemical;GO:0050896//response to stimulus;GO:0051716//cellular response to stimulus;GO:0055114//oxidation-reduction process;GO:0070887//cellular response to chemical stimulu…	--
ncbi_125777717	158	266	203	196	245	1449	930	1073	1117	1103	7.068	10.335	8.398	7.648	11.521	60.39	56.539	48.787	47.325	57.559	8.994	54.12	2.58913	1.12778e-75	9.60346e-74	LOC125777717	cytochrome P450 6g1-like	-	-	-	-	-	GO:0005506//iron ion binding;GO:0016705//oxidoreductase activity, acting on paired donors, with incorporation or reduction of molecular oxygen;GO:0020037//heme binding	GO:0055114//oxidation-reduction process	--
ncbi_105222055	3007	3625	3926	3096	2774	1071	695	920	1193	915	172.133	179.902	207.628	154.592	166.918	57.118	54.066	53.526	64.676	61.104	176.235	58.098	-1.60094	2.90872e-75	2.46177e-73	LOC105222055	very-long-chain (3R)-3-hydroxyacyl-CoA dehydratase hpo-8	Metabolism;Metabolism;Metabolism;Metabolism	Global and overview maps;Global and overview maps;Lipid metabolism;Lipid metabolism	ko01100//Metabolic pathways;ko01212//Fatty acid metabolism;ko01040//Biosynthesis of unsaturated fatty acids;ko00062//Fatty acid elongation	K10703;K10703;K10703;K10703	GO:0000322//storage vacuole;GO:0000323//lytic vacuole;GO:0000324//fungal-type vacuole;GO:0000329//fungal-type vacuole membrane;GO:0005575//cellular_component;GO:0005622//intracellular;GO:0005623//cell;GO:0005737//cytoplasm;GO:0005773//vacuole;GO:0005774//vacuolar membrane;GO:0005783//endoplasmic reticulum;GO:0005789//endoplasmic reticulum membrane;GO:0012505//endomembrane system;GO:0016020//membr…	GO:0003674//molecular_function;GO:0003824//catalytic activity;GO:0004300//enoyl-CoA hydratase activity;GO:0005488//binding;GO:0005515//protein binding;GO:0016829//lyase activity;GO:0016835//carbon-oxygen lyase activity;GO:0016836//hydro-lyase activity;GO:0018812//3-hydroxyacyl-CoA dehydratase activity;GO:0019899//enzyme binding;GO:0080023//3R-hydroxyacyl-CoA dehydratase activity;GO:0102158//very-…	GO:0000038//very long-chain fatty acid metabolic process;GO:0006082//organic acid metabolic process;GO:0006139//nucleobase-containing compound metabolic process;GO:0006163//purine nucleotide metabolic process;GO:0006164//purine nucleotide biosynthetic process;GO:0006629//lipid metabolic process;GO:0006631//fatty acid metabolic process;GO:0006633//fatty acid biosynthetic process;GO:0006637//acyl-C…	--
ncbi_105224217	866	1150	1171	1014	767	323	204	234	290	234	32.312	37.201	39.758	33.444	29.745	11.533	10.58	8.906	10.437	10.769	34.492	10.445	-1.72345	6.8679e-75	5.77736e-73	LOC105224217	transmembrane protein 120 homolog, transcript variant X4	-	-	-	-	GO:0005575//cellular_component;GO:0016020//membrane;GO:0016021//integral component of membrane;GO:0031224//intrinsic component of membrane;GO:0044425//membrane part	-	-	--
ncbi_105229170	121	157	135	93	118	601	422	545	641	517	4.689	5.274	4.907	3.143	4.939	22.319	22.632	21.464	23.63	23.665	4.5904	22.742	2.30867	1.13122e-74	9.45859e-73	LOC105229170	diuretic hormone receptor, transcript variant X1	Environmental Information Processing;Environmental Information Processing;Human Diseases;Organismal Systems	Signaling molecules and interaction;Signal transduction;Endocrine and metabolic disease;Nervous system	ko04080//Neuroactive ligand-receptor interaction;ko04024//cAMP signaling pathway;ko04934//Cushing syndrome;ko04730//Long-term depression	K04578;K04578;K04578;K04578	GO:0005575//cellular_component;GO:0005623//cell;GO:0005886//plasma membrane;GO:0005887//integral component of plasma membrane;GO:0016020//membrane;GO:0016021//integral component of membrane;GO:0031224//intrinsic component of membrane;GO:0031226//intrinsic component of plasma membrane;GO:0044425//membrane part;GO:0044459//plasma membrane part;GO:0044464//cell part;GO:0071944//cell periphery	GO:0001653//peptide receptor activity;GO:0003674//molecular_function;GO:0004888//transmembrane signaling receptor activity;GO:0004930//G protein-coupled receptor activity;GO:0004948//calcitonin receptor activity;GO:0008036//diuretic hormone receptor activity;GO:0008188//neuropeptide receptor activity;GO:0008528//G protein-coupled peptide receptor activity;GO:0038023//signaling receptor activity;G…	GO:0006950//response to stress;GO:0006970//response to osmotic stress;GO:0007154//cell communication;GO:0007165//signal transduction;GO:0007166//cell surface receptor signaling pathway;GO:0007186//G protein-coupled receptor signaling pathway;GO:0007218//neuropeptide signaling pathway;GO:0008150//biological_process;GO:0009628//response to abiotic stimulus;GO:0009651//response to salt stress;GO:000…	--
ncbi_105233139	71446	47082	42226	107208	57152	57	21	108	67	166	11621.3	6639.4	6345.43	15211	9771.79	8.638	4.642	17.855	10.321	31.5	9917.78	14.5912	-9.40878	3.21803e-74	2.67463e-72	LOC105233139	translation initiation factor IF-2, transcript variant X2	-	-	-	-	-	-	-	--
ncbi_105229113	2758	3146	2896	2722	2738	9739	7803	11586	12890	8267	189.142	187.047	183.484	162.831	197.376	622.245	727.221	807.565	837.182	661.398	183.976	731.122	1.99059	4.62114e-74	3.81795e-72	LOC105229113	peptidyl-prolyl cis-trans isomerase 5	-	-	-	-	GO:0005575//cellular_component;GO:0005576//extracellular region;GO:0005615//extracellular space;GO:0005622//intracellular;GO:0005623//cell;GO:0005737//cytoplasm;GO:0005783//endoplasmic reticulum;GO:0005788//endoplasmic reticulum lumen;GO:0012505//endomembrane system;GO:0016020//membrane;GO:0016021//integral component of membrane;GO:0031224//intrinsic component of membrane;GO:0031974//membrane-enc…	GO:0003674//molecular_function;GO:0003755//peptidyl-prolyl cis-trans isomerase activity;GO:0003824//catalytic activity;GO:0016853//isomerase activity;GO:0016859//cis-trans isomerase activity;GO:0140096//catalytic activity, acting on a protein	GO:0000413//protein peptidyl-prolyl isomerization;GO:0006457//protein folding;GO:0006464//cellular protein modification process;GO:0006807//nitrogen compound metabolic process;GO:0008150//biological_process;GO:0008152//metabolic process;GO:0009987//cellular process;GO:0018193//peptidyl-amino acid modification;GO:0018208//peptidyl-proline modification;GO:0019538//protein metabolic process;GO:00362…	--
ncbi_105227924	575	655	547	627	585	2211	1558	1880	2853	1787	16.179	15.978	14.219	15.389	17.303	57.96	59.575	53.764	76.026	58.659	15.8136	61.1968	1.95229	4.67878e-74	3.84269e-72	LOC105227924	zinc transporter ZIP6	Human Diseases;Human Diseases	Neurodegenerative disease;Neurodegenerative disease	ko05010//Alzheimer disease;ko05012//Parkinson disease	K14711;K14711	GO:0005575//cellular_component;GO:0005623//cell;GO:0005886//plasma membrane;GO:0005887//integral component of plasma membrane;GO:0016020//membrane;GO:0016021//integral component of membrane;GO:0016323//basolateral plasma membrane;GO:0031224//intrinsic component of membrane;GO:0031226//intrinsic component of plasma membrane;GO:0044425//membrane part;GO:0044459//plasma membrane part;GO:0044464//cel…	GO:0003674//molecular_function;GO:0005215//transporter activity;GO:0005385//zinc ion transmembrane transporter activity;GO:0008324//cation transmembrane transporter activity;GO:0015075//ion transmembrane transporter activity;GO:0015318//inorganic molecular entity transmembrane transporter activity;GO:0022857//transmembrane transporter activity;GO:0022890//inorganic cation transmembrane transporte…	GO:0000041//transition metal ion transport;GO:0001654//eye development;GO:0006355//regulation of transcription, DNA-templated;GO:0006357//regulation of transcription by RNA polymerase II;GO:0006810//transport;GO:0006811//ion transport;GO:0006812//cation transport;GO:0006829//zinc ion transport;GO:0006873//cellular ion homeostasis;GO:0006875//cellular metal ion homeostasis;GO:0006882//cellular zin…	--
ncbi_105225933	2123	2405	1864	2332	1604	5566	4078	5153	5162	4717	42.06	41.316	34.136	40.306	33.401	103.149	110.322	104.177	97.231	109.532	38.2438	104.882	1.45547	5.53832e-74	4.52188e-72	LOC105225933	Golgi apparatus protein 1, transcript variant X1	-	-	-	-	GO:0000137//Golgi cis cisterna;GO:0000138//Golgi trans cisterna;GO:0000139//Golgi membrane;GO:0005575//cellular_component;GO:0005576//extracellular region;GO:0005622//intracellular;GO:0005623//cell;GO:0005737//cytoplasm;GO:0005794//Golgi apparatus;GO:0005795//Golgi stack;GO:0005797//Golgi medial cisterna;GO:0005886//plasma membrane;GO:0012505//endomembrane system;GO:0016020//membrane;GO:0016021//…	GO:0003674//molecular_function;GO:0005102//signaling receptor binding;GO:0005488//binding;GO:0005515//protein binding;GO:0017134//fibroblast growth factor binding;GO:0019838//growth factor binding	GO:0001501//skeletal system development;GO:0002376//immune system process;GO:0006810//transport;GO:0006886//intracellular protein transport;GO:0006928//movement of cell or subcellular component;GO:0007275//multicellular organism development;GO:0008104//protein localization;GO:0008150//biological_process;GO:0009653//anatomical structure morphogenesis;GO:0009887//animal organ morphogenesis;GO:00098…	--
ncbi_105232649	153	174	188	232	139	758	481	795	744	622	4.137	4.079	4.696	5.472	3.951	19.095	17.675	21.848	19.052	19.62	4.467	19.458	2.12299	1.07997e-73	8.76604e-72	LOC105232649	adenosine deaminase AGSA	Metabolism;Metabolism	Global and overview maps;Nucleotide metabolism	ko01100//Metabolic pathways;ko00230//Purine metabolism	K19572;K19572	GO:0005575//cellular_component;GO:0005576//extracellular region;GO:0005615//extracellular space;GO:0044421//extracellular region part	GO:0003674//molecular_function;GO:0003824//catalytic activity;GO:0003876//AMP deaminase activity;GO:0004000//adenosine deaminase activity;GO:0016787//hydrolase activity;GO:0016810//hydrolase activity, acting on carbon-nitrogen (but not peptide) bonds;GO:0016814//hydrolase activity, acting on carbon-nitrogen (but not peptide) bonds, in cyclic amidines;GO:0019239//deaminase activity	GO:0002164//larval development;GO:0002376//immune system process;GO:0002520//immune system development;GO:0006091//generation of precursor metabolites and energy;GO:0006109//regulation of carbohydrate metabolic process;GO:0006139//nucleobase-containing compound metabolic process;GO:0006144//purine nucleobase metabolic process;GO:0006152//purine nucleoside catabolic process;GO:0006154//adenosine c…	--
ncbi_105223602	4798	5684	5851	5096	3359	1396	854	849	1113	975	57.953	61.259	67.338	53.881	48.558	17.493	15.493	11.861	14.249	14.811	57.7978	14.7814	-1.96723	2.62663e-73	2.11963e-71	LOC105223602	FH1/FH2 domain-containing protein 3, transcript variant X1	-	-	-	-	GO:0005575//cellular_component;GO:0005622//intracellular;GO:0005623//cell;GO:0005634//nucleus;GO:0005737//cytoplasm;GO:0043226//organelle;GO:0043227//membrane-bounded organelle;GO:0043229//intracellular organelle;GO:0043231//intracellular membrane-bounded organelle;GO:0044424//intracellular part;GO:0044444//cytoplasmic part;GO:0044464//cell part;GO:0048471//perinuclear region of cytoplasm	GO:0003674//molecular_function;GO:0003779//actin binding;GO:0005488//binding;GO:0005515//protein binding;GO:0008092//cytoskeletal protein binding	GO:0002009//morphogenesis of an epithelium;GO:0002011//morphogenesis of an epithelial sheet;GO:0002165//instar larval or pupal development;GO:0003008//system process;GO:0003012//muscle system process;GO:0006928//movement of cell or subcellular component;GO:0006950//response to stress;GO:0007275//multicellular organism development;GO:0007431//salivary gland development;GO:0007435//salivary gland m…	--
ncbi_125778322	18	24	24	28	27	303	170	291	281	188	1.143	1.321	1.408	1.551	1.802	17.925	14.67	18.78	16.898	13.926	1.445	16.4398	3.50805	5.48587e-73	4.40138e-71	LOC125778322	pyrimidine-specific ribonucleoside hydrolase RihA-like	-	-	-	-	-	-	-	--
ncbi_105230183	5600	6644	7742	6128	4759	1150	787	725	1255	1146	213.417	219.517	272.584	203.712	190.644	40.831	40.759	28.082	45.296	50.95	219.975	41.1836	-2.4172	1.06263e-72	8.47664e-71	LOC105230183	dehydrogenase/reductase SDR family member on chromosome X	-	-	-	-	GO:0005575//cellular_component;GO:0005576//extracellular region	GO:0003674//molecular_function;GO:0003824//catalytic activity;GO:0004316//3-oxoacyl-[acyl-carrier-protein] reductase (NADPH) activity;GO:0004757//sepiapterin reductase activity;GO:0008667//2,3-dihydro-2,3-dihydroxybenzoate dehydrogenase activity;GO:0008678//2-deoxy-D-gluconate 3-dehydrogenase activity;GO:0016491//oxidoreductase activity;GO:0016630//protochlorophyllide reductase activity;GO:005066…	GO:0000272//polysaccharide catabolic process;GO:0006633//fatty acid biosynthetic process;GO:0006729//tetrahydrobiopterin biosynthetic process;GO:0008150//biological_process;GO:0008152//metabolic process;GO:0009893//positive regulation of metabolic process;GO:0009894//regulation of catabolic process;GO:0009896//positive regulation of catabolic process;GO:0010506//regulation of autophagy;GO:0010508…	--
ncbi_105233219	9	13	5	9	30	2721	1458	2014	2452	2226	0.256	0.321	0.131	0.223	0.898	71.709	56.066	57.945	65.841	73.488	0.3658	65.0098	7.47346	1.40521e-72	1.11453e-70	LOC105233219	pyrokinin-1 receptor, transcript variant X1	Environmental Information Processing	Signaling molecules and interaction	ko04080//Neuroactive ligand-receptor interaction	K05052	GO:0005575//cellular_component;GO:0005623//cell;GO:0005886//plasma membrane;GO:0005887//integral component of plasma membrane;GO:0016020//membrane;GO:0016021//integral component of membrane;GO:0031224//intrinsic component of membrane;GO:0031226//intrinsic component of plasma membrane;GO:0044425//membrane part;GO:0044459//plasma membrane part;GO:0044464//cell part;GO:0071944//cell periphery	GO:0001653//peptide receptor activity;GO:0003674//molecular_function;GO:0004888//transmembrane signaling receptor activity;GO:0004930//G protein-coupled receptor activity;GO:0004984//olfactory receptor activity;GO:0008188//neuropeptide receptor activity;GO:0008528//G protein-coupled peptide receptor activity;GO:0036401//pyrokinin receptor activity;GO:0038023//signaling receptor activity;GO:006008…	GO:0002791//regulation of peptide secretion;GO:0002792//negative regulation of peptide secretion;GO:0007154//cell communication;GO:0007165//signal transduction;GO:0007186//G protein-coupled receptor signaling pathway;GO:0007218//neuropeptide signaling pathway;GO:0008150//biological_process;GO:0009987//cellular process;GO:0010646//regulation of cell communication;GO:0010648//negative regulation of…	--
ncbi_105232625	1725	1909	1858	1816	1229	612	397	447	587	413	65.311	62.44	65.305	59.908	49.323	20.942	20.178	17.131	20.787	18.698	60.4574	19.5472	-1.62896	3.29059e-72	2.59508e-70	LOC105232625	glycogen-binding subunit 76A, transcript variant X10	Organismal Systems;Human Diseases	Endocrine system;Endocrine and metabolic disease	ko04910//Insulin signaling pathway;ko04931//Insulin resistance	K07189;K07189	GO:0033179//proton-transporting V-type ATPase, V0 domain	GO:0003674//molecular_function;GO:0005488//binding;GO:0005515//protein binding;GO:0008157//protein phosphatase 1 binding;GO:0015078//proton transmembrane transporter activity;GO:0019899//enzyme binding;GO:0019902//phosphatase binding;GO:0019903//protein phosphatase binding;GO:2001070//starch binding	GO:0005975//carbohydrate metabolic process;GO:0005976//polysaccharide metabolic process;GO:0005977//glycogen metabolic process;GO:0006073//cellular glucan metabolic process;GO:0006091//generation of precursor metabolites and energy;GO:0006112//energy reserve metabolic process;GO:0008150//biological_process;GO:0008152//metabolic process;GO:0009987//cellular process;GO:0015980//energy derivation by…	--
ncbi_105226535	1420	1617	1384	1705	1018	492	314	437	458	401	20.671	19.535	19.039	20.194	18.246	7.399	7.577	8.339	8.026	8.179	19.537	7.904	-1.30555	6.97841e-72	5.47234e-70	LOC105226535	transforming acidic coiled-coil-containing protein 1, transcript variant X1	-	-	-	-	GO:0005575//cellular_component;GO:0005622//intracellular;GO:0005623//cell;GO:0005634//nucleus;GO:0005737//cytoplasm;GO:0005815//microtubule organizing center;GO:0005856//cytoskeleton;GO:0015630//microtubule cytoskeleton;GO:0016020//membrane;GO:0030496//midbody;GO:0043226//organelle;GO:0043227//membrane-bounded organelle;GO:0043228//non-membrane-bounded organelle;GO:0043229//intracellular organell…	GO:0003674//molecular_function;GO:0005488//binding;GO:0005515//protein binding;GO:0019904//protein domain specific binding	GO:0000226//microtubule cytoskeleton organization;GO:0006810//transport;GO:0006996//organelle organization;GO:0007010//cytoskeleton organization;GO:0007017//microtubule-based process;GO:0007049//cell cycle;GO:0007097//nuclear migration;GO:0007275//multicellular organism development;GO:0007399//nervous system development;GO:0007417//central nervous system development;GO:0007420//brain development;…	--
ncbi_105233739	23775	32996	30743	30067	28906	11597	8210	10078	11425	9604	1775.62	2136.43	2121.25	1958.8	2269.18	806.944	833.317	765.075	808.174	836.822	2052.25	810.066	-1.3411	1.16004e-71	9.04572e-70	LOC105233739	myosin light chain alkali, transcript variant X1	-	-	-	-	GO:0005575//cellular_component;GO:0005622//intracellular;GO:0005623//cell;GO:0005737//cytoplasm;GO:0005856//cytoskeleton;GO:0005859//muscle myosin complex;GO:0015629//actin cytoskeleton;GO:0016459//myosin complex;GO:0016460//myosin II complex;GO:0032991//protein-containing complex;GO:0043226//organelle;GO:0043228//non-membrane-bounded organelle;GO:0043229//intracellular organelle;GO:0043232//intr…	GO:0000146//microfilament motor activity;GO:0003674//molecular_function;GO:0003774//motor activity;GO:0003824//catalytic activity;GO:0005488//binding;GO:0005509//calcium ion binding;GO:0016462//pyrophosphatase activity;GO:0016787//hydrolase activity;GO:0016817//hydrolase activity, acting on acid anhydrides;GO:0016818//hydrolase activity, acting on acid anhydrides, in phosphorus-containing anhydri…	GO:0003008//system process;GO:0003012//muscle system process;GO:0006936//muscle contraction;GO:0007498//mesoderm development;GO:0008150//biological_process;GO:0009888//tissue development;GO:0032501//multicellular organismal process;GO:0032502//developmental process;GO:0048856//anatomical structure development	--
ncbi_105223528	0	2	0	3	3	1009	646	1117	1163	845	0	0.175	0	0.264	0.318	94.708	88.448	114.379	110.967	99.316	0.1514	101.564	9.3898	1.94937e-71	1.51158e-69	LOC105223528	uncharacterized LOC105223528	-	-	-	-	GO:0030867//rough endoplasmic reticulum membrane	GO:0003968//RNA-directed 5'-3' RNA polymerase activity	GO:0006270//DNA replication initiation;GO:0019083//viral transcription;GO:0023041//neuronal signal transduction	--
ncbi_105227070	1196	1161	1186	1182	1657	8473	5759	8263	8331	6293	45.138	38.397	41.55	39.181	65.623	298.062	296.149	314.949	294.614	277.944	45.9778	296.344	2.68826	2.00059e-71	1.54268e-69	LOC105227070	organic cation transporter protein, transcript variant X1	-	-	-	-	GO:0005575//cellular_component;GO:0005623//cell;GO:0005886//plasma membrane;GO:0005887//integral component of plasma membrane;GO:0016020//membrane;GO:0016021//integral component of membrane;GO:0031224//intrinsic component of membrane;GO:0031226//intrinsic component of plasma membrane;GO:0044425//membrane part;GO:0044459//plasma membrane part;GO:0044464//cell part;GO:0071944//cell periphery	GO:0003674//molecular_function;GO:0005215//transporter activity;GO:0005275//amine transmembrane transporter activity;GO:0008028//monocarboxylic acid transmembrane transporter activity;GO:0008324//cation transmembrane transporter activity;GO:0008509//anion transmembrane transporter activity;GO:0008514//organic anion transmembrane transporter activity;GO:0008519//ammonium transmembrane transporter …	GO:0000003//reproduction;GO:0006810//transport;GO:0006811//ion transport;GO:0006812//cation transport;GO:0006817//phosphate ion transport;GO:0006820//anion transport;GO:0006928//movement of cell or subcellular component;GO:0007275//multicellular organism development;GO:0007276//gamete generation;GO:0007283//spermatogenesis;GO:0007338//single fertilization;GO:0008150//biological_process;GO:0008643…	--
MSTRG.17542	19127	12252	6358	23219	11314	11	4	17	25	36	3572.59	1983.95	1097.18	3782.99	2221.38	1.914	1.015	3.227	4.422	7.844	2531.62	3.6844	-9.42442	1.96708e-70	1.50846e-68	--	-	-	-	-	-	-	-	-	--
ncbi_105223260	1680	2282	2036	1651	1669	425	385	460	477	371	106.396	124.903	118.738	91.097	110.486	25.067	33.278	29.67	28.735	27.543	110.324	28.8586	-1.93467	4.04083e-69	3.08169e-67	LOC105223260	probable serine hydrolase, transcript variant X1	-	-	-	-	GO:0005575//cellular_component	GO:0003674//molecular_function;GO:0003824//catalytic activity;GO:0004190//aspartic-type endopeptidase activity;GO:0016788//hydrolase activity, acting on ester bonds;GO:0047570//3-oxoadipate enol-lactonase activity;GO:0070205//2-succinyl-6-hydroxy-2,4-cyclohexadiene-1-carboxylate synthase activity	GO:0006508//proteolysis;GO:0008150//biological_process;GO:0009102//biotin biosynthetic process;GO:0009234//menaquinone biosynthetic process;GO:0015979//photosynthesis;GO:0042952//beta-ketoadipate pathway	--
ncbi_105233037	280	595	685	481	613	6	4	3	12	5	20.063	36.962	45.346	30.064	46.171	0.401	0.39	0.218	0.814	0.418	35.7212	0.4482	-6.31649	4.78333e-69	3.62801e-67	LOC105233037	antigen 5 like allergen Cul n 1	-	-	-	-	-	-	-	--
ncbi_105227875	8	16	8	18	15	331	289	261	313	188	0.38	0.658	0.351	0.745	0.748	14.63	18.633	12.585	14.063	10.405	0.5764	14.0632	4.60871	1.61826e-68	1.22073e-66	LOC105227875	short/branched chain specific acyl-CoA dehydrogenase, mitochondrial	Metabolism;Metabolism;Metabolism;Metabolism	Global and overview maps;Global and overview maps;Lipid metabolism;Amino acid metabolism	ko01100//Metabolic pathways;ko01212//Fatty acid metabolism;ko00071//Fatty acid degradation;ko00280//Valine, leucine and isoleucine degradation	K09478;K09478;K09478;K09478	GO:0005575//cellular_component;GO:0005622//intracellular;GO:0005623//cell;GO:0005737//cytoplasm;GO:0005739//mitochondrion;GO:0005759//mitochondrial matrix;GO:0031974//membrane-enclosed lumen;GO:0043226//organelle;GO:0043227//membrane-bounded organelle;GO:0043229//intracellular organelle;GO:0043231//intracellular membrane-bounded organelle;GO:0043233//organelle lumen;GO:0044422//organelle part;GO:…	GO:0000166//nucleotide binding;GO:0003674//molecular_function;GO:0003824//catalytic activity;GO:0003995//acyl-CoA dehydrogenase activity;GO:0005488//binding;GO:0009055//electron transfer activity;GO:0016491//oxidoreductase activity;GO:0016627//oxidoreductase activity, acting on the CH-CH group of donors;GO:0016937//short-branched-chain-acyl-CoA dehydrogenase activity;GO:0018515//pimeloyl-CoA dehy…	GO:0006082//organic acid metabolic process;GO:0006091//generation of precursor metabolites and energy;GO:0006139//nucleobase-containing compound metabolic process;GO:0006163//purine nucleotide metabolic process;GO:0006520//cellular amino acid metabolic process;GO:0006629//lipid metabolic process;GO:0006631//fatty acid metabolic process;GO:0006637//acyl-CoA metabolic process;GO:0006725//cellular a…	--
ncbi_105232836	820	1165	1091	792	688	79	54	127	70	76	41.775	51.49	51.366	35.214	36.889	3.772	3.744	6.567	3.397	4.528	43.3468	4.4016	-3.29983	1.3735e-67	1.0305e-65	LOC105232836	procathepsin L, transcript variant X1	Cellular Processes;Cellular Processes;Human Diseases;Human Diseases;Cellular Processes;Cellular Processes;Human Diseases;Organismal Systems	Transport and catabolism;Transport and catabolism;Cancer: overview;Cardiovascular disease;Transport and catabolism;Cell growth and death;Immune disease;Immune system	ko04142//Lysosome;ko04140//Autophagy - animal;ko05205//Proteoglycans in cancer;ko05418//Fluid shear stress and atherosclerosis;ko04145//Phagosome;ko04210//Apoptosis;ko05323//Rheumatoid arthritis;ko04612//Antigen processing and presentation	K01365;K01365;K01365;K01365;K01365;K01365;K01365;K01365	GO:0000323//lytic vacuole;GO:0005575//cellular_component;GO:0005576//extracellular region;GO:0005615//extracellular space;GO:0005622//intracellular;GO:0005623//cell;GO:0005737//cytoplasm;GO:0005764//lysosome;GO:0005773//vacuole;GO:0043226//organelle;GO:0043227//membrane-bounded organelle;GO:0043229//intracellular organelle;GO:0043231//intracellular membrane-bounded organelle;GO:0044421//extracell…	GO:0003674//molecular_function;GO:0003824//catalytic activity;GO:0004175//endopeptidase activity;GO:0004197//cysteine-type endopeptidase activity;GO:0008233//peptidase activity;GO:0008234//cysteine-type peptidase activity;GO:0016787//hydrolase activity;GO:0070011//peptidase activity, acting on L-amino acid peptides;GO:0140096//catalytic activity, acting on a protein	GO:0006508//proteolysis;GO:0006807//nitrogen compound metabolic process;GO:0008150//biological_process;GO:0008152//metabolic process;GO:0009056//catabolic process;GO:0009057//macromolecule catabolic process;GO:0009987//cellular process;GO:0019538//protein metabolic process;GO:0030163//protein catabolic process;GO:0043170//macromolecule metabolic process;GO:0044237//cellular metabolic process;GO:0…	--
ncbi_105224918	412	371	478	506	397	1391	918	1240	1304	1081	16.048	12.639	17.436	17.35	16.457	51.14	49.27	49.699	48.609	49.844	15.986	49.7124	1.6368	1.46395e-67	1.09245e-65	LOC105224918	chitooligosaccharidolytic beta-N-acetylglucosaminidase, transcript variant X5	Metabolism;Cellular Processes;Metabolism;Metabolism;Metabolism;Metabolism;Metabolism;Metabolism	Global and overview maps;Transport and catabolism;Carbohydrate metabolism;Glycan biosynthesis and metabolism;Glycan biosynthesis and metabolism;Glycan biosynthesis and metabolism;Glycan biosynthesis and metabolism;Glycan biosynthesis and metabolism	ko01100//Metabolic pathways;ko04142//Lysosome;ko00520//Amino sugar and nucleotide sugar metabolism;ko00513//Various types of N-glycan biosynthesis;ko00511//Other glycan degradation;ko00531//Glycosaminoglycan degradation;ko00604//Glycosphingolipid biosynthesis - ganglio series;ko00603//Glycosphingolipid biosynthesis - globo and isoglobo series	K12373;K12373;K12373;K12373;K12373;K12373;K12373;K12373	GO:0005575//cellular_component;GO:0005623//cell;GO:0005886//plasma membrane;GO:0016020//membrane;GO:0044464//cell part;GO:0071944//cell periphery	GO:0003674//molecular_function;GO:0003824//catalytic activity;GO:0004553//hydrolase activity, hydrolyzing O-glycosyl compounds;GO:0004563//beta-N-acetylhexosaminidase activity;GO:0015929//hexosaminidase activity;GO:0016231//beta-N-acetylglucosaminidase activity;GO:0016787//hydrolase activity;GO:0016798//hydrolase activity, acting on glycosyl bonds	GO:0005975//carbohydrate metabolic process;GO:0008150//biological_process;GO:0008152//metabolic process;GO:0040008//regulation of growth;GO:0043900//regulation of multi-organism process;GO:0043901//negative regulation of multi-organism process;GO:0043903//regulation of symbiosis, encompassing mutualism through parasitism;GO:0044126//regulation of growth of symbiont in host;GO:0044130//negative re…	--
ncbi_105233475	43	48	32	32	58	490	264	373	543	400	2.237	2.097	1.519	1.517	3.194	23.646	19.098	19.995	26.214	24.38	2.1128	22.6666	3.42334	1.57865e-67	1.17175e-65	LOC105233475	homeotic protein caudal, transcript variant X1	-	-	-	-	GO:0005575//cellular_component;GO:0005622//intracellular;GO:0005623//cell;GO:0005634//nucleus;GO:0005737//cytoplasm;GO:0043226//organelle;GO:0043227//membrane-bounded organelle;GO:0043229//intracellular organelle;GO:0043231//intracellular membrane-bounded organelle;GO:0044424//intracellular part;GO:0044464//cell part	GO:0000976//transcription regulatory region sequence-specific DNA binding;GO:0000977//RNA polymerase II regulatory region sequence-specific DNA binding;GO:0001012//RNA polymerase II regulatory region DNA binding;GO:0001067//regulatory region nucleic acid binding;GO:0003674//molecular_function;GO:0003676//nucleic acid binding;GO:0003677//DNA binding;GO:0003690//double-stranded DNA binding;GO:00037…	GO:0001655//urogenital system development;GO:0001703//gastrulation with mouth forming first;GO:0002009//morphogenesis of an epithelium;GO:0002225//positive regulation of antimicrobial peptide production;GO:0002682//regulation of immune system process;GO:0002684//positive regulation of immune system process;GO:0002697//regulation of immune effector process;GO:0002699//positive regulation of immune…	Homeobox
ncbi_105232906	1095	1286	1469	1220	1084	445	300	412	450	369	74.298	75.648	92.085	72.206	77.314	28.13	27.663	28.412	28.917	29.208	78.3102	28.466	-1.45996	4.43556e-67	3.27477e-65	LOC105232906	dehydrogenase/reductase SDR family member 4	Metabolism;Cellular Processes;Metabolism	Global and overview maps;Transport and catabolism;Metabolism of cofactors and vitamins	ko01100//Metabolic pathways;ko04146//Peroxisome;ko00830//Retinol metabolism	K11147;K11147;K11147	GO:0005575//cellular_component;GO:0005622//intracellular;GO:0005623//cell;GO:0005634//nucleus;GO:0005737//cytoplasm;GO:0005739//mitochondrion;GO:0005777//peroxisome;GO:0005778//peroxisomal membrane;GO:0005782//peroxisomal matrix;GO:0005783//endoplasmic reticulum;GO:0005789//endoplasmic reticulum membrane;GO:0005829//cytosol;GO:0012505//endomembrane system;GO:0016020//membrane;GO:0031090//organell…	GO:0000253//3-keto sterol reductase activity;GO:0001758//retinal dehydrogenase activity;GO:0003674//molecular_function;GO:0003824//catalytic activity;GO:0004033//aldo-keto reductase (NADP) activity;GO:0004090//carbonyl reductase (NADPH) activity;GO:0004316//3-oxoacyl-[acyl-carrier-protein] reductase (NADPH) activity;GO:0004757//sepiapterin reductase activity;GO:0005102//signaling receptor binding…	GO:0000272//polysaccharide catabolic process;GO:0001101//response to acid chemical;GO:0001523//retinoid metabolic process;GO:0006066//alcohol metabolic process;GO:0006081//cellular aldehyde metabolic process;GO:0006082//organic acid metabolic process;GO:0006605//protein targeting;GO:0006625//protein targeting to peroxisome;GO:0006629//lipid metabolic process;GO:0006631//fatty acid metabolic proce…	--
ncbi_105232475	1	0	0	1	5	1193	731	1289	1193	831	0.114	0	0	0.099	0.597	126.206	112.801	148.761	128.292	110.08	0.162	125.228	9.59435	5.20778e-67	3.82455e-65	LOC105232475	protein TsetseEP	-	-	-	-	GO:0016020//membrane	-	GO:0006289//nucleotide-excision repair	--
ncbi_105223312	4839	5840	6134	5800	4471	2614	1763	2103	2490	2277	131.842	138.312	154.978	138.298	128.552	66.588	65.369	58.416	64.506	72.607	138.396	65.4972	-1.0793	6.77822e-67	4.95167e-65	LOC105223312	glycogen [starch] synthase, transcript variant X2	Metabolism;Human Diseases;Environmental Information Processing;Organismal Systems;Environmental Information Processing;Organismal Systems;Human Diseases;Metabolism	Global and overview maps;Cardiovascular disease;Signal transduction;Endocrine system;Signal transduction;Endocrine system;Endocrine and metabolic disease;Carbohydrate metabolism	ko01100//Metabolic pathways;ko05415//Diabetic cardiomyopathy;ko04151//PI3K-Akt signaling pathway;ko04910//Insulin signaling pathway;ko04152//AMPK signaling pathway;ko04922//Glucagon signaling pathway;ko04931//Insulin resistance;ko00500//Starch and sucrose metabolism	K00693;K00693;K00693;K00693;K00693;K00693;K00693;K00693	-	GO:0003674//molecular_function;GO:0003824//catalytic activity;GO:0004373//glycogen (starch) synthase activity;GO:0008194//UDP-glycosyltransferase activity;GO:0016740//transferase activity;GO:0016757//transferase activity, transferring glycosyl groups;GO:0016758//transferase activity, transferring hexosyl groups;GO:0035251//UDP-glucosyltransferase activity;GO:0046527//glucosyltransferase activity	GO:0000271//polysaccharide biosynthetic process;GO:0000272//polysaccharide catabolic process;GO:0005975//carbohydrate metabolic process;GO:0005976//polysaccharide metabolic process;GO:0005977//glycogen metabolic process;GO:0005978//glycogen biosynthetic process;GO:0005980//glycogen catabolic process;GO:0005981//regulation of glycogen catabolic process;GO:0006073//cellular glucan metabolic process…	--
ncbi_105230607	3123	4027	3484	4054	2800	1550	951	1056	1245	955	43.802	48.646	45.312	49.357	42.23	20.408	18.576	15.226	16.481	15.531	45.8694	17.2444	-1.4114	2.44918e-66	1.77982e-64	LOC105230607	uncharacterized LOC105230607, transcript variant X1	-	-	-	-	GO:0005575//cellular_component;GO:0005622//intracellular;GO:0005623//cell;GO:0005737//cytoplasm;GO:0009507//chloroplast;GO:0009536//plastid;GO:0043226//organelle;GO:0043227//membrane-bounded organelle;GO:0043229//intracellular organelle;GO:0043231//intracellular membrane-bounded organelle;GO:0044424//intracellular part;GO:0044444//cytoplasmic part;GO:0044464//cell part	GO:0000309//nicotinamide-nucleotide adenylyltransferase activity;GO:0003674//molecular_function;GO:0003756//protein disulfide isomerase activity;GO:0003824//catalytic activity;GO:0004515//nicotinate-nucleotide adenylyltransferase activity;GO:0004604//phosphoadenylyl-sulfate reductase (thioredoxin) activity;GO:0004789//thiamine-phosphate diphosphorylase activity;GO:0005488//binding;GO:0005515//pro…	GO:0000096//sulfur amino acid metabolic process;GO:0000097//sulfur amino acid biosynthetic process;GO:0006082//organic acid metabolic process;GO:0006457//protein folding;GO:0006520//cellular amino acid metabolic process;GO:0006534//cysteine metabolic process;GO:0006790//sulfur compound metabolic process;GO:0006807//nitrogen compound metabolic process;GO:0007275//multicellular organism development…	--
ncbi_105228387	82544	66121	14335	121081	44106	45	32	94	65	149	6076.98	4220.27	975.003	7775.61	3413.24	3.087	3.202	7.034	4.532	12.797	4492.22	6.1304	-9.51723	4.20127e-66	3.03717e-64	LOC105228387	trypsin	Organismal Systems;Organismal Systems;Environmental Information Processing;Human Diseases	Digestive system;Digestive system;Signaling molecules and interaction;Infectious disease: viral	ko04972//Pancreatic secretion;ko04974//Protein digestion and absorption;ko04080//Neuroactive ligand-receptor interaction;ko05164//Influenza A	K01312;K01312;K01312;K01312	-	GO:0004252//serine-type endopeptidase activity	GO:0006508//proteolysis	--
ncbi_105234033	10816	10579	13883	10873	12383	1914	1510	2424	2416	2146	1962.9	1664.46	2327.66	1721.22	2362.24	323.613	372.408	447.109	415.242	454.341	2007.7	402.543	-2.31833	4.54208e-66	3.26653e-64	LOC105234033	male accessory gland serine protease inhibitor	-	-	-	-	-	GO:0003674//molecular_function;GO:0004857//enzyme inhibitor activity;GO:0004866//endopeptidase inhibitor activity;GO:0004867//serine-type endopeptidase inhibitor activity;GO:0030234//enzyme regulator activity;GO:0030414//peptidase inhibitor activity;GO:0061134//peptidase regulator activity;GO:0061135//endopeptidase regulator activity;GO:0098772//molecular function regulator	GO:0008150//biological_process;GO:0009892//negative regulation of metabolic process;GO:0010466//negative regulation of peptidase activity;GO:0010605//negative regulation of macromolecule metabolic process;GO:0010951//negative regulation of endopeptidase activity;GO:0019222//regulation of metabolic process;GO:0030162//regulation of proteolysis;GO:0031323//regulation of cellular metabolic process;G…	--
ncbi_105234158	252	248	229	263	198	812	616	941	852	662	11.814	10.079	9.918	10.755	9.757	35.465	39.245	44.836	37.827	36.205	10.4646	38.7156	1.8874	4.72762e-66	3.38244e-64	LOC105234158	3-oxoacyl-[acyl-carrier-protein] synthase, mitochondrial	Metabolism;Metabolism;Metabolism;Metabolism	Global and overview maps;Global and overview maps;Lipid metabolism;Metabolism of cofactors and vitamins	ko01100//Metabolic pathways;ko01212//Fatty acid metabolism;ko00061//Fatty acid biosynthesis;ko00780//Biotin metabolism	K09458;K09458;K09458;K09458	GO:0005575//cellular_component;GO:0005622//intracellular;GO:0005623//cell;GO:0005737//cytoplasm;GO:0005739//mitochondrion;GO:0005829//cytosol;GO:0043226//organelle;GO:0043227//membrane-bounded organelle;GO:0043229//intracellular organelle;GO:0043231//intracellular membrane-bounded organelle;GO:0044424//intracellular part;GO:0044444//cytoplasmic part;GO:0044464//cell part	GO:0003674//molecular_function;GO:0003824//catalytic activity;GO:0003985//acetyl-CoA C-acetyltransferase activity;GO:0004312//fatty acid synthase activity;GO:0004315//3-oxoacyl-[acyl-carrier-protein] synthase activity;GO:0016740//transferase activity;GO:0016746//transferase activity, transferring acyl groups;GO:0016747//transferase activity, transferring acyl groups other than amino-acyl groups;G…	GO:0006082//organic acid metabolic process;GO:0006139//nucleobase-containing compound metabolic process;GO:0006163//purine nucleotide metabolic process;GO:0006629//lipid metabolic process;GO:0006631//fatty acid metabolic process;GO:0006633//fatty acid biosynthetic process;GO:0006637//acyl-CoA metabolic process;GO:0006725//cellular aromatic compound metabolic process;GO:0006732//coenzyme metabolic…	--
ncbi_105232771	369	595	547	591	531	36	53	33	43	29	25.644	35.849	35.12	35.827	38.791	2.331	5.006	2.331	2.83	2.351	34.2462	2.9698	-3.52751	1.51315e-65	1.07705e-63	LOC105232771	hypothetical protein	-	-	-	-	-	-	-	--
ncbi_105226581	18839	26393	24632	24275	20781	9475	6877	7169	8219	6789	1106.62	1344.09	1336.73	1243.81	1283.14	518.529	548.972	428.005	457.228	465.229	1262.88	483.593	-1.38485	2.42765e-65	1.71917e-63	LOC105226581	tropomyosin-2, transcript variant X1	Organismal Systems;Organismal Systems;Human Diseases;Human Diseases	Circulatory system;Circulatory system;Cardiovascular disease;Cardiovascular disease	ko04261//Adrenergic signaling in cardiomyocytes;ko04260//Cardiac muscle contraction;ko05410//Hypertrophic cardiomyopathy;ko05414//Dilated cardiomyopathy	K10374;K10374;K10374;K10374	GO:0005575//cellular_component;GO:0005622//intracellular;GO:0005623//cell;GO:0005737//cytoplasm;GO:0005856//cytoskeleton;GO:0005862//muscle thin filament tropomyosin;GO:0005865//striated muscle thin filament;GO:0005884//actin filament;GO:0005886//plasma membrane;GO:0005940//septin ring;GO:0015629//actin cytoskeleton;GO:0016021//integral component of membrane;GO:0019028//viral capsid;GO:0019031//v…	GO:0003674//molecular_function;GO:0003677//DNA binding;GO:0003779//actin binding;GO:0005102//signaling receptor binding;GO:0005198//structural molecule activity;GO:0005488//binding;GO:0005515//protein binding;GO:0005524//ATP binding;GO:0008017//microtubule binding;GO:0008092//cytoskeletal protein binding;GO:0008093//cytoskeletal adaptor activity;GO:0008134//transcription factor binding;GO:0008307…	GO:0000921//septin ring assembly;GO:0003008//system process;GO:0003012//muscle system process;GO:0006606//protein import into nucleus;GO:0006936//muscle contraction;GO:0006996//organelle organization;GO:0007010//cytoskeleton organization;GO:0007015//actin filament organization;GO:0007030//Golgi organization;GO:0007059//chromosome segregation;GO:0007155//cell adhesion;GO:0007275//multicellular org…	--
MSTRG.5227	3	6	3	7	2	273	315	471	358	269	0.5	0.866	0.462	1.017	0.35	42.365	71.305	79.738	56.474	52.272	0.639	60.4308	6.56332	5.07956e-65	3.5789e-63	--	-	-	-	-	-	-	-	-	--
ncbi_105231876	12	32	28	33	14	413	198	296	258	270	0.253	0.552	0.512	0.534	0.296	7.363	5.361	5.757	4.864	6.13	0.4294	5.895	3.7791	1.19264e-64	8.36055e-63	LOC105231876	acetylcholinesterase, transcript variant X1	Metabolism;Organismal Systems	Lipid metabolism;Nervous system	ko00564//Glycerophospholipid metabolism;ko04725//Cholinergic synapse	K01049;K01049	GO:0005575//cellular_component;GO:0005576//extracellular region;GO:0005622//intracellular;GO:0005623//cell;GO:0005737//cytoplasm;GO:0005886//plasma membrane;GO:0016020//membrane;GO:0030054//cell junction;GO:0044424//intracellular part;GO:0044464//cell part;GO:0045202//synapse;GO:0071944//cell periphery	GO:0003674//molecular_function;GO:0003824//catalytic activity;GO:0003990//acetylcholinesterase activity;GO:0004104//cholinesterase activity;GO:0005488//binding;GO:0005515//protein binding;GO:0016787//hydrolase activity;GO:0016788//hydrolase activity, acting on ester bonds;GO:0042802//identical protein binding;GO:0042803//protein homodimerization activity;GO:0046983//protein dimerization activity;…	GO:0001101//response to acid chemical;GO:0001505//regulation of neurotransmitter levels;GO:0001507//acetylcholine catabolic process in synaptic cleft;GO:0001975//response to amphetamine;GO:0006576//cellular biogenic amine metabolic process;GO:0006581//acetylcholine catabolic process;GO:0006807//nitrogen compound metabolic process;GO:0006996//organelle organization;GO:0007010//cytoskeleton organiz…	--
ncbi_105231062	355	392	330	419	393	67	39	57	83	57	26.46	25.426	22.907	27.036	30.786	4.685	3.803	4.196	5.782	4.838	26.523	4.6608	-2.50859	1.92241e-64	1.34086e-62	LOC105231062	high affinity copper uptake protein 1, transcript variant X1	Human Diseases;Organismal Systems	Drug resistance: antineoplastic;Digestive system	ko01524//Platinum drug resistance;ko04978//Mineral absorption	K14686;K14686	GO:0016021//integral component of membrane	GO:0005375//copper ion transmembrane transporter activity	GO:0035434//copper ion transmembrane transport	--
ncbi_125775348	2103	3079	2515	2843	2266	1090	610	876	893	693	108.033	137.128	119.361	127.395	122.362	52.167	42.585	45.737	43.445	41.531	122.856	45.093	-1.44599	2.68334e-64	1.86224e-62	LOC125775348	uncharacterized LOC125775348	-	-	-	-	-	-	-	--
ncbi_105232601	979	1136	957	1215	1004	2560	1942	2454	2911	2461	53.461	53.573	48.354	57.826	57.389	130.032	143.599	136.106	150.213	156.193	54.1206	143.229	1.40407	2.96896e-64	2.05021e-62	LOC105232601	probable glucosamine 6-phosphate N-acetyltransferase, transcript variant X2	Metabolism;Metabolism	Global and overview maps;Carbohydrate metabolism	ko01100//Metabolic pathways;ko00520//Amino sugar and nucleotide sugar metabolism	K00621;K00621	GO:0000139//Golgi membrane;GO:0005575//cellular_component;GO:0005622//intracellular;GO:0005623//cell;GO:0005634//nucleus;GO:0005737//cytoplasm;GO:0005768//endosome;GO:0005770//late endosome;GO:0005783//endoplasmic reticulum;GO:0005789//endoplasmic reticulum membrane;GO:0005793//endoplasmic reticulum-Golgi intermediate compartment;GO:0005794//Golgi apparatus;GO:0005829//cytosol;GO:0010008//endosom…	GO:0003674//molecular_function;GO:0003824//catalytic activity;GO:0004343//glucosamine 6-phosphate N-acetyltransferase activity;GO:0005488//binding;GO:0005515//protein binding;GO:0008080//N-acetyltransferase activity;GO:0016407//acetyltransferase activity;GO:0016410//N-acyltransferase activity;GO:0016740//transferase activity;GO:0016746//transferase activity, transferring acyl groups;GO:0016747//t…	GO:0001889//liver development;GO:0006040//amino sugar metabolic process;GO:0006041//glucosamine metabolic process;GO:0006044//N-acetylglucosamine metabolic process;GO:0006047//UDP-N-acetylglucosamine metabolic process;GO:0006048//UDP-N-acetylglucosamine biosynthetic process;GO:0006139//nucleobase-containing compound metabolic process;GO:0006725//cellular aromatic compound metabolic process;GO:000…	--
MSTRG.14672	392	464	258	457	257	3	2	2	6	8	4.992	5.123	3.035	5.076	3.44	0.036	0.035	0.026	0.072	0.119	4.3332	0.0576	-6.23322	6.90106e-64	4.74191e-62	--	extracellular matrix-binding protein ebh-like [Bactrocera oleae]	-	-	-	-	-	-	-	--
ncbi_105225618	9403	12280	11050	11971	9130	5029	3677	3725	4478	3814	200.361	228.719	218.939	223.699	206.819	99.58	107.49	81.31	91.705	95.217	215.707	95.0604	-1.18216	1.45466e-63	9.94613e-62	LOC105225618	alpha-actinin, sarcomeric, transcript variant X1	Human Diseases;Human Diseases;Cellular Processes;Cellular Processes;Cellular Processes;Human Diseases;Cellular Processes;Human Diseases;Organismal Systems	Infectious disease: bacterial;Cancer: overview;Cellular community - eukaryotes;Cell motility;Cellular community - eukaryotes;Immune disease;Cellular community - eukaryotes;Infectious disease: parasitic;Immune system	ko05131//Shigellosis;ko05203//Viral carcinogenesis;ko04510//Focal adhesion;ko04810//Regulation of actin cytoskeleton;ko04530//Tight junction;ko05322//Systemic lupus erythematosus;ko04520//Adherens junction;ko05146//Amoebiasis;ko04670//Leukocyte transendothelial migration	K05699;K05699;K05699;K05699;K05699;K05699;K05699;K05699;K05699	GO:0005575//cellular_component;GO:0005622//intracellular;GO:0005623//cell;GO:0005737//cytoplasm;GO:0005826//actomyosin contractile ring;GO:0005856//cytoskeleton;GO:0005865//striated muscle thin filament;GO:0005912//adherens junction;GO:0005924//cell-substrate adherens junction;GO:0005925//focal adhesion;GO:0005938//cell cortex;GO:0015629//actin cytoskeleton;GO:0030016//myofibril;GO:0030017//sarco…	GO:0003674//molecular_function;GO:0003779//actin binding;GO:0003786//actin lateral binding;GO:0005488//binding;GO:0005509//calcium ion binding;GO:0005515//protein binding;GO:0008092//cytoskeletal protein binding;GO:0030674//protein binding, bridging;GO:0043167//ion binding;GO:0043169//cation binding;GO:0044877//protein-containing complex binding;GO:0046872//metal ion binding;GO:0051015//actin fil…	GO:0000278//mitotic cell cycle;GO:0000281//mitotic cytokinesis;GO:0000910//cytokinesis;GO:0000912//assembly of actomyosin apparatus involved in cytokinesis;GO:0000915//actomyosin contractile ring assembly;GO:0006996//organelle organization;GO:0007010//cytoskeleton organization;GO:0007015//actin filament organization;GO:0007016//cytoskeletal anchoring at plasma membrane;GO:0007049//cell cycle;GO:0…	--
ncbi_105231356	12015	12586	12618	12784	12045	4546	2959	4198	5245	3222	963.033	874.588	934.359	893.8	1014.83	339.469	322.31	341.988	398.141	301.276	936.121	340.637	-1.45846	4.65737e-63	3.16883e-61	LOC105231356	uncharacterized LOC105231356	-	-	-	-	-	GO:0004854//xanthine dehydrogenase activity;GO:0043546//molybdopterin cofactor binding	GO:0009115//xanthine catabolic process	--
ncbi_105223940	8767	13782	12310	12390	9435	4268	2948	3204	3914	2950	456.978	623.329	595.103	561.479	517.654	206.543	205.662	167.202	189.597	178.545	550.909	189.51	-1.53954	9.52382e-63	6.44833e-61	LOC105223940	probable serine/threonine-protein kinase DDB_G0280133, transcript variant X1	-	-	-	-	GO:0005575//cellular_component;GO:0005622//intracellular;GO:0005623//cell;GO:0005737//cytoplasm;GO:0030016//myofibril;GO:0030017//sarcomere;GO:0030018//Z disc;GO:0031674//I band;GO:0043226//organelle;GO:0043228//non-membrane-bounded organelle;GO:0043229//intracellular organelle;GO:0043232//intracellular non-membrane-bounded organelle;GO:0043292//contractile fiber;GO:0044422//organelle part;GO:004…	GO:0003674//molecular_function;GO:0005488//binding;GO:0005515//protein binding;GO:0008092//cytoskeletal protein binding;GO:0008157//protein phosphatase 1 binding;GO:0019899//enzyme binding;GO:0019902//phosphatase binding;GO:0019903//protein phosphatase binding;GO:0042805//actinin binding;GO:0051371//muscle alpha-actinin binding;GO:0051393//alpha-actinin binding	GO:0006996//organelle organization;GO:0007010//cytoskeleton organization;GO:0007498//mesoderm development;GO:0008150//biological_process;GO:0009653//anatomical structure morphogenesis;GO:0009888//tissue development;GO:0009987//cellular process;GO:0010927//cellular component assembly involved in morphogenesis;GO:0016043//cellular component organization;GO:0022607//cellular component assembly;GO:00…	--
ncbi_105231156	75	125	98	135	63	694	428	476	571	419	1.222	1.754	1.467	1.909	1.066	10.537	9.475	7.783	8.72	7.951	1.4836	8.8932	2.5836	3.42634e-62	2.30862e-60	LOC105231156	sodium/hydrogen exchanger 3, transcript variant X10	Organismal Systems;Organismal Systems;Organismal Systems;Organismal Systems	Digestive system;Digestive system;Digestive system;Excretory system	ko04974//Protein digestion and absorption;ko04976//Bile secretion;ko04978//Mineral absorption;ko04964//Proximal tubule bicarbonate reclamation	K12040;K12040;K12040;K12040	GO:0005575//cellular_component;GO:0005623//cell;GO:0005886//plasma membrane;GO:0005887//integral component of plasma membrane;GO:0016020//membrane;GO:0016021//integral component of membrane;GO:0031224//intrinsic component of membrane;GO:0044425//membrane part;GO:0044464//cell part;GO:0071944//cell periphery	GO:0003674//molecular_function;GO:0005215//transporter activity;GO:0005451//monovalent cation:proton antiporter activity;GO:0008324//cation transmembrane transporter activity;GO:0015075//ion transmembrane transporter activity;GO:0015077//monovalent inorganic cation transmembrane transporter activity;GO:0015078//proton transmembrane transporter activity;GO:0015079//potassium ion transmembrane tran…	GO:0001654//eye development;GO:0001745//compound eye morphogenesis;GO:0006810//transport;GO:0006811//ion transport;GO:0006812//cation transport;GO:0006813//potassium ion transport;GO:0006814//sodium ion transport;GO:0006873//cellular ion homeostasis;GO:0006883//cellular sodium ion homeostasis;GO:0006885//regulation of pH;GO:0007275//multicellular organism development;GO:0007423//sensory organ dev…	--
ncbi_125776557	4	4	10	7	4	201	132	188	232	147	0.185	0.16	0.427	0.282	0.194	8.647	8.283	8.823	10.146	7.919	0.2496	8.7636	5.13383	3.5558e-62	2.38427e-60	LOC125776557	uncharacterized LOC125776557	Metabolism;Metabolism	Global and overview maps;Metabolism of cofactors and vitamins	ko01100//Metabolic pathways;ko00130//Ubiquinone and other terpenoid-quinone biosynthesis	K01904;K01904	-	GO:0003987//acetate-CoA ligase activity;GO:0004043//L-aminoadipate-semialdehyde dehydrogenase activity;GO:0008668//(2,3-dihydroxybenzoyl)adenylate synthase activity;GO:0008756//o-succinylbenzoate-CoA ligase activity;GO:0030729//acetoacetate-CoA ligase activity;GO:0047473//D-alanine [D-alanyl carrier protein] ligase activity;GO:0050218//propionate-CoA ligase activity	GO:0009234//menaquinone biosynthetic process;GO:0019287//isopentenyl diphosphate biosynthetic process, mevalonate pathway;GO:0019290//siderophore biosynthetic process;GO:0019350//teichoic acid biosynthetic process;GO:0019427//acetyl-CoA biosynthetic process from acetate;GO:0019878//lysine biosynthetic process via aminoadipic acid	--
ncbi_105230636	2669	3735	3317	3181	2457	1267	699	974	1285	923	81.154	99.283	93.782	84.885	78.792	36.088	28.916	30.295	37.324	33.013	87.5792	33.1272	-1.40257	5.27286e-62	3.51862e-60	LOC105230636	uncharacterized LOC105230636, transcript variant X1	-	-	-	-	GO:0005575//cellular_component;GO:0005622//intracellular;GO:0005623//cell;GO:0005737//cytoplasm;GO:0005794//Golgi apparatus;GO:0005796//Golgi lumen;GO:0005886//plasma membrane;GO:0012505//endomembrane system;GO:0016020//membrane;GO:0016021//integral component of membrane;GO:0031224//intrinsic component of membrane;GO:0031974//membrane-enclosed lumen;GO:0036477//somatodendritic compartment;GO:0042…	GO:0003674//molecular_function;GO:0005102//signaling receptor binding;GO:0005488//binding;GO:0005515//protein binding;GO:0016829//lyase activity;GO:0033130//acetylcholine receptor binding;GO:0051082//unfolded protein binding	GO:0002218//activation of innate immune response;GO:0002220//innate immune response activating cell surface receptor signaling pathway;GO:0002223//stimulatory C-type lectin receptor signaling pathway;GO:0002253//activation of immune response;GO:0002376//immune system process;GO:0002429//immune response-activating cell surface receptor signaling pathway;GO:0002682//regulation of immune system proc…	--
ncbi_105225824	1495	1581	1591	1295	1240	310	289	320	312	212	74.319	68.138	73.069	56.155	64.796	14.357	19.524	16.168	14.689	12.295	67.2954	15.4066	-2.12696	9.75055e-62	6.47549e-60	LOC105225824	probable cytochrome P450 9f2	-	-	-	-	-	GO:0003674//molecular_function;GO:0003824//catalytic activity;GO:0005488//binding;GO:0005506//iron ion binding;GO:0016491//oxidoreductase activity;GO:0016705//oxidoreductase activity, acting on paired donors, with incorporation or reduction of molecular oxygen;GO:0020037//heme binding;GO:0043167//ion binding;GO:0043169//cation binding;GO:0046872//metal ion binding;GO:0046906//tetrapyrrole binding…	GO:0007275//multicellular organism development;GO:0007444//imaginal disc development;GO:0008150//biological_process;GO:0008152//metabolic process;GO:0009888//tissue development;GO:0032501//multicellular organismal process;GO:0032502//developmental process;GO:0035220//wing disc development;GO:0035295//tube development;GO:0048513//animal organ development;GO:0048731//system development;GO:0048856//…	--
ncbi_125775307	15652	10451	1787	14412	10265	16	12	23	27	27	714.021	413.326	75.301	573.479	492.241	0.68	0.744	1.05	1.177	1.435	453.674	1.0172	-8.80091	1.5997e-61	1.05733e-59	LOC125775307	juvenile hormone esterase-like	Metabolism	Metabolism of terpenoids and polyketides	ko00981//Insect hormone biosynthesis	K01063	-	GO:0008236//serine-type peptidase activity;GO:0016787//hydrolase activity	GO:0006508//proteolysis	--
ncbi_105226212	10588	11597	6653	13937	6840	1211	636	1112	637	925	313.634	297.819	182.067	360.109	212.977	33.42	25.602	33.478	17.87	31.965	273.321	28.467	-3.26323	4.65637e-61	3.0486e-59	LOC105226212	uncharacterized LOC105226212	-	-	-	-	-	GO:0005375//copper ion transmembrane transporter activity;GO:0005507//copper ion binding;GO:0016491//oxidoreductase activity	GO:0006825//copper ion transport;GO:0055114//oxidation-reduction process	--
ncbi_105227076	37	54	34	55	41	450	223	275	331	231	0.443	0.561	0.376	0.575	0.516	5.024	3.632	3.349	3.757	3.229	0.4942	3.7982	2.94215	1.15012e-60	7.49468e-59	LOC105227076	organic cation transporter protein	-	-	-	-	GO:0005575//cellular_component;GO:0005623//cell;GO:0005886//plasma membrane;GO:0005887//integral component of plasma membrane;GO:0016020//membrane;GO:0016021//integral component of membrane;GO:0031224//intrinsic component of membrane;GO:0031226//intrinsic component of plasma membrane;GO:0044425//membrane part;GO:0044459//plasma membrane part;GO:0044464//cell part;GO:0071944//cell periphery	GO:0003674//molecular_function;GO:0005215//transporter activity;GO:0008028//monocarboxylic acid transmembrane transporter activity;GO:0008509//anion transmembrane transporter activity;GO:0008514//organic anion transmembrane transporter activity;GO:0015075//ion transmembrane transporter activity;GO:0015238//drug transmembrane transporter activity;GO:0015295//solute:proton symporter activity;GO:001…	GO:0006810//transport;GO:0006811//ion transport;GO:0006820//anion transport;GO:0006855//drug transmembrane transport;GO:0008150//biological_process;GO:0008643//carbohydrate transport;GO:0015711//organic anion transport;GO:0015718//monocarboxylic acid transport;GO:0015893//drug transport;GO:0034220//ion transmembrane transport;GO:0042493//response to drug;GO:0042908//xenobiotic transport;GO:005117…	--
ncbi_105227661	3013	3648	3274	3760	2059	980	493	568	777	561	107.9	113.259	108.319	117.453	77.508	32.696	23.993	20.674	26.352	23.437	104.888	25.4304	-2.04422	1.41286e-60	9.16381e-59	LOC105227661	prophage side tail fiber protein homolog StfR	-	-	-	-	GO:0005575//cellular_component;GO:0005622//intracellular;GO:0005623//cell;GO:0005634//nucleus;GO:0005737//cytoplasm;GO:0005856//cytoskeleton;GO:0005874//microtubule;GO:0015630//microtubule cytoskeleton;GO:0043226//organelle;GO:0043227//membrane-bounded organelle;GO:0043228//non-membrane-bounded organelle;GO:0043229//intracellular organelle;GO:0043231//intracellular membrane-bounded organelle;GO:0…	GO:0003674//molecular_function;GO:0005488//binding;GO:0005515//protein binding;GO:0008092//cytoskeletal protein binding;GO:0017022//myosin binding	-	--
ncbi_125778469	18	30	14	30	23	233	151	244	246	166	1.41	2.034	1.013	2.065	1.887	16.996	16.191	19.452	18.252	15.215	1.6818	17.2212	3.35611	2.46082e-60	1.58866e-58	LOC125778469	uncharacterized LOC125778469, transcript variant X1	Metabolism	Metabolism of terpenoids and polyketides	ko00981//Insect hormone biosynthesis	K21013	GO:0005575//cellular_component;GO:0005622//intracellular;GO:0005623//cell;GO:0005737//cytoplasm;GO:0005829//cytosol;GO:0044424//intracellular part;GO:0044444//cytoplasmic part;GO:0044464//cell part	GO:0003674//molecular_function;GO:0003824//catalytic activity;GO:0004721//phosphoprotein phosphatase activity;GO:0008967//phosphoglycolate phosphatase activity;GO:0016787//hydrolase activity;GO:0016788//hydrolase activity, acting on ester bonds;GO:0016791//phosphatase activity;GO:0042578//phosphoric ester hydrolase activity;GO:0140096//catalytic activity, acting on a protein	GO:0006464//cellular protein modification process;GO:0006470//protein dephosphorylation;GO:0006793//phosphorus metabolic process;GO:0006796//phosphate-containing compound metabolic process;GO:0006807//nitrogen compound metabolic process;GO:0008150//biological_process;GO:0008152//metabolic process;GO:0009853//photorespiration;GO:0009987//cellular process;GO:0015671//oxygen transport;GO:0016311//de…	--
ncbi_105226849	1962	2567	2011	2369	1561	761	524	528	668	635	44.591	47.075	39.758	45.651	33.8	18.807	18.674	12.638	16.754	18.052	42.175	16.985	-1.31213	2.72143e-60	1.74877e-58	LOC105226849	receptor expression-enhancing protein 1, transcript variant X2	-	-	-	-	GO:0005575//cellular_component;GO:0005622//intracellular;GO:0005623//cell;GO:0005737//cytoplasm;GO:0005783//endoplasmic reticulum;GO:0005789//endoplasmic reticulum membrane;GO:0005856//cytoskeleton;GO:0005874//microtubule;GO:0005881//cytoplasmic microtubule;GO:0005886//plasma membrane;GO:0005887//integral component of plasma membrane;GO:0012505//endomembrane system;GO:0015630//microtubule cytoske…	GO:0001664//G protein-coupled receptor binding;GO:0003674//molecular_function;GO:0005102//signaling receptor binding;GO:0005488//binding;GO:0005515//protein binding;GO:0031883//taste receptor binding	GO:0003008//system process;GO:0006810//transport;GO:0006886//intracellular protein transport;GO:0006950//response to stress;GO:0006996//organelle organization;GO:0007029//endoplasmic reticulum organization;GO:0007600//sensory perception;GO:0007606//sensory perception of chemical stimulus;GO:0008104//protein localization;GO:0008150//biological_process;GO:0009987//cellular process;GO:0010256//endom…	--
ncbi_105232840	451	473	565	487	386	149	87	127	136	101	3.936	3.644	4.563	3.727	3.666	1.186	1.097	1.147	1.102	1.023	3.9072	1.111	-1.81428	3.66718e-60	2.34564e-58	LOC105232840	uncharacterized LOC105232840, transcript variant X1	-	-	-	-	-	GO:0004190//aspartic-type endopeptidase activity	GO:0006508//proteolysis	--
ncbi_105230985	156	268	221	157	201	1242	666	1148	1057	848	9.212	13.714	12.044	8.092	12.446	68.307	53.414	68.827	59.032	58.341	11.1016	61.5842	2.47179	4.41512e-60	2.81109e-58	LOC105230985	uncharacterized LOC105230985, transcript variant X1	-	-	-	-	-	-	-	--
ncbi_105228111	2822	3610	3811	3686	2917	1583	1087	1199	1391	1158	113.302	125.772	142.433	129.386	123.653	59.291	59.299	49.123	53.338	54.943	126.909	55.1988	-1.20109	6.12828e-60	3.88404e-58	LOC105228111	uncharacterized LOC105228111, transcript variant X1	-	-	-	-	GO:0005575//cellular_component;GO:0005622//intracellular;GO:0005623//cell;GO:0016020//membrane;GO:0016021//integral component of membrane;GO:0031224//intrinsic component of membrane;GO:0044425//membrane part;GO:0044464//cell part	GO:0003674//molecular_function;GO:0005488//binding;GO:0043167//ion binding;GO:0043169//cation binding;GO:0046872//metal ion binding	GO:0007154//cell communication;GO:0007165//signal transduction;GO:0008150//biological_process;GO:0009987//cellular process;GO:0023052//signaling;GO:0035556//intracellular signal transduction;GO:0050789//regulation of biological process;GO:0050794//regulation of cellular process;GO:0050896//response to stimulus;GO:0051716//cellular response to stimulus;GO:0065007//biological regulation	--
ncbi_109579193	4496	4963	4522	4422	3732	1332	1073	862	1050	928	183.007	175.15	170.05	157.006	159.68	50.512	59.354	35.661	40.477	44.067	168.979	46.0142	-1.87669	7.30985e-60	4.61185e-58	LOC109579193	uncharacterized LOC109579193	-	-	-	-	-	GO:0003674//molecular_function;GO:0003824//catalytic activity;GO:0005488//binding;GO:0005536//glucose binding;GO:0008194//UDP-glycosyltransferase activity;GO:0008466//glycogenin glucosyltransferase activity;GO:0016740//transferase activity;GO:0016757//transferase activity, transferring glycosyl groups;GO:0016758//transferase activity, transferring hexosyl groups;GO:0030246//carbohydrate binding;G…	GO:0000271//polysaccharide biosynthetic process;GO:0005975//carbohydrate metabolic process;GO:0005976//polysaccharide metabolic process;GO:0005977//glycogen metabolic process;GO:0005978//glycogen biosynthetic process;GO:0006073//cellular glucan metabolic process;GO:0006091//generation of precursor metabolites and energy;GO:0006112//energy reserve metabolic process;GO:0008150//biological_process;G…	--
ncbi_105225453	106790	144704	138587	124136	116154	43693	36567	35998	45384	38768	5080.82	5968.73	6091.6	5151.78	5809.04	1936.73	2364.31	1740.73	2044.94	2151.78	5620.4	2047.7	-1.45667	9.71949e-60	6.10437e-58	LOC105225453	actin-2, muscle-specific	-	-	-	-	GO:0005575//cellular_component;GO:0005622//intracellular;GO:0005623//cell;GO:0005856//cytoskeleton;GO:0005884//actin filament;GO:0015629//actin cytoskeleton;GO:0043226//organelle;GO:0043228//non-membrane-bounded organelle;GO:0043229//intracellular organelle;GO:0043232//intracellular non-membrane-bounded organelle;GO:0044422//organelle part;GO:0044424//intracellular part;GO:0044430//cytoskeletal p…	GO:0003674//molecular_function;GO:0005198//structural molecule activity;GO:0005200//structural constituent of cytoskeleton	GO:0000278//mitotic cell cycle;GO:0000281//mitotic cytokinesis;GO:0000910//cytokinesis;GO:0006996//organelle organization;GO:0007010//cytoskeleton organization;GO:0007049//cell cycle;GO:0007275//multicellular organism development;GO:0007507//heart development;GO:0007517//muscle organ development;GO:0007519//skeletal muscle tissue development;GO:0007528//neuromuscular junction development;GO:00081…	--
ncbi_125778860	1	1	0	1	5	559	683	1163	833	691	0.14	0.122	0	0.122	0.738	73.121	130.319	165.96	110.763	113.181	0.2244	118.669	9.04665	1.22367e-59	7.6507e-58	LOC125778860	uncharacterized LOC125778860	-	-	-	-	-	-	-	--
ncbi_105225125	12	10	6	5	7	245	255	229	189	208	0.306	0.221	0.12	0.111	0.163	4.927	7.858	5.39	4.009	5.28	0.1842	5.4928	4.8982	4.3633e-59	2.71581e-57	LOC105225125	villin-like protein quail, transcript variant X1	-	-	-	-	GO:0005575//cellular_component;GO:0005622//intracellular;GO:0005623//cell;GO:0005737//cytoplasm;GO:0044424//intracellular part;GO:0044464//cell part	GO:0003674//molecular_function;GO:0003779//actin binding;GO:0005488//binding;GO:0005509//calcium ion binding;GO:0005515//protein binding;GO:0008092//cytoskeletal protein binding;GO:0043167//ion binding;GO:0043169//cation binding;GO:0044877//protein-containing complex binding;GO:0046872//metal ion binding;GO:0051015//actin filament binding	GO:0000003//reproduction;GO:0002009//morphogenesis of an epithelium;GO:0002165//instar larval or pupal development;GO:0003006//developmental process involved in reproduction;GO:0006810//transport;GO:0006996//organelle organization;GO:0007010//cytoskeleton organization;GO:0007015//actin filament organization;GO:0007275//multicellular organism development;GO:0007276//gamete generation;GO:0007281//g…	--
ncbi_105232413	38	50	30	40	36	294	345	320	329	365	4.018	4.584	2.922	3.69	4.002	28.965	49.58	34.393	32.949	45.029	3.8432	38.1832	3.31256	4.76312e-59	2.95143e-57	LOC105232413	defense protein l(2)34Fc, transcript variant X1	-	-	-	-	-	-	-	--
ncbi_105226290	25939	35184	34288	33289	31046	12654	9783	11149	12587	11160	2167.01	2537.85	2677.3	2417.67	2759.43	958.713	1088.13	932.416	974.597	1073.74	2511.85	1005.52	-1.32081	7.78443e-59	4.78088e-57	LOC105226290	protein anoxia up-regulated, transcript variant X1	-	-	-	-	-	GO:0016410//N-acyltransferase activity	GO:0009245//lipid A biosynthetic process	--
ncbi_105232904	724	847	541	922	682	125	100	114	123	68	28.257	28.67	19.479	31.056	28.23	4.413	5.118	4.364	4.489	3.049	27.1384	4.2866	-2.66243	7.98295e-59	4.88121e-57	LOC105232904	female-specific protein transformer, transcript variant X1	-	-	-	-	-	-	GO:0006397//mRNA processing;GO:0046660//female sex differentiation	--
MSTRG.3625	28958	14007	12851	36452	14771	14	6	38	28	59	5533.15	2320.41	2268.57	6075.48	2966.83	2.492	1.558	7.38	5.067	13.152	3832.89	5.9298	-9.33623	8.57855e-59	5.22238e-57	--	-	-	-	-	-	-	-	-	--
ncbi_105227613	2273	2679	2930	2806	1997	636	630	630	778	555	86.19	88.07	102.643	92.811	79.598	22.468	32.464	24.28	27.939	24.551	89.8624	26.3404	-1.77044	1.05947e-58	6.4216e-57	LOC105227613	uncharacterized LOC105227613	Metabolism;Metabolism	Global and overview maps;Metabolism of cofactors and vitamins	ko01100//Metabolic pathways;ko00130//Ubiquinone and other terpenoid-quinone biosynthesis	K01904;K01904	GO:0005575//cellular_component;GO:0005622//intracellular;GO:0005623//cell;GO:0005737//cytoplasm;GO:0005777//peroxisome;GO:0042579//microbody;GO:0043226//organelle;GO:0043227//membrane-bounded organelle;GO:0043229//intracellular organelle;GO:0043231//intracellular membrane-bounded organelle;GO:0044424//intracellular part;GO:0044444//cytoplasmic part;GO:0044464//cell part	GO:0003674//molecular_function;GO:0003824//catalytic activity;GO:0003987//acetate-CoA ligase activity;GO:0004321//fatty-acyl-CoA synthase activity;GO:0004467//long-chain fatty acid-CoA ligase activity;GO:0008668//(2,3-dihydroxybenzoyl)adenylate synthase activity;GO:0008756//o-succinylbenzoate-CoA ligase activity;GO:0015645//fatty acid ligase activity;GO:0016405//CoA-ligase activity;GO:0016408//C-…	GO:0001676//long-chain fatty acid metabolic process;GO:0006082//organic acid metabolic process;GO:0006139//nucleobase-containing compound metabolic process;GO:0006163//purine nucleotide metabolic process;GO:0006164//purine nucleotide biosynthetic process;GO:0006629//lipid metabolic process;GO:0006631//fatty acid metabolic process;GO:0006633//fatty acid biosynthetic process;GO:0006637//acyl-CoA me…	--
ncbi_105231790	44529	63024	59195	55352	50034	23589	16983	19024	24437	19405	2454.36	3011.61	3014.3	2661.24	2898.86	1211.32	1272.1	1065.73	1275.61	1247.76	2808.07	1214.5	-1.20922	1.76775e-58	1.0668e-56	LOC105231790	myosin regulatory light chain 2	-	-	-	-	GO:0005575//cellular_component;GO:0005622//intracellular;GO:0005623//cell;GO:0005737//cytoplasm;GO:0005856//cytoskeleton;GO:0015629//actin cytoskeleton;GO:0016020//membrane;GO:0016459//myosin complex;GO:0030016//myofibril;GO:0032991//protein-containing complex;GO:0043226//organelle;GO:0043228//non-membrane-bounded organelle;GO:0043229//intracellular organelle;GO:0043232//intracellular non-membran…	GO:0003674//molecular_function;GO:0005488//binding;GO:0005509//calcium ion binding;GO:0043167//ion binding;GO:0043169//cation binding;GO:0046872//metal ion binding	GO:0003008//system process;GO:0003012//muscle system process;GO:0006996//organelle organization;GO:0007010//cytoskeleton organization;GO:0008150//biological_process;GO:0009405//pathogenesis;GO:0009653//anatomical structure morphogenesis;GO:0009987//cellular process;GO:0010927//cellular component assembly involved in morphogenesis;GO:0016043//cellular component organization;GO:0022607//cellular co…	--
ncbi_105233985	2880	3361	3083	3209	2446	1543	937	1396	1448	1031	69.265	70.079	68.502	67.321	61.837	34.573	30.625	34.124	32.981	28.927	67.4008	32.246	-1.06365	2.47713e-58	1.48842e-56	LOC105233985	sterol regulatory element-binding protein 2	Human Diseases;Organismal Systems;Environmental Information Processing;Human Diseases;Human Diseases	Endocrine and metabolic disease;Endocrine system;Signal transduction;Endocrine and metabolic disease;Endocrine and metabolic disease	ko04932//Non-alcoholic fatty liver disease;ko04910//Insulin signaling pathway;ko04152//AMPK signaling pathway;ko04936//Alcoholic liver disease;ko04931//Insulin resistance	K07197;K07197;K07197;K07197;K07197	GO:0000228//nuclear chromosome;GO:0000785//chromatin;GO:0000790//nuclear chromatin;GO:0005575//cellular_component;GO:0005622//intracellular;GO:0005623//cell;GO:0005634//nucleus;GO:0005635//nuclear envelope;GO:0005694//chromosome;GO:0005737//cytoplasm;GO:0005783//endoplasmic reticulum;GO:0005789//endoplasmic reticulum membrane;GO:0012505//endomembrane system;GO:0016020//membrane;GO:0016021//integr…	GO:0000976//transcription regulatory region sequence-specific DNA binding;GO:0000977//RNA polymerase II regulatory region sequence-specific DNA binding;GO:0000978//RNA polymerase II proximal promoter sequence-specific DNA binding;GO:0000981//DNA-binding transcription factor activity, RNA polymerase II-specific;GO:0000982//transcription factor activity, RNA polymerase II proximal promoter sequence…	GO:0000122//negative regulation of transcription by RNA polymerase II;GO:0000902//cell morphogenesis;GO:0001666//response to hypoxia;GO:0006082//organic acid metabolic process;GO:0006139//nucleobase-containing compound metabolic process;GO:0006351//transcription, DNA-templated;GO:0006355//regulation of transcription, DNA-templated;GO:0006357//regulation of transcription by RNA polymerase II;GO:00…	bHLH
ncbi_105227769	1426	1012	571	1309	919	22	39	57	46	42	113.858	70.053	42.12	91.168	77.131	1.637	4.232	4.626	3.478	3.912	78.866	3.577	-4.46258	3.154e-58	1.88696e-56	LOC105227769	23 kDa integral membrane protein	Cellular Processes;Human Diseases	Transport and catabolism;Cancer: overview	ko04142//Lysosome;ko05205//Proteoglycans in cancer	K06497;K06497	GO:0000323//lytic vacuole;GO:0005575//cellular_component;GO:0005576//extracellular region;GO:0005615//extracellular space;GO:0005622//intracellular;GO:0005623//cell;GO:0005737//cytoplasm;GO:0005764//lysosome;GO:0005765//lysosomal membrane;GO:0005766//primary lysosome;GO:0005768//endosome;GO:0005770//late endosome;GO:0005771//multivesicular body;GO:0005773//vacuole;GO:0005774//vacuolar membrane;GO…	GO:0003674//molecular_function;GO:0004576//oligosaccharyl transferase activity;GO:0005488//binding;GO:0044877//protein-containing complex binding	GO:0001775//cell activation;GO:0002090//regulation of receptor internalization;GO:0002092//positive regulation of receptor internalization;GO:0002252//immune effector process;GO:0002263//cell activation involved in immune response;GO:0002274//myeloid leukocyte activation;GO:0002275//myeloid cell activation involved in immune response;GO:0002283//neutrophil activation involved in immune response;G…	--
ncbi_105223749	3300	4562	4813	3854	3504	1485	960	1162	1448	1292	242.735	290.918	327.069	247.278	270.925	101.765	95.962	86.871	100.87	110.867	275.785	99.267	-1.47416	3.30424e-58	1.96007e-56	LOC105223749	3-ketoacyl-CoA thiolase, mitochondrial	Metabolism;Metabolism;Metabolism;Metabolism;Metabolism	Global and overview maps;Global and overview maps;Lipid metabolism;Amino acid metabolism;Lipid metabolism	ko01100//Metabolic pathways;ko01212//Fatty acid metabolism;ko00071//Fatty acid degradation;ko00280//Valine, leucine and isoleucine degradation;ko00062//Fatty acid elongation	K07508;K07508;K07508;K07508;K07508	GO:0005575//cellular_component;GO:0005622//intracellular;GO:0005623//cell;GO:0005737//cytoplasm;GO:0005739//mitochondrion;GO:0005759//mitochondrial matrix;GO:0031974//membrane-enclosed lumen;GO:0043226//organelle;GO:0043227//membrane-bounded organelle;GO:0043229//intracellular organelle;GO:0043231//intracellular membrane-bounded organelle;GO:0043233//organelle lumen;GO:0044422//organelle part;GO:…	GO:0003674//molecular_function;GO:0003824//catalytic activity;GO:0003985//acetyl-CoA C-acetyltransferase activity;GO:0003988//acetyl-CoA C-acyltransferase activity;GO:0016408//C-acyltransferase activity;GO:0016740//transferase activity;GO:0016746//transferase activity, transferring acyl groups;GO:0016747//transferase activity, transferring acyl groups other than amino-acyl groups;GO:0033817//beta…	GO:0001666//response to hypoxia;GO:0006066//alcohol metabolic process;GO:0006082//organic acid metabolic process;GO:0006084//acetyl-CoA metabolic process;GO:0006139//nucleobase-containing compound metabolic process;GO:0006163//purine nucleotide metabolic process;GO:0006629//lipid metabolic process;GO:0006631//fatty acid metabolic process;GO:0006633//fatty acid biosynthetic process;GO:0006635//fat…	--
ncbi_105233868	423	593	599	530	432	1383	1000	1273	1297	1069	22.727	27.622	29.733	24.839	24.398	69.228	73.016	69.516	65.996	67.005	25.8638	68.9522	1.41466	3.30444e-58	1.96007e-56	LOC105233868	uncharacterized LOC105233868	Metabolism;Cellular Processes;Metabolism	Global and overview maps;Transport and catabolism;Metabolism of terpenoids and polyketides	ko01100//Metabolic pathways;ko04146//Peroxisome;ko00900//Terpenoid backbone biosynthesis	K00869;K00869;K00869	GO:0005575//cellular_component;GO:0005622//intracellular;GO:0005623//cell;GO:0005634//nucleus;GO:0005737//cytoplasm;GO:0005777//peroxisome;GO:0005829//cytosol;GO:0042579//microbody;GO:0043226//organelle;GO:0043227//membrane-bounded organelle;GO:0043229//intracellular organelle;GO:0043231//intracellular membrane-bounded organelle;GO:0044424//intracellular part;GO:0044444//cytoplasmic part;GO:00444…	GO:0000166//nucleotide binding;GO:0000287//magnesium ion binding;GO:0003674//molecular_function;GO:0003676//nucleic acid binding;GO:0003723//RNA binding;GO:0003729//mRNA binding;GO:0003824//catalytic activity;GO:0004335//galactokinase activity;GO:0004413//homoserine kinase activity;GO:0004496//mevalonate kinase activity;GO:0004631//phosphomevalonate kinase activity;GO:0004765//shikimate kinase ac…	GO:0006012//galactose metabolic process;GO:0006066//alcohol metabolic process;GO:0006084//acetyl-CoA metabolic process;GO:0006139//nucleobase-containing compound metabolic process;GO:0006163//purine nucleotide metabolic process;GO:0006417//regulation of translation;GO:0006629//lipid metabolic process;GO:0006637//acyl-CoA metabolic process;GO:0006644//phospholipid metabolic process;GO:0006694//ste…	--
ncbi_125777004	11605	7807	1469	10856	6600	21	4	13	8	16	531.173	309.775	62.112	433.404	317.547	0.895	0.249	0.621	0.336	0.856	330.802	0.5914	-9.12762	2.39598e-57	1.40916e-55	LOC125777004	juvenile hormone esterase-like	Metabolism	Metabolism of terpenoids and polyketides	ko00981//Insect hormone biosynthesis	K01063	-	GO:0008236//serine-type peptidase activity;GO:0016787//hydrolase activity	GO:0006508//proteolysis	--
ncbi_125778663	0	1	0	0	5	1038	535	890	1200	748	0	0.048	0	0	0.289	53.041	39.901	49.65	62.373	47.877	0.0674	50.5684	9.55127	3.48368e-57	2.04023e-55	LOC125778663	carboxypeptidase B	Organismal Systems;Organismal Systems	Digestive system;Digestive system	ko04972//Pancreatic secretion;ko04974//Protein digestion and absorption	K01298;K01298	GO:0005575//cellular_component;GO:0005576//extracellular region;GO:0005615//extracellular space;GO:0044421//extracellular region part	GO:0003674//molecular_function;GO:0003824//catalytic activity;GO:0004180//carboxypeptidase activity;GO:0004181//metallocarboxypeptidase activity;GO:0005488//binding;GO:0008233//peptidase activity;GO:0008235//metalloexopeptidase activity;GO:0008237//metallopeptidase activity;GO:0008238//exopeptidase activity;GO:0008270//zinc ion binding;GO:0016787//hydrolase activity;GO:0043167//ion binding;GO:004…	GO:0006508//proteolysis;GO:0006807//nitrogen compound metabolic process;GO:0008150//biological_process;GO:0008152//metabolic process;GO:0019538//protein metabolic process;GO:0043170//macromolecule metabolic process;GO:0044238//primary metabolic process;GO:0071704//organic substance metabolic process;GO:1901564//organonitrogen compound metabolic process	--
ncbi_105225767	793	823	802	879	772	287	150	275	296	209	11.057	9.938	10.293	10.671	11.627	3.737	2.827	4.028	3.901	3.387	10.7172	3.576	-1.58351	3.76224e-57	2.19411e-55	LOC105225767	alpha-1,6-mannosyl-glycoprotein 2-beta-N-acetylglucosaminyltransferase, transcript variant X1	Metabolism;Metabolism;Metabolism	Global and overview maps;Glycan biosynthesis and metabolism;Glycan biosynthesis and metabolism	ko01100//Metabolic pathways;ko00510//N-Glycan biosynthesis;ko00513//Various types of N-glycan biosynthesis	K00736;K00736;K00736	GO:0000139//Golgi membrane;GO:0005575//cellular_component;GO:0005622//intracellular;GO:0005623//cell;GO:0005737//cytoplasm;GO:0005794//Golgi apparatus;GO:0005795//Golgi stack;GO:0005797//Golgi medial cisterna;GO:0012505//endomembrane system;GO:0016020//membrane;GO:0016021//integral component of membrane;GO:0031090//organelle membrane;GO:0031224//intrinsic component of membrane;GO:0031984//organel…	GO:0003674//molecular_function;GO:0003824//catalytic activity;GO:0005488//binding;GO:0008017//microtubule binding;GO:0008194//UDP-glycosyltransferase activity;GO:0008375//acetylglucosaminyltransferase activity;GO:0008455//alpha-1,6-mannosylglycoprotein 2-beta-N-acetylglucosaminyltransferase activity;GO:0016740//transferase activity;GO:0016757//transferase activity, transferring glycosyl groups;GO…	GO:0005975//carbohydrate metabolic process;GO:0006464//cellular protein modification process;GO:0006486//protein glycosylation;GO:0006487//protein N-linked glycosylation;GO:0006807//nitrogen compound metabolic process;GO:0007010//cytoskeleton organization;GO:0008150//biological_process;GO:0008152//metabolic process;GO:0009058//biosynthetic process;GO:0009059//macromolecule biosynthetic process;GO…	--
ncbi_105226374	3	4	0	3	2	308	258	417	369	242	0.141	0.163	0	0.123	0.099	13.528	16.53	19.982	16.476	13.31	0.1052	15.9652	7.24565	4.23705e-57	2.46068e-55	LOC105226374	adenosine deaminase 2	Metabolism;Metabolism	Global and overview maps;Nucleotide metabolism	ko01100//Metabolic pathways;ko00230//Purine metabolism	K19572;K19572	GO:0005575//cellular_component;GO:0005576//extracellular region;GO:0005615//extracellular space;GO:0044421//extracellular region part	GO:0003674//molecular_function;GO:0003824//catalytic activity;GO:0003876//AMP deaminase activity;GO:0004000//adenosine deaminase activity;GO:0005102//signaling receptor binding;GO:0005488//binding;GO:0005515//protein binding;GO:0008083//growth factor activity;GO:0016787//hydrolase activity;GO:0016810//hydrolase activity, acting on carbon-nitrogen (but not peptide) bonds;GO:0016814//hydrolase acti…	GO:0006091//generation of precursor metabolites and energy;GO:0006139//nucleobase-containing compound metabolic process;GO:0006144//purine nucleobase metabolic process;GO:0006152//purine nucleoside catabolic process;GO:0006154//adenosine catabolic process;GO:0006725//cellular aromatic compound metabolic process;GO:0006807//nitrogen compound metabolic process;GO:0008150//biological_process;GO:0008…	--
MSTRG.11045	22863	16890	4631	24221	19260	15	7	31	13	50	4786.69	3065.77	895.72	4423.46	4238.73	2.926	1.992	6.597	2.578	12.212	3482.07	5.261	-9.37039	6.17821e-57	3.57306e-55	--	-	-	-	-	-	-	-	-	--
ncbi_105228807	752	772	794	803	583	1772	1124	1349	1516	1272	18.237	16.226	17.809	16.977	14.871	40.066	37.088	33.275	34.821	36.027	16.824	36.2554	1.10768	6.64475e-57	3.82694e-55	LOC105228807	MAP kinase-activated protein kinase 2, transcript variant X2	Human Diseases;Environmental Information Processing;Cellular Processes;Organismal Systems;Human Diseases;Organismal Systems;Organismal Systems;Environmental Information Processing	Cancer: overview;Signal transduction;Cell growth and death;Development and regeneration;Infectious disease: viral;Nervous system;Immune system;Signal transduction	ko05203//Viral carcinogenesis;ko04010//MAPK signaling pathway;ko04218//Cellular senescence;ko04361//Axon regeneration;ko05167//Kaposi sarcoma-associated herpesvirus infection;ko04722//Neurotrophin signaling pathway;ko04625//C-type lectin receptor signaling pathway;ko04370//VEGF signaling pathway	K04443;K04443;K04443;K04443;K04443;K04443;K04443;K04443	GO:0005575//cellular_component;GO:0005622//intracellular;GO:0005623//cell;GO:0005634//nucleus;GO:0005737//cytoplasm;GO:0030054//cell junction;GO:0036477//somatodendritic compartment;GO:0043025//neuronal cell body;GO:0043204//perikaryon;GO:0043226//organelle;GO:0043227//membrane-bounded organelle;GO:0043229//intracellular organelle;GO:0043231//intracellular membrane-bounded organelle;GO:0044297//c…	GO:0000166//nucleotide binding;GO:0003674//molecular_function;GO:0003824//catalytic activity;GO:0004672//protein kinase activity;GO:0004674//protein serine/threonine kinase activity;GO:0004683//calmodulin-dependent protein kinase activity;GO:0005488//binding;GO:0005515//protein binding;GO:0005516//calmodulin binding;GO:0005524//ATP binding;GO:0008144//drug binding;GO:0009931//calcium-dependent pr…	GO:0001558//regulation of cell growth;GO:0001932//regulation of protein phosphorylation;GO:0006464//cellular protein modification process;GO:0006468//protein phosphorylation;GO:0006793//phosphorus metabolic process;GO:0006796//phosphate-containing compound metabolic process;GO:0006807//nitrogen compound metabolic process;GO:0006950//response to stress;GO:0006970//response to osmotic stress;GO:000…	--
MSTRG.11048	9560	6970	2250	12459	4290	3	5	16	7	16	2063.92	1304.57	448.77	2346.25	973.554	0.603	1.467	3.511	1.431	4.03	1427.41	2.2084	-9.33619	3.93555e-56	2.25725e-54	--	-	-	-	-	-	-	-	-	--
ncbi_105226210	358	361	323	418	233	50	46	62	60	48	16.359	14.301	13.636	16.661	11.191	2.129	2.856	2.879	2.597	2.559	14.4296	2.604	-2.47023	4.80559e-56	2.74492e-54	LOC105226210	probable cytochrome P450 12c1, mitochondrial	-	-	-	-	-	GO:0005506//iron ion binding;GO:0016705//oxidoreductase activity, acting on paired donors, with incorporation or reduction of molecular oxygen;GO:0020037//heme binding	GO:0055114//oxidation-reduction process	--
ncbi_105233722	6001	8342	7680	8312	5834	2759	2051	1977	2323	1839	206.847	246.049	245.781	235.084	224.138	111.331	122.774	85.532	96.456	92.691	231.58	101.757	-1.18638	5.73553e-56	3.26267e-54	LOC105233722	four and a half LIM domains protein 2, transcript variant X1	-	-	-	-	-	-	-	--
ncbi_105225699	1309	1359	1507	1240	909	370	213	208	274	283	41.786	37.608	44.451	34.537	30.507	11.006	9.237	6.742	8.285	10.539	37.7778	9.1618	-2.04384	8.95099e-56	5.07101e-54	LOC105225699	uncharacterized LOC105225699, transcript variant X1	-	-	-	-	-	-	-	--
ncbi_105223820	0	1	3	2	5	421	204	532	561	334	0	0.079	0.224	0.157	0.473	35.309	24.938	48.648	47.779	35.056	0.1866	38.346	7.68298	1.07581e-55	6.07004e-54	LOC105223820	farnesol dehydrogenase	Metabolism;Metabolism	Metabolism of terpenoids and polyketides;Metabolism of terpenoids and polyketides	ko00981//Insect hormone biosynthesis;ko00900//Terpenoid backbone biosynthesis	K15890;K15890	-	GO:0003824//catalytic activity;GO:0004316//3-oxoacyl-[acyl-carrier-protein] reductase (NADPH) activity;GO:0004757//sepiapterin reductase activity;GO:0008667//2,3-dihydro-2,3-dihydroxybenzoate dehydrogenase activity;GO:0008678//2-deoxy-D-gluconate 3-dehydrogenase activity;GO:0016491//oxidoreductase activity;GO:0050662//coenzyme binding;GO:0051287//NAD binding	GO:0000272//polysaccharide catabolic process;GO:0006633//fatty acid biosynthetic process;GO:0006729//tetrahydrobiopterin biosynthetic process;GO:0055114//oxidation-reduction process	--
ncbi_105232962	140	116	178	137	140	782	529	691	776	466	6.653	4.779	7.815	5.679	6.994	34.623	34.164	33.376	34.925	25.835	6.384	32.5846	2.35166	1.54594e-55	8.68733e-54	LOC105232962	uncharacterized LOC105232962	-	-	-	-	-	-	-	--
ncbi_105226206	6607	9713	8841	8319	7274	3331	1724	2259	3123	2095	222.72	283.785	275.413	244.671	257.768	104.433	78.843	77.35	99.542	82.207	256.871	88.475	-1.5377	2.72047e-55	1.52259e-53	LOC105226206	troponin C, transcript variant X1	Human Diseases;Human Diseases;Human Diseases;Human Diseases;Human Diseases;Human Diseases;Human Diseases;Environmental Information Processing;Human Diseases;Environmental Information Processing;Human Diseases;Cellular Processes;Organismal Systems;Organismal Systems;Environmental Information Processing;Environmental Information Processing;Human Diseases;Cellular Processes;Human Diseases;Environmen…	Neurodegenerative disease;Neurodegenerative disease;Neurodegenerative disease;Cancer: overview;Cardiovascular disease;Infectious disease: viral;Substance dependence;Signal transduction;Cardiovascular disease;Signal transduction;Infectious disease: viral;Cell growth and death;Endocrine system;Endocrine system;Signal transduction;Signal transduction;Infectious disease: bacterial;Cell growth and dea…	ko05022//Pathways of neurodegeneration - multiple diseases;ko05010//Alzheimer disease;ko05012//Parkinson disease;ko05200//Pathways in cancer;ko05417//Lipid and atherosclerosis;ko05170//Human immunodeficiency virus 1 infection;ko05034//Alcoholism;ko04024//cAMP signaling pathway;ko05418//Fluid shear stress and atherosclerosis;ko04014//Ras signaling pathway;ko05163//Human cytomegalovirus infection;k…	K02183;K02183;K02183;K02183;K02183;K02183;K02183;K02183;K02183;K02183;K02183;K02183;K02183;K02183;K02183;K02183;K02183;K02183;K02183;K02183;K02183;K02183;K02183;K02183;K02183;K02183;K02183;K02183;K02183;K02183;K02183;K02183;K02183;K02183;K02183;K02183;K02183;K02183;K02183;K02183;K02183;K02183;K02183;K02183	GO:0005737//cytoplasm	GO:0003674//molecular_function;GO:0005488//binding;GO:0005509//calcium ion binding;GO:0005515//protein binding;GO:0008452//RNA ligase activity;GO:0043167//ion binding;GO:0043169//cation binding;GO:0046872//metal ion binding	GO:0016070//RNA metabolic process	--
ncbi_105229527	2700	5939	2816	6428	4747	463	343	457	377	319	141.411	269.669	136.257	293.664	261.34	22.592	24.413	24.327	18.7	19.491	220.468	21.9046	-3.33126	3.01812e-55	1.68239e-53	LOC105229527	uncharacterized LOC105229527	-	-	-	-	-	GO:0003674//molecular_function;GO:0019165//thiamine kinase activity	GO:0009228//thiamine biosynthetic process;GO:0030436//asexual sporulation	--
ncbi_105231784	637	720	706	648	602	297	170	201	267	212	25.865	25.346	26.484	22.951	25.695	11.235	9.381	8.295	10.267	10.042	25.2682	9.844	-1.36001	3.1221e-55	1.73339e-53	LOC105231784	acyl-CoA Delta-9 desaturase	Metabolism;Organismal Systems;Metabolism;Environmental Information Processing;Human Diseases;Organismal Systems;Metabolism	Global and overview maps;Aging;Global and overview maps;Signal transduction;Endocrine and metabolic disease;Endocrine system;Lipid metabolism	ko01100//Metabolic pathways;ko04212//Longevity regulating pathway - worm;ko01212//Fatty acid metabolism;ko04152//AMPK signaling pathway;ko04936//Alcoholic liver disease;ko03320//PPAR signaling pathway;ko01040//Biosynthesis of unsaturated fatty acids	K00507;K00507;K00507;K00507;K00507;K00507;K00507	-	GO:0003674//molecular_function;GO:0003824//catalytic activity;GO:0016491//oxidoreductase activity;GO:0016705//oxidoreductase activity, acting on paired donors, with incorporation or reduction of molecular oxygen;GO:0016717//oxidoreductase activity, acting on paired donors, with oxidation of a pair of donors resulting in the reduction of molecular oxygen to two molecules of water	GO:0006629//lipid metabolic process;GO:0008150//biological_process;GO:0008152//metabolic process;GO:0044238//primary metabolic process;GO:0055114//oxidation-reduction process;GO:0071704//organic substance metabolic process	--
ncbi_105222276	119	102	84	128	74	484	301	357	435	333	3.134	2.329	2.044	2.941	2.049	11.876	10.773	9.556	10.85	10.231	2.4994	10.6572	2.09217	3.3694e-55	1.86324e-53	LOC105222276	carbohydrate sulfotransferase 4, transcript variant X1	-	-	-	-	GO:0005575//cellular_component;GO:0016020//membrane;GO:0016021//integral component of membrane;GO:0031224//intrinsic component of membrane;GO:0044425//membrane part	GO:0001517//N-acetylglucosamine 6-O-sulfotransferase activity;GO:0003674//molecular_function;GO:0003824//catalytic activity;GO:0008146//sulfotransferase activity;GO:0016740//transferase activity;GO:0016782//transferase activity, transferring sulfur-containing groups;GO:0022857//transmembrane transporter activity	GO:0006790//sulfur compound metabolic process;GO:0008150//biological_process;GO:0008152//metabolic process;GO:0009987//cellular process;GO:0044237//cellular metabolic process;GO:0055085//transmembrane transport	--
ncbi_105233441	6641	8448	7476	7261	6296	16154	10237	11502	15060	12202	265.251	292.534	275.867	252.975	264.336	601.116	555.659	466.926	569.669	568.56	270.193	552.386	1.03169	1.09011e-54	6.00424e-53	LOC105233441	galactose mutarotase	Metabolism;Metabolism;Metabolism	Global and overview maps;Carbohydrate metabolism;Carbohydrate metabolism	ko01100//Metabolic pathways;ko00010//Glycolysis / Gluconeogenesis;ko00052//Galactose metabolism	K01785;K01785;K01785	-	GO:0003674//molecular_function;GO:0003824//catalytic activity;GO:0004034//aldose 1-epimerase activity;GO:0005488//binding;GO:0016853//isomerase activity;GO:0016854//racemase and epimerase activity;GO:0016857//racemase and epimerase activity, acting on carbohydrates and derivatives;GO:0030246//carbohydrate binding	GO:0005975//carbohydrate metabolic process;GO:0005996//monosaccharide metabolic process;GO:0006006//glucose metabolic process;GO:0006012//galactose metabolic process;GO:0008150//biological_process;GO:0008152//metabolic process;GO:0009056//catabolic process;GO:0016052//carbohydrate catabolic process;GO:0019318//hexose metabolic process;GO:0019320//hexose catabolic process;GO:0019388//galactose cat…	--
ncbi_105230773	11145	13448	12030	13825	9917	6721	3792	4453	5241	4268	38.92	40.749	38.877	42.181	36.443	21.851	17.993	15.736	17.339	17.354	39.434	18.0546	-1.12707	1.36809e-54	7.50555e-53	LOC105230773	twitchin, transcript variant X1	-	-	-	-	GO:0005575//cellular_component;GO:0005622//intracellular;GO:0005623//cell;GO:0005737//cytoplasm;GO:0005856//cytoskeleton;GO:0005859//muscle myosin complex;GO:0015629//actin cytoskeleton;GO:0016459//myosin complex;GO:0016460//myosin II complex;GO:0030016//myofibril;GO:0030017//sarcomere;GO:0030018//Z disc;GO:0031430//M band;GO:0031672//A band;GO:0031674//I band;GO:0032991//protein-containing compl…	GO:0000166//nucleotide binding;GO:0003674//molecular_function;GO:0003779//actin binding;GO:0003824//catalytic activity;GO:0003993//acid phosphatase activity;GO:0004672//protein kinase activity;GO:0004674//protein serine/threonine kinase activity;GO:0005198//structural molecule activity;GO:0005488//binding;GO:0005515//protein binding;GO:0005516//calmodulin binding;GO:0005524//ATP binding;GO:000809…	GO:0003008//system process;GO:0003012//muscle system process;GO:0006464//cellular protein modification process;GO:0006468//protein phosphorylation;GO:0006793//phosphorus metabolic process;GO:0006796//phosphate-containing compound metabolic process;GO:0006807//nitrogen compound metabolic process;GO:0006936//muscle contraction;GO:0006937//regulation of muscle contraction;GO:0006941//striated muscle…	--
ncbi_105223646	15052	18207	18952	19083	10211	4242	1873	2201	3521	2147	160.236	167.914	186.171	176.937	114.419	42.333	27.309	24.075	35.655	26.914	161.135	31.2572	-2.36601	2.05457e-54	1.12273e-52	LOC105223646	elongation of very long chain fatty acids protein AAEL008004, transcript variant X9	-	-	-	-	GO:0005575//cellular_component;GO:0005622//intracellular;GO:0005623//cell;GO:0005737//cytoplasm;GO:0005783//endoplasmic reticulum;GO:0005789//endoplasmic reticulum membrane;GO:0012505//endomembrane system;GO:0016020//membrane;GO:0016021//integral component of membrane;GO:0030176//integral component of endoplasmic reticulum membrane;GO:0031224//intrinsic component of membrane;GO:0031227//intrinsic…	GO:0003674//molecular_function;GO:0003824//catalytic activity;GO:0004312//fatty acid synthase activity;GO:0009922//fatty acid elongase activity;GO:0016740//transferase activity;GO:0016746//transferase activity, transferring acyl groups;GO:0016747//transferase activity, transferring acyl groups other than amino-acyl groups	GO:0000038//very long-chain fatty acid metabolic process;GO:0006082//organic acid metabolic process;GO:0006629//lipid metabolic process;GO:0006631//fatty acid metabolic process;GO:0006633//fatty acid biosynthetic process;GO:0006643//membrane lipid metabolic process;GO:0006665//sphingolipid metabolic process;GO:0006807//nitrogen compound metabolic process;GO:0008150//biological_process;GO:0008152/…	--
ncbi_105234017	2354	2647	2423	2728	1959	7713	4283	6288	7651	4521	49.883	48.659	47.482	50.41	43.577	148.997	120.164	132.191	149.834	109.318	48.0022	132.101	1.46047	2.4415e-54	1.32894e-52	LOC105234017	major facilitator superfamily domain-containing protein 1, transcript variant X1	-	-	-	-	GO:0005575//cellular_component;GO:0016020//membrane;GO:0016021//integral component of membrane;GO:0031224//intrinsic component of membrane;GO:0044425//membrane part	GO:0022857//transmembrane transporter activity	GO:0006810//transport;GO:0008150//biological_process;GO:0051179//localization;GO:0051234//establishment of localization;GO:0055085//transmembrane transport	--
ncbi_105229528	1061	1749	1137	2330	1519	223	164	208	175	146	32.696	46.722	32.348	62.601	49.178	6.4	6.866	6.513	5.104	5.247	44.709	6.026	-2.89129	5.13913e-54	2.78637e-52	LOC105229528	uncharacterized LOC105229528	-	-	-	-	-	-	-	--
ncbi_105233467	683	834	769	804	588	298	233	299	305	237	23.733	25.125	24.687	24.37	21.477	9.647	11.003	10.56	10.037	9.607	23.8784	10.1708	-1.23127	6.0523e-54	3.26871e-52	LOC105233467	protein DDI1 homolog 2	-	-	-	-	GO:0005575//cellular_component;GO:0005622//intracellular;GO:0005623//cell;GO:0005634//nucleus;GO:0005654//nucleoplasm;GO:0005737//cytoplasm;GO:0005794//Golgi apparatus;GO:0005829//cytosol;GO:0005886//plasma membrane;GO:0005903//brush border;GO:0012505//endomembrane system;GO:0016020//membrane;GO:0030054//cell junction;GO:0031974//membrane-enclosed lumen;GO:0031981//nuclear lumen;GO:0043226//organ…	GO:0000149//SNARE binding;GO:0003674//molecular_function;GO:0003824//catalytic activity;GO:0004175//endopeptidase activity;GO:0004190//aspartic-type endopeptidase activity;GO:0005488//binding;GO:0005515//protein binding;GO:0008200//ion channel inhibitor activity;GO:0008233//peptidase activity;GO:0016247//channel regulator activity;GO:0016248//channel inhibitor activity;GO:0016787//hydrolase activ…	GO:0000003//reproduction;GO:0002790//peptide secretion;GO:0003006//developmental process involved in reproduction;GO:0003008//system process;GO:0006139//nucleobase-containing compound metabolic process;GO:0006289//nucleotide-excision repair;GO:0006351//transcription, DNA-templated;GO:0006355//regulation of transcription, DNA-templated;GO:0006508//proteolysis;GO:0006511//ubiquitin-dependent protei…	--
ncbi_105225791	8113	8772	10220	8577	9182	2073	1929	2325	2329	2364	1279.55	1199.52	1489.15	1179.95	1522.23	304.606	413.473	372.653	347.914	434.978	1334.08	374.725	-1.83194	6.24277e-54	3.35851e-52	LOC105225791	sarcocystatin-A	-	-	-	-	-	GO:0004869//cysteine-type endopeptidase inhibitor activity	-	--
ncbi_105222319	4245	4552	5326	5260	3872	10276	6786	8492	9181	7979	134.057	124.627	155.388	144.895	128.533	302.335	291.23	272.565	274.583	293.955	137.5	286.934	1.06129	8.47819e-54	4.54352e-52	LOC105222319	inositol-3-phosphate synthase	Metabolism;Metabolism	Global and overview maps;Carbohydrate metabolism	ko01100//Metabolic pathways;ko00562//Inositol phosphate metabolism	K01858;K01858	GO:0005575//cellular_component;GO:0005618//cell wall;GO:0005622//intracellular;GO:0005623//cell;GO:0005737//cytoplasm;GO:0005829//cytosol;GO:0009277//fungal-type cell wall;GO:0009986//cell surface;GO:0030312//external encapsulating structure;GO:0030446//hyphal cell wall;GO:0044424//intracellular part;GO:0044444//cytoplasmic part;GO:0044464//cell part;GO:0071944//cell periphery	GO:0003674//molecular_function;GO:0003824//catalytic activity;GO:0004512//inositol-3-phosphate synthase activity;GO:0016853//isomerase activity;GO:0016872//intramolecular lyase activity	GO:0005975//carbohydrate metabolic process;GO:0006020//inositol metabolic process;GO:0006021//inositol biosynthetic process;GO:0006066//alcohol metabolic process;GO:0006629//lipid metabolic process;GO:0006644//phospholipid metabolic process;GO:0006793//phosphorus metabolic process;GO:0006796//phosphate-containing compound metabolic process;GO:0008150//biological_process;GO:0008152//metabolic proc…	--
ncbi_105225990	1576	1906	1723	1738	1504	765	385	572	600	409	37.176	38.986	37.556	35.768	37.299	16.805	12.344	13.728	13.406	11.253	37.357	13.5072	-1.46765	1.15389e-53	6.16e-52	LOC105225990	zinc finger protein 611	Human Diseases	Infectious disease: viral	ko05168//Herpes simplex virus 1 infection	K09228	GO:0005634//nucleus	GO:0008270//zinc ion binding	GO:0006355//regulation of transcription, DNA-templated	zf-C2H2
ncbi_105233395	1455	1821	1599	1733	1372	762	544	654	597	559	33.846	36.905	34.468	35.222	33.623	16.469	17.214	15.474	13.121	15.153	34.8128	15.4862	-1.16863	1.51899e-53	8.07801e-52	LOC105233395	uncharacterized LOC105233395, transcript variant X3	-	-	-	-	-	GO:0003674//molecular_function;GO:0003824//catalytic activity;GO:0016787//hydrolase activity;GO:0016788//hydrolase activity, acting on ester bonds;GO:0042578//phosphoric ester hydrolase activity	GO:0008150//biological_process;GO:0030431//sleep;GO:0032501//multicellular organismal process	--
ncbi_105231879	1439	1826	1654	1571	1401	793	503	728	757	561	61.337	67.478	65.133	58.411	62.772	31.491	29.137	31.539	30.558	27.896	63.0262	30.1242	-1.06503	1.69491e-53	8.97914e-52	LOC105231879	elongin-B	Human Diseases;Human Diseases;Genetic Information Processing;Environmental Information Processing;Human Diseases	Cancer: overview;Infectious disease: viral;Folding, sorting and degradation;Signal transduction;Cancer: specific types	ko05200//Pathways in cancer;ko05170//Human immunodeficiency virus 1 infection;ko04120//Ubiquitin mediated proteolysis;ko04066//HIF-1 signaling pathway;ko05211//Renal cell carcinoma	K03873;K03873;K03873;K03873;K03873	GO:0000151//ubiquitin ligase complex;GO:0000153//cytoplasmic ubiquitin ligase complex;GO:0005575//cellular_component;GO:0005622//intracellular;GO:0005623//cell;GO:0005634//nucleus;GO:0005654//nucleoplasm;GO:0005737//cytoplasm;GO:0005829//cytosol;GO:0005840//ribosome;GO:0008023//transcription elongation factor complex;GO:0030891//VCB complex;GO:0031461//cullin-RING ubiquitin ligase complex;GO:0031…	GO:0003674//molecular_function;GO:0003735//structural constituent of ribosome;GO:0005488//binding;GO:0005515//protein binding;GO:0019899//enzyme binding;GO:0019904//protein domain specific binding;GO:0031625//ubiquitin protein ligase binding;GO:0044389//ubiquitin-like protein ligase binding	GO:0001666//response to hypoxia;GO:0002009//morphogenesis of an epithelium;GO:0002164//larval development;GO:0002165//instar larval or pupal development;GO:0003002//regionalization;GO:0006139//nucleobase-containing compound metabolic process;GO:0006351//transcription, DNA-templated;GO:0006354//DNA-templated transcription, elongation;GO:0006355//regulation of transcription, DNA-templated;GO:000635…	--
ncbi_125776090	264	358	291	326	267	78	37	56	57	31	5.842	6.868	5.949	6.293	6.211	1.608	1.113	1.26	1.195	0.8	6.2326	1.1952	-2.38258	1.75927e-53	9.28469e-52	LOC125776090	transmembrane protein 216	-	-	-	-	GO:0005575//cellular_component;GO:0005622//intracellular;GO:0005623//cell;GO:0005737//cytoplasm;GO:0005829//cytosol;GO:0005856//cytoskeleton;GO:0005929//cilium;GO:0016020//membrane;GO:0016021//integral component of membrane;GO:0031224//intrinsic component of membrane;GO:0032991//protein-containing complex;GO:0035869//ciliary transition zone;GO:0036038//MKS complex;GO:0042995//cell projection;GO:0…	GO:0003674//molecular_function	GO:0006996//organelle organization;GO:0008150//biological_process;GO:0009987//cellular process;GO:0016043//cellular component organization;GO:0022406//membrane docking;GO:0022607//cellular component assembly;GO:0030030//cell projection organization;GO:0030031//cell projection assembly;GO:0044085//cellular component biogenesis;GO:0044782//cilium organization;GO:0051179//localization;GO:0051640//or…	--
ncbi_105223186	7722	9476	8121	9359	5830	3661	2014	2451	2942	2169	152.239	161.964	147.915	160.946	120.818	67.243	53.959	49.112	54.93	49.886	148.776	55.026	-1.43496	2.35405e-53	1.23766e-51	LOC105223186	hexokinase type 2	Metabolism;Human Diseases;Metabolism;Organismal Systems;Environmental Information Processing;Metabolism;Metabolism;Metabolism;Metabolism;Human Diseases;Metabolism;Human Diseases;Organismal Systems;Metabolism	Global and overview maps;Infectious disease: bacterial;Global and overview maps;Endocrine system;Signal transduction;Carbohydrate metabolism;Carbohydrate metabolism;Carbohydrate metabolism;Carbohydrate metabolism;Cancer: overview;Carbohydrate metabolism;Endocrine and metabolic disease;Digestive system;Biosynthesis of other secondary metabolites	ko01100//Metabolic pathways;ko05131//Shigellosis;ko01200//Carbon metabolism;ko04910//Insulin signaling pathway;ko04066//HIF-1 signaling pathway;ko00010//Glycolysis / Gluconeogenesis;ko00520//Amino sugar and nucleotide sugar metabolism;ko00052//Galactose metabolism;ko00500//Starch and sucrose metabolism;ko05230//Central carbon metabolism in cancer;ko00051//Fructose and mannose metabolism;ko04930//…	K00844;K00844;K00844;K00844;K00844;K00844;K00844;K00844;K00844;K00844;K00844;K00844;K00844;K00844	GO:0005575//cellular_component;GO:0005622//intracellular;GO:0005623//cell;GO:0005737//cytoplasm;GO:0005829//cytosol;GO:0031237//intrinsic component of periplasmic side of plasma membrane;GO:0044424//intracellular part;GO:0044444//cytoplasmic part;GO:0044464//cell part	GO:0000166//nucleotide binding;GO:0003674//molecular_function;GO:0003824//catalytic activity;GO:0004340//glucokinase activity;GO:0004396//hexokinase activity;GO:0005215//transporter activity;GO:0005488//binding;GO:0005515//protein binding;GO:0005524//ATP binding;GO:0005536//glucose binding;GO:0008144//drug binding;GO:0008865//fructokinase activity;GO:0016301//kinase activity;GO:0016740//transfera…	GO:0001678//cellular glucose homeostasis;GO:0005975//carbohydrate metabolic process;GO:0006082//organic acid metabolic process;GO:0006090//pyruvate metabolic process;GO:0006091//generation of precursor metabolites and energy;GO:0006096//glycolytic process;GO:0006139//nucleobase-containing compound metabolic process;GO:0006163//purine nucleotide metabolic process;GO:0006164//purine nucleotide bios…	--
ncbi_105227993	8	31	11	48	58	5922	4283	5742	6527	5452	0.778	2.613	0.988	4.07	5.927	536.355	565.835	567.34	600.921	618.312	2.8752	577.753	7.65065	3.60361e-53	1.88748e-51	LOC105227993	arylalkylamine N-acetyltransferase 1	-	-	-	-	-	GO:0008080//N-acetyltransferase activity;GO:0008999//ribosomal-protein-alanine N-acetyltransferase activity	GO:0006464//cellular protein modification process;GO:0042254//ribosome biogenesis	--
ncbi_105233747	2285	1728	2235	1248	826	155	91	141	171	116	58.965	38.659	53.283	28.092	22.405	3.726	3.191	3.698	4.179	3.492	40.2808	3.6572	-3.46128	5.54701e-53	2.89446e-51	LOC105233747	sodium-independent sulfate anion transporter	-	-	-	-	GO:0005575//cellular_component;GO:0005623//cell;GO:0005886//plasma membrane;GO:0005887//integral component of plasma membrane;GO:0016020//membrane;GO:0016021//integral component of membrane;GO:0031224//intrinsic component of membrane;GO:0031226//intrinsic component of plasma membrane;GO:0044425//membrane part;GO:0044459//plasma membrane part;GO:0044464//cell part;GO:0071944//cell periphery	GO:0003674//molecular_function;GO:0005215//transporter activity;GO:0005216//ion channel activity;GO:0005253//anion channel activity;GO:0005254//chloride channel activity;GO:0005310//dicarboxylic acid transmembrane transporter activity;GO:0005342//organic acid transmembrane transporter activity;GO:0008271//secondary active sulfate transmembrane transporter activity;GO:0008509//anion transmembrane …	GO:0006810//transport;GO:0006811//ion transport;GO:0006820//anion transport;GO:0006821//chloride transport;GO:0006835//dicarboxylic acid transport;GO:0006873//cellular ion homeostasis;GO:0006885//regulation of pH;GO:0008150//biological_process;GO:0008272//sulfate transport;GO:0009987//cellular process;GO:0015689//molybdate ion transport;GO:0015698//inorganic anion transport;GO:0015701//bicarbonat…	--
ncbi_105227771	294	315	367	294	290	53	53	58	65	40	17.113	15.896	19.735	14.927	17.743	2.874	4.192	3.431	3.583	2.716	17.0828	3.3592	-2.34635	5.95232e-53	3.09432e-51	LOC105227771	protein late bloomer	Cellular Processes;Human Diseases	Transport and catabolism;Cancer: overview	ko04142//Lysosome;ko05205//Proteoglycans in cancer	K06497;K06497	GO:0005575//cellular_component;GO:0005623//cell;GO:0005886//plasma membrane;GO:0005887//integral component of plasma membrane;GO:0016020//membrane;GO:0016021//integral component of membrane;GO:0031224//intrinsic component of membrane;GO:0031226//intrinsic component of plasma membrane;GO:0042765//GPI-anchor transamidase complex;GO:0044425//membrane part;GO:0044459//plasma membrane part;GO:0044464/…	GO:0003674//molecular_function;GO:0004190//aspartic-type endopeptidase activity;GO:0004576//oligosaccharyl transferase activity	GO:0006487//protein N-linked glycosylation;GO:0007154//cell communication;GO:0007165//signal transduction;GO:0007166//cell surface receptor signaling pathway;GO:0008150//biological_process;GO:0009987//cellular process;GO:0023052//signaling;GO:0030436//asexual sporulation;GO:0050789//regulation of biological process;GO:0050794//regulation of cellular process;GO:0050896//response to stimulus;GO:005…	--
ncbi_105226392	293	281	332	260	243	58	43	43	39	45	4.61	3.833	4.826	3.568	4.019	0.85	0.919	0.688	0.581	0.826	4.1712	0.7728	-2.4323	8.9522e-53	4.63644e-51	LOC105226392	protein artichoke	-	-	-	-	GO:0005575//cellular_component;GO:0005623//cell;GO:0005886//plasma membrane;GO:0005887//integral component of plasma membrane;GO:0016020//membrane;GO:0016021//integral component of membrane;GO:0031224//intrinsic component of membrane;GO:0031226//intrinsic component of plasma membrane;GO:0044425//membrane part;GO:0044459//plasma membrane part;GO:0044464//cell part;GO:0071944//cell periphery	GO:0005515//protein binding	-	--
ncbi_105222898	1191	1032	1059	1303	792	361	234	307	365	255	25.874	19.455	21.262	24.713	18.106	7.311	6.918	6.779	7.509	6.478	21.882	6.999	-1.64452	1.92375e-52	9.92626e-51	LOC105222898	putative sodium-coupled neutral amino acid transporter 10, transcript variant X1	-	-	-	-	GO:0005575//cellular_component;GO:0005622//intracellular;GO:0005623//cell;GO:0005737//cytoplasm;GO:0005794//Golgi apparatus;GO:0012505//endomembrane system;GO:0016020//membrane;GO:0016021//integral component of membrane;GO:0031224//intrinsic component of membrane;GO:0043226//organelle;GO:0043227//membrane-bounded organelle;GO:0043229//intracellular organelle;GO:0043231//intracellular membrane-bou…	GO:0003674//molecular_function;GO:0005215//transporter activity;GO:0005342//organic acid transmembrane transporter activity;GO:0008509//anion transmembrane transporter activity;GO:0008514//organic anion transmembrane transporter activity;GO:0015075//ion transmembrane transporter activity;GO:0015171//amino acid transmembrane transporter activity;GO:0015318//inorganic molecular entity transmembrane…	GO:0001501//skeletal system development;GO:0003333//amino acid transmembrane transport;GO:0006810//transport;GO:0006811//ion transport;GO:0006812//cation transport;GO:0006814//sodium ion transport;GO:0006820//anion transport;GO:0006865//amino acid transport;GO:0007275//multicellular organism development;GO:0008150//biological_process;GO:0015672//monovalent inorganic cation transport;GO:0015711//o…	--
MSTRG.3629	25257	15629	9023	35816	20073	26	12	44	26	85	5034.3	2700.71	1661.55	6227.16	4205.75	4.747	3.21	8.883	4.833	19.712	3965.89	8.277	-8.90432	2.5027e-52	1.28657e-50	--	-	-	-	-	-	-	-	-	--
ncbi_105229794	102476	127465	112520	123924	77730	46643	25832	27365	36406	29711	1262.74	1361.05	1280.07	1331.6	1008.23	533.668	432.128	342.414	424.037	426.074	1248.74	431.664	-1.53249	3.09578e-52	1.58559e-50	LOC105229794	myosin heavy chain, muscle, transcript variant X4	Environmental Information Processing;Organismal Systems;Organismal Systems;Organismal Systems;Human Diseases;Human Diseases;Human Diseases	Signal transduction;Circulatory system;Endocrine system;Circulatory system;Cardiovascular disease;Cardiovascular disease;Cardiovascular disease	ko04022//cGMP-PKG signaling pathway;ko04261//Adrenergic signaling in cardiomyocytes;ko04919//Thyroid hormone signaling pathway;ko04260//Cardiac muscle contraction;ko05410//Hypertrophic cardiomyopathy;ko05414//Dilated cardiomyopathy;ko05416//Viral myocarditis	K17751;K17751;K17751;K17751;K17751;K17751;K17751	GO:0005575//cellular_component;GO:0005622//intracellular;GO:0005623//cell;GO:0005694//chromosome;GO:0005700//polytene chromosome;GO:0005703//polytene chromosome puff;GO:0005737//cytoplasm;GO:0005856//cytoskeleton;GO:0015629//actin cytoskeleton;GO:0016459//myosin complex;GO:0030016//myofibril;GO:0030017//sarcomere;GO:0031672//A band;GO:0032991//protein-containing complex;GO:0043226//organelle;GO:0…	GO:0000166//nucleotide binding;GO:0003674//molecular_function;GO:0003774//motor activity;GO:0003777//microtubule motor activity;GO:0003779//actin binding;GO:0003824//catalytic activity;GO:0005198//structural molecule activity;GO:0005488//binding;GO:0005515//protein binding;GO:0005524//ATP binding;GO:0008017//microtubule binding;GO:0008092//cytoskeletal protein binding;GO:0008144//drug binding;GO:…	GO:0000003//reproduction;GO:0001667//ameboidal-type cell migration;GO:0002064//epithelial cell development;GO:0002065//columnar/cuboidal epithelial cell differentiation;GO:0002066//columnar/cuboidal epithelial cell development;GO:0003006//developmental process involved in reproduction;GO:0003008//system process;GO:0003012//muscle system process;GO:0006928//movement of cell or subcellular componen…	--
ncbi_105232393	927	1156	1164	1074	1029	335	282	378	382	290	51.265	55.437	59.485	51.808	59.816	17.26	21.193	21.246	20.007	18.709	55.5622	19.683	-1.49715	3.32583e-52	1.69715e-50	LOC105232393	uncharacterized LOC105232393	-	-	-	-	-	-	-	--
ncbi_105226657	450	556	416	537	362	1671	1151	1968	1863	1179	9.36	9.981	8.055	9.749	7.893	32.61	32.782	41.84	36.977	28.826	9.0076	34.607	1.94185	3.87579e-52	1.97055e-50	LOC105226657	DNA excision repair protein ERCC-5 homolog, transcript variant X2	Genetic Information Processing	Replication and repair	ko03420//Nucleotide excision repair	K10846	GO:0000109//nucleotide-excision repair complex;GO:0000112//nucleotide-excision repair factor 3 complex;GO:0005575//cellular_component;GO:0005622//intracellular;GO:0005623//cell;GO:0005634//nucleus;GO:0005737//cytoplasm;GO:0032991//protein-containing complex;GO:0043226//organelle;GO:0043227//membrane-bounded organelle;GO:0043229//intracellular organelle;GO:0043231//intracellular membrane-bounded o…	GO:0000014//single-stranded DNA endodeoxyribonuclease activity;GO:0000217//DNA secondary structure binding;GO:0000405//bubble DNA binding;GO:0003674//molecular_function;GO:0003676//nucleic acid binding;GO:0003677//DNA binding;GO:0003690//double-stranded DNA binding;GO:0003697//single-stranded DNA binding;GO:0003824//catalytic activity;GO:0004518//nuclease activity;GO:0004519//endonuclease activit…	GO:0006139//nucleobase-containing compound metabolic process;GO:0006259//DNA metabolic process;GO:0006260//DNA replication;GO:0006281//DNA repair;GO:0006283//transcription-coupled nucleotide-excision repair;GO:0006289//nucleotide-excision repair;GO:0006295//nucleotide-excision repair, DNA incision, 3'-to lesion;GO:0006351//transcription, DNA-templated;GO:0006366//transcription by RNA polymerase I…	--
MSTRG.3627	39307	19462	17761	46146	21541	27	14	53	35	107	5904.68	1871.32	3531.62	6485.21	2001.57	4.228	2.539	8.892	5.822	12.992	3958.88	6.8946	-9.16541	6.29158e-52	3.18712e-50	--	hypothetical protein [Bactrocera tryoni]	-	-	-	-	-	-	-	--
ncbi_105226149	1115	1281	1381	1224	956	2708	1934	2397	3182	2319	35.4	35.259	40.507	33.897	31.904	80.099	83.444	77.347	95.675	85.891	35.3934	84.4912	1.25532	6.83225e-52	3.44842e-50	LOC105226149	alkaline phosphatase	Metabolism;Metabolism;Metabolism	Global and overview maps;Metabolism of cofactors and vitamins;Metabolism of cofactors and vitamins	ko01100//Metabolic pathways;ko00790//Folate biosynthesis;ko00730//Thiamine metabolism	K01077;K01077;K01077	GO:0005575//cellular_component;GO:0005623//cell;GO:0009986//cell surface;GO:0044464//cell part	GO:0003674//molecular_function;GO:0003824//catalytic activity;GO:0004035//alkaline phosphatase activity;GO:0008484//sulfuric ester hydrolase activity;GO:0016787//hydrolase activity;GO:0016788//hydrolase activity, acting on ester bonds;GO:0016791//phosphatase activity;GO:0042578//phosphoric ester hydrolase activity;GO:0046537//2,3-bisphosphoglycerate-independent phosphoglycerate mutase activity;GO…	GO:0006094//gluconeogenesis;GO:0006096//glycolytic process;GO:0006793//phosphorus metabolic process;GO:0006796//phosphate-containing compound metabolic process;GO:0008150//biological_process;GO:0008152//metabolic process;GO:0009987//cellular process;GO:0016311//dephosphorylation;GO:0044237//cellular metabolic process	--
ncbi_105224018	184	370	200	570	265	3636	2467	3569	3371	2427	6.92	12.064	6.949	18.7	10.477	127.404	126.091	136.427	120.07	106.487	11.022	123.296	3.48367	7.87579e-52	3.96073e-50	LOC105224018	arylsulfatase B	-	-	-	-	-	GO:0003674//molecular_function;GO:0003824//catalytic activity;GO:0008484//sulfuric ester hydrolase activity;GO:0016787//hydrolase activity;GO:0016788//hydrolase activity, acting on ester bonds	GO:0006950//response to stress;GO:0006952//defense response;GO:0008150//biological_process;GO:0008152//metabolic process;GO:0009605//response to external stimulus;GO:0009607//response to biotic stimulus;GO:0009617//response to bacterium;GO:0042742//defense response to bacterium;GO:0043207//response to external biotic stimulus;GO:0050896//response to stimulus;GO:0051704//multi-organism process;GO:…	--
ncbi_105229889	34466	44480	45256	44888	39820	12515	11658	10338	13525	10365	1773.46	2010.61	2178.88	2040.94	2175.89	608.034	828.058	545.248	664.671	629.528	2035.96	655.108	-1.6359	8.33901e-52	4.17854e-50	LOC105229889	actin-3, muscle-specific, transcript variant X1	-	-	-	-	GO:0000123//histone acetyltransferase complex;GO:0005575//cellular_component;GO:0005622//intracellular;GO:0005623//cell;GO:0005634//nucleus;GO:0005654//nucleoplasm;GO:0005856//cytoskeleton;GO:0005884//actin filament;GO:0015629//actin cytoskeleton;GO:0031248//protein acetyltransferase complex;GO:0031974//membrane-enclosed lumen;GO:0031981//nuclear lumen;GO:0032991//protein-containing complex;GO:00…	GO:0003674//molecular_function;GO:0005198//structural molecule activity;GO:0005200//structural constituent of cytoskeleton	GO:0006325//chromatin organization;GO:0006338//chromatin remodeling;GO:0006464//cellular protein modification process;GO:0006473//protein acetylation;GO:0006475//internal protein amino acid acetylation;GO:0006807//nitrogen compound metabolic process;GO:0006996//organelle organization;GO:0007010//cytoskeleton organization;GO:0008150//biological_process;GO:0008152//metabolic process;GO:0009987//cel…	--
ncbi_125777253	1	0	1	0	5	566	273	548	567	526	0.1	0	0.092	0	0.525	52.68	37.064	55.642	53.645	61.303	0.1434	52.0668	8.50417	8.45455e-52	4.22119e-50	LOC125777253	C-type lectin 37Da-like	-	-	-	-	GO:0005575//cellular_component;GO:0005576//extracellular region;GO:0005615//extracellular space;GO:0005623//cell;GO:0009986//cell surface;GO:0044421//extracellular region part;GO:0044464//cell part	GO:0003674//molecular_function;GO:0005488//binding;GO:0005534//galactose binding;GO:0030246//carbohydrate binding;GO:0036094//small molecule binding;GO:0048029//monosaccharide binding	GO:0000003//reproduction;GO:0007320//insemination;GO:0007610//behavior;GO:0007617//mating behavior;GO:0007618//mating;GO:0007620//copulation;GO:0008104//protein localization;GO:0008150//biological_process;GO:0019098//reproductive behavior;GO:0019953//sexual reproduction;GO:0022414//reproductive process;GO:0032501//multicellular organismal process;GO:0032504//multicellular organism reproduction;GO…	--
ncbi_105226321	10	36	32	23	20	248	207	191	263	203	0.794	2.478	2.347	1.593	1.669	18.342	22.332	15.411	19.773	18.8	1.7762	18.9316	3.41393	9.80297e-52	4.87689e-50	LOC105226321	actinia tenebrosa protease inhibitors	-	-	-	-	-	GO:0003674//molecular_function;GO:0004857//enzyme inhibitor activity;GO:0004866//endopeptidase inhibitor activity;GO:0004867//serine-type endopeptidase inhibitor activity;GO:0030234//enzyme regulator activity;GO:0030414//peptidase inhibitor activity;GO:0061134//peptidase regulator activity;GO:0061135//endopeptidase regulator activity;GO:0098772//molecular function regulator	GO:0008150//biological_process;GO:0009892//negative regulation of metabolic process;GO:0010466//negative regulation of peptidase activity;GO:0010605//negative regulation of macromolecule metabolic process;GO:0010951//negative regulation of endopeptidase activity;GO:0019222//regulation of metabolic process;GO:0030162//regulation of proteolysis;GO:0031323//regulation of cellular metabolic process;G…	--
ncbi_105223819	273	233	373	214	295	10	6	15	4	4	15.692	11.611	19.808	10.73	17.825	0.536	0.469	0.876	0.218	0.268	15.1332	0.4734	-4.99851	1.35078e-51	6.696e-50	LOC105223819	farnesol dehydrogenase	Metabolism;Metabolism	Metabolism of terpenoids and polyketides;Metabolism of terpenoids and polyketides	ko00981//Insect hormone biosynthesis;ko00900//Terpenoid backbone biosynthesis	K15890;K15890	-	GO:0003824//catalytic activity;GO:0004316//3-oxoacyl-[acyl-carrier-protein] reductase (NADPH) activity;GO:0004757//sepiapterin reductase activity;GO:0008667//2,3-dihydro-2,3-dihydroxybenzoate dehydrogenase activity;GO:0008678//2-deoxy-D-gluconate 3-dehydrogenase activity;GO:0016491//oxidoreductase activity;GO:0016630//protochlorophyllide reductase activity;GO:0016655//oxidoreductase activity, act…	GO:0000272//polysaccharide catabolic process;GO:0005975//carbohydrate metabolic process;GO:0006633//fatty acid biosynthetic process;GO:0006729//tetrahydrobiopterin biosynthetic process;GO:0008152//metabolic process;GO:0009243//O antigen biosynthetic process;GO:0015995//chlorophyll biosynthetic process;GO:0055114//oxidation-reduction process	--
ncbi_105223645	3253	3735	4222	3635	2548	1496	945	1280	1271	1066	68.201	67.927	82.001	66.599	56.446	28.944	26.7	27.058	24.984	25.856	68.2348	26.7084	-1.35321	1.54017e-51	7.60766e-50	LOC105223645	elongation of very long chain fatty acids protein, transcript variant X1	Metabolism;Metabolism;Metabolism;Metabolism	Global and overview maps;Global and overview maps;Lipid metabolism;Lipid metabolism	ko01100//Metabolic pathways;ko01212//Fatty acid metabolism;ko01040//Biosynthesis of unsaturated fatty acids;ko00062//Fatty acid elongation	K10250;K10250;K10250;K10250	GO:0005575//cellular_component;GO:0016020//membrane;GO:0016021//integral component of membrane;GO:0031224//intrinsic component of membrane;GO:0044425//membrane part	GO:0003674//molecular_function;GO:0003824//catalytic activity;GO:0004312//fatty acid synthase activity;GO:0009922//fatty acid elongase activity;GO:0016740//transferase activity;GO:0016746//transferase activity, transferring acyl groups;GO:0016747//transferase activity, transferring acyl groups other than amino-acyl groups	GO:0006082//organic acid metabolic process;GO:0006629//lipid metabolic process;GO:0006631//fatty acid metabolic process;GO:0006633//fatty acid biosynthetic process;GO:0008150//biological_process;GO:0008152//metabolic process;GO:0008610//lipid biosynthetic process;GO:0009058//biosynthetic process;GO:0009267//cellular response to starvation;GO:0009987//cellular process;GO:0016053//organic acid bios…	--
ncbi_105226456	546	561	460	613	494	1304	863	1229	1273	1041	18.002	16.036	14.012	17.63	17.121	40.055	38.667	41.184	39.749	40.04	16.5602	39.939	1.27008	1.67416e-51	8.24018e-50	LOC105226456	acetyl-coenzyme A transporter 1	Metabolism;Metabolism	Global and overview maps;Glycan biosynthesis and metabolism	ko01100//Metabolic pathways;ko00604//Glycosphingolipid biosynthesis - ganglio series	K03372;K03372	GO:0000139//Golgi membrane;GO:0005575//cellular_component;GO:0005622//intracellular;GO:0005623//cell;GO:0005737//cytoplasm;GO:0005783//endoplasmic reticulum;GO:0005789//endoplasmic reticulum membrane;GO:0005794//Golgi apparatus;GO:0005886//plasma membrane;GO:0005887//integral component of plasma membrane;GO:0012505//endomembrane system;GO:0016020//membrane;GO:0016021//integral component of membra…	GO:0000295//adenine nucleotide transmembrane transporter activity;GO:0003674//molecular_function;GO:0005215//transporter activity;GO:0005346//purine ribonucleotide transmembrane transporter activity;GO:0008324//cation transmembrane transporter activity;GO:0008509//anion transmembrane transporter activity;GO:0008514//organic anion transmembrane transporter activity;GO:0008521//acetyl-CoA transmemb…	GO:0006355//regulation of transcription, DNA-templated;GO:0006357//regulation of transcription by RNA polymerase II;GO:0006810//transport;GO:0006811//ion transport;GO:0006812//cation transport;GO:0006820//anion transport;GO:0006862//nucleotide transport;GO:0007154//cell communication;GO:0007165//signal transduction;GO:0007166//cell surface receptor signaling pathway;GO:0007167//enzyme linked rece…	--
ncbi_105225918	2390	3603	3005	2693	1826	928	478	631	751	618	50.397	66.123	58.839	49.711	40.503	17.693	12.73	12.582	14.441	14.884	53.1146	14.466	-1.87644	2.43478e-51	1.19416e-49	LOC105225918	uncharacterized LOC105225918, transcript variant X1	-	-	-	-	-	-	-	--
ncbi_105227484	1765	1528	1549	1918	1058	465	268	378	384	258	31.394	23.563	25.454	29.758	19.781	7.706	6.478	6.833	6.469	5.354	25.99	6.568	-1.98443	4.49204e-51	2.1877e-49	LOC105227484	ethanolamine kinase	Metabolism;Metabolism	Global and overview maps;Lipid metabolism	ko01100//Metabolic pathways;ko00564//Glycerophospholipid metabolism	K00894;K00894	GO:0005575//cellular_component;GO:0005622//intracellular;GO:0005623//cell;GO:0005737//cytoplasm;GO:0044424//intracellular part;GO:0044464//cell part	GO:0000166//nucleotide binding;GO:0003674//molecular_function;GO:0003824//catalytic activity;GO:0004103//choline kinase activity;GO:0004305//ethanolamine kinase activity;GO:0005488//binding;GO:0005524//ATP binding;GO:0008144//drug binding;GO:0016301//kinase activity;GO:0016740//transferase activity;GO:0016772//transferase activity, transferring phosphorus-containing groups;GO:0016773//phosphotran…	GO:0001666//response to hypoxia;GO:0003008//system process;GO:0006629//lipid metabolic process;GO:0006644//phospholipid metabolic process;GO:0006646//phosphatidylethanolamine biosynthetic process;GO:0006650//glycerophospholipid metabolic process;GO:0006656//phosphatidylcholine biosynthetic process;GO:0006657//CDP-choline pathway;GO:0006793//phosphorus metabolic process;GO:0006796//phosphate-conta…	--
ncbi_105225031	505	571	548	604	499	167	149	193	173	151	29.477	28.895	29.551	30.752	30.616	9.081	11.819	11.45	9.563	10.282	29.8582	10.439	-1.51614	8.89098e-51	4.29989e-49	LOC105225031	uncharacterized LOC105225031	-	-	-	-	GO:0000322//storage vacuole;GO:0000323//lytic vacuole;GO:0000324//fungal-type vacuole;GO:0005575//cellular_component;GO:0005622//intracellular;GO:0005623//cell;GO:0005737//cytoplasm;GO:0005773//vacuole;GO:0016020//membrane;GO:0019008//molybdopterin synthase complex;GO:0032991//protein-containing complex;GO:0043226//organelle;GO:0043227//membrane-bounded organelle;GO:0043229//intracellular organel…	GO:0000166//nucleotide binding;GO:0003674//molecular_function;GO:0003824//catalytic activity;GO:0004849//uridine kinase activity;GO:0005488//binding;GO:0005524//ATP binding;GO:0008144//drug binding;GO:0016301//kinase activity;GO:0016740//transferase activity;GO:0016772//transferase activity, transferring phosphorus-containing groups;GO:0016773//phosphotransferase activity, alcohol group as accept…	GO:0006139//nucleobase-containing compound metabolic process;GO:0006725//cellular aromatic compound metabolic process;GO:0006732//coenzyme metabolic process;GO:0006733//oxidoreduction coenzyme metabolic process;GO:0006753//nucleoside phosphate metabolic process;GO:0006777//Mo-molybdopterin cofactor biosynthetic process;GO:0006793//phosphorus metabolic process;GO:0006796//phosphate-containing comp…	--
ncbi_105229935	741	990	834	735	592	2576	1420	1747	2291	1941	18.056	20.915	18.775	15.623	15.164	58.481	47.023	43.267	52.87	55.177	17.7066	51.3636	1.53646	9.16356e-51	4.41633e-49	LOC105229935	uncharacterized protein B0495.5	-	-	-	-	GO:0005575//cellular_component;GO:0005576//extracellular region	GO:0003674//molecular_function;GO:0003824//catalytic activity	GO:0000003//reproduction;GO:0007275//multicellular organism development;GO:0007276//gamete generation;GO:0007283//spermatogenesis;GO:0008150//biological_process;GO:0009987//cellular process;GO:0019953//sexual reproduction;GO:0022414//reproductive process;GO:0030154//cell differentiation;GO:0032501//multicellular organismal process;GO:0032502//developmental process;GO:0032504//multicellular organi…	--
ncbi_105224337	16	13	13	18	27	230	131	286	286	234	0.767	0.541	0.576	0.753	1.361	10.277	8.538	13.942	12.991	13.093	0.7996	11.7682	3.87947	9.51434e-51	4.56951e-49	LOC105224337	D-2-hydroxyglutarate dehydrogenase, mitochondrial	-	-	-	-	-	GO:0003824//catalytic activity;GO:0008891//glycolate oxidase activity;GO:0016491//oxidoreductase activity;GO:0050660//flavin adenine dinucleotide binding	GO:0005975//carbohydrate metabolic process;GO:0055114//oxidation-reduction process	--
ncbi_105223870	13	9	11	23	5	197	145	169	151	145	0.248	0.149	0.194	0.383	0.1	3.507	3.765	3.264	2.716	3.232	0.2148	3.2968	3.94	1.19928e-50	5.74001e-49	LOC105223870	transcription factor hamlet, transcript variant X1	Metabolism;Organismal Systems;Metabolism	Global and overview maps;Environmental adaptation;Amino acid metabolism	ko01100//Metabolic pathways;ko04714//Thermogenesis;ko00310//Lysine degradation	K22410;K22410;K22410	GO:0005575//cellular_component;GO:0005622//intracellular;GO:0005623//cell;GO:0005634//nucleus;GO:0043226//organelle;GO:0043227//membrane-bounded organelle;GO:0043229//intracellular organelle;GO:0043231//intracellular membrane-bounded organelle;GO:0044424//intracellular part;GO:0044464//cell part	GO:0003674//molecular_function;GO:0003676//nucleic acid binding;GO:0003677//DNA binding;GO:0003700//DNA-binding transcription factor activity;GO:0005488//binding;GO:0005515//protein binding;GO:0097159//organic cyclic compound binding;GO:0140110//transcription regulator activity;GO:1901363//heterocyclic compound binding	GO:0000902//cell morphogenesis;GO:0000904//cell morphogenesis involved in differentiation;GO:0006355//regulation of transcription, DNA-templated;GO:0007275//multicellular organism development;GO:0007399//nervous system development;GO:0008150//biological_process;GO:0008285//negative regulation of cell proliferation;GO:0009653//anatomical structure morphogenesis;GO:0009889//regulation of biosynthet…	zf-C2H2
ncbi_105225272	704	1285	1312	1315	1263	199	145	153	245	157	83.713	132.471	144.131	136.396	157.866	22.046	23.431	18.491	27.59	21.779	130.915	22.6674	-2.52994	1.63832e-50	7.81439e-49	LOC105225272	troponin C	Human Diseases;Human Diseases;Human Diseases;Human Diseases;Human Diseases;Human Diseases;Human Diseases;Environmental Information Processing;Human Diseases;Environmental Information Processing;Human Diseases;Cellular Processes;Organismal Systems;Organismal Systems;Environmental Information Processing;Environmental Information Processing;Human Diseases;Cellular Processes;Human Diseases;Environmen…	Neurodegenerative disease;Neurodegenerative disease;Neurodegenerative disease;Cancer: overview;Cardiovascular disease;Infectious disease: viral;Substance dependence;Signal transduction;Cardiovascular disease;Signal transduction;Infectious disease: viral;Cell growth and death;Endocrine system;Endocrine system;Signal transduction;Signal transduction;Infectious disease: bacterial;Cell growth and dea…	ko05022//Pathways of neurodegeneration - multiple diseases;ko05010//Alzheimer disease;ko05012//Parkinson disease;ko05200//Pathways in cancer;ko05417//Lipid and atherosclerosis;ko05170//Human immunodeficiency virus 1 infection;ko05034//Alcoholism;ko04024//cAMP signaling pathway;ko05418//Fluid shear stress and atherosclerosis;ko04014//Ras signaling pathway;ko05163//Human cytomegalovirus infection;k…	K02183;K02183;K02183;K02183;K02183;K02183;K02183;K02183;K02183;K02183;K02183;K02183;K02183;K02183;K02183;K02183;K02183;K02183;K02183;K02183;K02183;K02183;K02183;K02183;K02183;K02183;K02183;K02183;K02183;K02183;K02183;K02183;K02183;K02183;K02183;K02183;K02183;K02183;K02183;K02183;K02183;K02183;K02183;K02183	-	GO:0003674//molecular_function;GO:0005096//GTPase activator activity;GO:0005488//binding;GO:0005509//calcium ion binding;GO:0005515//protein binding;GO:0008083//growth factor activity;GO:0043167//ion binding;GO:0043169//cation binding;GO:0046872//metal ion binding	-	--
ncbi_105225756	476	524	556	524	485	1685	1343	1364	1743	1088	17.628	16.902	19.072	17.087	19.643	57.46	68.423	50.956	60.937	45.803	18.0664	56.7158	1.65044	1.70121e-50	8.08659e-49	LOC105225756	facilitated trehalose transporter Tret1, transcript variant X1	-	-	-	-	GO:0005575//cellular_component;GO:0005887//integral component of plasma membrane;GO:0016020//membrane;GO:0016021//integral component of membrane;GO:0031224//intrinsic component of membrane;GO:0044425//membrane part	GO:0003674//molecular_function;GO:0005215//transporter activity;GO:0005351//carbohydrate:proton symporter activity;GO:0005355//glucose transmembrane transporter activity;GO:0005402//carbohydrate:cation symporter activity;GO:0008028//monocarboxylic acid transmembrane transporter activity;GO:0008324//cation transmembrane transporter activity;GO:0015075//ion transmembrane transporter activity;GO:001…	GO:0006810//transport;GO:0006811//ion transport;GO:0006812//cation transport;GO:0006855//drug transmembrane transport;GO:0008150//biological_process;GO:0008643//carbohydrate transport;GO:0008645//hexose transmembrane transport;GO:0015672//monovalent inorganic cation transport;GO:0015718//monocarboxylic acid transport;GO:0015749//monosaccharide transmembrane transport;GO:0015893//drug transport;GO…	--
ncbi_105227325	113	114	106	125	242	1979	1296	1623	1445	1866	4.148	3.53	3.481	3.877	9.263	66.566	62.656	59.621	49.254	78.023	4.8598	63.224	3.7015	3.86828e-50	1.82625e-48	LOC105227325	uncharacterized LOC105227325, transcript variant X1	-	-	-	-	GO:0005575//cellular_component;GO:0005887//integral component of plasma membrane;GO:0016020//membrane;GO:0016021//integral component of membrane;GO:0031224//intrinsic component of membrane;GO:0044425//membrane part	GO:0022857//transmembrane transporter activity;GO:0042910//xenobiotic transmembrane transporter activity	GO:0003008//system process;GO:0006810//transport;GO:0007600//sensory perception;GO:0008150//biological_process;GO:0019233//sensory perception of pain;GO:0032501//multicellular organismal process;GO:0042908//xenobiotic transport;GO:0050877//nervous system process;GO:0051179//localization;GO:0051234//establishment of localization;GO:0055085//transmembrane transport	--
ncbi_105228363	9896	13064	13654	10592	10657	5189	3176	4164	4965	3864	391.685	448.282	499.278	365.688	443.383	191.344	170.832	167.509	186.11	178.417	429.663	178.842	-1.26452	4.37413e-50	2.05807e-48	LOC105228363	aldehyde dehydrogenase, mitochondrial	Metabolism;Metabolism;Human Diseases;Metabolism;Metabolism;Metabolism;Metabolism;Metabolism;Metabolism;Metabolism;Metabolism;Metabolism;Metabolism;Metabolism;Metabolism	Global and overview maps;Lipid metabolism;Endocrine and metabolic disease;Metabolism of terpenoids and polyketides;Carbohydrate metabolism;Amino acid metabolism;Carbohydrate metabolism;Carbohydrate metabolism;Amino acid metabolism;Lipid metabolism;Amino acid metabolism;Metabolism of other amino acids;Amino acid metabolism;Metabolism of cofactors and vitamins;Amino acid metabolism	ko01100//Metabolic pathways;ko00561//Glycerolipid metabolism;ko04936//Alcoholic liver disease;ko00981//Insect hormone biosynthesis;ko00010//Glycolysis / Gluconeogenesis;ko00310//Lysine degradation;ko00053//Ascorbate and aldarate metabolism;ko00620//Pyruvate metabolism;ko00330//Arginine and proline metabolism;ko00071//Fatty acid degradation;ko00280//Valine, leucine and isoleucine degradation;ko004…	K00128;K00128;K00128;K00128;K00128;K00128;K00128;K00128;K00128;K00128;K00128;K00128;K00128;K00128;K00128	GO:0005575//cellular_component;GO:0005622//intracellular;GO:0005623//cell;GO:0005737//cytoplasm;GO:0005739//mitochondrion;GO:0005759//mitochondrial matrix;GO:0031974//membrane-enclosed lumen;GO:0043226//organelle;GO:0043227//membrane-bounded organelle;GO:0043229//intracellular organelle;GO:0043231//intracellular membrane-bounded organelle;GO:0043233//organelle lumen;GO:0044422//organelle part;GO:…	GO:0003674//molecular_function;GO:0003824//catalytic activity;GO:0003842//1-pyrroline-5-carboxylate dehydrogenase activity;GO:0004029//aldehyde dehydrogenase (NAD) activity;GO:0004491//methylmalonate-semialdehyde dehydrogenase (acylating) activity;GO:0004777//succinate-semialdehyde dehydrogenase (NAD+) activity;GO:0008774//acetaldehyde dehydrogenase (acetylating) activity;GO:0008802//betaine-alde…	GO:0006081//cellular aldehyde metabolic process;GO:0006082//organic acid metabolic process;GO:0006090//pyruvate metabolic process;GO:0006117//acetaldehyde metabolic process;GO:0006527//arginine catabolic process;GO:0006562//proline catabolic process;GO:0006574//valine catabolic process;GO:0006578//amino-acid betaine biosynthetic process;GO:0008150//biological_process;GO:0008152//metabolic process…	--
ncbi_109579825	11321	9005	1191	17309	8552	13	4	12	6	18	1158.81	799.181	112.631	1545.51	920.16	1.24	0.556	1.248	0.582	2.149	907.258	1.155	-9.61748	1.09681e-49	5.12585e-48	LOC109579825	trypsin alpha-3	Organismal Systems;Organismal Systems;Environmental Information Processing;Human Diseases	Digestive system;Digestive system;Signaling molecules and interaction;Infectious disease: viral	ko04972//Pancreatic secretion;ko04974//Protein digestion and absorption;ko04080//Neuroactive ligand-receptor interaction;ko05164//Influenza A	K01312;K01312;K01312;K01312	-	GO:0004252//serine-type endopeptidase activity	GO:0006508//proteolysis	--
ncbi_105224905	2073	2173	2319	2451	1636	933	626	654	902	789	32.455	29.491	33.538	33.47	26.923	13.604	13.311	10.405	13.37	14.405	31.1754	13.019	-1.25979	1.46678e-49	6.83186e-48	LOC105224905	neuropathy target esterase sws, transcript variant X1	Metabolism	Lipid metabolism	ko00564//Glycerophospholipid metabolism	K14676	GO:0005575//cellular_component;GO:0005622//intracellular;GO:0005623//cell;GO:0005737//cytoplasm;GO:0005783//endoplasmic reticulum;GO:0005789//endoplasmic reticulum membrane;GO:0005886//plasma membrane;GO:0012505//endomembrane system;GO:0016020//membrane;GO:0016021//integral component of membrane;GO:0031224//intrinsic component of membrane;GO:0031984//organelle subcompartment;GO:0033644//host cell…	GO:0003674//molecular_function;GO:0003824//catalytic activity;GO:0004620//phospholipase activity;GO:0004622//lysophospholipase activity;GO:0005261//cation channel activity;GO:0005488//binding;GO:0005515//protein binding;GO:0016298//lipase activity;GO:0016787//hydrolase activity;GO:0016788//hydrolase activity, acting on ester bonds;GO:0019899//enzyme binding;GO:0019900//kinase binding;GO:0019901//…	GO:0001894//tissue homeostasis;GO:0001895//retina homeostasis;GO:0001932//regulation of protein phosphorylation;GO:0001933//negative regulation of protein phosphorylation;GO:0003008//system process;GO:0006469//negative regulation of protein kinase activity;GO:0006629//lipid metabolic process;GO:0006643//membrane lipid metabolic process;GO:0006644//phospholipid metabolic process;GO:0006650//glycer…	--
ncbi_105225694	22	25	34	23	109	9527	8356	12104	8921	6878	2.023	1.993	2.888	1.845	10.535	816.089	1044.09	1131.12	776.81	737.754	3.8568	901.172	7.86825	1.61099e-49	7.47844e-48	LOC105225694	uncharacterized LOC105225694	-	-	-	-	GO:0000818//nuclear MIS12/MIND complex;GO:0005737//cytoplasm;GO:0016020//membrane	GO:0003674//molecular_function	GO:0008150//biological_process	--
ncbi_105229128	1073	1190	1213	1113	919	497	292	423	540	353	81.374	78.24	84.987	73.627	73.26	35.115	30.094	32.604	38.784	31.231	78.2976	33.5656	-1.22198	1.68784e-49	7.80908e-48	LOC105229128	hydroxysteroid dehydrogenase-like protein 2	-	-	-	-	-	GO:0004316//3-oxoacyl-[acyl-carrier-protein] reductase (NADPH) activity;GO:0004488//methylenetetrahydrofolate dehydrogenase (NADP+) activity;GO:0004757//sepiapterin reductase activity;GO:0008667//2,3-dihydro-2,3-dihydroxybenzoate dehydrogenase activity;GO:0008678//2-deoxy-D-gluconate 3-dehydrogenase activity;GO:0016491//oxidoreductase activity;GO:0016630//protochlorophyllide reductase activity;GO…	GO:0000272//polysaccharide catabolic process;GO:0006633//fatty acid biosynthetic process;GO:0006729//tetrahydrobiopterin biosynthetic process;GO:0015995//chlorophyll biosynthetic process;GO:0055114//oxidation-reduction process	--
ncbi_105232835	1940	1602	1946	1201	1350	150	207	153	218	139	339.472	243.032	314.595	183.317	248.316	24.454	49.225	27.211	36.127	28.375	265.746	33.0784	-3.00609	2.00419e-49	9.24193e-48	LOC105232835	protein CTLA-2-alpha	Cellular Processes;Cellular Processes;Human Diseases;Human Diseases;Cellular Processes;Cellular Processes;Human Diseases;Organismal Systems	Transport and catabolism;Transport and catabolism;Cancer: overview;Cardiovascular disease;Transport and catabolism;Cell growth and death;Immune disease;Immune system	ko04142//Lysosome;ko04140//Autophagy - animal;ko05205//Proteoglycans in cancer;ko05418//Fluid shear stress and atherosclerosis;ko04145//Phagosome;ko04210//Apoptosis;ko05323//Rheumatoid arthritis;ko04612//Antigen processing and presentation	K01365;K01365;K01365;K01365;K01365;K01365;K01365;K01365	-	-	-	--
ncbi_105228851	283	285	357	325	278	996	578	733	1052	740	13.745	11.79	15.993	13.361	14.282	43.286	37.768	35.272	47.315	41.215	13.8342	40.9712	1.56637	2.22212e-49	1.02129e-47	LOC105228851	protein shifted, transcript variant X1	Environmental Information Processing	Signal transduction	ko04310//Wnt signaling pathway	K01691	GO:0005575//cellular_component;GO:0005576//extracellular region;GO:0031012//extracellular matrix;GO:0044421//extracellular region part	GO:0003674//molecular_function;GO:0005488//binding;GO:0005515//protein binding;GO:0017147//Wnt-protein binding	GO:0007154//cell communication;GO:0007165//signal transduction;GO:0007166//cell surface receptor signaling pathway;GO:0007224//smoothened signaling pathway;GO:0007267//cell-cell signaling;GO:0007275//multicellular organism development;GO:0007399//nervous system development;GO:0008037//cell recognition;GO:0008038//neuron recognition;GO:0008039//synaptic target recognition;GO:0008150//biological_pr…	--
ncbi_105226158	3601	3609	3917	3705	2187	965	502	485	786	699	57.857	50.065	57.993	51.862	37.05	13.895	10.698	7.682	11.334	12.667	50.9654	11.2552	-2.17893	2.59276e-49	1.18771e-47	LOC105226158	uncharacterized LOC105226158, transcript variant X1	-	-	-	-	GO:0005575//cellular_component;GO:0005622//intracellular;GO:0005623//cell;GO:0005737//cytoplasm;GO:0005856//cytoskeleton;GO:0005874//microtubule;GO:0005881//cytoplasmic microtubule;GO:0015630//microtubule cytoskeleton;GO:0043226//organelle;GO:0043228//non-membrane-bounded organelle;GO:0043229//intracellular organelle;GO:0043232//intracellular non-membrane-bounded organelle;GO:0044422//organelle p…	GO:0003674//molecular_function;GO:0005488//binding;GO:0005515//protein binding;GO:0042802//identical protein binding	-	--
ncbi_105223729	247	377	299	311	210	62	22	37	30	32	8.02	10.612	8.969	8.808	7.167	1.875	0.971	1.221	0.922	1.212	8.7152	1.2402	-2.81296	2.95186e-49	1.34776e-47	LOC105223729	cysteine sulfinic acid decarboxylase	-	-	-	-	-	GO:0003674//molecular_function;GO:0003824//catalytic activity;GO:0004068//aspartate 1-decarboxylase activity;GO:0004351//glutamate decarboxylase activity;GO:0004837//tyrosine decarboxylase activity;GO:0005488//binding;GO:0008144//drug binding;GO:0008890//glycine C-acetyltransferase activity;GO:0016740//transferase activity;GO:0016829//lyase activity;GO:0016830//carbon-carbon lyase activity;GO:001…	GO:0001505//regulation of neurotransmitter levels;GO:0006082//organic acid metabolic process;GO:0006139//nucleobase-containing compound metabolic process;GO:0006206//pyrimidine nucleobase metabolic process;GO:0006208//pyrimidine nucleobase catabolic process;GO:0006212//uracil catabolic process;GO:0006520//cellular amino acid metabolic process;GO:0006540//glutamate decarboxylation to succinate;GO:…	--
ncbi_105226694	631	846	973	568	347	4965	2915	3516	4515	3547	18.968	22.048	27.024	14.894	10.965	139.055	119.083	107.426	128.548	124.393	18.7798	123.701	2.7196	5.20662e-49	2.36944e-47	LOC105226694	putative fatty acyl-CoA reductase CG8303, transcript variant X1	-	-	-	-	GO:0005575//cellular_component;GO:0005622//intracellular;GO:0005623//cell;GO:0005737//cytoplasm;GO:0005777//peroxisome;GO:0005778//peroxisomal membrane;GO:0005779//integral component of peroxisomal membrane;GO:0005782//peroxisomal matrix;GO:0016020//membrane;GO:0016021//integral component of membrane;GO:0031090//organelle membrane;GO:0031224//intrinsic component of membrane;GO:0031231//intrinsic …	GO:0003674//molecular_function;GO:0003824//catalytic activity;GO:0003854//3-beta-hydroxy-delta5-steroid dehydrogenase activity;GO:0003978//UDP-glucose 4-epimerase activity;GO:0004043//L-aminoadipate-semialdehyde dehydrogenase activity;GO:0008460//dTDP-glucose 4,6-dehydratase activity;GO:0008712//ADP-glyceromanno-heptose 6-epimerase activity;GO:0016491//oxidoreductase activity;GO:0016616//oxidored…	GO:0005975//carbohydrate metabolic process;GO:0006012//galactose metabolic process;GO:0006139//nucleobase-containing compound metabolic process;GO:0006163//purine nucleotide metabolic process;GO:0006629//lipid metabolic process;GO:0006637//acyl-CoA metabolic process;GO:0006644//phospholipid metabolic process;GO:0006650//glycerophospholipid metabolic process;GO:0006662//glycerol ether metabolic pr…	--
ncbi_105233807	1079	1043	1256	1395	842	115	125	191	96	140	31.938	26.737	34.346	35.997	26.175	3.169	5.034	5.739	2.689	4.831	31.0386	4.2924	-2.85421	5.2753e-49	2.39285e-47	LOC105233807	uncharacterized LOC105233807, transcript variant X1	-	-	-	-	GO:0005575//cellular_component;GO:0016020//membrane;GO:0016021//integral component of membrane;GO:0031224//intrinsic component of membrane;GO:0044425//membrane part	GO:0003674//molecular_function;GO:0005215//transporter activity;GO:0005342//organic acid transmembrane transporter activity;GO:0008028//monocarboxylic acid transmembrane transporter activity;GO:0008509//anion transmembrane transporter activity;GO:0008514//organic anion transmembrane transporter activity;GO:0015075//ion transmembrane transporter activity;GO:0015318//inorganic molecular entity tran…	GO:0006810//transport;GO:0006811//ion transport;GO:0006820//anion transport;GO:0008150//biological_process;GO:0015711//organic anion transport;GO:0015718//monocarboxylic acid transport;GO:0015849//organic acid transport;GO:0034220//ion transmembrane transport;GO:0046942//carboxylic acid transport;GO:0051179//localization;GO:0051234//establishment of localization;GO:0055085//transmembrane transpor…	--
MSTRG.4044	931	1034	812	883	1196	2	0	0	3	0	164.295	158.195	132.385	135.923	221.857	0.329	0	0	0.501	0	162.531	0.166	-9.93532	1.7271e-48	7.78317e-47	--	-	-	-	-	-	-	-	-	--
ncbi_105225385	4632	5679	5312	5487	3833	2702	1558	1890	2488	1780	126.089	133.77	132.909	129.159	110.46	67.84	57.174	52.008	64.155	56.246	126.477	59.4846	-1.08829	1.79731e-48	8.07335e-47	LOC105225385	uncharacterized LOC105225385, transcript variant X1	-	-	-	-	-	-	-	--
ncbi_105231113	1096	1324	1187	1078	1101	447	335	381	483	312	45.986	48.161	46.009	39.454	48.559	17.473	19.102	16.248	19.193	15.272	45.6338	17.4576	-1.38625	2.22287e-48	9.95273e-47	LOC105231113	probable cytochrome P450 12e1, mitochondrial	-	-	-	-	-	GO:0005506//iron ion binding;GO:0016705//oxidoreductase activity, acting on paired donors, with incorporation or reduction of molecular oxygen;GO:0020037//heme binding	GO:0055114//oxidation-reduction process	--
ncbi_125776288	0	1	3	0	3	522	289	398	552	278	0	0.037	0.118	0	0.135	20.783	16.784	17.287	22.34	13.859	0.058	18.2106	8.29451	3.73107e-48	1.66518e-46	LOC125776288	adenosine deaminase 2-like	Metabolism;Metabolism	Global and overview maps;Nucleotide metabolism	ko01100//Metabolic pathways;ko00230//Purine metabolism	K19572;K19572	GO:0005615//extracellular space	GO:0003876//AMP deaminase activity;GO:0004000//adenosine deaminase activity;GO:0019239//deaminase activity	GO:0006091//generation of precursor metabolites and energy;GO:0043101//purine-containing compound salvage;GO:0046033//AMP metabolic process	--
ncbi_105229681	1139	1209	1336	1102	1094	312	260	184	255	200	105.778	97.341	114.627	89.271	106.797	26.995	32.814	17.368	22.428	21.668	102.763	24.2546	-2.08299	3.84415e-48	1.71015e-46	LOC105229681	glutathione S-transferase 1	Metabolism;Human Diseases;Human Diseases;Human Diseases;Metabolism;Human Diseases;Human Diseases;Organismal Systems;Metabolism;Metabolism;Metabolism;Human Diseases;Human Diseases	Global and overview maps;Cancer: overview;Cancer: overview;Cancer: overview;Xenobiotics biodegradation and metabolism;Cancer: specific types;Cardiovascular disease;Aging;Xenobiotics biodegradation and metabolism;Xenobiotics biodegradation and metabolism;Metabolism of other amino acids;Cancer: overview;Drug resistance: antineoplastic	ko01100//Metabolic pathways;ko05200//Pathways in cancer;ko05208//Chemical carcinogenesis - reactive oxygen species;ko05207//Chemical carcinogenesis - receptor activation;ko00983//Drug metabolism - other enzymes;ko05225//Hepatocellular carcinoma;ko05418//Fluid shear stress and atherosclerosis;ko04212//Longevity regulating pathway - worm;ko00980//Metabolism of xenobiotics by cytochrome P450;ko00982…	K00799;K00799;K00799;K00799;K00799;K00799;K00799;K00799;K00799;K00799;K00799;K00799;K00799	GO:0005575//cellular_component;GO:0005622//intracellular;GO:0005623//cell;GO:0005737//cytoplasm;GO:0044424//intracellular part;GO:0044464//cell part	GO:0003674//molecular_function;GO:0003824//catalytic activity;GO:0004364//glutathione transferase activity;GO:0005515//protein binding;GO:0015035//protein disulfide oxidoreductase activity;GO:0016034//maleylacetoacetate isomerase activity;GO:0016740//transferase activity;GO:0016765//transferase activity, transferring alkyl or aryl (other than methyl) groups	GO:0006518//peptide metabolic process;GO:0006559//L-phenylalanine catabolic process;GO:0006572//tyrosine catabolic process;GO:0006575//cellular modified amino acid metabolic process;GO:0006749//glutathione metabolic process;GO:0006790//sulfur compound metabolic process;GO:0006807//nitrogen compound metabolic process;GO:0008150//biological_process;GO:0008152//metabolic process;GO:0009987//cellular…	--
ncbi_105234027	368	487	521	430	430	134	102	118	121	99	12.172	13.965	15.92	12.406	14.95	4.129	4.585	3.967	3.79	3.82	13.8826	4.0582	-1.77437	4.83563e-48	2.14436e-46	LOC105234027	uncharacterized protein DDB_G0283357	-	-	-	-	-	GO:0004867//serine-type endopeptidase inhibitor activity	-	--
ncbi_105226351	773	811	881	943	676	392	254	286	347	318	28.307	25.135	29.22	30.358	24.737	13.568	12.598	10.516	11.544	13.688	27.5514	12.3828	-1.15379	7.36752e-48	3.24639e-46	LOC105226351	leucine-rich repeat-containing protein 40, transcript variant X1	-	-	-	-	GO:0005575//cellular_component;GO:0005623//cell;GO:0005886//plasma membrane;GO:0016020//membrane;GO:0044464//cell part;GO:0071944//cell periphery	GO:0005515//protein binding	GO:0007154//cell communication;GO:0007165//signal transduction;GO:0008150//biological_process;GO:0009987//cellular process;GO:0023052//signaling;GO:0050789//regulation of biological process;GO:0050794//regulation of cellular process;GO:0050896//response to stimulus;GO:0051716//cellular response to stimulus;GO:0065007//biological regulation	--
ncbi_105232940	3758	4299	4466	4065	2691	1732	965	1162	1472	1205	110.527	110.189	122.356	105.03	83.64	42.582	36.168	31.919	37.84	38.345	106.348	37.3708	-1.50881	9.25302e-48	4.0643e-46	LOC105232940	long-chain fatty acid transport protein 4, transcript variant X1	Human Diseases;Organismal Systems;Organismal Systems	Endocrine and metabolic disease;Digestive system;Endocrine system	ko04931//Insulin resistance;ko04975//Fat digestion and absorption;ko03320//PPAR signaling pathway	K08745;K08745;K08745	GO:0005575//cellular_component;GO:0016020//membrane;GO:0016021//integral component of membrane;GO:0031224//intrinsic component of membrane;GO:0044425//membrane part	GO:0003674//molecular_function;GO:0003824//catalytic activity;GO:0003987//acetate-CoA ligase activity;GO:0004043//L-aminoadipate-semialdehyde dehydrogenase activity;GO:0004467//long-chain fatty acid-CoA ligase activity;GO:0008668//(2,3-dihydroxybenzoyl)adenylate synthase activity;GO:0008756//o-succinylbenzoate-CoA ligase activity;GO:0015645//fatty acid ligase activity;GO:0016405//CoA-ligase activ…	GO:0001676//long-chain fatty acid metabolic process;GO:0006082//organic acid metabolic process;GO:0006629//lipid metabolic process;GO:0006631//fatty acid metabolic process;GO:0006633//fatty acid biosynthetic process;GO:0006810//transport;GO:0006811//ion transport;GO:0006820//anion transport;GO:0006869//lipid transport;GO:0008150//biological_process;GO:0008152//metabolic process;GO:0008610//lipid …	--
ncbi_105230321	2	0	0	0	3	848	887	835	682	588	0.047	0	0	0	0.074	18.446	28.144	19.815	15.08	16.016	0.0242	19.5002	9.65427	1.37787e-47	6.03306e-46	LOC105230321	meckelin	-	-	-	-	GO:0005575//cellular_component;GO:0005622//intracellular;GO:0005623//cell;GO:0005737//cytoplasm;GO:0005783//endoplasmic reticulum;GO:0005789//endoplasmic reticulum membrane;GO:0005813//centrosome;GO:0005815//microtubule organizing center;GO:0005856//cytoskeleton;GO:0005886//plasma membrane;GO:0005929//cilium;GO:0012505//endomembrane system;GO:0012506//vesicle membrane;GO:0015630//microtubule cyto…	GO:0003674//molecular_function;GO:0005488//binding;GO:0005515//protein binding;GO:0008092//cytoskeletal protein binding;GO:0031005//filamin binding;GO:0051082//unfolded protein binding;GO:0051787//misfolded protein binding	GO:0001763//morphogenesis of a branching structure;GO:0002009//morphogenesis of an epithelium;GO:0006508//proteolysis;GO:0006511//ubiquitin-dependent protein catabolic process;GO:0006807//nitrogen compound metabolic process;GO:0006950//response to stress;GO:0006996//organelle organization;GO:0007275//multicellular organism development;GO:0007368//determination of left/right symmetry;GO:0007389//p…	--
ncbi_105222355	481	715	532	569	421	3071	1337	1883	2092	1483	3.257	4.198	3.329	3.362	2.997	19.375	12.302	12.962	13.417	11.717	3.4286	13.9546	2.02505	2.19178e-47	9.56664e-46	LOC105222355	pneumococcal serine-rich repeat protein, transcript variant X1	Environmental Information Processing	Signal transduction	ko04013//MAPK signaling pathway - fly	K08892	GO:0005575//cellular_component;GO:0005622//intracellular;GO:0005623//cell;GO:0005886//plasma membrane;GO:0005912//adherens junction;GO:0009898//cytoplasmic side of plasma membrane;GO:0016020//membrane;GO:0019897//extrinsic component of plasma membrane;GO:0019898//extrinsic component of membrane;GO:0030054//cell junction;GO:0031234//extrinsic component of cytoplasmic side of plasma membrane;GO:004…	GO:0000166//nucleotide binding;GO:0003674//molecular_function;GO:0003824//catalytic activity;GO:0004672//protein kinase activity;GO:0004713//protein tyrosine kinase activity;GO:0004715//non-membrane spanning protein tyrosine kinase activity;GO:0005102//signaling receptor binding;GO:0005488//binding;GO:0005515//protein binding;GO:0005524//ATP binding;GO:0008144//drug binding;GO:0016301//kinase act…	GO:0000165//MAPK cascade;GO:0000902//cell morphogenesis;GO:0000904//cell morphogenesis involved in differentiation;GO:0001654//eye development;GO:0001700//embryonic development via the syncytial blastoderm;GO:0002009//morphogenesis of an epithelium;GO:0002165//instar larval or pupal development;GO:0002376//immune system process;GO:0006082//organic acid metabolic process;GO:0006091//generation of …	--
ncbi_105223876	5237	6198	6713	5584	4460	2761	1736	2073	2625	2240	205.616	210.972	243.499	191.239	184.068	100.994	92.627	82.723	97.606	102.599	207.079	95.3098	-1.11948	2.61494e-47	1.13779e-45	LOC105223876	sterol carrier protein 2	Metabolism;Cellular Processes;Metabolism;Organismal Systems;Metabolism;Metabolism	Global and overview maps;Transport and catabolism;Global and overview maps;Endocrine system;Lipid metabolism;Lipid metabolism	ko01100//Metabolic pathways;ko04146//Peroxisome;ko01212//Fatty acid metabolism;ko03320//PPAR signaling pathway;ko01040//Biosynthesis of unsaturated fatty acids;ko00120//Primary bile acid biosynthesis	K08764;K08764;K08764;K08764;K08764;K08764	GO:0005575//cellular_component;GO:0005622//intracellular;GO:0005623//cell;GO:0005634//nucleus;GO:0005654//nucleoplasm;GO:0005737//cytoplasm;GO:0005739//mitochondrion;GO:0005740//mitochondrial envelope;GO:0005741//mitochondrial outer membrane;GO:0005777//peroxisome;GO:0005782//peroxisomal matrix;GO:0005783//endoplasmic reticulum;GO:0005829//cytosol;GO:0012505//endomembrane system;GO:0016020//membr…	GO:0000062//fatty-acyl-CoA binding;GO:0000166//nucleotide binding;GO:0003674//molecular_function;GO:0003824//catalytic activity;GO:0003985//acetyl-CoA C-acetyltransferase activity;GO:0003988//acetyl-CoA C-acyltransferase activity;GO:0004315//3-oxoacyl-[acyl-carrier-protein] synthase activity;GO:0005102//signaling receptor binding;GO:0005215//transporter activity;GO:0005319//lipid transporter acti…	GO:0000038//very long-chain fatty acid metabolic process;GO:0001676//long-chain fatty acid metabolic process;GO:0002119//nematode larval development;GO:0002164//larval development;GO:0003008//system process;GO:0006066//alcohol metabolic process;GO:0006082//organic acid metabolic process;GO:0006139//nucleobase-containing compound metabolic process;GO:0006163//purine nucleotide metabolic process;GO…	--
ncbi_105226582	21038	26698	25152	24624	21047	11717	9003	9007	10331	9096	1217.32	1343.74	1353.51	1242.35	1297.89	614.154	700.511	513.254	549.408	602.615	1290.96	595.988	-1.11509	2.65056e-47	1.14968e-45	LOC105226582	tropomyosin-2, transcript variant X1	Human Diseases;Organismal Systems;Organismal Systems;Human Diseases;Human Diseases	Cancer: overview;Circulatory system;Circulatory system;Cardiovascular disease;Cardiovascular disease	ko05206//MicroRNAs in cancer;ko04261//Adrenergic signaling in cardiomyocytes;ko04260//Cardiac muscle contraction;ko05410//Hypertrophic cardiomyopathy;ko05414//Dilated cardiomyopathy	K10373;K10373;K10373;K10373;K10373	GO:0005575//cellular_component;GO:0005622//intracellular;GO:0005623//cell;GO:0005737//cytoplasm;GO:0005856//cytoskeleton;GO:0005862//muscle thin filament tropomyosin;GO:0005865//striated muscle thin filament;GO:0005884//actin filament;GO:0015629//actin cytoskeleton;GO:0030016//myofibril;GO:0030017//sarcomere;GO:0032991//protein-containing complex;GO:0035770//ribonucleoprotein granule;GO:0036379//…	GO:0003674//molecular_function;GO:0003779//actin binding;GO:0005198//structural molecule activity;GO:0005488//binding;GO:0005515//protein binding;GO:0005524//ATP binding;GO:0008092//cytoskeletal protein binding;GO:0008307//structural constituent of muscle;GO:0019894//kinesin binding;GO:0019899//enzyme binding;GO:0019900//kinase binding;GO:0019901//protein kinase binding;GO:0044877//protein-contai…	GO:0000003//reproduction;GO:0000578//embryonic axis specification;GO:0000902//cell morphogenesis;GO:0000904//cell morphogenesis involved in differentiation;GO:0003002//regionalization;GO:0003006//developmental process involved in reproduction;GO:0003008//system process;GO:0003012//muscle system process;GO:0006403//RNA localization;GO:0006936//muscle contraction;GO:0006950//response to stress;GO:0…	--
ncbi_105226958	1659	1772	1725	1653	1201	4486	2513	3136	3718	2877	22.239	20.596	21.366	19.324	16.926	56.016	45.772	42.719	47.197	44.988	20.0902	47.3384	1.23652	3.95784e-47	1.71137e-45	LOC105226958	serine/threonine-protein phosphatase 2B catalytic subunit 3	Human Diseases;Human Diseases;Human Diseases;Human Diseases;Environmental Information Processing;Human Diseases;Human Diseases;Human Diseases;Human Diseases;Cellular Processes;Environmental Information Processing;Environmental Information Processing;Human Diseases;Cellular Processes;Human Diseases;Environmental Information Processing;Organismal Systems;Organismal Systems;Organismal Systems;Organi…	Neurodegenerative disease;Neurodegenerative disease;Neurodegenerative disease;Neurodegenerative disease;Signal transduction;Cardiovascular disease;Infectious disease: viral;Infectious disease: viral;Infectious disease: viral;Cell growth and death;Signal transduction;Signal transduction;Infectious disease: bacterial;Cell growth and death;Infectious disease: viral;Signal transduction;Nervous system…	ko05022//Pathways of neurodegeneration - multiple diseases;ko05014//Amyotrophic lateral sclerosis;ko05010//Alzheimer disease;ko05020//Prion disease;ko04010//MAPK signaling pathway;ko05417//Lipid and atherosclerosis;ko05170//Human immunodeficiency virus 1 infection;ko05166//Human T-cell leukemia virus 1 infection;ko05163//Human cytomegalovirus infection;ko04114//Oocyte meiosis;ko04310//Wnt signali…	K04348;K04348;K04348;K04348;K04348;K04348;K04348;K04348;K04348;K04348;K04348;K04348;K04348;K04348;K04348;K04348;K04348;K04348;K04348;K04348;K04348;K04348;K04348;K04348;K04348;K04348;K04348;K04348;K04348;K04348;K04348;K04348;K04348	-	GO:0003674//molecular_function;GO:0003824//catalytic activity;GO:0004113//2',3'-cyclic-nucleotide 3'-phosphodiesterase activity;GO:0004721//phosphoprotein phosphatase activity;GO:0004722//protein serine/threonine phosphatase activity;GO:0004723//calcium-dependent protein serine/threonine phosphatase activity;GO:0005488//binding;GO:0005515//protein binding;GO:0008803//bis(5'-nucleosyl)-tetraphosph…	GO:0006139//nucleobase-containing compound metabolic process;GO:0006464//cellular protein modification process;GO:0006470//protein dephosphorylation;GO:0006793//phosphorus metabolic process;GO:0006796//phosphate-containing compound metabolic process;GO:0006807//nitrogen compound metabolic process;GO:0008150//biological_process;GO:0008152//metabolic process;GO:0009987//cellular process;GO:0016311/…	--
ncbi_105225209	2	0	3	1	5	630	211	300	251	241	0.039	0	0.054	0.017	0.102	11.398	5.569	5.921	4.616	5.46	0.0424	6.5928	7.28068	1.14867e-46	4.95141e-45	LOC105225209	small G protein signaling modulator 1	-	-	-	-	GO:0005575//cellular_component;GO:0005622//intracellular;GO:0005623//cell;GO:0012505//endomembrane system;GO:0044464//cell part	GO:0003674//molecular_function;GO:0005096//GTPase activator activity;GO:0005488//binding;GO:0005515//protein binding;GO:0008047//enzyme activator activity;GO:0017016//Ras GTPase binding;GO:0017137//Rab GTPase binding;GO:0019899//enzyme binding;GO:0030234//enzyme regulator activity;GO:0030695//GTPase regulator activity;GO:0031267//small GTPase binding;GO:0051020//GTPase binding;GO:0060589//nucleos…	GO:0006810//transport;GO:0006886//intracellular protein transport;GO:0008104//protein localization;GO:0008150//biological_process;GO:0015031//protein transport;GO:0015833//peptide transport;GO:0031338//regulation of vesicle fusion;GO:0032879//regulation of localization;GO:0033036//macromolecule localization;GO:0033043//regulation of organelle organization;GO:0034613//cellular protein localization…	--
ncbi_105224920	286	431	385	420	369	1248	788	1113	989	851	16.622	21.267	20.53	21.449	22.418	67.053	62.124	66.099	53.255	56.954	20.4572	61.097	1.57849	1.28527e-46	5.52307e-45	LOC105224920	uncharacterized LOC105224920, transcript variant X1	-	-	-	-	-	-	-	--
ncbi_105227296	2791	3440	3004	3523	2072	1257	593	807	1011	728	46.387	49.506	46.159	50.992	36.127	19.643	13.449	13.704	16.027	14.167	45.8342	15.398	-1.57368	1.83144e-46	7.84578e-45	LOC105227296	phosphatidate phosphatase LPIN3, transcript variant X1	Metabolism;Environmental Information Processing;Metabolism;Human Diseases;Metabolism	Global and overview maps;Signal transduction;Lipid metabolism;Endocrine and metabolic disease;Lipid metabolism	ko01100//Metabolic pathways;ko04150//mTOR signaling pathway;ko00561//Glycerolipid metabolism;ko04936//Alcoholic liver disease;ko00564//Glycerophospholipid metabolism	K15728;K15728;K15728;K15728;K15728	GO:0005575//cellular_component;GO:0005576//extracellular region;GO:0005622//intracellular;GO:0005623//cell;GO:0005634//nucleus;GO:0005635//nuclear envelope;GO:0005654//nucleoplasm;GO:0005737//cytoplasm;GO:0005773//vacuole;GO:0005783//endoplasmic reticulum;GO:0005789//endoplasmic reticulum membrane;GO:0005811//lipid droplet;GO:0005829//cytosol;GO:0012505//endomembrane system;GO:0016020//membrane;G…	GO:0000287//magnesium ion binding;GO:0001067//regulatory region nucleic acid binding;GO:0003674//molecular_function;GO:0003676//nucleic acid binding;GO:0003677//DNA binding;GO:0003712//transcription coregulator activity;GO:0003713//transcription coactivator activity;GO:0003824//catalytic activity;GO:0005488//binding;GO:0008195//phosphatidate phosphatase activity;GO:0016787//hydrolase activity;GO:…	GO:0000070//mitotic sister chromatid segregation;GO:0000278//mitotic cell cycle;GO:0000280//nuclear division;GO:0000819//sister chromatid segregation;GO:0002009//morphogenesis of an epithelium;GO:0002119//nematode larval development;GO:0002164//larval development;GO:0002165//instar larval or pupal development;GO:0003002//regionalization;GO:0006082//organic acid metabolic process;GO:0006091//gener…	--
ncbi_105229026	1049	925	1189	985	656	296	185	231	277	191	54.591	41.697	57.157	44.576	35.576	14.161	12.781	12.081	13.484	11.567	46.7194	12.8148	-1.86621	2.09039e-46	8.92758e-45	LOC105229026	carbohydrate sulfotransferase 11, transcript variant X1	Metabolism;Metabolism	Global and overview maps;Glycan biosynthesis and metabolism	ko01100//Metabolic pathways;ko00513//Various types of N-glycan biosynthesis	K09673;K09673	GO:0005575//cellular_component;GO:0016020//membrane;GO:0016021//integral component of membrane;GO:0031224//intrinsic component of membrane;GO:0044425//membrane part	GO:0003674//molecular_function;GO:0003824//catalytic activity;GO:0008146//sulfotransferase activity;GO:0016740//transferase activity;GO:0016782//transferase activity, transferring sulfur-containing groups	GO:0005975//carbohydrate metabolic process;GO:0008150//biological_process;GO:0008152//metabolic process;GO:0009058//biosynthetic process;GO:0016051//carbohydrate biosynthetic process;GO:0044238//primary metabolic process;GO:0071704//organic substance metabolic process;GO:1901576//organic substance biosynthetic process	--
ncbi_105224726	705	831	747	772	670	359	233	314	375	242	16.449	16.864	16.09	15.662	16.544	7.753	7.333	7.537	8.296	6.556	16.3218	7.495	-1.1228	3.50751e-46	1.49338e-44	LOC105224726	putative transcription factor SOX-14, transcript variant X1	Human Diseases	Cancer: overview	ko05206//MicroRNAs in cancer	K23581	GO:0005575//cellular_component;GO:0005622//intracellular;GO:0005623//cell;GO:0005634//nucleus;GO:0005737//cytoplasm;GO:0043226//organelle;GO:0043227//membrane-bounded organelle;GO:0043229//intracellular organelle;GO:0043231//intracellular membrane-bounded organelle;GO:0044424//intracellular part;GO:0044464//cell part	GO:0000976//transcription regulatory region sequence-specific DNA binding;GO:0000977//RNA polymerase II regulatory region sequence-specific DNA binding;GO:0000978//RNA polymerase II proximal promoter sequence-specific DNA binding;GO:0000979//RNA polymerase II core promoter sequence-specific DNA binding;GO:0000981//DNA-binding transcription factor activity, RNA polymerase II-specific;GO:0000982//t…	GO:0000075//cell cycle checkpoint;GO:0000122//negative regulation of transcription by RNA polymerase II;GO:0000902//cell morphogenesis;GO:0000904//cell morphogenesis involved in differentiation;GO:0001501//skeletal system development;GO:0001654//eye development;GO:0001655//urogenital system development;GO:0001704//formation of primary germ layer;GO:0001707//mesoderm formation;GO:0001708//cell fat…	HMG
ncbi_105224724	503	681	559	457	502	1909	1293	1713	2375	1331	20.245	23.732	20.914	15.503	21.226	70.31	70.71	68.197	89.679	61.659	20.324	72.111	1.82703	3.8559e-46	1.6317e-44	LOC105224724	phospholipase B1, membrane-associated, transcript variant X1	-	-	-	-	GO:0005575//cellular_component;GO:0005623//cell;GO:0005886//plasma membrane;GO:0005903//brush border;GO:0016020//membrane;GO:0016021//integral component of membrane;GO:0016324//apical plasma membrane;GO:0031224//intrinsic component of membrane;GO:0031253//cell projection membrane;GO:0031526//brush border membrane;GO:0042995//cell projection;GO:0044425//membrane part;GO:0044459//plasma membrane pa…	GO:0003674//molecular_function;GO:0003824//catalytic activity;GO:0004620//phospholipase activity;GO:0004622//lysophospholipase activity;GO:0004623//phospholipase A2 activity;GO:0016298//lipase activity;GO:0016787//hydrolase activity;GO:0016788//hydrolase activity, acting on ester bonds;GO:0050253//retinyl-palmitate esterase activity;GO:0052689//carboxylic ester hydrolase activity;GO:0102567//phos…	GO:0001523//retinoid metabolic process;GO:0006066//alcohol metabolic process;GO:0006629//lipid metabolic process;GO:0006644//phospholipid metabolic process;GO:0006650//glycerophospholipid metabolic process;GO:0006720//isoprenoid metabolic process;GO:0006721//terpenoid metabolic process;GO:0006793//phosphorus metabolic process;GO:0006796//phosphate-containing compound metabolic process;GO:0006807/…	--
ncbi_105224047	1	4	3	1	10	403	456	284	249	225	0.049	0.156	0.13	0.044	0.512	16.521	27.326	12.689	10.315	11.575	0.1782	15.6852	6.45976	6.87417e-46	2.9001e-44	LOC105224047	cytochrome P450 6a22, transcript variant X1	-	-	-	-	-	GO:0005506//iron ion binding;GO:0016705//oxidoreductase activity, acting on paired donors, with incorporation or reduction of molecular oxygen;GO:0020037//heme binding	GO:0055114//oxidation-reduction process	--
ncbi_105230340	277	249	297	370	190	1850	836	1265	1261	874	2.535	1.975	2.511	2.953	1.827	15.77	10.395	11.764	10.927	9.329	2.3602	11.637	2.30174	7.0327e-46	2.95799e-44	LOC105230340	protein sevenless	Environmental Information Processing	Signal transduction	ko04013//MAPK signaling pathway - fly	K05088	GO:0005575//cellular_component;GO:0005622//intracellular;GO:0005623//cell;GO:0005737//cytoplasm;GO:0005886//plasma membrane;GO:0005887//integral component of plasma membrane;GO:0009986//cell surface;GO:0016020//membrane;GO:0016021//integral component of membrane;GO:0031224//intrinsic component of membrane;GO:0031226//intrinsic component of plasma membrane;GO:0031252//cell leading edge;GO:0044424/…	GO:0000166//nucleotide binding;GO:0003674//molecular_function;GO:0003824//catalytic activity;GO:0004672//protein kinase activity;GO:0004713//protein tyrosine kinase activity;GO:0004714//transmembrane receptor protein tyrosine kinase activity;GO:0004888//transmembrane signaling receptor activity;GO:0005488//binding;GO:0005515//protein binding;GO:0005524//ATP binding;GO:0008144//drug binding;GO:001…	GO:0000003//reproduction;GO:0000578//embryonic axis specification;GO:0001558//regulation of cell growth;GO:0001654//eye development;GO:0001708//cell fate specification;GO:0001736//establishment of planar polarity;GO:0001738//morphogenesis of a polarized epithelium;GO:0001745//compound eye morphogenesis;GO:0001751//compound eye photoreceptor cell differentiation;GO:0001752//compound eye photorecep…	--
ncbi_105234089	4110	5437	4546	4465	3224	1807	902	1131	1692	1159	211.63	243.079	216.517	200.519	174.654	86.549	62.976	59.171	82.339	69.441	209.28	72.0952	-1.53746	7.45763e-46	3.12725e-44	LOC105234089	cytoglobin-1, transcript variant X1	-	-	-	-	GO:0005575//cellular_component;GO:0005622//intracellular;GO:0005623//cell;GO:0005634//nucleus;GO:0005654//nucleoplasm;GO:0005737//cytoplasm;GO:0005829//cytosol;GO:0016592//mediator complex;GO:0016604//nuclear body;GO:0016607//nuclear speck;GO:0031974//membrane-enclosed lumen;GO:0031981//nuclear lumen;GO:0036477//somatodendritic compartment;GO:0042995//cell projection;GO:0043005//neuron projection…	GO:0003674//molecular_function;GO:0003712//transcription coregulator activity;GO:0003824//catalytic activity;GO:0004096//catalase activity;GO:0004334//fumarylacetoacetase activity;GO:0004601//peroxidase activity;GO:0005344//oxygen carrier activity;GO:0005488//binding;GO:0005506//iron ion binding;GO:0008144//drug binding;GO:0008941//nitric oxide dioxygenase activity;GO:0016209//antioxidant activit…	GO:0001666//response to hypoxia;GO:0006082//organic acid metabolic process;GO:0006357//regulation of transcription by RNA polymerase II;GO:0006559//L-phenylalanine catabolic process;GO:0006572//tyrosine catabolic process;GO:0006629//lipid metabolic process;GO:0006631//fatty acid metabolic process;GO:0006810//transport;GO:0006950//response to stress;GO:0006979//response to oxidative stress;GO:0008…	--
ncbi_105228530	980	1333	1232	1204	968	2705	1821	2613	2281	2058	32.453	38.269	37.691	34.778	33.695	83.453	81.949	87.945	71.535	79.504	35.3772	80.8772	1.19291	1.07886e-45	4.5104e-44	LOC105228530	dnaJ homolog subfamily C member 3	Genetic Information Processing;Human Diseases	Folding, sorting and degradation;Infectious disease: viral	ko04141//Protein processing in endoplasmic reticulum;ko05164//Influenza A	K09523;K09523	GO:0000323//lytic vacuole;GO:0005575//cellular_component;GO:0005576//extracellular region;GO:0005622//intracellular;GO:0005623//cell;GO:0005737//cytoplasm;GO:0005764//lysosome;GO:0005766//primary lysosome;GO:0005773//vacuole;GO:0005775//vacuolar lumen;GO:0005783//endoplasmic reticulum;GO:0005788//endoplasmic reticulum lumen;GO:0005789//endoplasmic reticulum membrane;GO:0005790//smooth endoplasmic…	GO:0003674//molecular_function;GO:0004857//enzyme inhibitor activity;GO:0004860//protein kinase inhibitor activity;GO:0005215//transporter activity;GO:0005488//binding;GO:0005515//protein binding;GO:0019207//kinase regulator activity;GO:0019210//kinase inhibitor activity;GO:0019887//protein kinase regulator activity;GO:0019899//enzyme binding;GO:0019900//kinase binding;GO:0019901//protein kinase …	GO:0001775//cell activation;GO:0001932//regulation of protein phosphorylation;GO:0001933//negative regulation of protein phosphorylation;GO:0002252//immune effector process;GO:0002263//cell activation involved in immune response;GO:0002274//myeloid leukocyte activation;GO:0002275//myeloid cell activation involved in immune response;GO:0002283//neutrophil activation involved in immune response;GO:…	--
ncbi_105223374	4341	6781	5332	4675	3984	1987	1366	1666	1987	1638	127.904	173.208	145.141	120.152	123.39	54.544	54.696	49.891	55.445	56.303	137.959	54.1758	-1.34852	3.27678e-45	1.36582e-43	LOC105223374	uncharacterized LOC105223374	-	-	-	-	GO:0042597//periplasmic space	GO:0003674//molecular_function;GO:0016829//lyase activity	GO:0030436//asexual sporulation	--
ncbi_105227020	0	1	0	1	4	364	435	583	506	412	0	0.118	0	0.118	0.571	46.057	80.287	80.476	65.083	65.277	0.1614	67.436	8.70673	3.74497e-45	1.55629e-43	LOC105227020	uncharacterized LOC105227020	-	-	-	-	-	-	-	--
ncbi_105225222	5	4	1	7	26	5707	3314	5784	5366	4212	0.243	0.168	0.045	0.296	1.326	257.989	218.526	285.245	246.583	238.423	0.4156	249.353	9.22878	6.74799e-45	2.78756e-43	LOC105225222	antigen 5 like allergen Cul n 1-like	-	-	-	-	-	-	-	--
ncbi_105225541	49	32	26	41	36	337	170	271	209	249	1.496	0.847	0.733	1.092	1.156	9.587	7.055	8.411	6.044	8.87	1.0648	7.9934	2.90823	1.07776e-44	4.43898e-43	LOC105225541	nose resistant to fluoxetine protein 6	-	-	-	-	-	GO:0016747//transferase activity, transferring acyl groups other than amino-acyl groups	-	--
ncbi_105222405	364	509	677	599	443	2106	1453	1743	1679	1476	10.887	13.363	18.923	15.731	14.126	59.266	59.752	53.214	48.158	52.138	14.606	54.5056	1.89984	1.53013e-44	6.28348e-43	LOC105222405	monocarboxylate transporter 9, transcript variant X2	-	-	-	-	-	GO:0022857//transmembrane transporter activity	GO:0055085//transmembrane transport	--
ncbi_105224800	935	1268	1192	1125	886	476	295	296	445	315	40.142	47.196	47.28	42.131	39.985	19.039	17.212	12.916	18.094	15.777	43.3468	16.6076	-1.38408	1.83007e-44	7.49301e-43	LOC105224800	bifunctional coenzyme A synthase	Metabolism;Metabolism	Global and overview maps;Metabolism of cofactors and vitamins	ko01100//Metabolic pathways;ko00770//Pantothenate and CoA biosynthesis	K02318;K02318	GO:0005575//cellular_component;GO:0005622//intracellular;GO:0005623//cell;GO:0005634//nucleus;GO:0005654//nucleoplasm;GO:0005737//cytoplasm;GO:0005739//mitochondrion;GO:0005740//mitochondrial envelope;GO:0005741//mitochondrial outer membrane;GO:0005759//mitochondrial matrix;GO:0005829//cytosol;GO:0016020//membrane;GO:0019867//outer membrane;GO:0031090//organelle membrane;GO:0031966//mitochondrial…	GO:0000166//nucleotide binding;GO:0003674//molecular_function;GO:0003824//catalytic activity;GO:0003919//FMN adenylyltransferase activity;GO:0004140//dephospho-CoA kinase activity;GO:0004595//pantetheine-phosphate adenylyltransferase activity;GO:0005488//binding;GO:0005524//ATP binding;GO:0008144//drug binding;GO:0016301//kinase activity;GO:0016740//transferase activity;GO:0016772//transferase ac…	GO:0000003//reproduction;GO:0001667//ameboidal-type cell migration;GO:0002009//morphogenesis of an epithelium;GO:0002064//epithelial cell development;GO:0002065//columnar/cuboidal epithelial cell differentiation;GO:0002066//columnar/cuboidal epithelial cell development;GO:0002165//instar larval or pupal development;GO:0003006//developmental process involved in reproduction;GO:0006139//nucleobase-…	--
ncbi_105223532	3	0	0	0	2	562	335	651	801	479	0.533	0	0	0	0.373	92.991	80.855	117.512	134.728	99.245	0.1812	105.066	9.1795	8.38732e-44	3.41396e-42	LOC105223532	uncharacterized LOC105223532	-	-	-	-	-	-	-	--
ncbi_125776227	0	0	5	3	6	198	201	294	168	189	0	0	0.197	0.112	0.274	7.865	11.677	12.786	6.797	9.439	0.1166	9.7128	6.38025	1.25643e-43	5.08433e-42	LOC125776227	uncharacterized LOC125776227	-	-	-	-	-	GO:0008484//sulfuric ester hydrolase activity	-	--
ncbi_105229076	454	584	577	569	531	176	148	163	169	176	30.574	34.155	35.959	33.438	37.613	11.035	13.597	11.175	10.792	13.809	34.3478	12.0816	-1.50741	1.77216e-43	7.12975e-42	LOC105229076	uncharacterized LOC105229076	-	-	-	-	-	-	-	--
ncbi_105226148	690	758	926	718	729	2354	1395	1684	2413	1952	20.645	19.662	25.597	18.739	22.928	65.652	56.722	51.21	68.375	68.134	21.5142	62.0186	1.52741	4.21969e-43	1.68788e-41	LOC105226148	ceramide synthase, transcript variant X1	-	-	-	-	GO:0000139//Golgi membrane;GO:0005575//cellular_component;GO:0005622//intracellular;GO:0005623//cell;GO:0005737//cytoplasm;GO:0005783//endoplasmic reticulum;GO:0005789//endoplasmic reticulum membrane;GO:0005794//Golgi apparatus;GO:0012505//endomembrane system;GO:0016020//membrane;GO:0016021//integral component of membrane;GO:0031090//organelle membrane;GO:0031224//intrinsic component of membrane;…	GO:0003674//molecular_function;GO:0003824//catalytic activity;GO:0016410//N-acyltransferase activity;GO:0016740//transferase activity;GO:0016746//transferase activity, transferring acyl groups;GO:0016747//transferase activity, transferring acyl groups other than amino-acyl groups;GO:0050291//sphingosine N-acyltransferase activity	GO:0006629//lipid metabolic process;GO:0006643//membrane lipid metabolic process;GO:0006665//sphingolipid metabolic process;GO:0006672//ceramide metabolic process;GO:0006807//nitrogen compound metabolic process;GO:0008150//biological_process;GO:0008152//metabolic process;GO:0008610//lipid biosynthetic process;GO:0009058//biosynthetic process;GO:0009987//cellular process;GO:0030148//sphingolipid b…	--
ncbi_105223672	25429	43137	26808	37383	29182	6266	4701	8604	5369	4687	1505.42	2214	1466.22	1930.45	1815.98	345.6	378.208	517.702	301.021	323.702	1786.42	373.247	-2.25887	4.56477e-43	1.82066e-41	LOC105223672	vitellogenin-1	Metabolism;Metabolism;Organismal Systems	Global and overview maps;Lipid metabolism;Digestive system	ko01100//Metabolic pathways;ko00561//Glycerolipid metabolism;ko04979//Cholesterol metabolism	K22284;K22284;K22284	-	GO:0004465//lipoprotein lipase activity;GO:0004806//triglyceride lipase activity	-	--
MSTRG.308	9	8	5	4	36	3180	3331	5454	4855	4893	1.502	1.158	0.771	0.582	6.316	494.479	755.532	925.193	767.414	952.716	2.0658	779.067	8.5589	6.04081e-43	2.40248e-41	--	-	-	-	-	-	-	-	-	--
ncbi_105229058	348	346	306	338	234	884	542	620	808	653	3.376	2.91	2.742	2.86	2.386	7.99	7.145	6.113	7.423	7.39	2.8548	7.2122	1.33705	6.24385e-43	2.47613e-41	LOC105229058	glucose transporter type 1	-	-	-	-	-	-	-	--
ncbi_105227074	454	262	225	254	191	1960	1399	1727	1855	1297	12.936	6.291	5.795	6.136	5.561	50.575	52.657	48.678	48.698	41.907	7.3438	48.503	2.72348	7.27579e-43	2.87715e-41	LOC105227074	solute carrier family 22 member 15, transcript variant X1	-	-	-	-	GO:0005575//cellular_component;GO:0005623//cell;GO:0005886//plasma membrane;GO:0005887//integral component of plasma membrane;GO:0016020//membrane;GO:0016021//integral component of membrane;GO:0031224//intrinsic component of membrane;GO:0031226//intrinsic component of plasma membrane;GO:0044425//membrane part;GO:0044459//plasma membrane part;GO:0044464//cell part;GO:0071944//cell periphery	GO:0003674//molecular_function;GO:0005215//transporter activity;GO:0008028//monocarboxylic acid transmembrane transporter activity;GO:0008509//anion transmembrane transporter activity;GO:0008514//organic anion transmembrane transporter activity;GO:0015075//ion transmembrane transporter activity;GO:0015238//drug transmembrane transporter activity;GO:0015295//solute:proton symporter activity;GO:002…	GO:0006810//transport;GO:0006811//ion transport;GO:0006820//anion transport;GO:0008150//biological_process;GO:0008643//carbohydrate transport;GO:0015711//organic anion transport;GO:0015718//monocarboxylic acid transport;GO:0015893//drug transport;GO:0034220//ion transmembrane transport;GO:0042908//xenobiotic transport;GO:0051179//localization;GO:0051234//establishment of localization;GO:0055085//…	--
ncbi_105227279	33	46	36	48	54	271	265	305	234	253	1.299	1.57	1.31	1.649	2.235	9.941	14.18	12.206	8.726	11.621	1.6126	11.3348	2.8133	9.28853e-43	3.66264e-41	LOC105227279	proton-coupled folate transporter	Organismal Systems;Organismal Systems;Human Diseases	Digestive system;Digestive system;Drug resistance: antineoplastic	ko04977//Vitamin digestion and absorption;ko04978//Mineral absorption;ko01523//Antifolate resistance	K14613;K14613;K14613	GO:0005575//cellular_component;GO:0005622//intracellular;GO:0005623//cell;GO:0005737//cytoplasm;GO:0009331//glycerol-3-phosphate dehydrogenase complex;GO:0016020//membrane;GO:0016021//integral component of membrane;GO:0031224//intrinsic component of membrane;GO:0032991//protein-containing complex;GO:0044424//intracellular part;GO:0044425//membrane part;GO:0044444//cytoplasmic part;GO:0044464//cel…	GO:0003674//molecular_function;GO:0003824//catalytic activity;GO:0004368//glycerol-3-phosphate dehydrogenase (quinone) activity;GO:0016491//oxidoreductase activity;GO:0016614//oxidoreductase activity, acting on CH-OH group of donors;GO:0016901//oxidoreductase activity, acting on the CH-OH group of donors, quinone or similar compound as acceptor;GO:0022857//transmembrane transporter activity	GO:0006072//glycerol-3-phosphate metabolic process;GO:0006793//phosphorus metabolic process;GO:0006796//phosphate-containing compound metabolic process;GO:0006810//transport;GO:0008150//biological_process;GO:0008152//metabolic process;GO:0009987//cellular process;GO:0019637//organophosphate metabolic process;GO:0044237//cellular metabolic process;GO:0051179//localization;GO:0051234//establishment…	--
ncbi_105222288	0	0	0	0	6	383	259	427	394	260	0	0	0	0	0.705	39.864	39.322	48.484	41.686	33.886	0.141	40.6484	8.17136	2.9264e-42	1.14741e-40	LOC105222288	uncharacterized LOC105222288	-	-	-	-	-	GO:0005515//protein binding;GO:0008172//S-methyltransferase activity;GO:0016782//transferase activity, transferring sulfur-containing groups;GO:0051539//4 iron, 4 sulfur cluster binding	GO:0018339//peptidyl-L-beta-methylthioaspartic acid biosynthetic process from peptidyl-aspartic acid	--
ncbi_105225828	191	207	241	326	175	805	777	1082	1093	1095	8.554	8.037	9.971	12.735	8.238	33.587	47.288	49.249	46.357	57.208	9.507	46.7378	2.29753	3.38937e-42	1.32147e-40	LOC105225828	serine protease grass	-	-	-	-	-	GO:0003674//molecular_function;GO:0003824//catalytic activity;GO:0004175//endopeptidase activity;GO:0004252//serine-type endopeptidase activity;GO:0004930//G protein-coupled receptor activity;GO:0008233//peptidase activity;GO:0008236//serine-type peptidase activity;GO:0016787//hydrolase activity;GO:0017171//serine hydrolase activity;GO:0070011//peptidase activity, acting on L-amino acid peptides;…	GO:0006508//proteolysis;GO:0006807//nitrogen compound metabolic process;GO:0008150//biological_process;GO:0008152//metabolic process;GO:0019538//protein metabolic process;GO:0043170//macromolecule metabolic process;GO:0044238//primary metabolic process;GO:0071704//organic substance metabolic process;GO:1901564//organonitrogen compound metabolic process	--
ncbi_105223010	1502	1663	1341	1998	1107	5245	2924	3834	3949	3348	16.789	16.116	13.848	19.481	13.007	54.621	44.417	43.557	41.804	43.658	15.8482	45.6114	1.52508	4.4112e-42	1.71505e-40	LOC105223010	ATP-binding cassette sub-family A member 13	-	-	-	-	GO:0005575//cellular_component;GO:0005622//intracellular;GO:0005623//cell;GO:0005737//cytoplasm;GO:0005887//integral component of plasma membrane;GO:0009380//excinuclease repair complex;GO:0009898//cytoplasmic side of plasma membrane;GO:0016020//membrane;GO:0016021//integral component of membrane;GO:0031224//intrinsic component of membrane;GO:0043190//ATP-binding cassette (ABC) transporter comple…	GO:0000166//nucleotide binding;GO:0003674//molecular_function;GO:0003723//RNA binding;GO:0003724//RNA helicase activity;GO:0003824//catalytic activity;GO:0003924//GTPase activity;GO:0004140//dephospho-CoA kinase activity;GO:0005215//transporter activity;GO:0005260//intracellularly ATP-gated chloride channel activity;GO:0005319//lipid transporter activity;GO:0005488//binding;GO:0005524//ATP bindin…	GO:0000910//cytokinesis;GO:0002949//tRNA threonylcarbamoyladenosine modification;GO:0006289//nucleotide-excision repair;GO:0006412//translation;GO:0006810//transport;GO:0006817//phosphate ion transport;GO:0006824//cobalt ion transport;GO:0006869//lipid transport;GO:0007601//visual perception;GO:0008150//biological_process;GO:0008272//sulfate transport;GO:0010876//lipid localization;GO:0015675//ni…	--
ncbi_105229088	1455	1585	1549	1794	1459	3083	2038	3141	3303	2759	77.829	73.455	76.612	83.738	82.02	153.806	148.211	171.019	167.49	172.245	78.7308	162.554	1.04592	1.75745e-41	6.81381e-40	LOC105229088	NEDD4 family-interacting protein 1, transcript variant X3	-	-	-	-	GO:0000151//ubiquitin ligase complex;GO:0000322//storage vacuole;GO:0000323//lytic vacuole;GO:0000324//fungal-type vacuole;GO:0000329//fungal-type vacuole membrane;GO:0005575//cellular_component;GO:0005622//intracellular;GO:0005623//cell;GO:0005672//transcription factor TFIIA complex;GO:0005737//cytoplasm;GO:0005768//endosome;GO:0005770//late endosome;GO:0005773//vacuole;GO:0005774//vacuolar memb…	GO:0003674//molecular_function;GO:0005488//binding;GO:0005515//protein binding;GO:0019904//protein domain specific binding;GO:0050699//WW domain binding	GO:0006367//transcription initiation from RNA polymerase II promoter;GO:0006508//proteolysis;GO:0006511//ubiquitin-dependent protein catabolic process;GO:0006605//protein targeting;GO:0006623//protein targeting to vacuole;GO:0006807//nitrogen compound metabolic process;GO:0006810//transport;GO:0006811//ion transport;GO:0006812//cation transport;GO:0006886//intracellular protein transport;GO:00070…	--
ncbi_105225506	6341	7714	8488	7284	7100	3090	2446	3032	3444	2613	760.538	802.123	940.533	762.06	895.136	345.283	398.686	369.609	391.201	365.615	832.078	374.079	-1.15338	2.52514e-41	9.76293e-40	LOC105225506	peroxisomal multifunctional enzyme type 2	-	-	-	-	GO:0005575//cellular_component;GO:0005622//intracellular;GO:0005623//cell;GO:0005737//cytoplasm;GO:0005777//peroxisome;GO:0042579//microbody;GO:0043226//organelle;GO:0043227//membrane-bounded organelle;GO:0043229//intracellular organelle;GO:0043231//intracellular membrane-bounded organelle;GO:0044424//intracellular part;GO:0044444//cytoplasmic part;GO:0044464//cell part	GO:0003674//molecular_function;GO:0005488//binding;GO:0008289//lipid binding	GO:0055114//oxidation-reduction process	--
ncbi_105229980	752	1051	1090	1021	866	359	245	292	420	310	40.96	49.63	54.85	48.509	49.582	18.218	18.135	16.165	21.665	19.698	48.7062	18.7762	-1.3752	3.24482e-41	1.25106e-39	LOC105229980	protein yellow	-	-	-	-	-	-	GO:0006582//melanin metabolic process;GO:0006725//cellular aromatic compound metabolic process;GO:0007275//multicellular organism development;GO:0008150//biological_process;GO:0008152//metabolic process;GO:0009058//biosynthetic process;GO:0009987//cellular process;GO:0018958//phenol-containing compound metabolic process;GO:0019438//aromatic compound biosynthetic process;GO:0019748//secondary meta…	--
ncbi_105226967	157	152	134	159	140	439	325	519	475	366	6.196	5.201	4.886	5.474	5.808	16.142	17.431	20.819	17.754	16.852	5.513	17.7996	1.69094	5.12392e-41	1.97008e-39	LOC105226967	serine protease Hayan	-	-	-	-	GO:0005576//extracellular region	GO:0004252//serine-type endopeptidase activity	GO:0006508//proteolysis;GO:0007618//mating	--
ncbi_125776225	2	3	2	0	1	184	219	322	266	233	0.076	0.099	0.07	0	0.045	6.487	11.268	12.386	9.536	10.311	0.058	9.9976	7.42939	6.41416e-41	2.45935e-39	LOC125776225	uncharacterized LOC125776225	-	-	-	-	-	GO:0008484//sulfuric ester hydrolase activity	-	--
ncbi_105227294	256	220	255	211	261	39	17	33	25	39	18.764	13.98	17.267	13.49	20.109	2.663	1.693	2.458	1.735	3.335	16.722	2.3768	-2.81465	6.99673e-41	2.67533e-39	LOC105227294	general odorant-binding protein 99a	-	-	-	-	GO:0005575//cellular_component;GO:0005576//extracellular region;GO:0005615//extracellular space;GO:0044421//extracellular region part	GO:0003674//molecular_function;GO:0005488//binding;GO:0005549//odorant binding;GO:0008200//ion channel inhibitor activity	GO:0003008//system process;GO:0007600//sensory perception;GO:0007606//sensory perception of chemical stimulus;GO:0007608//sensory perception of smell;GO:0008150//biological_process;GO:0009292//genetic transfer;GO:0009405//pathogenesis;GO:0032501//multicellular organismal process;GO:0050877//nervous system process	--
ncbi_105227366	62	42	53	35	48	295	269	229	299	238	2.198	1.236	1.736	1.082	1.788	9.602	12.86	8.123	9.948	9.838	1.608	10.0742	2.64733	1.05724e-40	4.02042e-39	LOC105227366	organic cation transporter protein, transcript variant X1	-	-	-	-	GO:0005887//integral component of plasma membrane;GO:0016021//integral component of membrane	GO:0008028//monocarboxylic acid transmembrane transporter activity;GO:0015114//phosphate ion transmembrane transporter activity;GO:0015238//drug transmembrane transporter activity;GO:0015295//solute:proton symporter activity;GO:0015297//antiporter activity;GO:0015514//nitrite efflux transmembrane transporter activity;GO:0022857//transmembrane transporter activity;GO:0042910//xenobiotic transmembr…	GO:0006810//transport;GO:0006817//phosphate ion transport;GO:0008643//carbohydrate transport;GO:0015707//nitrite transport;GO:0015718//monocarboxylic acid transport;GO:0015893//drug transport;GO:0042908//xenobiotic transport;GO:0055085//transmembrane transport	--
ncbi_105223314	179	268	246	191	222	764	685	774	705	647	3.687	4.786	4.682	3.432	4.807	14.662	19.176	16.205	13.754	15.548	4.2788	15.869	1.89093	1.10543e-40	4.19216e-39	LOC105223314	uncharacterized LOC105223314	Metabolism;Metabolism;Metabolism;Cellular Processes;Metabolism	Global and overview maps;Xenobiotics biodegradation and metabolism;Nucleotide metabolism;Transport and catabolism;Biosynthesis of other secondary metabolites	ko01100//Metabolic pathways;ko00983//Drug metabolism - other enzymes;ko00230//Purine metabolism;ko04146//Peroxisome;ko00232//Caffeine metabolism	K00106;K00106;K00106;K00106;K00106	GO:0005575//cellular_component;GO:0005622//intracellular;GO:0005623//cell;GO:0005737//cytoplasm;GO:0005829//cytosol;GO:0044424//intracellular part;GO:0044444//cytoplasmic part;GO:0044464//cell part	GO:0000166//nucleotide binding;GO:0003674//molecular_function;GO:0003824//catalytic activity;GO:0004732//pyridoxal oxidase activity;GO:0004854//xanthine dehydrogenase activity;GO:0005488//binding;GO:0005506//iron ion binding;GO:0009055//electron transfer activity;GO:0016491//oxidoreductase activity;GO:0016614//oxidoreductase activity, acting on CH-OH group of donors;GO:0016623//oxidoreductase act…	GO:0006081//cellular aldehyde metabolic process;GO:0006091//generation of precursor metabolites and energy;GO:0006139//nucleobase-containing compound metabolic process;GO:0006144//purine nucleobase metabolic process;GO:0006145//purine nucleobase catabolic process;GO:0006725//cellular aromatic compound metabolic process;GO:0006766//vitamin metabolic process;GO:0006767//water-soluble vitamin metabo…	--
ncbi_125775312	0	0	0	0	5	394	308	602	535	398	0	0	0	0	0.474	33.127	37.774	55.218	45.726	41.903	0.0948	42.7496	8.81681	1.58855e-40	6.00793e-39	LOC125775312	uncharacterized LOC125775312, transcript variant X1	-	-	-	-	-	-	-	--
ncbi_105223552	142	157	165	167	126	375	273	355	452	363	3.841	3.682	4.123	3.94	3.582	9.45	10.035	9.759	11.578	11.454	3.8336	10.4552	1.44745	2.18556e-40	8.24335e-39	LOC105223552	disheveled-associated activator of morphogenesis 1	Environmental Information Processing	Signal transduction	ko04310//Wnt signaling pathway	K04512	GO:0005575//cellular_component;GO:0005622//intracellular;GO:0005623//cell;GO:0005737//cytoplasm;GO:0005856//cytoskeleton;GO:0005865//striated muscle thin filament;GO:0015629//actin cytoskeleton;GO:0016528//sarcoplasm;GO:0030016//myofibril;GO:0030017//sarcomere;GO:0030018//Z disc;GO:0030424//axon;GO:0030426//growth cone;GO:0030427//site of polarized growth;GO:0031674//I band;GO:0033267//axon part;…	GO:0003674//molecular_function;GO:0003779//actin binding;GO:0005488//binding;GO:0005515//protein binding;GO:0005524//ATP binding;GO:0008092//cytoskeletal protein binding;GO:0017016//Ras GTPase binding;GO:0017048//Rho GTPase binding;GO:0019899//enzyme binding;GO:0031267//small GTPase binding;GO:0051020//GTPase binding	GO:0000902//cell morphogenesis;GO:0000904//cell morphogenesis involved in differentiation;GO:0006928//movement of cell or subcellular component;GO:0006935//chemotaxis;GO:0006996//organelle organization;GO:0007010//cytoskeleton organization;GO:0007015//actin filament organization;GO:0007059//chromosome segregation;GO:0007275//multicellular organism development;GO:0007399//nervous system developmen…	--
ncbi_105226778	36	50	16	47	48	417	324	295	542	274	1.248	1.503	0.512	1.421	1.749	13.466	15.262	10.392	17.792	11.079	1.2866	13.5982	3.40178	3.17882e-40	1.19572e-38	LOC105226778	prolyl 4-hydroxylase subunit alpha-2	Metabolism;Metabolism	Global and overview maps;Amino acid metabolism	ko01100//Metabolic pathways;ko00330//Arginine and proline metabolism	K00472;K00472	GO:0005575//cellular_component;GO:0005622//intracellular;GO:0005623//cell;GO:0005737//cytoplasm;GO:0005783//endoplasmic reticulum;GO:0012505//endomembrane system;GO:0043226//organelle;GO:0043227//membrane-bounded organelle;GO:0043229//intracellular organelle;GO:0043231//intracellular membrane-bounded organelle;GO:0044424//intracellular part;GO:0044444//cytoplasmic part;GO:0044464//cell part	GO:0003674//molecular_function;GO:0003824//catalytic activity;GO:0004656//procollagen-proline 4-dioxygenase activity;GO:0005488//binding;GO:0005506//iron ion binding;GO:0016491//oxidoreductase activity;GO:0016701//oxidoreductase activity, acting on single donors with incorporation of molecular oxygen;GO:0016702//oxidoreductase activity, acting on single donors with incorporation of molecular oxyg…	GO:0006464//cellular protein modification process;GO:0006807//nitrogen compound metabolic process;GO:0008150//biological_process;GO:0008152//metabolic process;GO:0009987//cellular process;GO:0018126//protein hydroxylation;GO:0018193//peptidyl-amino acid modification;GO:0018208//peptidyl-proline modification;GO:0019511//peptidyl-proline hydroxylation;GO:0019538//protein metabolic process;GO:003621…	--
ncbi_125777708	502	675	477	659	320	95	58	49	111	51	75.266	86.121	64.789	84.64	49.997	12.831	11.761	6.993	15.682	8.45	72.1626	11.1434	-2.69506	4.43512e-40	1.66377e-38	LOC125777708	chymotrypsin inhibitor-like, transcript variant X1	-	-	-	-	-	-	-	--
ncbi_105227195	667	787	851	780	666	366	264	302	338	314	39.097	39.994	46.085	39.881	41.036	19.987	21.03	17.992	18.763	21.472	41.2186	19.8488	-1.05424	4.6195e-40	1.72827e-38	LOC105227195	peroxisomal membrane protein PEX16	Cellular Processes	Transport and catabolism	ko04146//Peroxisome	K13335	GO:0005575//cellular_component;GO:0005622//intracellular;GO:0005623//cell;GO:0005737//cytoplasm;GO:0005777//peroxisome;GO:0005778//peroxisomal membrane;GO:0005779//integral component of peroxisomal membrane;GO:0005783//endoplasmic reticulum;GO:0005789//endoplasmic reticulum membrane;GO:0012505//endomembrane system;GO:0016020//membrane;GO:0016021//integral component of membrane;GO:0031090//organel…	GO:0003674//molecular_function;GO:0005488//binding;GO:0005515//protein binding;GO:0008022//protein C-terminus binding	GO:0000003//reproduction;GO:0000038//very long-chain fatty acid metabolic process;GO:0006082//organic acid metabolic process;GO:0006605//protein targeting;GO:0006612//protein targeting to membrane;GO:0006625//protein targeting to peroxisome;GO:0006629//lipid metabolic process;GO:0006631//fatty acid metabolic process;GO:0006633//fatty acid biosynthetic process;GO:0006810//transport;GO:0006886//int…	--
ncbi_105227667	15	13	9	16	13	148	126	111	123	98	0.63	0.473	0.347	0.587	0.574	5.799	7.197	4.744	4.895	4.807	0.5222	5.4884	3.39371	8.1926e-40	3.05681e-38	LOC105227667	putative fatty acyl-CoA reductase CG5065, transcript variant X1	Organismal Systems;Cellular Processes	Aging;Transport and catabolism	ko04212//Longevity regulating pathway - worm;ko04146//Peroxisome	K13356;K13356	GO:0005575//cellular_component;GO:0005622//intracellular;GO:0005623//cell;GO:0005737//cytoplasm;GO:0005777//peroxisome;GO:0042579//microbody;GO:0043226//organelle;GO:0043227//membrane-bounded organelle;GO:0043229//intracellular organelle;GO:0043231//intracellular membrane-bounded organelle;GO:0044424//intracellular part;GO:0044444//cytoplasmic part;GO:0044464//cell part	GO:0003674//molecular_function;GO:0003824//catalytic activity;GO:0003854//3-beta-hydroxy-delta5-steroid dehydrogenase activity;GO:0004043//L-aminoadipate-semialdehyde dehydrogenase activity;GO:0008460//dTDP-glucose 4,6-dehydratase activity;GO:0008712//ADP-glyceromanno-heptose 6-epimerase activity;GO:0016491//oxidoreductase activity;GO:0016616//oxidoreductase activity, acting on the CH-OH group of…	GO:0005975//carbohydrate metabolic process;GO:0006139//nucleobase-containing compound metabolic process;GO:0006163//purine nucleotide metabolic process;GO:0006637//acyl-CoA metabolic process;GO:0006694//steroid biosynthetic process;GO:0006725//cellular aromatic compound metabolic process;GO:0006732//coenzyme metabolic process;GO:0006753//nucleoside phosphate metabolic process;GO:0006790//sulfur c…	--
ncbi_105227468	2460	3012	3260	2794	2388	1291	938	1196	1427	1216	182.4	193.617	223.313	180.706	186.12	89.181	94.516	90.131	100.205	105.183	193.231	95.8432	-1.01158	1.03342e-39	3.83525e-38	LOC105227468	3-hydroxyacyl-CoA dehydrogenase type-2	Metabolism;Human Diseases;Human Diseases;Metabolism	Global and overview maps;Neurodegenerative disease;Neurodegenerative disease;Amino acid metabolism	ko01100//Metabolic pathways;ko05022//Pathways of neurodegeneration - multiple diseases;ko05010//Alzheimer disease;ko00280//Valine, leucine and isoleucine degradation	K08683;K08683;K08683;K08683	GO:0005575//cellular_component;GO:0005622//intracellular;GO:0005623//cell;GO:0005737//cytoplasm;GO:0005739//mitochondrion;GO:0005759//mitochondrial matrix;GO:0005783//endoplasmic reticulum;GO:0005829//cytosol;GO:0005886//plasma membrane;GO:0009295//nucleoid;GO:0012505//endomembrane system;GO:0016020//membrane;GO:0030677//ribonuclease P complex;GO:0030678//mitochondrial ribonuclease P complex;GO:0…	GO:0000049//tRNA binding;GO:0000166//nucleotide binding;GO:0001540//amyloid-beta binding;GO:0003674//molecular_function;GO:0003676//nucleic acid binding;GO:0003723//RNA binding;GO:0003824//catalytic activity;GO:0003854//3-beta-hydroxy-delta5-steroid dehydrogenase activity;GO:0003857//3-hydroxyacyl-CoA dehydrogenase activity;GO:0003978//UDP-glucose 4-epimerase activity;GO:0004303//estradiol 17-bet…	GO:0000003//reproduction;GO:0000272//polysaccharide catabolic process;GO:0000959//mitochondrial RNA metabolic process;GO:0000963//mitochondrial RNA processing;GO:0000964//mitochondrial RNA 5'-end processing;GO:0000965//mitochondrial RNA 3'-end processing;GO:0000966//RNA 5'-end processing;GO:0001510//RNA methylation;GO:0002165//instar larval or pupal development;GO:0003006//developmental process i…	--
ncbi_105227182	786	734	360	1034	532	72	40	84	46	59	12.733	10.298	5.423	14.364	9.126	1.111	0.893	1.35	0.684	1.07	10.3888	1.0216	-3.34613	1.37178e-39	5.07741e-38	LOC105227182	glycoprotein 3-alpha-L-fucosyltransferase A, transcript variant X2	Metabolism;Metabolism	Global and overview maps;Glycan biosynthesis and metabolism	ko01100//Metabolic pathways;ko00513//Various types of N-glycan biosynthesis	K00753;K00753	GO:0016020//membrane	GO:0008417//fucosyltransferase activity	GO:0006486//protein glycosylation	--
ncbi_105223083	1081	1321	1497	1275	1082	383	276	301	487	405	32.34	34.247	41.374	33.261	33.998	10.671	11.225	9.169	13.783	14.174	35.044	11.8044	-1.56984	1.40674e-39	5.19297e-38	LOC105223083	annulin, transcript variant X2	-	-	-	-	-	GO:0003674//molecular_function;GO:0003810//protein-glutamine gamma-glutamyltransferase activity;GO:0003824//catalytic activity;GO:0016740//transferase activity;GO:0016746//transferase activity, transferring acyl groups;GO:0016755//transferase activity, transferring amino-acyl groups;GO:0140096//catalytic activity, acting on a protein	GO:0002376//immune system process;GO:0006464//cellular protein modification process;GO:0006807//nitrogen compound metabolic process;GO:0006950//response to stress;GO:0006952//defense response;GO:0006955//immune response;GO:0006959//humoral immune response;GO:0007599//hemostasis;GO:0008150//biological_process;GO:0008152//metabolic process;GO:0009611//response to wounding;GO:0009987//cellular proce…	--
ncbi_105232096	149	134	118	163	138	573	317	502	405	409	4.122	3.255	3.048	3.937	4.101	14.471	11.604	13.998	10.499	12.987	3.6926	12.7118	1.78346	2.09987e-39	7.7311e-38	LOC105232096	sodium/potassium/calcium exchanger 4, transcript variant X1	-	-	-	-	GO:0005575//cellular_component;GO:0005623//cell;GO:0005886//plasma membrane;GO:0005887//integral component of plasma membrane;GO:0016020//membrane;GO:0016021//integral component of membrane;GO:0031224//intrinsic component of membrane;GO:0031226//intrinsic component of plasma membrane;GO:0044425//membrane part;GO:0044459//plasma membrane part;GO:0044464//cell part;GO:0071944//cell periphery	GO:0003674//molecular_function;GO:0005215//transporter activity;GO:0005216//ion channel activity;GO:0005261//cation channel activity;GO:0005262//calcium channel activity;GO:0005432//calcium:sodium antiporter activity;GO:0005488//binding;GO:0005509//calcium ion binding;GO:0008273//calcium, potassium:sodium antiporter activity;GO:0008324//cation transmembrane transporter activity;GO:0015075//ion tr…	GO:0006810//transport;GO:0006811//ion transport;GO:0006812//cation transport;GO:0006813//potassium ion transport;GO:0006814//sodium ion transport;GO:0006816//calcium ion transport;GO:0006873//cellular ion homeostasis;GO:0006874//cellular calcium ion homeostasis;GO:0006875//cellular metal ion homeostasis;GO:0006883//cellular sodium ion homeostasis;GO:0008150//biological_process;GO:0009987//cellula…	--
ncbi_105225382	652	724	641	986	615	2574	1357	1699	1937	1742	7.645	7.374	6.933	10.07	7.586	28.146	21.611	20.236	21.512	23.819	7.9216	23.0648	1.54183	2.4463e-39	8.98272e-38	LOC105225382	uncharacterized LOC105225382, transcript variant X1	Environmental Information Processing;Organismal Systems	Signal transduction;Endocrine system	ko04024//cAMP signaling pathway;ko04929//GnRH secretion	K04955;K04955	GO:0005575//cellular_component;GO:0005623//cell;GO:0005886//plasma membrane;GO:0005887//integral component of plasma membrane;GO:0016020//membrane;GO:0016021//integral component of membrane;GO:0031224//intrinsic component of membrane;GO:0031226//intrinsic component of plasma membrane;GO:0044425//membrane part;GO:0044459//plasma membrane part;GO:0044464//cell part;GO:0071944//cell periphery	GO:0003674//molecular_function;GO:0005215//transporter activity;GO:0005216//ion channel activity;GO:0005244//voltage-gated ion channel activity;GO:0005249//voltage-gated potassium channel activity;GO:0005261//cation channel activity;GO:0005267//potassium channel activity;GO:0008324//cation transmembrane transporter activity;GO:0015075//ion transmembrane transporter activity;GO:0015077//monovalent…	GO:0001505//regulation of neurotransmitter levels;GO:0006810//transport;GO:0006811//ion transport;GO:0006812//cation transport;GO:0006813//potassium ion transport;GO:0007275//multicellular organism development;GO:0007568//aging;GO:0007584//response to nutrient;GO:0007610//behavior;GO:0007622//rhythmic behavior;GO:0007623//circadian rhythm;GO:0007626//locomotory behavior;GO:0007632//visual behavio…	--
ncbi_105230035	1	2	1	5	6	126	88	109	120	100	0.017	0.03	0.016	0.076	0.11	1.564	1.933	1.626	1.691	1.683	0.0498	1.6994	5.09274	2.68362e-39	9.82814e-38	LOC105230035	uncharacterized LOC105230035, transcript variant X1	-	-	-	-	GO:0005575//cellular_component;GO:0005622//intracellular;GO:0005623//cell;GO:0005634//nucleus;GO:0005667//transcription factor complex;GO:0005737//cytoplasm;GO:0005829//cytosol;GO:0019031//viral envelope;GO:0032991//protein-containing complex;GO:0043226//organelle;GO:0043227//membrane-bounded organelle;GO:0043229//intracellular organelle;GO:0043231//intracellular membrane-bounded organelle;GO:004…	GO:0003674//molecular_function;GO:0003676//nucleic acid binding;GO:0003677//DNA binding;GO:0003700//DNA-binding transcription factor activity;GO:0005488//binding;GO:0005515//protein binding;GO:0043565//sequence-specific DNA binding;GO:0051087//chaperone binding;GO:0097159//organic cyclic compound binding;GO:0140110//transcription regulator activity;GO:1901363//heterocyclic compound binding	GO:0000003//reproduction;GO:0000041//transition metal ion transport;GO:0000122//negative regulation of transcription by RNA polymerase II;GO:0002009//morphogenesis of an epithelium;GO:0002165//instar larval or pupal development;GO:0003002//regionalization;GO:0003006//developmental process involved in reproduction;GO:0006355//regulation of transcription, DNA-templated;GO:0006357//regulation of tra…	Homeobox
ncbi_105222286	1	0	0	1	3	364	346	577	449	316	0.159	0	0	0.138	0.5	53.792	74.585	93.023	67.45	58.475	0.1594	69.465	8.76749	3.22963e-39	1.17966e-37	LOC105222286	uncharacterized LOC105222286	-	-	-	-	-	GO:0047487//oligogalacturonide lyase activity	GO:0045490//pectin catabolic process	--
ncbi_105226366	119	194	115	117	74	783	447	559	680	404	1.882	2.66	1.68	1.614	1.23	11.538	9.608	8.986	10.186	7.455	1.8132	9.5546	2.39766	5.46181e-39	1.98455e-37	LOC105226366	protein Skeletor, isoforms B/C	-	-	-	-	GO:0005575//cellular_component;GO:0005623//cell;GO:0005886//plasma membrane;GO:0005887//integral component of plasma membrane;GO:0016020//membrane;GO:0016021//integral component of membrane;GO:0031224//intrinsic component of membrane;GO:0031226//intrinsic component of plasma membrane;GO:0044425//membrane part;GO:0044459//plasma membrane part;GO:0044464//cell part;GO:0071944//cell periphery	GO:0003674//molecular_function;GO:0004888//transmembrane signaling receptor activity;GO:0038023//signaling receptor activity;GO:0060089//molecular transducer activity	GO:0007154//cell communication;GO:0007165//signal transduction;GO:0008150//biological_process;GO:0009987//cellular process;GO:0023052//signaling;GO:0030193//regulation of blood coagulation;GO:0030195//negative regulation of blood coagulation;GO:0032101//regulation of response to external stimulus;GO:0032102//negative regulation of response to external stimulus;GO:0048519//negative regulation of b…	--
ncbi_105231695	3267	4197	3704	3711	2811	2110	1166	1383	1635	1448	82.489	93.665	88.109	84.117	87.024	47.186	40.054	38.888	41.791	44.717	87.0808	42.5272	-1.03397	5.97155e-39	2.1641e-37	LOC105231695	glutamic acid-rich protein, transcript variant X1	-	-	-	-	GO:0005575//cellular_component;GO:0005622//intracellular;GO:0005623//cell;GO:0005737//cytoplasm;GO:0005856//cytoskeleton;GO:0005865//striated muscle thin filament;GO:0015629//actin cytoskeleton;GO:0030016//myofibril;GO:0030017//sarcomere;GO:0036379//myofilament;GO:0043226//organelle;GO:0043228//non-membrane-bounded organelle;GO:0043229//intracellular organelle;GO:0043232//intracellular non-membra…	GO:0003674//molecular_function;GO:0003779//actin binding;GO:0005488//binding;GO:0005515//protein binding;GO:0008092//cytoskeletal protein binding;GO:0044877//protein-containing complex binding;GO:0051015//actin filament binding	GO:0008064//regulation of actin polymerization or depolymerization;GO:0008150//biological_process;GO:0009987//cellular process;GO:0010638//positive regulation of organelle organization;GO:0016043//cellular component organization;GO:0022603//regulation of anatomical structure morphogenesis;GO:0030832//regulation of actin filament length;GO:0030833//regulation of actin filament polymerization;GO:00…	--
ncbi_105230343	414	551	497	495	538	1345	795	1074	1296	1087	17.06	19.685	18.921	17.793	23.305	51.638	44.521	44.983	50.579	52.257	19.3528	48.7956	1.33421	7.99308e-39	2.88917e-37	LOC105230343	4-aminobutyrate aminotransferase, mitochondrial	Metabolism;Organismal Systems;Metabolism;Metabolism;Metabolism;Metabolism;Metabolism	Global and overview maps;Nervous system;Amino acid metabolism;Amino acid metabolism;Metabolism of other amino acids;Carbohydrate metabolism;Carbohydrate metabolism	ko01100//Metabolic pathways;ko04727//GABAergic synapse;ko00280//Valine, leucine and isoleucine degradation;ko00250//Alanine, aspartate and glutamate metabolism;ko00410//beta-Alanine metabolism;ko00640//Propanoate metabolism;ko00650//Butanoate metabolism	K13524;K13524;K13524;K13524;K13524;K13524;K13524	GO:0005575//cellular_component;GO:0005622//intracellular;GO:0005623//cell;GO:0005737//cytoplasm;GO:0005739//mitochondrion;GO:0005759//mitochondrial matrix;GO:0005829//cytosol;GO:0030956//glutamyl-tRNA(Gln) amidotransferase complex;GO:0031974//membrane-enclosed lumen;GO:0032144//4-aminobutyrate transaminase complex;GO:0032991//protein-containing complex;GO:0042995//cell projection;GO:0043005//neur…	GO:0000166//nucleotide binding;GO:0003674//molecular_function;GO:0003824//catalytic activity;GO:0003867//4-aminobutyrate transaminase activity;GO:0004015//adenosylmethionine-8-amino-7-oxononanoate transaminase activity;GO:0004040//amidase activity;GO:0004587//ornithine-oxo-acid transaminase activity;GO:0005488//binding;GO:0005515//protein binding;GO:0005524//ATP binding;GO:0008144//drug binding;G…	GO:0000003//reproduction;GO:0000820//regulation of glutamine family amino acid metabolic process;GO:0001505//regulation of neurotransmitter levels;GO:0001666//response to hypoxia;GO:0002791//regulation of peptide secretion;GO:0002793//positive regulation of peptide secretion;GO:0003008//system process;GO:0003013//circulatory system process;GO:0006082//organic acid metabolic process;GO:0006109//re…	--
ncbi_105226275	686	1247	1159	1880	415	2	0	1	1	0	13.954	22.004	21.783	33.367	8.867	0.038	0	0.021	0.019	0	19.995	0.0156	-10.3239	8.82413e-39	3.18127e-37	LOC105226275	serine-rich adhesin for platelets-like	-	-	-	-	-	-	-	--
MSTRG.11021	6	10	12	16	76	12514	7810	12170	11857	9368	1.131	1.634	2.09	2.63	15.057	2197.39	2000.41	2331.3	2116.44	2059.8	4.5084	2141.07	8.8915	1.27491e-38	4.57253e-37	--	-	-	-	-	-	-	-	-	--
ncbi_125778992	31	54	59	28	48	303	295	323	337	216	1.225	1.85	2.154	0.965	1.994	11.157	15.845	12.975	12.614	9.959	1.6376	12.51	2.93343	1.37773e-38	4.92706e-37	LOC125778992	solute carrier family 22 member 4-like	-	-	-	-	GO:0005575//cellular_component;GO:0005623//cell;GO:0005886//plasma membrane;GO:0005887//integral component of plasma membrane;GO:0016020//membrane;GO:0016021//integral component of membrane;GO:0031224//intrinsic component of membrane;GO:0031226//intrinsic component of plasma membrane;GO:0044425//membrane part;GO:0044459//plasma membrane part;GO:0044464//cell part;GO:0071944//cell periphery	GO:0003674//molecular_function;GO:0005215//transporter activity;GO:0005326//neurotransmitter transporter activity;GO:0008028//monocarboxylic acid transmembrane transporter activity;GO:0008324//cation transmembrane transporter activity;GO:0008509//anion transmembrane transporter activity;GO:0008514//organic anion transmembrane transporter activity;GO:0008519//ammonium transmembrane transporter act…	GO:0003008//system process;GO:0006810//transport;GO:0006811//ion transport;GO:0006812//cation transport;GO:0006817//phosphate ion transport;GO:0006820//anion transport;GO:0006836//neurotransmitter transport;GO:0006855//drug transmembrane transport;GO:0007610//behavior;GO:0007611//learning or memory;GO:0007613//memory;GO:0008150//biological_process;GO:0008643//carbohydrate transport;GO:0009914//ho…	--
ncbi_105230177	217	291	290	314	240	84	48	86	84	64	15.78	18.346	19.483	19.918	18.345	5.691	4.744	6.356	5.785	5.429	18.3744	5.601	-1.71394	1.38085e-38	4.92706e-37	LOC105230177	ribose-5-phosphate isomerase	Metabolism;Metabolism;Metabolism;Metabolism	Global and overview maps;Global and overview maps;Global and overview maps;Carbohydrate metabolism	ko01100//Metabolic pathways;ko01200//Carbon metabolism;ko01230//Biosynthesis of amino acids;ko00030//Pentose phosphate pathway	K01807;K01807;K01807;K01807	GO:0005575//cellular_component;GO:0005622//intracellular;GO:0005623//cell;GO:0005634//nucleus;GO:0005737//cytoplasm;GO:0005829//cytosol;GO:0043226//organelle;GO:0043227//membrane-bounded organelle;GO:0043229//intracellular organelle;GO:0043231//intracellular membrane-bounded organelle;GO:0044424//intracellular part;GO:0044444//cytoplasmic part;GO:0044464//cell part	GO:0003674//molecular_function;GO:0003824//catalytic activity;GO:0004751//ribose-5-phosphate isomerase activity;GO:0005488//binding;GO:0005515//protein binding;GO:0016853//isomerase activity;GO:0016860//intramolecular oxidoreductase activity;GO:0016861//intramolecular oxidoreductase activity, interconverting aldoses and ketoses;GO:0030246//carbohydrate binding;GO:0036094//small molecule binding;G…	GO:0000302//response to reactive oxygen species;GO:0001306//age-dependent response to oxidative stress;GO:0001315//age-dependent response to reactive oxygen species;GO:0005975//carbohydrate metabolic process;GO:0005996//monosaccharide metabolic process;GO:0006014//D-ribose metabolic process;GO:0006081//cellular aldehyde metabolic process;GO:0006098//pentose-phosphate shunt;GO:0006139//nucleobase-…	--
ncbi_105226381	12158	14857	14802	13818	7880	5323	2913	3406	4173	3438	199.679	212.941	225.746	198.606	137.79	81.252	65.197	57.061	64.929	65.812	194.952	66.8502	-1.54412	2.16014e-38	7.66821e-37	LOC105226381	ABC transporter G family member 23, transcript variant X2	-	-	-	-	GO:0005575//cellular_component;GO:0005622//intracellular;GO:0005623//cell;GO:0005737//cytoplasm;GO:0005886//plasma membrane;GO:0005887//integral component of plasma membrane;GO:0009288//bacterial-type flagellum;GO:0009380//excinuclease repair complex;GO:0009898//cytoplasmic side of plasma membrane;GO:0016020//membrane;GO:0016021//integral component of membrane;GO:0030257//type III protein secreti…	GO:0000166//nucleotide binding;GO:0003674//molecular_function;GO:0003824//catalytic activity;GO:0003924//GTPase activity;GO:0005260//intracellularly ATP-gated chloride channel activity;GO:0005319//lipid transporter activity;GO:0005488//binding;GO:0005524//ATP binding;GO:0005525//GTP binding;GO:0008144//drug binding;GO:0008565//protein transporter activity;GO:0009381//excinuclease ABC activity;GO:…	GO:0000910//cytokinesis;GO:0001539//cilium or flagellum-dependent cell motility;GO:0006259//DNA metabolic process;GO:0006289//nucleotide-excision repair;GO:0006810//transport;GO:0006817//phosphate ion transport;GO:0006824//cobalt ion transport;GO:0006855//drug transmembrane transport;GO:0006869//lipid transport;GO:0007275//multicellular organism development;GO:0007601//visual perception;GO:000815…	--
ncbi_105226472	44	97	76	81	45	647	263	386	353	476	3.6	6.88	5.744	5.78	3.87	49.313	29.239	32.095	27.35	45.429	5.1748	36.6852	2.82562	2.21049e-38	7.82694e-37	LOC105226472	uncharacterized LOC105226472	-	-	-	-	GO:0005575//cellular_component;GO:0005576//extracellular region;GO:0005622//intracellular;GO:0005623//cell;GO:0005737//cytoplasm;GO:0005739//mitochondrion;GO:0043226//organelle;GO:0043227//membrane-bounded organelle;GO:0043229//intracellular organelle;GO:0043231//intracellular membrane-bounded organelle;GO:0044424//intracellular part;GO:0044444//cytoplasmic part;GO:0044464//cell part	GO:0005515//protein binding	-	--
ncbi_105228321	2513	3052	2460	3161	2246	1268	580	913	1080	681	70.35	76.305	66.925	77.682	73.121	33.759	24.716	28.933	31.026	24.376	72.8766	28.562	-1.35136	2.38409e-38	8.42015e-37	LOC105228321	rho GTPase-activating protein 15, transcript variant X2	-	-	-	-	GO:0000139//Golgi membrane;GO:0001650//fibrillar center;GO:0005575//cellular_component;GO:0005622//intracellular;GO:0005623//cell;GO:0005634//nucleus;GO:0005654//nucleoplasm;GO:0005730//nucleolus;GO:0005737//cytoplasm;GO:0005768//endosome;GO:0005783//endoplasmic reticulum;GO:0005789//endoplasmic reticulum membrane;GO:0005794//Golgi apparatus;GO:0005829//cytosol;GO:0005856//cytoskeleton;GO:0005886…	GO:0003674//molecular_function;GO:0005096//GTPase activator activity;GO:0005488//binding;GO:0005515//protein binding;GO:0005543//phospholipid binding;GO:0008047//enzyme activator activity;GO:0008289//lipid binding;GO:0017016//Ras GTPase binding;GO:0017048//Rho GTPase binding;GO:0019899//enzyme binding;GO:0030234//enzyme regulator activity;GO:0030695//GTPase regulator activity;GO:0031267//small GT…	GO:0006996//organelle organization;GO:0007010//cytoskeleton organization;GO:0007154//cell communication;GO:0007165//signal transduction;GO:0007264//small GTPase mediated signal transduction;GO:0007265//Ras protein signal transduction;GO:0007266//Rho protein signal transduction;GO:0008150//biological_process;GO:0009966//regulation of signal transduction;GO:0009987//cellular process;GO:0010646//reg…	--
ncbi_105228280	3	3	4	10	8	102	108	132	113	126	0.086	0.075	0.107	0.251	0.242	2.74	4.231	3.868	3.085	4.238	0.1522	3.6324	4.57688	5.75266e-38	2.02657e-36	LOC105228280	uncharacterized LOC105228280	-	-	-	-	GO:0005575//cellular_component;GO:0005622//intracellular;GO:0005623//cell;GO:0005737//cytoplasm;GO:0044424//intracellular part;GO:0044464//cell part	GO:0003674//molecular_function;GO:0003824//catalytic activity;GO:0004518//nuclease activity;GO:0004519//endonuclease activity;GO:0004520//endodeoxyribonuclease activity;GO:0004536//deoxyribonuclease activity;GO:0005488//binding;GO:0005515//protein binding;GO:0016787//hydrolase activity;GO:0016788//hydrolase activity, acting on ester bonds;GO:0019899//enzyme binding;GO:0030674//protein binding, br…	GO:0000003//reproduction;GO:0000737//DNA catabolic process, endonucleolytic;GO:0006139//nucleobase-containing compound metabolic process;GO:0006259//DNA metabolic process;GO:0006281//DNA repair;GO:0006308//DNA catabolic process;GO:0006508//proteolysis;GO:0006511//ubiquitin-dependent protein catabolic process;GO:0006725//cellular aromatic compound metabolic process;GO:0006807//nitrogen compound me…	--
ncbi_105225337	50	31	52	40	40	195	146	191	200	197	1.47	0.79	1.412	1.026	1.236	5.341	5.834	5.708	5.569	6.757	1.1868	5.8418	2.29934	9.04847e-38	3.17956e-36	LOC105225337	venom dipeptidyl peptidase 4	Organismal Systems	Digestive system	ko04974//Protein digestion and absorption	K01278	GO:0005575//cellular_component;GO:0005576//extracellular region	GO:0003674//molecular_function;GO:0003824//catalytic activity;GO:0003847//1-alkyl-2-acetylglycerophosphocholine esterase activity;GO:0004177//aminopeptidase activity;GO:0008233//peptidase activity;GO:0008236//serine-type peptidase activity;GO:0008238//exopeptidase activity;GO:0008239//dipeptidyl-peptidase activity;GO:0016787//hydrolase activity;GO:0017171//serine hydrolase activity;GO:0070011//pe…	GO:0006508//proteolysis;GO:0006807//nitrogen compound metabolic process;GO:0008150//biological_process;GO:0008152//metabolic process;GO:0016042//lipid catabolic process;GO:0019538//protein metabolic process;GO:0043170//macromolecule metabolic process;GO:0044238//primary metabolic process;GO:0071704//organic substance metabolic process;GO:1901564//organonitrogen compound metabolic process	--
ncbi_105230342	1581	1933	1494	1963	1357	655	339	558	540	319	20.966	22.424	18.434	22.875	19.149	7.793	5.988	7.509	6.825	4.912	20.7696	6.6054	-1.65276	1.10436e-37	3.86107e-36	LOC105230342	activating transcription factor 3, transcript variant X6	-	-	-	-	GO:0005575//cellular_component;GO:0005622//intracellular;GO:0005623//cell;GO:0005634//nucleus;GO:0005654//nucleoplasm;GO:0005730//nucleolus;GO:0031974//membrane-enclosed lumen;GO:0031981//nuclear lumen;GO:0032991//protein-containing complex;GO:0043226//organelle;GO:0043227//membrane-bounded organelle;GO:0043228//non-membrane-bounded organelle;GO:0043229//intracellular organelle;GO:0043231//intrac…	GO:0000976//transcription regulatory region sequence-specific DNA binding;GO:0000977//RNA polymerase II regulatory region sequence-specific DNA binding;GO:0000978//RNA polymerase II proximal promoter sequence-specific DNA binding;GO:0000981//DNA-binding transcription factor activity, RNA polymerase II-specific;GO:0000982//transcription factor activity, RNA polymerase II proximal promoter sequence…	GO:0000122//negative regulation of transcription by RNA polymerase II;GO:0001709//cell fate determination;GO:0001932//regulation of protein phosphorylation;GO:0001933//negative regulation of protein phosphorylation;GO:0002376//immune system process;GO:0005975//carbohydrate metabolic process;GO:0005996//monosaccharide metabolic process;GO:0006006//glucose metabolic process;GO:0006094//gluconeogene…	TF_bZIP
ncbi_125777660	561	1106	953	1418	424	5	0	0	1	0	10.965	18.728	17.207	24.168	8.716	0.091	0	0	0.019	0	15.9568	0.022	-9.50245	1.5575e-37	5.4317e-36	LOC125777660	serine-rich adhesin for platelets-like	-	-	-	-	-	-	-	--
ncbi_105232427	10440	13039	11932	10008	10450	23174	16891	20243	25975	20488	692.541	749.873	731.247	579.094	728.667	1432.19	1522.69	1364.81	1631.83	1585.5	696.284	1507.4	1.11432	1.61047e-37	5.60234e-36	LOC105232427	uncharacterized LOC105232427	-	-	-	-	-	-	-	--
ncbi_105222310	1243	1487	1534	1366	987	629	440	508	509	422	19.965	20.534	22.446	18.934	17.342	9.228	9.217	8.28	7.618	7.875	19.8442	8.4436	-1.23279	1.62425e-37	5.63615e-36	LOC105222310	sterol regulatory element-binding protein cleavage-activating protein, transcript variant X2	-	-	-	-	GO:0000139//Golgi membrane;GO:0005575//cellular_component;GO:0005622//intracellular;GO:0005623//cell;GO:0005737//cytoplasm;GO:0005783//endoplasmic reticulum;GO:0005789//endoplasmic reticulum membrane;GO:0005794//Golgi apparatus;GO:0005798//Golgi-associated vesicle;GO:0012505//endomembrane system;GO:0012506//vesicle membrane;GO:0012507//ER to Golgi transport vesicle membrane;GO:0016020//membrane;G…	GO:0003674//molecular_function;GO:0005488//binding;GO:0005496//steroid binding;GO:0005515//protein binding;GO:0008022//protein C-terminus binding;GO:0008289//lipid binding;GO:0015485//cholesterol binding;GO:0032934//sterol binding;GO:0032935//sterol sensor activity;GO:0036094//small molecule binding;GO:0043178//alcohol binding;GO:0044877//protein-containing complex binding;GO:0051082//unfolded pr…	GO:0001666//response to hypoxia;GO:0006066//alcohol metabolic process;GO:0006355//regulation of transcription, DNA-templated;GO:0006357//regulation of transcription by RNA polymerase II;GO:0006508//proteolysis;GO:0006606//protein import into nucleus;GO:0006629//lipid metabolic process;GO:0006807//nitrogen compound metabolic process;GO:0006810//transport;GO:0006886//intracellular protein transport…	--
ncbi_105223036	124	83	59	81	115	634	558	683	757	432	7.107	4.095	3.206	4.186	7.256	34.539	44.324	40.385	41.711	29.672	5.17	38.1262	2.88255	1.64901e-37	5.70781e-36	LOC105223036	uncharacterized LOC105223036, transcript variant X1	-	-	-	-	-	GO:0003674//molecular_function;GO:0003824//catalytic activity;GO:0004499//N,N-dimethylaniline monooxygenase activity;GO:0004620//phospholipase activity;GO:0004623//phospholipase A2 activity;GO:0016298//lipase activity;GO:0016787//hydrolase activity;GO:0016788//hydrolase activity, acting on ester bonds;GO:0050660//flavin adenine dinucleotide binding;GO:0050661//NADP binding;GO:0052689//carboxylic …	GO:0006629//lipid metabolic process;GO:0006644//phospholipid metabolic process;GO:0006793//phosphorus metabolic process;GO:0006796//phosphate-containing compound metabolic process;GO:0006810//transport;GO:0006811//ion transport;GO:0006820//anion transport;GO:0006869//lipid transport;GO:0008150//biological_process;GO:0008152//metabolic process;GO:0009987//cellular process;GO:0010876//lipid localiz…	--
ncbi_105229968	18907	12972	3163	17437	11436	354	252	294	391	290	222.505	132.346	34.388	178.994	141.465	3.878	4.037	3.521	4.359	3.976	141.94	3.9542	-5.16575	1.82459e-37	6.29982e-36	LOC105229968	uncharacterized LOC105229968	Metabolism	Metabolism of terpenoids and polyketides	ko00981//Insect hormone biosynthesis	K01063	GO:0005575//cellular_component;GO:0005622//intracellular;GO:0005623//cell;GO:0005737//cytoplasm;GO:0005739//mitochondrion;GO:0043226//organelle;GO:0043227//membrane-bounded organelle;GO:0043229//intracellular organelle;GO:0043231//intracellular membrane-bounded organelle;GO:0044424//intracellular part;GO:0044444//cytoplasmic part;GO:0044464//cell part	GO:0003674//molecular_function;GO:0003824//catalytic activity;GO:0004453//juvenile-hormone esterase activity;GO:0005488//binding;GO:0005515//protein binding;GO:0008236//serine-type peptidase activity;GO:0016787//hydrolase activity;GO:0016788//hydrolase activity, acting on ester bonds;GO:0052689//carboxylic ester hydrolase activity	GO:0000003//reproduction;GO:0006508//proteolysis;GO:0006629//lipid metabolic process;GO:0006714//sesquiterpenoid metabolic process;GO:0006716//juvenile hormone metabolic process;GO:0006719//juvenile hormone catabolic process;GO:0006720//isoprenoid metabolic process;GO:0006721//terpenoid metabolic process;GO:0007610//behavior;GO:0007617//mating behavior;GO:0007618//mating;GO:0008150//biological_pr…	--
ncbi_105233311	732	995	796	646	837	275	166	185	242	162	24.643	29.04	24.757	18.97	29.619	8.625	7.594	6.33	7.716	6.362	25.4058	7.3254	-1.79418	1.91226e-37	6.58615e-36	LOC105233311	nose resistant to fluoxetine protein 6	-	-	-	-	-	GO:0003674//molecular_function;GO:0003824//catalytic activity;GO:0016740//transferase activity;GO:0016746//transferase activity, transferring acyl groups;GO:0016747//transferase activity, transferring acyl groups other than amino-acyl groups	-	--
ncbi_105230965	489	602	602	620	517	261	191	250	226	206	20.233	21.603	23.027	22.4	22.48	10.087	10.72	10.507	8.879	9.949	21.9486	10.0284	-1.13004	2.33315e-37	8.01586e-36	LOC105230965	phospholipid phosphatase 5, transcript variant X1	Metabolism;Metabolism	Lipid metabolism;Lipid metabolism	ko00561//Glycerolipid metabolism;ko00564//Glycerophospholipid metabolism	K18693;K18693	GO:0000322//storage vacuole;GO:0000323//lytic vacuole;GO:0000324//fungal-type vacuole;GO:0000329//fungal-type vacuole membrane;GO:0005575//cellular_component;GO:0005622//intracellular;GO:0005623//cell;GO:0005737//cytoplasm;GO:0005773//vacuole;GO:0005774//vacuolar membrane;GO:0005783//endoplasmic reticulum;GO:0005789//endoplasmic reticulum membrane;GO:0005886//plasma membrane;GO:0005887//integral …	GO:0000810//diacylglycerol diphosphate phosphatase activity;GO:0003674//molecular_function;GO:0003824//catalytic activity;GO:0008195//phosphatidate phosphatase activity;GO:0016462//pyrophosphatase activity;GO:0016757//transferase activity, transferring glycosyl groups;GO:0016787//hydrolase activity;GO:0016788//hydrolase activity, acting on ester bonds;GO:0016791//phosphatase activity;GO:0016817//…	GO:0000271//polysaccharide biosynthetic process;GO:0006629//lipid metabolic process;GO:0006644//phospholipid metabolic process;GO:0006793//phosphorus metabolic process;GO:0006796//phosphate-containing compound metabolic process;GO:0007154//cell communication;GO:0007165//signal transduction;GO:0008150//biological_process;GO:0008152//metabolic process;GO:0009987//cellular process;GO:0016311//dephos…	--
ncbi_105230859	232	299	324	265	287	70	31	54	72	33	18.483	20.616	23.637	18.327	23.9	5.211	3.396	4.371	5.497	3.104	20.9926	4.3158	-2.28218	2.72501e-37	9.33904e-36	LOC105230859	uncharacterized LOC105230859, transcript variant X2	-	-	-	-	-	-	-	--
ncbi_105228775	3120	4511	3362	4183	3032	1932	1125	1258	1654	1304	25.39	31.837	25.344	29.715	25.975	14.68	12.424	10.373	12.747	12.391	27.6522	12.523	-1.14281	4.97436e-37	1.69641e-35	LOC105228775	obscurin, transcript variant X1	-	-	-	-	GO:0005575//cellular_component;GO:0005622//intracellular;GO:0005623//cell;GO:0005737//cytoplasm;GO:0030016//myofibril;GO:0030017//sarcomere;GO:0031430//M band;GO:0031672//A band;GO:0043226//organelle;GO:0043228//non-membrane-bounded organelle;GO:0043229//intracellular organelle;GO:0043232//intracellular non-membrane-bounded organelle;GO:0043292//contractile fiber;GO:0044422//organelle part;GO:004…	GO:0000166//nucleotide binding;GO:0003674//molecular_function;GO:0003824//catalytic activity;GO:0003993//acid phosphatase activity;GO:0004672//protein kinase activity;GO:0004674//protein serine/threonine kinase activity;GO:0005085//guanyl-nucleotide exchange factor activity;GO:0005088//Ras guanyl-nucleotide exchange factor activity;GO:0005089//Rho guanyl-nucleotide exchange factor activity;GO:000…	GO:0006464//cellular protein modification process;GO:0006468//protein phosphorylation;GO:0006793//phosphorus metabolic process;GO:0006796//phosphate-containing compound metabolic process;GO:0006807//nitrogen compound metabolic process;GO:0006937//regulation of muscle contraction;GO:0006942//regulation of striated muscle contraction;GO:0006996//organelle organization;GO:0007010//cytoskeleton organ…	--
ncbi_105230252	8	9	11	8	62	6220	5490	7062	7048	5357	0.317	0.309	0.402	0.276	2.581	229.469	295.437	284.205	264.313	247.463	0.777	264.177	8.40938	5.3059e-37	1.80504e-35	LOC105230252	pancreatic triacylglycerol lipase	-	-	-	-	GO:0005575//cellular_component	GO:0003674//molecular_function;GO:0003824//catalytic activity;GO:0004465//lipoprotein lipase activity;GO:0004806//triglyceride lipase activity;GO:0016787//hydrolase activity;GO:0016788//hydrolase activity, acting on ester bonds;GO:0052689//carboxylic ester hydrolase activity	GO:0006629//lipid metabolic process;GO:0008150//biological_process;GO:0008152//metabolic process;GO:0015979//photosynthesis;GO:0044238//primary metabolic process;GO:0071704//organic substance metabolic process	--
ncbi_115066680	150	240	220	239	257	925	510	641	890	679	7.849	11.235	10.991	11.183	14.568	47.458	37.732	35.729	46.648	43.15	11.1652	42.1434	1.9163	5.53771e-37	1.8793e-35	LOC115066680	homogentisate 1,2-dioxygenase, transcript variant X1	Metabolism;Metabolism	Global and overview maps;Amino acid metabolism	ko01100//Metabolic pathways;ko00350//Tyrosine metabolism	K00451;K00451	GO:0005575//cellular_component;GO:0005622//intracellular;GO:0005623//cell;GO:0005737//cytoplasm;GO:0005829//cytosol;GO:0044424//intracellular part;GO:0044444//cytoplasmic part;GO:0044464//cell part	GO:0003674//molecular_function;GO:0003824//catalytic activity;GO:0004411//homogentisate 1,2-dioxygenase activity;GO:0005488//binding;GO:0005515//protein binding;GO:0016491//oxidoreductase activity;GO:0016701//oxidoreductase activity, acting on single donors with incorporation of molecular oxygen;GO:0016702//oxidoreductase activity, acting on single donors with incorporation of molecular oxygen, i…	GO:0006082//organic acid metabolic process;GO:0006520//cellular amino acid metabolic process;GO:0006558//L-phenylalanine metabolic process;GO:0006559//L-phenylalanine catabolic process;GO:0006570//tyrosine metabolic process;GO:0006572//tyrosine catabolic process;GO:0006725//cellular aromatic compound metabolic process;GO:0006807//nitrogen compound metabolic process;GO:0008150//biological_process;…	--
ncbi_105234038	86	101	80	119	80	355	334	378	311	287	3.967	4.039	3.409	4.788	3.879	15.255	20.936	17.721	13.585	15.443	4.0164	16.588	2.04617	8.27551e-37	2.80156e-35	LOC105234038	probable cytochrome P450 28d1	-	-	-	-	-	GO:0005506//iron ion binding;GO:0016705//oxidoreductase activity, acting on paired donors, with incorporation or reduction of molecular oxygen;GO:0020037//heme binding	GO:0055114//oxidation-reduction process	--
ncbi_105230690	23	36	50	34	59	510	250	648	337	523	1.224	1.661	2.458	1.578	3.3	25.284	18.079	35.046	16.983	32.467	2.0442	25.5718	3.64495	8.42248e-37	2.84438e-35	LOC105230690	uncharacterized LOC105230690	-	-	-	-	-	-	-	--
ncbi_105228205	9376	24091	10813	15657	15652	2816	1562	2958	2507	1927	322.749	737.173	348.361	474.603	581.666	91.019	73.113	102.662	80.67	77.092	492.91	84.9112	-2.5373	1.38348e-36	4.64955e-35	LOC105228205	peroxidase, transcript variant X1	-	-	-	-	GO:0005575//cellular_component;GO:0005623//cell;GO:0030312//external encapsulating structure;GO:0042600//chorion;GO:0044464//cell part;GO:0071944//cell periphery	GO:0003674//molecular_function;GO:0003824//catalytic activity;GO:0004601//peroxidase activity;GO:0005488//binding;GO:0016209//antioxidant activity;GO:0016491//oxidoreductase activity;GO:0016684//oxidoreductase activity, acting on peroxide as acceptor;GO:0020037//heme binding;GO:0046906//tetrapyrrole binding;GO:0048037//cofactor binding;GO:0097159//organic cyclic compound binding;GO:1901363//heter…	GO:0000003//reproduction;GO:0002064//epithelial cell development;GO:0002065//columnar/cuboidal epithelial cell differentiation;GO:0002066//columnar/cuboidal epithelial cell development;GO:0003006//developmental process involved in reproduction;GO:0006950//response to stress;GO:0006979//response to oxidative stress;GO:0007276//gamete generation;GO:0007281//germ cell development;GO:0007292//female …	--
[truncated: 1,429 more rows]
