# Supplementary material for: The Sexual Dimorphism in Rectum and Protein Digestion Pathway Influence Sex Pheromone Synthesis in Male Bactrocera Dorsalis
Source: Adv Sci (Weinh). 2024 Oct 8;11(44):2407353. doi: 10.1002/advs.202407353 (PMC11600207; doi:10.1002/advs.202407353)
Supplement: Supplementary file 7 — Supplemental Dataset 6 [file ADVS-11-2407353-s005.xlsx]

## Sheet: female-6d-vs-male-6d.path
KEGG_A_class	KEGG_B_class	Pathway	female-6d-vs-male-6d (410)	All (4054)	Pvalue	Qvalue	Pathway ID	Genes	K_IDs
Metabolism	Metabolism of terpenoids and polyketides	Insect hormone biosynthesis	24	55	8.81469e-11	2.61796e-08	ko00981	ncbi_105223819(LOC105223819);ncbi_105223820(LOC105223820);ncbi_105223822(LOC105223822);ncbi_105223823(LOC105223823);ncbi_105223827(LOC105223827);ncbi_105224924(LOC105224924);ncbi_105225159(LOC105225159);ncbi_105225180(LOC105225180);ncbi_105225301(LOC105225301);ncbi_105227882(LOC105227882);ncbi_105228363(LOC105228363);ncbi_105229966(LOC105229966);ncbi_105229967(LOC105229967);ncbi_105229968(LOC1052…	K15890+K15890+K15890+K15890+K15890+K14985+K21013+K21013+K14939+K15890+K00128+K01063+K01063+K01063+K10719+K21013+K21013+K01063+K21013+K01063+K15890+K21013+K21013+K21013
Organismal Systems	Digestive system	Protein digestion and absorption	34	123	2.0233e-08	3.0046e-06	ko04974	ncbi_105222505(LOC105222505);ncbi_105223011(LOC105223011);ncbi_105223013(LOC105223013);ncbi_105223014(LOC105223014);ncbi_105224202(LOC105224202);ncbi_105224455(LOC105224455);ncbi_105225337(LOC105225337);ncbi_105226421(LOC105226421);ncbi_105227202(LOC105227202);ncbi_105227460(LOC105227460);ncbi_105228386(LOC105228386);ncbi_105228387(LOC105228387);ncbi_105228388(LOC105228388);ncbi_105228469(LOC1052…	K14209+K14206+K14206+K14206+K06237+K19721+K01278+K01312+K01278+K01312+K01312+K01312+K01312+K01312+K01310+K14209+K01312+K01298+K12040+K01312+K01312+K01312+K06823+K01312+K01312+K01312+K01312+K01312+K01312+K01312+K01312+K01312+K01298+K01312
Metabolism	Global and overview maps	Metabolic pathways	172	1230	9.5364e-08	9.44104e-06	ko01100	ncbi_105221831(LOC105221831);ncbi_105221945(LOC105221945);ncbi_105222031(LOC105222031);ncbi_105222215(LOC105222215);ncbi_105222255(LOC105222255);ncbi_105222296(LOC105222296);ncbi_105222327(LOC105222327);ncbi_105222356(LOC105222356);ncbi_105222633(LOC105222633);ncbi_105222689(LOC105222689);ncbi_105222860(LOC105222860);ncbi_105222926(LOC105222926);ncbi_105222986(LOC105222986);ncbi_105223261(LOC1052…	K21032+K00844+K01755+K00826+K01593+K01897+K11517+K12259+K00297+K00115+K11142+K00261+K01183+K13523+K00106+K00693+K00106+K10250+K22284+K22410+K00731+K01135+K00232+K01915+K15734+K00453+K13051+K01047+K00002+K00850+K01176+K00011+K00501+K01183+K12373+K00207+K12373+K00432+K01672+K01251+K00710+K01205+K00731+K00731+K01834+K01800+K00799+K00699+K01077+K00469+K01077+K00273+K01255+K19572+K19572+K01672+K01077+…
Environmental Information Processing	Signaling molecules and interaction	Neuroactive ligand-receptor interaction	30	116	7.02794e-07	5.21825e-05	ko04080	ncbi_105222155(LOC105222155);ncbi_105222913(LOC105222913);ncbi_105223868(LOC105223868);ncbi_105224042(LOC105224042);ncbi_105226421(LOC105226421);ncbi_105227460(LOC105227460);ncbi_105228386(LOC105228386);ncbi_105228387(LOC105228387);ncbi_105228388(LOC105228388);ncbi_105228469(LOC105228469);ncbi_105229170(LOC105229170);ncbi_105229930(LOC105229930);ncbi_105230305(LOC105230305);ncbi_105230554(LOC1052…	K04280+K04224+K04170+K05175+K01312+K01312+K01312+K01312+K01312+K01312+K04578+K05208+K01312+K04153+K01312+K01312+K01312+K05052+K01312+K01312+K01312+K04224+K01312+K01312+K01312+K01312+K01312+K01312+K04134+K01312
Cellular Processes	Transport and catabolism	Peroxisome	21	84	5.92996e-05	0.00285641	ko04146	ncbi_105222296(LOC105222296);ncbi_105222314(LOC105222314);ncbi_105222327(LOC105222327);ncbi_105222720(LOC105222720);ncbi_105223311(LOC105223311);ncbi_105223314(LOC105223314);ncbi_105224054(LOC105224054);ncbi_105224423(LOC105224423);ncbi_105225825(LOC105225825);ncbi_105226309(LOC105226309);ncbi_105227667(LOC105227667);ncbi_105228879(LOC105228879);ncbi_105229192(LOC105229192);ncbi_105229660(LOC1052…	K01897+K13344+K11517+K13356+K00106+K00106+K00232+K13354+K13356+K00273+K13356+K13356+K00232+K00272+K05677+K13356+K00106+K13348+K00869+K00830+K00830
Metabolism	Amino acid metabolism	Alanine, aspartate and glutamate metabolism	12	34	6.73228e-05	0.00285641	ko00250	ncbi_105222031(LOC105222031);ncbi_105222926(LOC105222926);ncbi_105224138(LOC105224138);ncbi_105224364(LOC105224364);ncbi_105227212(LOC105227212);ncbi_105227481(LOC105227481);ncbi_105229660(LOC105229660);ncbi_105230343(LOC105230343);ncbi_105232726(LOC105232726);ncbi_105232977(LOC105232977);ncbi_125777877(LOC125777877);ncbi_125777878(LOC125777878)	K01755+K00261+K01915+K13051+K00827+K13051+K00272+K13524+K01953+K00820+K00830+K00830
Metabolism	Lipid metabolism	Biosynthesis of unsaturated fatty acids	12	34	6.73228e-05	0.00285641	ko01040	ncbi_105223668(LOC105223668);ncbi_105224054(LOC105224054);ncbi_105226450(LOC105226450);ncbi_105226451(LOC105226451);ncbi_105228877(LOC105228877);ncbi_105229192(LOC105229192);ncbi_105231023(LOC105231023);ncbi_105231786(LOC105231786);ncbi_105231787(LOC105231787);ncbi_105232584(LOC105232584);ncbi_105233729(LOC105233729);ncbi_125778916(LOC125778916)	K10250+K00232+K10249+K10249+K10247+K00232+K10250+K00507+K00507+K00507+K00507+K10249
Metabolism	Global and overview maps	Fatty acid metabolism	18	68	9.00838e-05	0.00334436	ko01212	ncbi_105222296(LOC105222296);ncbi_105223668(LOC105223668);ncbi_105224054(LOC105224054);ncbi_105226450(LOC105226450);ncbi_105226451(LOC105226451);ncbi_105226742(LOC105226742);ncbi_105227875(LOC105227875);ncbi_105228877(LOC105228877);ncbi_105228969(LOC105228969);ncbi_105229192(LOC105229192);ncbi_105231023(LOC105231023);ncbi_105231786(LOC105231786);ncbi_105231787(LOC105231787);ncbi_105232303(LOC1052…	K01897+K10250+K00232+K10249+K10249+K00665+K09478+K10247+K11262+K00232+K10250+K00507+K00507+K15013+K00507+K00507+K09458+K10249
Organismal Systems	Immune system	Hematopoietic cell lineage	5	7	0.000182666	0.00602798	ko04640	ncbi_105230937(LOC105230937);ncbi_105233181(LOC105233181);ncbi_105233182(LOC105233182);ncbi_105233199(LOC105233199);ncbi_105233734(LOC105233734)	K11140+K11140+K11140+K11140+K11140
Metabolism	Amino acid metabolism	Glycine, serine and threonine metabolism	12	39	0.000299843	0.00890534	ko00260	ncbi_105225803(LOC105225803);ncbi_105226309(LOC105226309);ncbi_105226796(LOC105226796);ncbi_105227212(LOC105227212);ncbi_105227571(LOC105227571);ncbi_105227835(LOC105227835);ncbi_105228945(LOC105228945);ncbi_105232622(LOC105232622);ncbi_125775327(LOC125775327);ncbi_125777877(LOC125777877);ncbi_125777878(LOC125777878);ncbi_125778078(LOC125778078)	K01834+K00273+K01620+K00827+K00831+K15789+K00314+K14085+K01754+K00830+K00830+K00049
Environmental Information Processing	Membrane transport	ABC transporters	10	29	0.000342699	0.00925287	ko02010	ncbi_105222005(LOC105222005);ncbi_105223845(LOC105223845);ncbi_105228524(LOC105228524);ncbi_105229394(LOC105229394);ncbi_105229775(LOC105229775);ncbi_105230756(LOC105230756);ncbi_105230757(LOC105230757);ncbi_105230759(LOC105230759);ncbi_105231583(LOC105231583);ncbi_105234138(LOC105234138)	K05673+K05658+K05680+K05658+K05677+K05679+K05679+K05679+K05673+K05679
Organismal Systems	Endocrine system	Renin-angiotensin system	7	16	0.000522775	0.0129387	ko04614	ncbi_105230937(LOC105230937);ncbi_105233181(LOC105233181);ncbi_105233182(LOC105233182);ncbi_105233199(LOC105233199);ncbi_105233734(LOC105233734);ncbi_105233745(LOC105233745);ncbi_105233746(LOC105233746)	K11140+K11140+K11140+K11140+K11140+K11141+K11141
Cellular Processes	Transport and catabolism	Lysosome	30	165	0.000885506	0.0202304	ko04142	ncbi_105222034(LOC105222034);ncbi_105223015(LOC105223015);ncbi_105224017(LOC105224017);ncbi_105224023(LOC105224023);ncbi_105224194(LOC105224194);ncbi_105224212(LOC105224212);ncbi_105224861(LOC105224861);ncbi_105224918(LOC105224918);ncbi_105225057(LOC105225057);ncbi_105225646(LOC105225646);ncbi_105226235(LOC105226235);ncbi_105226238(LOC105226238);ncbi_105226265(LOC105226265);ncbi_105226268(LOC1052…	K06497+K12385+K01135+K12389+K01052+K01052+K12373+K12373+K01379+K01205+K12301+K12301+K12301+K12301+K12301+K01201+K06497+K06497+K02154+K12301+K12373+K12301+K01365+K01365+K01365+K13443+K12301+K12301+K12301+K19363
Metabolism	Metabolism of other amino acids	beta-Alanine metabolism	9	28	0.00121324	0.0240568	ko00410	ncbi_105222356(LOC105222356);ncbi_105224054(LOC105224054);ncbi_105224909(LOC105224909);ncbi_105226577(LOC105226577);ncbi_105228363(LOC105228363);ncbi_105229192(LOC105229192);ncbi_105230343(LOC105230343);ncbi_105232622(LOC105232622);ncbi_105232651(LOC105232651)	K12259+K00232+K00207+K01464+K00128+K00232+K13524+K14085+K12259
Metabolism	Metabolism of cofactors and vitamins	Pantothenate and CoA biosynthesis	7	18	0.00121499	0.0240568	ko00770	ncbi_105222215(LOC105222215);ncbi_105224909(LOC105224909);ncbi_105226577(LOC105226577);ncbi_105227904(LOC105227904);ncbi_105228363(LOC105228363);ncbi_105232139(LOC105232139);ncbi_105232140(LOC105232140)	K00826+K00207+K01464+K09680+K00128+K08069+K08069
Metabolism	Biosynthesis of other secondary metabolites	Caffeine metabolism	4	6	0.00131063	0.0243286	ko00232	ncbi_105223311(LOC105223311);ncbi_105223314(LOC105223314);ncbi_105230951(LOC105230951);ncbi_105231185(LOC105231185)	K00106+K00106+K00106+K00365
Metabolism	Carbohydrate metabolism	Ascorbate and aldarate metabolism	12	49	0.00277204	0.0463794	ko00053	ncbi_105224588(LOC105224588);ncbi_105226110(LOC105226110);ncbi_105226135(LOC105226135);ncbi_105228363(LOC105228363);ncbi_105230828(LOC105230828);ncbi_105232213(LOC105232213);ncbi_105232622(LOC105232622);ncbi_105233418(LOC105233418);ncbi_105233928(LOC105233928);ncbi_115065792(LOC115065792);ncbi_125776552(LOC125776552);ncbi_125777874(LOC125777874)	K00002+K00699+K00469+K00128+K00699+K00699+K14085+K00012+K17744+K00699+K00699+K00699
Human Diseases	Infectious disease: viral	Influenza A	21	110	0.00281087	0.0463794	ko05164	ncbi_105226421(LOC105226421);ncbi_105227460(LOC105227460);ncbi_105228386(LOC105228386);ncbi_105228387(LOC105228387);ncbi_105228388(LOC105228388);ncbi_105228469(LOC105228469);ncbi_105228530(LOC105228530);ncbi_105230305(LOC105230305);ncbi_105231861(LOC105231861);ncbi_105232399(LOC105232399);ncbi_105232407(LOC105232407);ncbi_109579825(LOC109579825);ncbi_109579826(LOC109579826);ncbi_115066078(LOC1150…	K01312+K01312+K01312+K01312+K01312+K01312+K09523+K01312+K01312+K01312+K01312+K01312+K01312+K01312+K01312+K01312+K01312+K01312+K01312+K01312+K01312
Organismal Systems	Digestive system	Pancreatic secretion	26	148	0.00318571	0.0497976	ko04972	ncbi_105224532(LOC105224532);ncbi_105224682(LOC105224682);ncbi_105226421(LOC105226421);ncbi_105227460(LOC105227460);ncbi_105228386(LOC105228386);ncbi_105228387(LOC105228387);ncbi_105228388(LOC105228388);ncbi_105228469(LOC105228469);ncbi_105229511(LOC105229511);ncbi_105230305(LOC105230305);ncbi_105230608(LOC105230608);ncbi_105231861(LOC105231861);ncbi_105232171(LOC105232171);ncbi_105232399(LOC1052…	K01047+K01176+K01312+K01312+K01312+K01312+K01312+K01312+K01310+K01312+K01298+K01312+K04962+K01312+K01312+K01312+K01312+K01312+K01312+K01312+K01312+K01312+K01312+K01312+K01298+K01312
Metabolism	Metabolism of other amino acids	Glutathione metabolism	15	70	0.00355283	0.0510953	ko00480	ncbi_105222860(LOC105222860);ncbi_105225028(LOC105225028);ncbi_105225840(LOC105225840);ncbi_105226341(LOC105226341);ncbi_105228298(LOC105228298);ncbi_105229461(LOC105229461);ncbi_105229681(LOC105229681);ncbi_105229690(LOC105229690);ncbi_105230937(LOC105230937);ncbi_105233181(LOC105233181);ncbi_105233182(LOC105233182);ncbi_105233199(LOC105233199);ncbi_105233734(LOC105233734);ncbi_105234081(LOC1052…	K11142+K00432+K00799+K01255+K00799+K00799+K00799+K00799+K11140+K11140+K11140+K11140+K11140+K00799+K00799
Metabolism	Xenobiotics biodegradation and metabolism	Drug metabolism - other enzymes	20	105	0.0036128	0.0510953	ko00983	ncbi_105223311(LOC105223311);ncbi_105223314(LOC105223314);ncbi_105224909(LOC105224909);ncbi_105225840(LOC105225840);ncbi_105226110(LOC105226110);ncbi_105226577(LOC105226577);ncbi_105228298(LOC105228298);ncbi_105229461(LOC105229461);ncbi_105229681(LOC105229681);ncbi_105229690(LOC105229690);ncbi_105230828(LOC105230828);ncbi_105230951(LOC105230951);ncbi_105231050(LOC105231050);ncbi_105232213(LOC1052…	K00106+K00106+K00207+K00799+K00699+K01464+K00799+K00799+K00799+K00799+K00699+K00106+K00757+K00699+K00757+K00799+K00699+K00799+K00699+K00699
Organismal Systems	Endocrine system	PPAR signaling pathway	11	45	0.00418425	0.0564874	ko03320	ncbi_105222296(LOC105222296);ncbi_105224054(LOC105224054);ncbi_105229192(LOC105229192);ncbi_105231309(LOC105231309);ncbi_105231786(LOC105231786);ncbi_105231787(LOC105231787);ncbi_105232303(LOC105232303);ncbi_105232584(LOC105232584);ncbi_105233297(LOC105233297);ncbi_105233729(LOC105233729);ncbi_105234078(LOC105234078)	K01897+K00232+K00232+K08745+K00507+K00507+K15013+K00507+K08745+K00507+K17284
Metabolism	Lipid metabolism	Ether lipid metabolism	7	23	0.00598761	0.0773182	ko00565	ncbi_105224532(LOC105224532);ncbi_105227846(LOC105227846);ncbi_105227847(LOC105227847);ncbi_105227848(LOC105227848);ncbi_105229671(LOC105229671);ncbi_105230262(LOC105230262);ncbi_105232328(LOC105232328)	K01047+K01080+K01080+K01080+K04628+K04628+K00993
Metabolism	Amino acid metabolism	Tyrosine metabolism	7	25	0.00983046	0.121652	ko00350	ncbi_105222255(LOC105222255);ncbi_105224770(LOC105224770);ncbi_105225839(LOC105225839);ncbi_105227781(LOC105227781);ncbi_105230711(LOC105230711);ncbi_115066680(LOC115066680);ncbi_125775288(LOC125775288)	K01593+K00501+K01800+K00505+K00815+K00451+K22203
Metabolism	Global and overview maps	Biosynthesis of amino acids	13	65	0.0116917	0.138898	ko01230	ncbi_105222031(LOC105222031);ncbi_105222215(LOC105222215);ncbi_105224138(LOC105224138);ncbi_105224618(LOC105224618);ncbi_105225803(LOC105225803);ncbi_105226796(LOC105226796);ncbi_105227571(LOC105227571);ncbi_105229765(LOC105229765);ncbi_105230177(LOC105230177);ncbi_105232726(LOC105232726);ncbi_105233770(LOC105233770);ncbi_125775327(LOC125775327);ncbi_125778319(LOC125778319)	K01755+K00826+K01915+K00850+K01834+K01620+K00831+K14677+K01807+K01953+K00286+K01754+K14677
Metabolism	Amino acid metabolism	Arginine and proline metabolism	10	45	0.0124904	0.142679	ko00330	ncbi_105222356(LOC105222356);ncbi_105222860(LOC105222860);ncbi_105226309(LOC105226309);ncbi_105226778(LOC105226778);ncbi_105228363(LOC105228363);ncbi_105231755(LOC105231755);ncbi_105231756(LOC105231756);ncbi_105232622(LOC105232622);ncbi_105232651(LOC105232651);ncbi_105233770(LOC105233770)	K12259+K11142+K00273+K00472+K00128+K00472+K00472+K14085+K12259+K00286
Metabolism	Glycan biosynthesis and metabolism	Glycosaminoglycan degradation	5	15	0.0131521	0.144673	ko00531	ncbi_105224017(LOC105224017);ncbi_105224861(LOC105224861);ncbi_105224918(LOC105224918);ncbi_105225646(LOC105225646);ncbi_105229216(LOC105229216)	K01135+K12373+K12373+K01205+K12373
Metabolism	Glycan biosynthesis and metabolism	Glycosphingolipid biosynthesis - globo and isoglobo series	3	6	0.0162689	0.164861	ko00603	ncbi_105224861(LOC105224861);ncbi_105224918(LOC105224918);ncbi_105229216(LOC105229216)	K12373+K12373+K12373
Organismal Systems	Aging	Longevity regulating pathway - worm	16	90	0.0168695	0.164861	ko04212	ncbi_105222720(LOC105222720);ncbi_105225825(LOC105225825);ncbi_105225840(LOC105225840);ncbi_105227667(LOC105227667);ncbi_105228298(LOC105228298);ncbi_105228879(LOC105228879);ncbi_105229461(LOC105229461);ncbi_105229681(LOC105229681);ncbi_105229690(LOC105229690);ncbi_105230858(LOC105230858);ncbi_105231786(LOC105231786);ncbi_105231787(LOC105231787);ncbi_105232584(LOC105232584);ncbi_105233729(LOC1052…	K13356+K13356+K00799+K13356+K00799+K13356+K00799+K00799+K00799+K13356+K00507+K00507+K00507+K00507+K00799+K00799
Human Diseases	Cancer: overview	Chemical carcinogenesis - DNA adducts	13	68	0.0168995	0.164861	ko05204	ncbi_105225840(LOC105225840);ncbi_105226110(LOC105226110);ncbi_105228298(LOC105228298);ncbi_105229461(LOC105229461);ncbi_105229681(LOC105229681);ncbi_105229690(LOC105229690);ncbi_105230828(LOC105230828);ncbi_105232213(LOC105232213);ncbi_105234081(LOC105234081);ncbi_115065792(LOC115065792);ncbi_125776420(LOC125776420);ncbi_125776552(LOC125776552);ncbi_125777874(LOC125777874)	K00799+K00699+K00799+K00799+K00799+K00799+K00699+K00699+K00799+K00699+K00799+K00699+K00699
Metabolism	Carbohydrate metabolism	Amino sugar and nucleotide sugar metabolism	11	54	0.0172077	0.164861	ko00520	ncbi_105221945(LOC105221945);ncbi_105222986(LOC105222986);ncbi_105224788(LOC105224788);ncbi_105224861(LOC105224861);ncbi_105224918(LOC105224918);ncbi_105226562(LOC105226562);ncbi_105229216(LOC105229216);ncbi_105231383(LOC105231383);ncbi_105232601(LOC105232601);ncbi_105232977(LOC105232977);ncbi_105233418(LOC105233418)	K00844+K01183+K01183+K12373+K12373+K00698+K12373+K01183+K00621+K00820+K00012
Human Diseases	Substance dependence	Amphetamine addiction	9	42	0.0219127	0.203377	ko05031	ncbi_105222255(LOC105222255);ncbi_105224770(LOC105224770);ncbi_105225272(LOC105225272);ncbi_105226206(LOC105226206);ncbi_105226958(LOC105226958);ncbi_105227009(LOC105227009);ncbi_105228430(LOC105228430);ncbi_105228766(LOC105228766);ncbi_105229930(LOC105229930)	K01593+K00501+K02183+K02183+K04348+K04348+K08155+K02183+K05208
Metabolism	Metabolism of cofactors and vitamins	Retinol metabolism	10	50	0.0255091	0.229582	ko00830	ncbi_105224204(LOC105224204);ncbi_105226110(LOC105226110);ncbi_105226783(LOC105226783);ncbi_105229342(LOC105229342);ncbi_105230785(LOC105230785);ncbi_105230828(LOC105230828);ncbi_105232213(LOC105232213);ncbi_115065792(LOC115065792);ncbi_125776552(LOC125776552);ncbi_125777874(LOC125777874)	K15734+K00699+K11161+K15734+K11155+K00699+K00699+K00699+K00699+K00699
Metabolism	Glycan biosynthesis and metabolism	Glycosphingolipid biosynthesis - ganglio series	3	7	0.0263595	0.230258	ko00604	ncbi_105224861(LOC105224861);ncbi_105224918(LOC105224918);ncbi_105229216(LOC105229216)	K12373+K12373+K12373
Metabolism	Amino acid metabolism	Valine, leucine and isoleucine biosynthesis	2	3	0.0285621	0.234796	ko00290	ncbi_105222215(LOC105222215);ncbi_125775327(LOC125775327)	K00826+K01754
Metabolism	Amino acid metabolism	Arginine biosynthesis	5	18	0.029132	0.234796	ko00220	ncbi_105222031(LOC105222031);ncbi_105222926(LOC105222926);ncbi_105224138(LOC105224138);ncbi_105229765(LOC105229765);ncbi_125778319(LOC125778319)	K01755+K00261+K01915+K14677+K14677
Metabolism	Xenobiotics biodegradation and metabolism	Drug metabolism - cytochrome P450	13	73	0.0292507	0.234796	ko00982	ncbi_105225840(LOC105225840);ncbi_105226110(LOC105226110);ncbi_105228298(LOC105228298);ncbi_105229461(LOC105229461);ncbi_105229681(LOC105229681);ncbi_105229690(LOC105229690);ncbi_105230828(LOC105230828);ncbi_105232213(LOC105232213);ncbi_105234081(LOC105234081);ncbi_115065792(LOC115065792);ncbi_125776420(LOC125776420);ncbi_125776552(LOC125776552);ncbi_125777874(LOC125777874)	K00799+K00699+K00799+K00799+K00799+K00799+K00699+K00699+K00799+K00699+K00799+K00699+K00699
Human Diseases	Cardiovascular disease	Dilated cardiomyopathy	7	31	0.0317028	0.247782	ko05414	ncbi_105226581(LOC105226581);ncbi_105226582(LOC105226582);ncbi_105227000(LOC105227000);ncbi_105229794(LOC105229794);ncbi_105231331(LOC105231331);ncbi_105232171(LOC105232171);ncbi_105233484(LOC105233484)	K10374+K10373+K12567+K17751+K04860+K04962+K05459
Metabolism	Xenobiotics biodegradation and metabolism	Metabolism of xenobiotics by cytochrome P450	13	75	0.0356892	0.261636	ko00980	ncbi_105225840(LOC105225840);ncbi_105226110(LOC105226110);ncbi_105228298(LOC105228298);ncbi_105229461(LOC105229461);ncbi_105229681(LOC105229681);ncbi_105229690(LOC105229690);ncbi_105230828(LOC105230828);ncbi_105232213(LOC105232213);ncbi_105234081(LOC105234081);ncbi_115065792(LOC115065792);ncbi_125776420(LOC125776420);ncbi_125776552(LOC125776552);ncbi_125777874(LOC125777874)	K00799+K00699+K00799+K00799+K00799+K00799+K00699+K00699+K00799+K00699+K00799+K00699+K00699
Metabolism	Lipid metabolism	Fatty acid biosynthesis	5	19	0.0363564	0.261636	ko00061	ncbi_105222296(LOC105222296);ncbi_105226742(LOC105226742);ncbi_105228969(LOC105228969);ncbi_105232303(LOC105232303);ncbi_105234158(LOC105234158)	K01897+K00665+K11262+K15013+K09458
Human Diseases	Cardiovascular disease	Hypertrophic cardiomyopathy	7	32	0.0371828	0.261636	ko05410	ncbi_105226581(LOC105226581);ncbi_105226582(LOC105226582);ncbi_105227000(LOC105227000);ncbi_105229794(LOC105229794);ncbi_105231331(LOC105231331);ncbi_105232171(LOC105232171);ncbi_105233484(LOC105233484)	K10374+K10373+K12567+K17751+K04860+K04962+K05459
Metabolism	Lipid metabolism	Glycerolipid metabolism	12	68	0.037711	0.261636	ko00561	ncbi_105223261(LOC105223261);ncbi_105223672(LOC105223672);ncbi_105224588(LOC105224588);ncbi_105224738(LOC105224738);ncbi_105226672(LOC105226672);ncbi_105227846(LOC105227846);ncbi_105227847(LOC105227847);ncbi_105227848(LOC105227848);ncbi_105228363(LOC105228363);ncbi_105230785(LOC105230785);ncbi_105232103(LOC105232103);ncbi_105232622(LOC105232622)	K13523+K22284+K00002+K00011+K13509+K01080+K01080+K01080+K00128+K11155+K13509+K14085
Metabolism	Lipid metabolism	Steroid biosynthesis	3	8	0.0390658	0.261636	ko00100	ncbi_105223844(LOC105223844);ncbi_105224194(LOC105224194);ncbi_105224212(LOC105224212)	K00637+K01052+K01052
Human Diseases	Infectious disease: parasitic	Malaria	3	8	0.0390658	0.261636	ko05144	ncbi_105222583(LOC105222583);ncbi_105228075(LOC105228075);ncbi_105230907(LOC105230907)	K04659+K04550+K06508
Metabolism	Lipid metabolism	Glycerophospholipid metabolism	11	61	0.0396419	0.261636	ko00564	ncbi_105223261(LOC105223261);ncbi_105224532(LOC105224532);ncbi_105224905(LOC105224905);ncbi_105226672(LOC105226672);ncbi_105227484(LOC105227484);ncbi_105227846(LOC105227846);ncbi_105227847(LOC105227847);ncbi_105227848(LOC105227848);ncbi_105231876(LOC105231876);ncbi_105232103(LOC105232103);ncbi_105232328(LOC105232328)	K13523+K01047+K14676+K13509+K00894+K01080+K01080+K01080+K01049+K13509+K00993
Organismal Systems	Digestive system	Cholesterol metabolism	7	33	0.0432517	0.279256	ko04979	ncbi_105223015(LOC105223015);ncbi_105223672(LOC105223672);ncbi_105223844(LOC105223844);ncbi_105224194(LOC105224194);ncbi_105224212(LOC105224212);ncbi_105228075(LOC105228075);ncbi_105233217(LOC105233217)	K12385+K22284+K00637+K01052+K01052+K04550+K13443
Metabolism	Carbohydrate metabolism	Propanoate metabolism	6	27	0.0487087	0.290745	ko00640	ncbi_105224054(LOC105224054);ncbi_105227092(LOC105227092);ncbi_105228969(LOC105228969);ncbi_105229192(LOC105229192);ncbi_105230343(LOC105230343);ncbi_105231405(LOC105231405)	K00232+K01908+K11262+K00232+K13524+K00016
Metabolism	Metabolism of cofactors and vitamins	Folate biosynthesis	8	41	0.0494985	0.290745	ko00790	ncbi_105224738(LOC105224738);ncbi_105224770(LOC105224770);ncbi_105226111(LOC105226111);ncbi_105226149(LOC105226149);ncbi_105226410(LOC105226410);ncbi_105228657(LOC105228657);ncbi_105229732(LOC105229732);ncbi_105231851(LOC105231851)	K00011+K00501+K01077+K01077+K01077+K01495+K15631+K01077
Metabolism	Metabolism of terpenoids and polyketides	Terpenoid backbone biosynthesis	8	41	0.0494985	0.290745	ko00900	ncbi_105223819(LOC105223819);ncbi_105223820(LOC105223820);ncbi_105223822(LOC105223822);ncbi_105223823(LOC105223823);ncbi_105223827(LOC105223827);ncbi_105227882(LOC105227882);ncbi_105233868(LOC105233868);ncbi_125777054(LOC125777054)	K15890+K15890+K15890+K15890+K15890+K15890+K00869+K15890
Organismal Systems	Immune system	C-type lectin receptor signaling pathway	8	41	0.0494985	0.290745	ko04625	ncbi_105222361(LOC105222361);ncbi_105225272(LOC105225272);ncbi_105226206(LOC105226206);ncbi_105226958(LOC105226958);ncbi_105227009(LOC105227009);ncbi_105228286(LOC105228286);ncbi_105228766(LOC105228766);ncbi_105228807(LOC105228807)	K06563+K02183+K02183+K04348+K04348+K06068+K02183+K04443
Metabolism	Lipid metabolism	Sphingolipid metabolism	7	34	0.0499258	0.290745	ko00600	ncbi_105226747(LOC105226747);ncbi_105227846(LOC105227846);ncbi_105227847(LOC105227847);ncbi_105227848(LOC105227848);ncbi_105229671(LOC105229671);ncbi_105230262(LOC105230262);ncbi_105231761(LOC105231761)	K01201+K01080+K01080+K01080+K04628+K04628+K12349
Metabolism	Metabolism of other amino acids	D-Amino acid metabolism	2	4	0.0533235	0.301742	ko00470	ncbi_105226309(LOC105226309);ncbi_105229660(LOC105229660)	K00273+K00272
Metabolism	Glycan biosynthesis and metabolism	Other glycan degradation	5	21	0.0538462	0.301742	ko00511	ncbi_105224861(LOC105224861);ncbi_105224918(LOC105224918);ncbi_105226747(LOC105226747);ncbi_105229172(LOC105229172);ncbi_105229216(LOC105229216)	K12373+K12373+K01201+K20730+K12373
Metabolism	Lipid metabolism	Fatty acid elongation	6	28	0.0569266	0.313096	ko00062	ncbi_105223668(LOC105223668);ncbi_105226450(LOC105226450);ncbi_105226451(LOC105226451);ncbi_105228877(LOC105228877);ncbi_105231023(LOC105231023);ncbi_125778916(LOC125778916)	K10250+K10249+K10249+K10247+K10250+K10249
Organismal Systems	Digestive system	Fat digestion and absorption	9	50	0.060162	0.324875	ko04975	ncbi_105224532(LOC105224532);ncbi_105226672(LOC105226672);ncbi_105227846(LOC105227846);ncbi_105227847(LOC105227847);ncbi_105227848(LOC105227848);ncbi_105230785(LOC105230785);ncbi_105231309(LOC105231309);ncbi_105232103(LOC105232103);ncbi_105233297(LOC105233297)	K01047+K13509+K01080+K01080+K01080+K11155+K08745+K13509+K08745
Metabolism	Carbohydrate metabolism	Pentose and glucuronate interconversions	10	58	0.0629501	0.333861	ko00040	ncbi_105224588(LOC105224588);ncbi_105224738(LOC105224738);ncbi_105226110(LOC105226110);ncbi_105228312(LOC105228312);ncbi_105230828(LOC105230828);ncbi_105232213(LOC105232213);ncbi_105233418(LOC105233418);ncbi_115065792(LOC115065792);ncbi_125776552(LOC125776552);ncbi_125777874(LOC125777874)	K00002+K00011+K00699+K03331+K00699+K00699+K00012+K00699+K00699+K00699
Organismal Systems	Sensory system	Olfactory transduction	6	29	0.065927	0.343514	ko04740	ncbi_105225272(LOC105225272);ncbi_105225306(LOC105225306);ncbi_105226206(LOC105226206);ncbi_105228766(LOC105228766);ncbi_105229367(LOC105229367);ncbi_105232095(LOC105232095)	K02183+K07376+K02183+K02183+K13755+K13752
Organismal Systems	Digestive system	Bile secretion	11	67	0.0707369	0.362222	ko04976	ncbi_105222005(LOC105222005);ncbi_105223845(LOC105223845);ncbi_105226110(LOC105226110);ncbi_105229394(LOC105229394);ncbi_105230828(LOC105230828);ncbi_105231156(LOC105231156);ncbi_105231583(LOC105231583);ncbi_105232213(LOC105232213);ncbi_115065792(LOC115065792);ncbi_125776552(LOC125776552);ncbi_125777874(LOC125777874)	K05673+K05658+K00699+K05658+K00699+K12040+K05673+K00699+K00699+K00699+K00699
Metabolism	Glycan biosynthesis and metabolism	Mucin type O-glycan biosynthesis	5	23	0.0754439	0.379777	ko00512	ncbi_105223970(LOC105223970);ncbi_105225147(LOC105225147);ncbi_105225673(LOC105225673);ncbi_105225674(LOC105225674);ncbi_105226711(LOC105226711)	K00731+K00710+K00731+K00731+K00710
Metabolism	Carbohydrate metabolism	Starch and sucrose metabolism	8	45	0.0785894	0.389017	ko00500	ncbi_105221945(LOC105221945);ncbi_105223312(LOC105223312);ncbi_105224682(LOC105224682);ncbi_105228050(LOC105228050);ncbi_105228052(LOC105228052);ncbi_105228750(LOC105228750);ncbi_125777292(LOC125777292);ncbi_125777293(LOC125777293)	K00844+K00693+K01176+K01187+K01187+K01087+K01187+K01187
Metabolism	Energy metabolism	Nitrogen metabolism	4	17	0.0849898	0.413803	ko00910	ncbi_105222926(LOC105222926);ncbi_105224138(LOC105224138);ncbi_105225044(LOC105225044);ncbi_105226402(LOC105226402)	K00261+K01915+K01672+K01672
Human Diseases	Endocrine and metabolic disease	Alcoholic liver disease	10	62	0.0907114	0.434537	ko04936	ncbi_105224054(LOC105224054);ncbi_105226742(LOC105226742);ncbi_105228363(LOC105228363);ncbi_105228969(LOC105228969);ncbi_105229192(LOC105229192);ncbi_105231786(LOC105231786);ncbi_105231787(LOC105231787);ncbi_105232584(LOC105232584);ncbi_105232622(LOC105232622);ncbi_105233729(LOC105233729)	K00232+K00665+K00128+K11262+K00232+K00507+K00507+K00507+K14085+K00507
Metabolism	Lipid metabolism	Fatty acid degradation	7	39	0.0926708	0.436877	ko00071	ncbi_105222296(LOC105222296);ncbi_105224054(LOC105224054);ncbi_105227875(LOC105227875);ncbi_105228363(LOC105228363);ncbi_105229192(LOC105229192);ncbi_105232303(LOC105232303);ncbi_105232622(LOC105232622)	K01897+K00232+K09478+K00128+K00232+K15013+K14085
Metabolism	Biosynthesis of other secondary metabolites	Penicillin and cephalosporin biosynthesis	1	1	0.101135	0.469328	ko00311	ncbi_105226309(LOC105226309)	K00273
Organismal Systems	Endocrine system	Glucagon signaling pathway	10	64	0.106966	0.48875	ko04922	ncbi_105223312(LOC105223312);ncbi_105224618(LOC105224618);ncbi_105225272(LOC105225272);ncbi_105225803(LOC105225803);ncbi_105226206(LOC105226206);ncbi_105226958(LOC105226958);ncbi_105227009(LOC105227009);ncbi_105228766(LOC105228766);ncbi_105228969(LOC105228969);ncbi_105231405(LOC105231405)	K00693+K00850+K02183+K01834+K02183+K04348+K04348+K02183+K11262+K00016
Organismal Systems	Sensory system	Phototransduction	3	12	0.113504	0.510768	ko04744	ncbi_105225272(LOC105225272);ncbi_105226206(LOC105226206);ncbi_105228766(LOC105228766)	K02183+K02183+K02183
Environmental Information Processing	Signal transduction	Wnt signaling pathway	12	82	0.120265	0.533117	ko04310	ncbi_105223552(LOC105223552);ncbi_105224720(LOC105224720);ncbi_105225549(LOC105225549);ncbi_105226958(LOC105226958);ncbi_105227009(LOC105227009);ncbi_105228851(LOC105228851);ncbi_105232812(LOC105232812);ncbi_105233078(LOC105233078);ncbi_105234077(LOC105234077);ncbi_125778231(LOC125778231);ncbi_125778321(LOC125778321);ncbi_125778325(LOC125778325)	K04512+K02375+K03209+K04348+K04348+K01691+K22471+K04511+K04690+K04512+K03094+K03094
Human Diseases	Cardiovascular disease	Fluid shear stress and atherosclerosis	13	91	0.125251	0.547052	ko05418	ncbi_105225272(LOC105225272);ncbi_105225840(LOC105225840);ncbi_105226206(LOC105226206);ncbi_105228298(LOC105228298);ncbi_105228766(LOC105228766);ncbi_105229461(LOC105229461);ncbi_105229681(LOC105229681);ncbi_105229690(LOC105229690);ncbi_105232835(LOC105232835);ncbi_105232836(LOC105232836);ncbi_105232837(LOC105232837);ncbi_105234081(LOC105234081);ncbi_125776420(LOC125776420)	K02183+K00799+K02183+K00799+K02183+K00799+K00799+K00799+K01365+K01365+K01365+K00799+K00799
Metabolism	Amino acid metabolism	Valine, leucine and isoleucine degradation	6	35	0.135987	0.581274	ko00280	ncbi_105222215(LOC105222215);ncbi_105227212(LOC105227212);ncbi_105227875(LOC105227875);ncbi_105228363(LOC105228363);ncbi_105230343(LOC105230343);ncbi_105232622(LOC105232622)	K00826+K00827+K09478+K00128+K13524+K14085
Metabolism	Lipid metabolism	alpha-Linolenic acid metabolism	3	13	0.137	0.581274	ko00592	ncbi_105224054(LOC105224054);ncbi_105224532(LOC105224532);ncbi_105229192(LOC105229192)	K00232+K01047+K00232
Environmental Information Processing	Signal transduction	Calcium signaling pathway	11	76	0.140703	0.588572	ko04020	ncbi_105222913(LOC105222913);ncbi_105225272(LOC105225272);ncbi_105226206(LOC105226206);ncbi_105226958(LOC105226958);ncbi_105227009(LOC105227009);ncbi_105228766(LOC105228766);ncbi_105229367(LOC105229367);ncbi_105229930(LOC105229930);ncbi_105232171(LOC105232171);ncbi_105234141(LOC105234141);ncbi_125776878(LOC125776878)	K04224+K02183+K02183+K04348+K04348+K02183+K13755+K05208+K04962+K05126+K04224
Metabolism	Glycan biosynthesis and metabolism	Various types of N-glycan biosynthesis	6	36	0.150157	0.619396	ko00513	ncbi_105224861(LOC105224861);ncbi_105224918(LOC105224918);ncbi_105227182(LOC105227182);ncbi_105227256(LOC105227256);ncbi_105229172(LOC105229172);ncbi_105229216(LOC105229216)	K12373+K12373+K00753+K14464+K20730+K12373
Metabolism	Metabolism of cofactors and vitamins	Thiamine metabolism	4	21	0.156035	0.634826	ko00730	ncbi_105226111(LOC105226111);ncbi_105226149(LOC105226149);ncbi_105226410(LOC105226410);ncbi_105231851(LOC105231851)	K01077+K01077+K01077+K01077
Metabolism	Amino acid metabolism	Tryptophan metabolism	4	22	0.176457	0.692967	ko00380	ncbi_105222255(LOC105222255);ncbi_105224340(LOC105224340);ncbi_105228363(LOC105228363);ncbi_105232622(LOC105232622)	K01593+K00453+K00128+K14085
Human Diseases	Substance dependence	Cocaine addiction	4	22	0.176457	0.692967	ko05030	ncbi_105222255(LOC105222255);ncbi_105224770(LOC105224770);ncbi_105228430(LOC105228430);ncbi_105229930(LOC105229930)	K01593+K00501+K08155+K05208
Environmental Information Processing	Signal transduction	cAMP signaling pathway	13	97	0.177325	0.692967	ko04024	ncbi_105222005(LOC105222005);ncbi_105224054(LOC105224054);ncbi_105225272(LOC105225272);ncbi_105225382(LOC105225382);ncbi_105226206(LOC105226206);ncbi_105226668(LOC105226668);ncbi_105228766(LOC105228766);ncbi_105229170(LOC105229170);ncbi_105229192(LOC105229192);ncbi_105229930(LOC105229930);ncbi_105230554(LOC105230554);ncbi_105231583(LOC105231583);ncbi_105232171(LOC105232171)	K05673+K00232+K02183+K04955+K02183+K06225+K02183+K04578+K00232+K05208+K04153+K05673+K04962
Metabolism	Glycan biosynthesis and metabolism	Other types of O-glycan biosynthesis	6	38	0.18035	0.695637	ko00514	ncbi_105221842(LOC105221842);ncbi_105223970(LOC105223970);ncbi_105225147(LOC105225147);ncbi_105225673(LOC105225673);ncbi_105225674(LOC105225674);ncbi_105226711(LOC105226711)	K05948+K00731+K00710+K00731+K00731+K00710
Metabolism	Amino acid metabolism	Histidine metabolism	2	8	0.190171	0.724111	ko00340	ncbi_105228363(LOC105228363);ncbi_105232622(LOC105232622)	K00128+K14085
Metabolism	Lipid metabolism	Steroid hormone biosynthesis	6	39	0.196292	0.728734	ko00140	ncbi_105226110(LOC105226110);ncbi_105230828(LOC105230828);ncbi_105232213(LOC105232213);ncbi_115065792(LOC115065792);ncbi_125776552(LOC125776552);ncbi_125777874(LOC125777874)	K00699+K00699+K00699+K00699+K00699+K00699
Metabolism	Amino acid metabolism	Cysteine and methionine metabolism	6	39	0.196292	0.728734	ko00270	ncbi_105222215(LOC105222215);ncbi_105225053(LOC105225053);ncbi_105227212(LOC105227212);ncbi_105227571(LOC105227571);ncbi_105230711(LOC105230711);ncbi_105231405(LOC105231405)	K00826+K01251+K00827+K00831+K00815+K00016
Organismal Systems	Immune system	Antigen processing and presentation	5	31	0.198802	0.728941	ko04612	ncbi_105224006(LOC105224006);ncbi_105224939(LOC105224939);ncbi_105232835(LOC105232835);ncbi_105232836(LOC105232836);ncbi_105232837(LOC105232837)	K03283+K09490+K01365+K01365+K01365
Cellular Processes	Cell growth and death	Oocyte meiosis	11	82	0.202253	0.732552	ko04114	ncbi_105225272(LOC105225272);ncbi_105226206(LOC105226206);ncbi_105226958(LOC105226958);ncbi_105227009(LOC105227009);ncbi_105227347(LOC105227347);ncbi_105228766(LOC105228766);ncbi_105230130(LOC105230130);ncbi_105233484(LOC105233484);ncbi_105234066(LOC105234066);ncbi_125778321(LOC125778321);ncbi_125778325(LOC125778325)	K02183+K02183+K04348+K04348+K06631+K02183+K02602+K05459+K02365+K03094+K03094
Metabolism	Carbohydrate metabolism	Galactose metabolism	7	48	0.206774	0.739904	ko00052	ncbi_105221945(LOC105221945);ncbi_105224618(LOC105224618);ncbi_105224738(LOC105224738);ncbi_105228050(LOC105228050);ncbi_105228052(LOC105228052);ncbi_125777292(LOC125777292);ncbi_125777293(LOC125777293)	K00844+K00850+K00011+K01187+K01187+K01187+K01187
Organismal Systems	Endocrine system	Renin secretion	6	40	0.212738	0.743723	ko04924	ncbi_105225272(LOC105225272);ncbi_105226206(LOC105226206);ncbi_105226958(LOC105226958);ncbi_105227009(LOC105227009);ncbi_105228766(LOC105228766);ncbi_105229367(LOC105229367)	K02183+K02183+K04348+K04348+K02183+K13755
Human Diseases	Drug resistance: antineoplastic	Platinum drug resistance	8	57	0.214013	0.743723	ko01524	ncbi_105225840(LOC105225840);ncbi_105228298(LOC105228298);ncbi_105229461(LOC105229461);ncbi_105229681(LOC105229681);ncbi_105229690(LOC105229690);ncbi_105231062(LOC105231062);ncbi_105234081(LOC105234081);ncbi_125776420(LOC125776420)	K00799+K00799+K00799+K00799+K00799+K14686+K00799+K00799
Organismal Systems	Excretory system	Proximal tubule bicarbonate reclamation	3	16	0.215354	0.743723	ko04964	ncbi_105222926(LOC105222926);ncbi_105229911(LOC105229911);ncbi_105231156(LOC105231156)	K00261+K13577+K12040
Human Diseases	Cardiovascular disease	Lipid and atherosclerosis	13	102	0.227598	0.757818	ko05417	ncbi_105224006(LOC105224006);ncbi_105224939(LOC105224939);ncbi_105225272(LOC105225272);ncbi_105225811(LOC105225811);ncbi_105226206(LOC105226206);ncbi_105226958(LOC105226958);ncbi_105227009(LOC105227009);ncbi_105228766(LOC105228766);ncbi_105229273(LOC105229273);ncbi_105230756(LOC105230756);ncbi_105230757(LOC105230757);ncbi_105230759(LOC105230759);ncbi_105234138(LOC105234138)	K03283+K09490+K02183+K04397+K02183+K04348+K04348+K02183+K09364+K05679+K05679+K05679+K05679
Metabolism	Amino acid metabolism	Phenylalanine metabolism	2	9	0.22899	0.757818	ko00360	ncbi_105222255(LOC105222255);ncbi_105230711(LOC105230711)	K01593+K00815
Human Diseases	Substance dependence	Nicotine addiction	2	9	0.22899	0.757818	ko05033	ncbi_105224042(LOC105224042);ncbi_105229930(LOC105229930)	K05175+K05208
Organismal Systems	Nervous system	Long-term potentiation	6	41	0.229642	0.757818	ko04720	ncbi_105225272(LOC105225272);ncbi_105226206(LOC105226206);ncbi_105226958(LOC105226958);ncbi_105227009(LOC105227009);ncbi_105228766(LOC105228766);ncbi_105229930(LOC105229930)	K02183+K02183+K04348+K04348+K02183+K05208
Environmental Information Processing	Signal transduction	AMPK signaling pathway	9	67	0.23224	0.757969	ko04152	ncbi_105223312(LOC105223312);ncbi_105224618(LOC105224618);ncbi_105226742(LOC105226742);ncbi_105228969(LOC105228969);ncbi_105231786(LOC105231786);ncbi_105231787(LOC105231787);ncbi_105232584(LOC105232584);ncbi_105233484(LOC105233484);ncbi_105233729(LOC105233729)	K00693+K00850+K00665+K11262+K00507+K00507+K00507+K05459+K00507
Metabolism	Global and overview maps	2-Oxocarboxylic acid metabolism	3	17	0.243289	0.785402	ko01210	ncbi_105222215(LOC105222215);ncbi_105229765(LOC105229765);ncbi_125778319(LOC125778319)	K00826+K14677+K14677
Metabolism	Biosynthesis of other secondary metabolites	Neomycin, kanamycin and gentamicin biosynthesis	1	3	0.273814	0.865137	ko00524	ncbi_105221945(LOC105221945)	K00844
Metabolism	Metabolism of cofactors and vitamins	Biotin metabolism	1	3	0.273814	0.865137	ko00780	ncbi_105234158(LOC105234158)	K09458
Organismal Systems	Circulatory system	Adrenergic signaling in cardiomyocytes	8	62	0.287184	0.893757	ko04261	ncbi_105225272(LOC105225272);ncbi_105226206(LOC105226206);ncbi_105226581(LOC105226581);ncbi_105226582(LOC105226582);ncbi_105228766(LOC105228766);ncbi_105229794(LOC105229794);ncbi_105231331(LOC105231331);ncbi_105232171(LOC105232171)	K02183+K02183+K10374+K10373+K02183+K17751+K04860+K04962
Environmental Information Processing	Signaling molecules and interaction	ECM-receptor interaction	4	27	0.288891	0.893757	ko04512	ncbi_105222583(LOC105222583);ncbi_105224202(LOC105224202);ncbi_105224953(LOC105224953);ncbi_105224963(LOC105224963)	K04659+K06237+K06258+K06258
Organismal Systems	Sensory system	Taste transduction	3	19	0.300554	0.916472	ko04742	ncbi_105224042(LOC105224042);ncbi_105229367(LOC105229367);ncbi_105230554(LOC105230554)	K05175+K13755+K04153
Metabolism	Carbohydrate metabolism	Glycolysis / Gluconeogenesis	7	54	0.302405	0.916472	ko00010	ncbi_105221945(LOC105221945);ncbi_105224588(LOC105224588);ncbi_105224618(LOC105224618);ncbi_105225803(LOC105225803);ncbi_105228363(LOC105228363);ncbi_105231405(LOC105231405);ncbi_105232622(LOC105232622)	K00844+K00002+K00850+K01834+K00128+K00016+K14085
Environmental Information Processing	Signal transduction	Hedgehog signaling pathway - fly	4	28	0.31264	0.928541	ko04341	ncbi_105226668(LOC105226668);ncbi_105227616(LOC105227616);ncbi_125778321(LOC125778321);ncbi_125778325(LOC125778325)	K06225+K06224+K03094+K03094
Human Diseases	Infectious disease: bacterial	Pertussis	4	28	0.31264	0.928541	ko05133	ncbi_105225272(LOC105225272);ncbi_105225811(LOC105225811);ncbi_105226206(LOC105226206);ncbi_105228766(LOC105228766)	K02183+K04397+K02183+K02183
Environmental Information Processing	Signal transduction	Hippo signaling pathway - fly	7	55	0.319237	0.938746	ko04391	ncbi_105221973(LOC105221973);ncbi_105223150(LOC105223150);ncbi_105223592(LOC105223592);ncbi_105225549(LOC105225549);ncbi_105230393(LOC105230393);ncbi_105231083(LOC105231083);ncbi_105233721(LOC105233721)	K16674+K16686+K16507+K03209+K06091+K16672+K16690
Human Diseases	Cancer: overview	Chemical carcinogenesis - receptor activation	14	120	0.32613	0.949613	ko05207	ncbi_105225549(LOC105225549);ncbi_105225840(LOC105225840);ncbi_105226110(LOC105226110);ncbi_105228298(LOC105228298);ncbi_105229461(LOC105229461);ncbi_105229681(LOC105229681);ncbi_105229690(LOC105229690);ncbi_105230828(LOC105230828);ncbi_105232213(LOC105232213);ncbi_105234081(LOC105234081);ncbi_115065792(LOC115065792);ncbi_125776420(LOC125776420);ncbi_125776552(LOC125776552);ncbi_125777874(LOC1257…	K03209+K00799+K00699+K00799+K00799+K00799+K00799+K00699+K00699+K00799+K00699+K00799+K00699+K00699
Human Diseases	Cancer: specific types	Basal cell carcinoma	3	20	0.329493	0.950091	ko05217	ncbi_105224720(LOC105224720);ncbi_105225549(LOC105225549);ncbi_105226668(LOC105226668)	K02375+K03209+K06225
Metabolism	Carbohydrate metabolism	Glyoxylate and dicarboxylate metabolism	5	38	0.338429	0.966475	ko00630	ncbi_105222327(LOC105222327);ncbi_105224138(LOC105224138);ncbi_125777877(LOC125777877);ncbi_125777878(LOC125777878);ncbi_125778078(LOC125778078)	K11517+K01915+K00830+K00830+K00049
Organismal Systems	Nervous system	Dopaminergic synapse	8	67	0.365559	1	ko04728	ncbi_105222255(LOC105222255);ncbi_105224770(LOC105224770);ncbi_105225272(LOC105225272);ncbi_105226206(LOC105226206);ncbi_105226958(LOC105226958);ncbi_105227009(LOC105227009);ncbi_105228430(LOC105228430);ncbi_105228766(LOC105228766)	K01593+K00501+K02183+K02183+K04348+K04348+K08155+K02183
Metabolism	Carbohydrate metabolism	Pyruvate metabolism	6	49	0.375489	1	ko00620	ncbi_105224588(LOC105224588);ncbi_105228363(LOC105228363);ncbi_105228969(LOC105228969);ncbi_105231405(LOC105231405);ncbi_105232622(LOC105232622);ncbi_125778078(LOC125778078)	K00002+K00128+K11262+K00016+K14085+K00049
Organismal Systems	Endocrine system	Melanogenesis	6	49	0.375489	1	ko04916	ncbi_105224720(LOC105224720);ncbi_105225272(LOC105225272);ncbi_105225549(LOC105225549);ncbi_105226206(LOC105226206);ncbi_105227781(LOC105227781);ncbi_105228766(LOC105228766)	K02375+K02183+K03209+K02183+K00505+K02183
Metabolism	Metabolism of cofactors and vitamins	Ubiquinone and other terpenoid-quinone biosynthesis	2	13	0.384331	1	ko00130	ncbi_105230711(LOC105230711);ncbi_125776557(LOC125776557)	K00815+K01904
Organismal Systems	Environmental adaptation	Circadian entrainment	6	50	0.394321	1	ko04713	ncbi_105225272(LOC105225272);ncbi_105225306(LOC105225306);ncbi_105226206(LOC105226206);ncbi_105228766(LOC105228766);ncbi_105229930(LOC105229930);ncbi_105232171(LOC105232171)	K02183+K07376+K02183+K02183+K05208+K04962
Environmental Information Processing	Signal transduction	cGMP-PKG signaling pathway	8	69	0.397564	1	ko04022	ncbi_105225272(LOC105225272);ncbi_105225306(LOC105225306);ncbi_105226206(LOC105226206);ncbi_105226958(LOC105226958);ncbi_105227009(LOC105227009);ncbi_105228766(LOC105228766);ncbi_105229794(LOC105229794);ncbi_105231615(LOC105231615)	K02183+K07376+K02183+K04348+K04348+K02183+K17751+K09183
Metabolism	Amino acid metabolism	Phenylalanine, tyrosine and tryptophan biosynthesis	1	5	0.413386	1	ko00400	ncbi_105230711(LOC105230711)	K00815
Metabolism	Metabolism of other amino acids	Phosphonate and phosphinate metabolism	1	5	0.413386	1	ko00440	ncbi_105232328(LOC105232328)	K00993
Organismal Systems	Immune system	Complement and coagulation cascades	1	5	0.413386	1	ko04610	ncbi_105229510(LOC105229510)	K01323
Human Diseases	Cancer: overview	Central carbon metabolism in cancer	5	42	0.422038	1	ko05230	ncbi_105221945(LOC105221945);ncbi_105224618(LOC105224618);ncbi_105225803(LOC105225803);ncbi_105231405(LOC105231405);ncbi_105234141(LOC105234141)	K00844+K00850+K01834+K00016+K05126
Organismal Systems	Nervous system	Synaptic vesicle cycle	7	61	0.422278	1	ko04721	ncbi_105225091(LOC105225091);ncbi_105227818(LOC105227818);ncbi_105228430(LOC105228430);ncbi_105231256(LOC105231256);ncbi_105231558(LOC105231558);ncbi_105233044(LOC105233044);ncbi_115066129(LOC115066129)	K05038+K02154+K08155+K05038+K05038+K05038+K18211
Metabolism	Nucleotide metabolism	Purine metabolism	10	90	0.426654	1	ko00230	ncbi_105223311(LOC105223311);ncbi_105223314(LOC105223314);ncbi_105226353(LOC105226353);ncbi_105226374(LOC105226374);ncbi_105229367(LOC105229367);ncbi_105230259(LOC105230259);ncbi_105230951(LOC105230951);ncbi_105231185(LOC105231185);ncbi_105232649(LOC105232649);ncbi_125776288(LOC125776288)	K00106+K00106+K19572+K19572+K13755+K00944+K00106+K00365+K19572+K19572
Metabolism	Amino acid metabolism	Lysine degradation	6	53	0.450541	1	ko00310	ncbi_105223870(LOC105223870);ncbi_105228363(LOC105228363);ncbi_105228811(LOC105228811);ncbi_105229197(LOC105229197);ncbi_105232622(LOC105232622);MSTRG.3845(--)	K22410+K00128+K00471+K14157+K14085+K11433
Metabolism	Global and overview maps	Carbon metabolism	13	121	0.452772	1	ko01200	ncbi_105221945(LOC105221945);ncbi_105222327(LOC105222327);ncbi_105222633(LOC105222633);ncbi_105222926(LOC105222926);ncbi_105224054(LOC105224054);ncbi_105224618(LOC105224618);ncbi_105225803(LOC105225803);ncbi_105227571(LOC105227571);ncbi_105229192(LOC105229192);ncbi_105230177(LOC105230177);ncbi_125775327(LOC125775327);ncbi_125777877(LOC125777877);ncbi_125777878(LOC125777878)	K00844+K11517+K00297+K00261+K00232+K00850+K01834+K00831+K00232+K01807+K01754+K00830+K00830
Metabolism	Lipid metabolism	Arachidonic acid metabolism	2	15	0.457271	1	ko00590	ncbi_105224532(LOC105224532);ncbi_105225028(LOC105225028)	K01047+K00432
Cellular Processes	Cell growth and death	Cellular senescence	8	73	0.46149	1	ko04218	ncbi_105225272(LOC105225272);ncbi_105226206(LOC105226206);ncbi_105226958(LOC105226958);ncbi_105227009(LOC105227009);ncbi_105228464(LOC105228464);ncbi_105228766(LOC105228766);ncbi_105228807(LOC105228807);ncbi_105231615(LOC105231615)	K02183+K02183+K04348+K04348+K10866+K02183+K04443+K09183
Organismal Systems	Circulatory system	Cardiac muscle contraction	5	44	0.46328	1	ko04260	ncbi_105226581(LOC105226581);ncbi_105226582(LOC105226582);ncbi_105229794(LOC105229794);ncbi_105231331(LOC105231331);ncbi_105232171(LOC105232171)	K10374+K10373+K17751+K04860+K04962
Metabolism	Lipid metabolism	Linoleic acid metabolism	1	6	0.472786	1	ko00591	ncbi_105224532(LOC105224532)	K01047
Metabolism	Metabolism of cofactors and vitamins	Vitamin B6 metabolism	1	6	0.472786	1	ko00750	ncbi_105227571(LOC105227571)	K00831
Organismal Systems	Endocrine system	Oxytocin signaling pathway	7	64	0.473592	1	ko04921	ncbi_105225272(LOC105225272);ncbi_105226206(LOC105226206);ncbi_105226958(LOC105226958);ncbi_105227009(LOC105227009);ncbi_105228766(LOC105228766);ncbi_105231331(LOC105231331);ncbi_105232171(LOC105232171)	K02183+K02183+K04348+K04348+K02183+K04860+K04962
Organismal Systems	Digestive system	Salivary secretion	7	64	0.473592	1	ko04970	ncbi_105224682(LOC105224682);ncbi_105225272(LOC105225272);ncbi_105225306(LOC105225306);ncbi_105226206(LOC105226206);ncbi_105228345(LOC105228345);ncbi_105228351(LOC105228351);ncbi_105228766(LOC105228766)	K01176+K02183+K07376+K02183+K13915+K13915+K02183
Human Diseases	Cancer: specific types	Glioma	4	35	0.47849	1	ko05214	ncbi_105225272(LOC105225272);ncbi_105226206(LOC105226206);ncbi_105228766(LOC105228766);ncbi_105233484(LOC105233484)	K02183+K02183+K02183+K05459
Human Diseases	Immune disease	Rheumatoid arthritis	4	35	0.47849	1	ko05323	ncbi_105227818(LOC105227818);ncbi_105232835(LOC105232835);ncbi_105232836(LOC105232836);ncbi_105232837(LOC105232837)	K02154+K01365+K01365+K01365
Metabolism	Metabolism of cofactors and vitamins	Porphyrin metabolism	6	55	0.487403	1	ko00860	ncbi_105226110(LOC105226110);ncbi_105230828(LOC105230828);ncbi_105232213(LOC105232213);ncbi_115065792(LOC115065792);ncbi_125776552(LOC125776552);ncbi_125777874(LOC125777874)	K00699+K00699+K00699+K00699+K00699+K00699
Environmental Information Processing	Signal transduction	Hippo signaling pathway - multiple species	2	16	0.491831	1	ko04392	ncbi_105223150(LOC105223150);ncbi_105223592(LOC105223592)	K16686+K16507
Organismal Systems	Environmental adaptation	Circadian rhythm	2	16	0.491831	1	ko04710	ncbi_125778321(LOC125778321);ncbi_125778325(LOC125778325)	K03094+K03094
Human Diseases	Infectious disease: bacterial	Tuberculosis	8	75	0.493014	1	ko05152	ncbi_105222361(LOC105222361);ncbi_105225057(LOC105225057);ncbi_105225272(LOC105225272);ncbi_105226206(LOC105226206);ncbi_105226958(LOC105226958);ncbi_105227009(LOC105227009);ncbi_105227818(LOC105227818);ncbi_105228766(LOC105228766)	K06563+K01379+K02183+K02183+K04348+K04348+K02154+K02183
Organismal Systems	Immune system	B cell receptor signaling pathway	3	26	0.497763	1	ko04662	ncbi_105226958(LOC105226958);ncbi_105227009(LOC105227009);ncbi_105230907(LOC105230907)	K04348+K04348+K06508
Human Diseases	Cancer: overview	Proteoglycans in cancer	11	105	0.498874	1	ko05205	ncbi_105222034(LOC105222034);ncbi_105224720(LOC105224720);ncbi_105225549(LOC105225549);ncbi_105226668(LOC105226668);ncbi_105227769(LOC105227769);ncbi_105227771(LOC105227771);ncbi_105232835(LOC105232835);ncbi_105232836(LOC105232836);ncbi_105232837(LOC105232837);ncbi_105233484(LOC105233484);ncbi_125775295(LOC125775295)	K06497+K02375+K03209+K06225+K06497+K06497+K01365+K01365+K01365+K05459+K10380
Organismal Systems	Sensory system	Inflammatory mediator regulation of TRP channels	5	46	0.503614	1	ko04750	ncbi_105225272(LOC105225272);ncbi_105226206(LOC105226206);ncbi_105228286(LOC105228286);ncbi_105228766(LOC105228766);ncbi_105233484(LOC105233484)	K02183+K02183+K06068+K02183+K05459
Metabolism	Carbohydrate metabolism	Pentose phosphate pathway	3	27	0.523872	1	ko00030	ncbi_105222689(LOC105222689);ncbi_105224618(LOC105224618);ncbi_105230177(LOC105230177)	K00115+K00850+K01807
Human Diseases	Drug resistance: antineoplastic	Antifolate resistance	3	27	0.523872	1	ko01523	ncbi_105222005(LOC105222005);ncbi_105227279(LOC105227279);ncbi_105231583(LOC105231583)	K05673+K14613+K05673
Environmental Information Processing	Signal transduction	VEGF signaling pathway	3	27	0.523872	1	ko04370	ncbi_105226958(LOC105226958);ncbi_105227009(LOC105227009);ncbi_105228807(LOC105228807)	K04348+K04348+K04443
Metabolism	Glycan biosynthesis and metabolism	Mannose type O-glycan biosynthesis	1	7	0.526185	1	ko00515	ncbi_105221831(LOC105221831)	K21032
Metabolism	Glycan biosynthesis and metabolism	Glycosaminoglycan biosynthesis - chondroitin sulfate / dermatan sulfate	1	7	0.526185	1	ko00532	ncbi_105226957(LOC105226957)	K00747
Genetic Information Processing	Replication and repair	Non-homologous end-joining	1	7	0.526185	1	ko03450	ncbi_105228464(LOC105228464)	K10866
Human Diseases	Cancer: overview	Pathways in cancer	21	208	0.539229	1	ko05200	ncbi_105224202(LOC105224202);ncbi_105224720(LOC105224720);ncbi_105225272(LOC105225272);ncbi_105225549(LOC105225549);ncbi_105225811(LOC105225811);ncbi_105225840(LOC105225840);ncbi_105226206(LOC105226206);ncbi_105226668(LOC105226668);ncbi_105226691(LOC105226691);ncbi_105228298(LOC105228298);ncbi_105228766(LOC105228766);ncbi_105229461(LOC105229461);ncbi_105229681(LOC105229681);ncbi_105229690(LOC1052…	K06237+K02375+K02183+K03209+K04397+K00799+K02183+K06225+K05119+K00799+K02183+K00799+K00799+K00799+K05459+K00799+K05126+K09848+K00799+K03094+K03094
Human Diseases	Endocrine and metabolic disease	Insulin resistance	6	58	0.541096	1	ko04931	ncbi_105223312(LOC105223312);ncbi_105228286(LOC105228286);ncbi_105231309(LOC105231309);ncbi_105232625(LOC105232625);ncbi_105232977(LOC105232977);ncbi_105233297(LOC105233297)	K00693+K06068+K08745+K07189+K00820+K08745
Human Diseases	Cancer: specific types	Gastric cancer	5	48	0.542715	1	ko05226	ncbi_105223845(LOC105223845);ncbi_105224720(LOC105224720);ncbi_105225095(LOC105225095);ncbi_105225549(LOC105225549);ncbi_105229394(LOC105229394)	K05658+K02375+K22244+K03209+K05658
Metabolism	Nucleotide metabolism	Pyrimidine metabolism	4	38	0.545189	1	ko00240	ncbi_105224909(LOC105224909);ncbi_105226577(LOC105226577);ncbi_105231050(LOC105231050);ncbi_105233253(LOC105233253)	K00207+K01464+K00757+K00757
Metabolism	Carbohydrate metabolism	Fructose and mannose metabolism	3	28	0.54922	1	ko00051	ncbi_105221945(LOC105221945);ncbi_105224618(LOC105224618);ncbi_105224738(LOC105224738)	K00844+K00850+K00011
Organismal Systems	Digestive system	Mineral absorption	3	28	0.54922	1	ko04978	ncbi_105227279(LOC105227279);ncbi_105231062(LOC105231062);ncbi_105231156(LOC105231156)	K14613+K14686+K12040
Organismal Systems	Endocrine system	Insulin signaling pathway	8	79	0.554308	1	ko04910	ncbi_105221945(LOC105221945);ncbi_105223312(LOC105223312);ncbi_105225272(LOC105225272);ncbi_105226206(LOC105226206);ncbi_105226742(LOC105226742);ncbi_105228766(LOC105228766);ncbi_105228969(LOC105228969);ncbi_105232625(LOC105232625)	K00844+K00693+K02183+K02183+K00665+K02183+K11262+K07189
Human Diseases	Cardiovascular disease	Arrhythmogenic right ventricular cardiomyopathy	2	18	0.556621	1	ko05412	ncbi_105231331(LOC105231331);ncbi_105232171(LOC105232171)	K04860+K04962
Organismal Systems	Immune system	Fc gamma R-mediated phagocytosis	5	49	0.561718	1	ko04666	ncbi_105227846(LOC105227846);ncbi_105227847(LOC105227847);ncbi_105227848(LOC105227848);ncbi_105228286(LOC105228286);ncbi_105229886(LOC105229886)	K01080+K01080+K01080+K06068+K05768
Human Diseases	Infectious disease: viral	Kaposi sarcoma-associated herpesvirus infection	7	70	0.571916	1	ko05167	ncbi_105225272(LOC105225272);ncbi_105226206(LOC105226206);ncbi_105226958(LOC105226958);ncbi_105227009(LOC105227009);ncbi_105228766(LOC105228766);ncbi_105228807(LOC105228807);MSTRG.3463(UBI1)	K02183+K02183+K04348+K04348+K02183+K04443+K02927
Organismal Systems	Circulatory system	Vascular smooth muscle contraction	6	60	0.5755	1	ko04270	ncbi_105224532(LOC105224532);ncbi_105225272(LOC105225272);ncbi_105225306(LOC105225306);ncbi_105226206(LOC105226206);ncbi_105228286(LOC105228286);ncbi_105228766(LOC105228766)	K01047+K02183+K07376+K02183+K06068+K02183
Human Diseases	Cancer: overview	Transcriptional misregulation in cancer	7	71	0.58748	1	ko05202	ncbi_105224398(LOC105224398);ncbi_105228418(LOC105228418);ncbi_105228479(LOC105228479);ncbi_105229833(LOC105229833);ncbi_105229834(LOC105229834);ncbi_105232365(LOC105232365);ncbi_105233484(LOC105233484)	K09381+K09381+K09381+K00069+K00069+K15616+K05459
Organismal Systems	Nervous system	Long-term depression	3	30	0.597448	1	ko04730	ncbi_105225306(LOC105225306);ncbi_105229170(LOC105229170);ncbi_105233484(LOC105233484)	K07376+K04578+K05459
Organismal Systems	Sensory system	Phototransduction - fly	3	30	0.597448	1	ko04745	ncbi_105225272(LOC105225272);ncbi_105226206(LOC105226206);ncbi_105228766(LOC105228766)	K02183+K02183+K02183
Organismal Systems	Endocrine system	GnRH signaling pathway	5	51	0.59849	1	ko04912	ncbi_105222155(LOC105222155);ncbi_105225272(LOC105225272);ncbi_105226206(LOC105226206);ncbi_105228286(LOC105228286);ncbi_105228766(LOC105228766)	K04280+K02183+K02183+K06068+K02183
Human Diseases	Cancer: specific types	Hepatocellular carcinoma	9	93	0.607897	1	ko05225	ncbi_105224720(LOC105224720);ncbi_105225549(LOC105225549);ncbi_105225840(LOC105225840);ncbi_105228298(LOC105228298);ncbi_105229461(LOC105229461);ncbi_105229681(LOC105229681);ncbi_105229690(LOC105229690);ncbi_105234081(LOC105234081);ncbi_125776420(LOC125776420)	K02375+K03209+K00799+K00799+K00799+K00799+K00799+K00799+K00799
Environmental Information Processing	Signaling molecules and interaction	Cell adhesion molecules	1	9	0.617336	1	ko04514	ncbi_105230528(LOC105230528)	K06766
Organismal Systems	Development and regeneration	Dorso-ventral axis formation	3	31	0.620264	1	ko04320	ncbi_105226448(LOC105226448);ncbi_105230130(LOC105230130);ncbi_105232402(LOC105232402)	K23461+K02602+K02447
Environmental Information Processing	Signal transduction	Phospholipase D signaling pathway	6	64	0.6402	1	ko04072	ncbi_105223261(LOC105223261);ncbi_105226672(LOC105226672);ncbi_105227846(LOC105227846);ncbi_105227847(LOC105227847);ncbi_105227848(LOC105227848);ncbi_105232103(LOC105232103)	K13523+K13509+K01080+K01080+K01080+K13509
Organismal Systems	Nervous system	Glutamatergic synapse	4	43	0.645573	1	ko04724	ncbi_105224138(LOC105224138);ncbi_105226958(LOC105226958);ncbi_105227009(LOC105227009);ncbi_105229930(LOC105229930)	K01915+K04348+K04348+K05208
Environmental Information Processing	Signaling molecules and interaction	Cytokine-cytokine receptor interaction	1	10	0.656123	1	ko04060	ncbi_105227929(LOC105227929)	K22628
Human Diseases	Cancer: specific types	Thyroid cancer	1	10	0.656123	1	ko05216	ncbi_105234141(LOC105234141)	K05126
Organismal Systems	Digestive system	Carbohydrate digestion and absorption	2	22	0.6679	1	ko04973	ncbi_105221945(LOC105221945);ncbi_105224682(LOC105224682)	K00844+K01176
Environmental Information Processing	Signal transduction	MAPK signaling pathway - fly	8	88	0.678916	1	ko04013	ncbi_105222355(LOC105222355);ncbi_105225731(LOC105225731);ncbi_105229502(LOC105229502);ncbi_105229783(LOC105229783);ncbi_105230340(LOC105230340);ncbi_105232402(LOC105232402);ncbi_105233319(LOC105233319);ncbi_105233721(LOC105233721)	K08892+K12377+K04623+K20210+K05088+K02447+K20214+K16690
Human Diseases	Cancer: overview	PD-L1 expression and PD-1 checkpoint pathway in cancer	3	34	0.683311	1	ko05235	ncbi_105226691(LOC105226691);ncbi_105226958(LOC105226958);ncbi_105227009(LOC105227009)	K05119+K04348+K04348
Organismal Systems	Immune system	Th1 and Th2 cell differentiation	2	23	0.691934	1	ko04658	ncbi_105226958(LOC105226958);ncbi_105227009(LOC105227009)	K04348+K04348
Cellular Processes	Cell growth and death	Necroptosis	5	57	0.69759	1	ko04217	ncbi_105222165(LOC105222165);ncbi_105222926(LOC105222926);ncbi_105224138(LOC105224138);ncbi_105228822(LOC105228822);ncbi_125780080(LOC125780080)	K11974+K00261+K01915+K10802+K11251
Organismal Systems	Endocrine system	Thyroid hormone synthesis	3	35	0.702512	1	ko04918	ncbi_105223358(LOC105223358);ncbi_105224939(LOC105224939);ncbi_105225028(LOC105225028)	K10063+K09490+K00432
Organismal Systems	Nervous system	Neurotrophin signaling pathway	5	58	0.712354	1	ko04722	ncbi_105225272(LOC105225272);ncbi_105226206(LOC105226206);ncbi_105228286(LOC105228286);ncbi_105228766(LOC105228766);ncbi_105228807(LOC105228807)	K02183+K02183+K06068+K02183+K04443
Organismal Systems	Immune system	Th17 cell differentiation	2	24	0.714518	1	ko04659	ncbi_105226958(LOC105226958);ncbi_105227009(LOC105227009)	K04348+K04348
Human Diseases	Endocrine and metabolic disease	Type II diabetes mellitus	2	24	0.714518	1	ko04930	ncbi_105221945(LOC105221945);ncbi_105228286(LOC105228286)	K00844+K06068
Environmental Information Processing	Signal transduction	TGF-beta signaling pathway	3	36	0.720816	1	ko04350	ncbi_105230528(LOC105230528);ncbi_125778321(LOC125778321);ncbi_125778325(LOC125778325)	K06766+K03094+K03094
Organismal Systems	Immune system	Natural killer cell mediated cytotoxicity	2	25	0.735697	1	ko04650	ncbi_105226958(LOC105226958);ncbi_105227009(LOC105227009)	K04348+K04348
Human Diseases	Cancer: specific types	Non-small cell lung cancer	2	25	0.735697	1	ko05223	ncbi_105226691(LOC105226691);ncbi_105234141(LOC105234141)	K05119+K05126
Organismal Systems	Digestive system	Gastric acid secretion	3	37	0.738233	1	ko04971	ncbi_105225272(LOC105225272);ncbi_105226206(LOC105226206);ncbi_105228766(LOC105228766)	K02183+K02183+K02183
Metabolism	Metabolism of cofactors and vitamins	One carbon pool by folate	1	13	0.75049	1	ko00670	ncbi_105222633(LOC105222633)	K00297
Organismal Systems	Nervous system	Serotonergic synapse	3	40	0.785342	1	ko04726	ncbi_105222255(LOC105222255);ncbi_105228430(LOC105228430);ncbi_105230554(LOC105230554)	K01593+K08155+K04153
Human Diseases	Cancer: specific types	Melanoma	1	15	0.798558	1	ko05218	ncbi_105233484(LOC105233484)	K05459
Organismal Systems	Nervous system	GABAergic synapse	3	41	0.799405	1	ko04727	ncbi_105224042(LOC105224042);ncbi_105224138(LOC105224138);ncbi_105230343(LOC105230343)	K05175+K01915+K13524
Cellular Processes	Transport and catabolism	Phagosome	6	77	0.805694	1	ko04145	ncbi_105222361(LOC105222361);ncbi_105222583(LOC105222583);ncbi_105227818(LOC105227818);ncbi_105232835(LOC105232835);ncbi_105232836(LOC105232836);ncbi_105232837(LOC105232837)	K06563+K04659+K02154+K01365+K01365+K01365
Organismal Systems	Endocrine system	Estrogen signaling pathway	6	77	0.805694	1	ko04915	ncbi_105224006(LOC105224006);ncbi_105225057(LOC105225057);ncbi_105225272(LOC105225272);ncbi_105226206(LOC105226206);ncbi_105228286(LOC105228286);ncbi_105228766(LOC105228766)	K03283+K01379+K02183+K02183+K06068+K02183
Organismal Systems	Endocrine system	Adipocytokine signaling pathway	2	29	0.80747	1	ko04920	ncbi_105222296(LOC105222296);ncbi_105232303(LOC105232303)	K01897+K15013
Human Diseases	Substance dependence	Alcoholism	8	100	0.807507	1	ko05034	ncbi_105222255(LOC105222255);ncbi_105224770(LOC105224770);ncbi_105225272(LOC105225272);ncbi_105226206(LOC105226206);ncbi_105228430(LOC105228430);ncbi_105228766(LOC105228766);ncbi_105229930(LOC105229930);ncbi_125780080(LOC125780080)	K01593+K00501+K02183+K02183+K08155+K02183+K05208+K11251
Metabolism	Carbohydrate metabolism	Butanoate metabolism	1	16	0.819006	1	ko00650	ncbi_105230343(LOC105230343)	K13524
Cellular Processes	Cell growth and death	Ferroptosis	1	16	0.819006	1	ko04216	ncbi_105222296(LOC105222296)	K01897
Human Diseases	Cardiovascular disease	Viral myocarditis	1	16	0.819006	1	ko05416	ncbi_105229794(LOC105229794)	K17751
Cellular Processes	Cell growth and death	Apoptosis - fly	4	56	0.832736	1	ko04214	ncbi_105223150(LOC105223150);ncbi_105225038(LOC105225038);ncbi_105225811(LOC105225811);ncbi_115065719(LOC115065719)	K16686+K03386+K04397+K09848
Human Diseases	Cancer: overview	Choline metabolism in cancer	4	56	0.832736	1	ko05231	ncbi_105226287(LOC105226287);ncbi_105227846(LOC105227846);ncbi_105227847(LOC105227847);ncbi_105227848(LOC105227848)	K08202+K01080+K01080+K01080
Organismal Systems	Development and regeneration	Osteoclast differentiation	2	31	0.836417	1	ko04380	ncbi_105226958(LOC105226958);ncbi_105227009(LOC105227009)	K04348+K04348
Cellular Processes	Cell growth and death	Apoptosis	5	69	0.8417	1	ko04210	ncbi_105225057(LOC105225057);ncbi_105225811(LOC105225811);ncbi_105232835(LOC105232835);ncbi_105232836(LOC105232836);ncbi_105232837(LOC105232837)	K01379+K04397+K01365+K01365+K01365
Human Diseases	Cancer: specific types	Breast cancer	3	45	0.848152	1	ko05224	ncbi_105224720(LOC105224720);ncbi_105225549(LOC105225549);ncbi_105233484(LOC105233484)	K02375+K03209+K05459
Genetic Information Processing	Replication and repair	Base excision repair	1	18	0.853899	1	ko03410	ncbi_105228822(LOC105228822)	K10802
Genetic Information Processing	Replication and repair	Mismatch repair	1	18	0.853899	1	ko03430	ncbi_105223111(LOC105223111)	K10746
Human Diseases	Infectious disease: parasitic	Amoebiasis	2	33	0.861377	1	ko05146	ncbi_105224202(LOC105224202);ncbi_105228876(LOC105228876)	K06237+K13963
Environmental Information Processing	Signal transduction	Apelin signaling pathway	4	59	0.861772	1	ko04371	ncbi_105225272(LOC105225272);ncbi_105226206(LOC105226206);ncbi_105228766(LOC105228766);ncbi_105232171(LOC105232171)	K02183+K02183+K02183+K04962
Organismal Systems	Immune system	T cell receptor signaling pathway	2	34	0.872506	1	ko04660	ncbi_105226958(LOC105226958);ncbi_105227009(LOC105227009)	K04348+K04348
Environmental Information Processing	Signal transduction	Hedgehog signaling pathway	1	20	0.882078	1	ko04340	ncbi_105226668(LOC105226668)	K06225
Human Diseases	Endocrine and metabolic disease	AGE-RAGE signaling pathway in diabetic complications	2	35	0.882808	1	ko04933	ncbi_105224202(LOC105224202);ncbi_105228286(LOC105228286)	K06237+K06068
Organismal Systems	Digestive system	Vitamin digestion and absorption	2	35	0.882808	1	ko04977	ncbi_105227011(LOC105227011);ncbi_105227279(LOC105227279)	K14611+K14613
Cellular Processes	Cellular community - eukaryotes	Signaling pathways regulating pluripotency of stem cells	3	49	0.886277	1	ko04550	ncbi_105224720(LOC105224720);ncbi_105225549(LOC105225549);ncbi_105233484(LOC105233484)	K02375+K03209+K05459
Human Diseases	Cancer: specific types	Small cell lung cancer	2	36	0.892338	1	ko05222	ncbi_105224202(LOC105224202);ncbi_115065719(LOC115065719)	K06237+K09848
Environmental Information Processing	Signal transduction	HIF-1 signaling pathway	4	63	0.893712	1	ko04066	ncbi_105221945(LOC105221945);ncbi_105224618(LOC105224618);ncbi_105231405(LOC105231405);ncbi_105233484(LOC105233484)	K00844+K00850+K00016+K05459
Environmental Information Processing	Signal transduction	Hippo signaling pathway	4	63	0.893712	1	ko04390	ncbi_105223150(LOC105223150);ncbi_105224720(LOC105224720);ncbi_105225549(LOC105225549);ncbi_105230393(LOC105230393)	K16686+K02375+K03209+K06091
Human Diseases	Cancer: overview	MicroRNAs in cancer	4	63	0.893712	1	ko05206	ncbi_105223845(LOC105223845);ncbi_105224675(LOC105224675);ncbi_105226582(LOC105226582);ncbi_105229394(LOC105229394)	K05658+K11592+K10373+K05658
Genetic Information Processing	Folding, sorting and degradation	Protein export	1	21	0.894063	1	ko03060	ncbi_105224939(LOC105224939)	K09490
Organismal Systems	Endocrine system	Ovarian steroidogenesis	1	21	0.894063	1	ko04913	ncbi_105233484(LOC105233484)	K05459
Environmental Information Processing	Signal transduction	Rap1 signaling pathway	5	76	0.895907	1	ko04015	ncbi_105225272(LOC105225272);ncbi_105226206(LOC105226206);ncbi_105228766(LOC105228766);ncbi_105229930(LOC105229930);ncbi_105233484(LOC105233484)	K02183+K02183+K02183+K05208+K05459
Human Diseases	Infectious disease: viral	Human immunodeficiency virus 1 infection	7	101	0.898378	1	ko05170	ncbi_105225272(LOC105225272);ncbi_105226206(LOC105226206);ncbi_105226958(LOC105226958);ncbi_105227009(LOC105227009);ncbi_105228766(LOC105228766);ncbi_125778321(LOC125778321);ncbi_125778325(LOC125778325)	K02183+K02183+K04348+K04348+K02183+K03094+K03094
Environmental Information Processing	Signal transduction	Ras signaling pathway	6	89	0.899514	1	ko04014	ncbi_105224532(LOC105224532);ncbi_105225272(LOC105225272);ncbi_105226206(LOC105226206);ncbi_105228766(LOC105228766);ncbi_105229930(LOC105229930);ncbi_105233484(LOC105233484)	K01047+K02183+K02183+K02183+K05208+K05459
Organismal Systems	Excretory system	Aldosterone-regulated sodium reabsorption	1	22	0.904833	1	ko04960	ncbi_105233484(LOC105233484)	K05459
Environmental Information Processing	Signal transduction	Phosphatidylinositol signaling system	4	65	0.907114	1	ko04070	ncbi_105225272(LOC105225272);ncbi_105226206(LOC105226206);ncbi_105227982(LOC105227982);ncbi_105228766(LOC105228766)	K02183+K02183+K01092+K02183
Organismal Systems	Endocrine system	Aldosterone synthesis and secretion	3	52	0.909016	1	ko04925	ncbi_105225272(LOC105225272);ncbi_105226206(LOC105226206);ncbi_105228766(LOC105228766)	K02183+K02183+K02183
Genetic Information Processing	Folding, sorting and degradation	Protein processing in endoplasmic reticulum	8	116	0.913173	1	ko04141	ncbi_105224006(LOC105224006);ncbi_105224693(LOC105224693);ncbi_105224939(LOC105224939);ncbi_105227733(LOC105227733);ncbi_105228530(LOC105228530);ncbi_105228716(LOC105228716);ncbi_125778321(LOC125778321);ncbi_125778325(LOC125778325)	K03283+K09586+K09490+K09542+K09523+K09584+K03094+K03094
Organismal Systems	Development and regeneration	Axon guidance	4	66	0.913236	1	ko04360	ncbi_105226668(LOC105226668);ncbi_105226958(LOC105226958);ncbi_105227009(LOC105227009);ncbi_105230528(LOC105230528)	K06225+K04348+K04348+K06766
Cellular Processes	Cell growth and death	Apoptosis - multiple species	1	23	0.91451	1	ko04215	ncbi_105225811(LOC105225811)	K04397
Organismal Systems	Excretory system	Collecting duct acid secretion	1	23	0.91451	1	ko04966	ncbi_105227818(LOC105227818)	K02154
Human Diseases	Substance dependence	Morphine addiction	2	39	0.916778	1	ko05032	ncbi_105224042(LOC105224042);ncbi_105229367(LOC105229367)	K05175+K13755
Environmental Information Processing	Signal transduction	Notch signaling pathway	1	24	0.923205	1	ko04330	ncbi_105221842(LOC105221842)	K05948
Genetic Information Processing	Replication and repair	Homologous recombination	1	25	0.931018	1	ko03440	ncbi_105228464(LOC105228464)	K10866
Cellular Processes	Cell growth and death	p53 signaling pathway	1	25	0.931018	1	ko04115	ncbi_105233484(LOC105233484)	K05459
Organismal Systems	Aging	Longevity regulating pathway - multiple species	3	57	0.937927	1	ko04213	ncbi_105224006(LOC105224006);ncbi_105227733(LOC105227733);ncbi_105233484(LOC105233484)	K03283+K09542+K05459
Organismal Systems	Endocrine system	Progesterone-mediated oocyte maturation	3	57	0.937927	1	ko04914	ncbi_105227347(LOC105227347);ncbi_105230130(LOC105230130);ncbi_105233484(LOC105233484)	K06631+K02602+K05459
Organismal Systems	Immune system	IL-17 signaling pathway	1	26	0.938038	1	ko04657	ncbi_115065719(LOC115065719)	K09848
Organismal Systems	Endocrine system	Regulation of lipolysis in adipocytes	1	26	0.938038	1	ko04923	ncbi_105225306(LOC105225306)	K07376
Organismal Systems	Endocrine system	GnRH secretion	1	26	0.938038	1	ko04929	ncbi_105225382(LOC105225382)	K04955
Organismal Systems	Development and regeneration	Axon regeneration	4	72	0.942974	1	ko04361	ncbi_105222255(LOC105222255);ncbi_105225017(LOC105225017);ncbi_105228286(LOC105228286);ncbi_105228807(LOC105228807)	K01593+K10693+K06068+K04443
Genetic Information Processing	Replication and repair	Fanconi anemia pathway	1	27	0.944345	1	ko03460	ncbi_105230938(LOC105230938)	K11832
Metabolism	Carbohydrate metabolism	Inositol phosphate metabolism	2	44	0.946306	1	ko00562	ncbi_105226135(LOC105226135);ncbi_105227982(LOC105227982)	K00469+K01092
Human Diseases	Infectious disease: bacterial	Legionellosis	2	44	0.946306	1	ko05134	ncbi_105224006(LOC105224006);ncbi_105225811(LOC105225811)	K03283+K04397
Organismal Systems	Immune system	Toll and Imd signaling pathway	9	139	0.951635	1	ko04624	ncbi_105227499(LOC105227499);ncbi_105229019(LOC105229019);ncbi_105229698(LOC105229698);ncbi_105231662(LOC105231662);ncbi_105231663(LOC105231663);ncbi_105232011(LOC105232011);ncbi_125775295(LOC125775295);ncbi_125776840(LOC125776840);ncbi_125776843(LOC125776843)	K01446+K24093+K20668+K24076+K24076+K20692+K10380+K20696+K20696
Organismal Systems	Endocrine system	Thyroid hormone signaling pathway	3	61	0.954673	1	ko04919	ncbi_105224618(LOC105224618);ncbi_105229794(LOC105229794);ncbi_105231615(LOC105231615)	K00850+K17751+K09183
Human Diseases	Infectious disease: viral	Human cytomegalovirus infection	5	89	0.955267	1	ko05163	ncbi_105225272(LOC105225272);ncbi_105226206(LOC105226206);ncbi_105226958(LOC105226958);ncbi_105227009(LOC105227009);ncbi_105228766(LOC105228766)	K02183+K02183+K04348+K04348+K02183
Organismal Systems	Immune system	Cytosolic DNA-sensing pathway	1	30	0.959676	1	ko04623	ncbi_105223718(LOC105223718)	K10790
Organismal Systems	Endocrine system	Prolactin signaling pathway	1	30	0.959676	1	ko04917	ncbi_105224770(LOC105224770)	K00501
Organismal Systems	Immune system	NOD-like receptor signaling pathway	2	48	0.962449	1	ko04621	ncbi_105222165(LOC105222165);ncbi_105228286(LOC105228286)	K11974+K06068
Human Diseases	Drug resistance: antineoplastic	EGFR tyrosine kinase inhibitor resistance	1	31	0.963784	1	ko01521	ncbi_105233484(LOC105233484)	K05459
Organismal Systems	Endocrine system	Insulin secretion	2	49	0.965691	1	ko04911	ncbi_105232171(LOC105232171);ncbi_115066129(LOC115066129)	K04962+K18211
Cellular Processes	Cell growth and death	Cell cycle	4	79	0.965767	1	ko04110	ncbi_105227347(LOC105227347);ncbi_105234066(LOC105234066);ncbi_125778321(LOC125778321);ncbi_125778325(LOC125778325)	K06631+K02365+K03094+K03094
Environmental Information Processing	Signal transduction	MAPK signaling pathway	6	107	0.967159	1	ko04010	ncbi_105224006(LOC105224006);ncbi_105226958(LOC105226958);ncbi_105227009(LOC105227009);ncbi_105228807(LOC105228807);ncbi_105231331(LOC105231331);ncbi_105233484(LOC105233484)	K03283+K04348+K04348+K04443+K04860+K05459
Human Diseases	Endocrine and metabolic disease	Cushing syndrome	3	66	0.969691	1	ko04934	ncbi_105224720(LOC105224720);ncbi_105225549(LOC105225549);ncbi_105229170(LOC105229170)	K02375+K03209+K04578
Cellular Processes	Transport and catabolism	Mitophagy - animal	1	34	0.973769	1	ko04137	MSTRG.3463(UBI1)	K02927
Environmental Information Processing	Signal transduction	TNF signaling pathway	1	34	0.973769	1	ko04668	ncbi_105225811(LOC105225811)	K04397
Cellular Processes	Transport and catabolism	Autophagy - animal	6	112	0.976476	1	ko04140	ncbi_105225057(LOC105225057);ncbi_105228286(LOC105228286);ncbi_105228822(LOC105228822);ncbi_105232835(LOC105232835);ncbi_105232836(LOC105232836);ncbi_105232837(LOC105232837)	K01379+K06068+K10802+K01365+K01365+K01365
Human Diseases	Infectious disease: viral	Measles	2	54	0.978256	1	ko05162	ncbi_105222361(LOC105222361);ncbi_105224006(LOC105224006)	K06563+K03283
Metabolism	Glycan biosynthesis and metabolism	N-Glycan biosynthesis	1	39	0.984686	1	ko00510	ncbi_105229896(LOC105229896)	K09659
Organismal Systems	Endocrine system	Parathyroid hormone synthesis, secretion and action	1	39	0.984686	1	ko04928	ncbi_105223131(LOC105223131)	K21598
Human Diseases	Cancer: specific types	Prostate cancer	1	39	0.984686	1	ko05215	ncbi_105233484(LOC105233484)	K05459
Human Diseases	Drug resistance: antineoplastic	Endocrine resistance	1	41	0.987654	1	ko01522	ncbi_105233484(LOC105233484)	K05459
Cellular Processes	Cellular community - eukaryotes	Focal adhesion	3	77	0.987883	1	ko04510	ncbi_105222583(LOC105222583);ncbi_105224202(LOC105224202);ncbi_105233484(LOC105233484)	K04659+K06237+K05459
Metabolism	Carbohydrate metabolism	Citrate cycle (TCA cycle)	1	42	0.988915	1	ko00020	ncbi_105229145(LOC105229145)	K01648
Human Diseases	Infectious disease: bacterial	Shigellosis	6	123	0.989042	1	ko05131	ncbi_105221945(LOC105221945);ncbi_105222165(LOC105222165);ncbi_105228286(LOC105228286);ncbi_125778321(LOC125778321);ncbi_125778325(LOC125778325);MSTRG.3463(UBI1)	K00844+K11974+K06068+K03094+K03094+K02927
Human Diseases	Infectious disease: viral	Human papillomavirus infection	7	139	0.990474	1	ko05165	ncbi_105221842(LOC105221842);ncbi_105222583(LOC105222583);ncbi_105224202(LOC105224202);ncbi_105224720(LOC105224720);ncbi_105225549(LOC105225549);ncbi_105227818(LOC105227818);ncbi_105230393(LOC105230393)	K05948+K04659+K06237+K02375+K03209+K02154+K06091
Genetic Information Processing	Translation	Aminoacyl-tRNA biosynthesis	1	45	0.991979	1	ko00970	ncbi_125776304(LOC125776304)	K01893
Cellular Processes	Cellular community - eukaryotes	Gap junction	1	45	0.991979	1	ko04540	ncbi_105225306(LOC105225306)	K07376
Organismal Systems	Immune system	Platelet activation	1	45	0.991979	1	ko04611	ncbi_105225306(LOC105225306)	K07376
Human Diseases	Infectious disease: viral	Hepatitis C	1	45	0.991979	1	ko05160	ncbi_105230907(LOC105230907)	K06508
Human Diseases	Infectious disease: bacterial	Vibrio cholerae infection	1	46	0.992799	1	ko05110	ncbi_105227818(LOC105227818)	K02154
Cellular Processes	Cellular community - eukaryotes	Tight junction	2	66	0.992917	1	ko04530	ncbi_105230393(LOC105230393);ncbi_105231615(LOC105231615)	K06091+K09183
Environmental Information Processing	Signal transduction	mTOR signaling pathway	4	100	0.993348	1	ko04150	ncbi_105224720(LOC105224720);ncbi_105225549(LOC105225549);ncbi_105233484(LOC105233484);ncbi_105234077(LOC105234077)	K02375+K03209+K05459+K04690
Environmental Information Processing	Signal transduction	Sphingolipid signaling pathway	2	68	0.994143	1	ko04071	ncbi_105225057(LOC105225057);ncbi_105231761(LOC105231761)	K01379+K12349
Organismal Systems	Aging	Longevity regulating pathway	1	48	0.994197	1	ko04211	ncbi_105233484(LOC105233484)	K05459
Organismal Systems	Nervous system	Cholinergic synapse	1	48	0.994197	1	ko04725	ncbi_105231876(LOC105231876)	K01049
Organismal Systems	Endocrine system	Growth hormone synthesis, secretion and action	1	48	0.994197	1	ko04935	ncbi_105233484(LOC105233484)	K05459
Human Diseases	Infectious disease: parasitic	Toxoplasmosis	1	48	0.994197	1	ko05145	ncbi_105224006(LOC105224006)	K03283
Human Diseases	Immune disease	Systemic lupus erythematosus	1	48	0.994197	1	ko05322	ncbi_125780080(LOC125780080)	K11251
Environmental Information Processing	Signal transduction	PI3K-Akt signaling pathway	4	102	0.994349	1	ko04151	ncbi_105222583(LOC105222583);ncbi_105223312(LOC105223312);ncbi_105224202(LOC105224202);ncbi_105233484(LOC105233484)	K04659+K00693+K06237+K05459
Genetic Information Processing	Replication and repair	Nucleotide excision repair	1	52	0.996233	1	ko03420	ncbi_105226657(LOC105226657)	K10846
Human Diseases	Infectious disease: bacterial	Epithelial cell signaling in Helicobacter pylori infection	1	52	0.996233	1	ko05120	ncbi_105227818(LOC105227818)	K02154
Environmental Information Processing	Signal transduction	FoxO signaling pathway	2	73	0.996371	1	ko04068	ncbi_105227347(LOC105227347);ncbi_105233484(LOC105233484)	K06631+K05459
Human Diseases	Infectious disease: viral	Human T-cell leukemia virus 1 infection	3	91	0.996414	1	ko05166	ncbi_105226958(LOC105226958);ncbi_105227009(LOC105227009);ncbi_105234066(LOC105234066)	K04348+K04348+K02365
Organismal Systems	Endocrine system	Relaxin signaling pathway	1	54	0.996965	1	ko04926	ncbi_105224202(LOC105224202)	K06237
Genetic Information Processing	Folding, sorting and degradation	Ubiquitin mediated proteolysis	3	95	0.99749	1	ko04120	ncbi_125778321(LOC125778321);ncbi_125778325(LOC125778325);MSTRG.3463(UBI1)	K03094+K03094+K02927
Genetic Information Processing	Folding, sorting and degradation	RNA degradation	1	57	0.997806	1	ko03018	ncbi_105224618(LOC105224618)	K00850
Organismal Systems	Immune system	Chemokine signaling pathway	1	58	0.998031	1	ko04062	ncbi_105228286(LOC105228286)	K06068
Human Diseases	Cancer: overview	Chemical carcinogenesis - reactive oxygen species	9	190	0.998063	1	ko05208	ncbi_105224588(LOC105224588);ncbi_105225840(LOC105225840);ncbi_105228286(LOC105228286);ncbi_105228298(LOC105228298);ncbi_105229461(LOC105229461);ncbi_105229681(LOC105229681);ncbi_105229690(LOC105229690);ncbi_105234081(LOC105234081);ncbi_125776420(LOC125776420)	K00002+K00799+K06068+K00799+K00799+K00799+K00799+K00799+K00799
Organismal Systems	Immune system	Neutrophil extracellular trap formation	2	82	0.998483	1	ko04613	ncbi_105228822(LOC105228822);ncbi_125780080(LOC125780080)	K10802+K11251
Human Diseases	Infectious disease: viral	Herpes simplex virus 1 infection	2	83	0.998625	1	ko05168	ncbi_105229273(LOC105229273);ncbi_115066102(LOC115066102)	K09364+K09228
Human Diseases	Infectious disease: bacterial	Salmonella infection	4	129	0.99943	1	ko05132	ncbi_105222881(LOC105222881);ncbi_105225811(LOC105225811);ncbi_125778321(LOC125778321);ncbi_125778325(LOC125778325)	K20181+K04397+K03094+K03094
Cellular Processes	Cell motility	Regulation of actin cytoskeleton	1	71	0.999519	1	ko04810	ncbi_105229886(LOC105229886)	K05768
Human Diseases	Neurodegenerative disease	Alzheimer disease	12	268	0.999842	1	ko05010	ncbi_105224720(LOC105224720);ncbi_105225272(LOC105225272);ncbi_105225549(LOC105225549);ncbi_105225811(LOC105225811);ncbi_105226206(LOC105226206);ncbi_105226958(LOC105226958);ncbi_105227009(LOC105227009);ncbi_105227924(LOC105227924);ncbi_105228075(LOC105228075);ncbi_105228766(LOC105228766);ncbi_105229930(LOC105229930);ncbi_105234225(LOC105234225)	K02375+K02183+K03209+K04397+K02183+K04348+K04348+K14711+K04550+K02183+K05208+K14709
Human Diseases	Neurodegenerative disease	Parkinson disease	9	226	0.999862	1	ko05012	ncbi_105224770(LOC105224770);ncbi_105224939(LOC105224939);ncbi_105225272(LOC105225272);ncbi_105226206(LOC105226206);ncbi_105227924(LOC105227924);ncbi_105228430(LOC105228430);ncbi_105228766(LOC105228766);ncbi_105234225(LOC105234225);MSTRG.3463(UBI1)	K00501+K09490+K02183+K02183+K14711+K08155+K02183+K14709+K02927
Human Diseases	Cancer: overview	Viral carcinogenesis	2	108	0.999885	1	ko05203	ncbi_105228807(LOC105228807);ncbi_105229886(LOC105229886)	K04443+K05768
Human Diseases	Neurodegenerative disease	Spinocerebellar ataxia	1	88	0.999924	1	ko05017	ncbi_105229930(LOC105229930)	K05208
Human Diseases	Infectious disease: bacterial	Pathogenic Escherichia coli infection	1	90	0.999939	1	ko05130	ncbi_105225811(LOC105225811)	K04397
Organismal Systems	Nervous system	Retrograde endocannabinoid signaling	1	91	0.999946	1	ko04723	ncbi_105224042(LOC105224042)	K05175
Human Diseases	Neurodegenerative disease	Pathways of neurodegeneration - multiple diseases	15	326	0.999948	1	ko05022	ncbi_105224720(LOC105224720);ncbi_105224939(LOC105224939);ncbi_105225028(LOC105225028);ncbi_105225169(LOC105225169);ncbi_105225272(LOC105225272);ncbi_105225549(LOC105225549);ncbi_105225811(LOC105225811);ncbi_105226206(LOC105226206);ncbi_105226958(LOC105226958);ncbi_105227009(LOC105227009);ncbi_105228766(LOC105228766);ncbi_105229930(LOC105229930);ncbi_105230745(LOC105230745);ncbi_105232171(LOC1052…	K02375+K09490+K00432+K10408+K02183+K03209+K04397+K02183+K04348+K04348+K02183+K05208+K04638+K04962+K02927
Human Diseases	Neurodegenerative disease	Prion disease	7	207	0.999948	1	ko05020	ncbi_105224006(LOC105224006);ncbi_105224939(LOC105224939);ncbi_105226958(LOC105226958);ncbi_105227009(LOC105227009);ncbi_105228286(LOC105228286);ncbi_105229930(LOC105229930);ncbi_105232171(LOC105232171)	K03283+K09490+K04348+K04348+K06068+K05208+K04962
Human Diseases	Cardiovascular disease	Diabetic cardiomyopathy	5	183	0.999978	1	ko05415	ncbi_105223312(LOC105223312);ncbi_105225057(LOC105225057);ncbi_105228286(LOC105228286);ncbi_105232171(LOC105232171);ncbi_105232977(LOC105232977)	K00693+K01379+K06068+K04962+K00820
Human Diseases	Endocrine and metabolic disease	Non-alcoholic fatty liver disease	1	123	0.999998	1	ko04932	ncbi_105225811(LOC105225811)	K04397
Human Diseases	Infectious disease: viral	Coronavirus disease - COVID-19	1	123	0.999998	1	ko05171	MSTRG.3463(UBI1)	K02927
Genetic Information Processing	Translation	Ribosome	1	127	0.999999	1	ko03010	MSTRG.3463(UBI1)	K02927
Genetic Information Processing	Transcription	Spliceosome	1	128	0.999999	1	ko03040	ncbi_105224006(LOC105224006)	K03283
Organismal Systems	Environmental adaptation	Thermogenesis	3	182	0.999999	1	ko04714	ncbi_105222296(LOC105222296);ncbi_105223870(LOC105223870);ncbi_105225306(LOC105225306)	K01897+K22410+K07376
Metabolism	Energy metabolism	Oxidative phosphorylation	1	136	1	1	ko00190	ncbi_105227818(LOC105227818)	K02154
Cellular Processes	Transport and catabolism	Endocytosis	1	137	1	1	ko04144	ncbi_105224006(LOC105224006)	K03283
Human Diseases	Neurodegenerative disease	Amyotrophic lateral sclerosis	6	286	1	1	ko05014	ncbi_105224939(LOC105224939);ncbi_105225028(LOC105225028);ncbi_105225169(LOC105225169);ncbi_105226958(LOC105226958);ncbi_105227009(LOC105227009);ncbi_105229930(LOC105229930)	K09490+K00432+K10408+K04348+K04348+K05208
Human Diseases	Neurodegenerative disease	Huntington disease	4	250	1	1	ko05016	ncbi_105225028(LOC105225028);ncbi_105225169(LOC105225169);ncbi_105229930(LOC105229930);ncbi_105230745(LOC105230745)	K00432+K10408+K05208+K04638
