# Supplementary material for: The Sexual Dimorphism in Rectum and Protein Digestion Pathway Influence Sex Pheromone Synthesis in Male Bactrocera Dorsalis
Source: Adv Sci (Weinh). 2024 Oct 8;11(44):2407353. doi: 10.1002/advs.202407353 (PMC11600207; doi:10.1002/advs.202407353)
Supplement: Supplementary file 8 — Supplemental Dataset 7 [file ADVS-11-2407353-s003.xlsx]

## Sheet: Sheet1
id	female-0d_fpkm	female-6d_fpkm	female-12d_fpkm	male-0d_fpkm	male-6d_fpkm	male-12d_fpkm	female-0d_count	female-6d_count	female-12d_count	male-0d_count	male-6d_count	male-12d_count	Symbol	Description	KEGG_A_class	KEGG_B_class	Pathway	K_ID	GO Component	GO Function	GO Process	TF_family
ncbi_105230608	0.037	0.159	0.557	1.325	78.608	183.002	0.75	2.6	9.598	28.12	1249.75	2993.25	LOC105230608	carboxypeptidase B	Organismal Systems;Organismal Systems	Digestive system;Digestive system	ko04972//Pancreatic secretion;ko04974//Protein digestion and absorption	K01298;K01298	GO:0005575//cellular_component;GO:0005576//extracellular region;GO:0005615//extracellular space;GO:0044421//extracellular region part	GO:0003674//molecular_function;GO:0003824//catalytic activity;GO:0004180//carboxypeptidase activity;GO:0004181//metallocarboxypeptidase activity;GO:0005488//binding;GO:0008233//peptidase activity;GO:0008235//metalloexopeptidase activity;GO:0008237//metallopeptidase activity;GO:0008238//exopeptidase activity;GO:0008270//zinc ion binding;GO:0016787//hydrolase activity;GO:0043167//ion binding;GO:004…	GO:0006508//proteolysis;GO:0006807//nitrogen compound metabolic process;GO:0008150//biological_process;GO:0008152//metabolic process;GO:0019538//protein metabolic process;GO:0043170//macromolecule metabolic process;GO:0044238//primary metabolic process;GO:0071704//organic substance metabolic process;GO:1901564//organonitrogen compound metabolic process	--
ncbi_105230049	111.377	108.599	114.351	144.267	265.052	273.998	4568	3691	4275.4	6163	8633.4	9042.2	LOC105230049	proton-coupled amino acid transporter-like protein pathetic, transcript variant X1	Organismal Systems	Digestive system	ko04974//Protein digestion and absorption	K14209	GO:0000323//lytic vacuole;GO:0005575//cellular_component;GO:0005622//intracellular;GO:0005623//cell;GO:0005737//cytoplasm;GO:0005764//lysosome;GO:0005768//endosome;GO:0005773//vacuole;GO:0005774//vacuolar membrane;GO:0005886//plasma membrane;GO:0012505//endomembrane system;GO:0016020//membrane;GO:0030424//axon;GO:0030425//dendrite;GO:0031090//organelle membrane;GO:0031410//cytoplasmic vesicle;GO:…	GO:0003674//molecular_function;GO:0005215//transporter activity;GO:0005342//organic acid transmembrane transporter activity;GO:0008509//anion transmembrane transporter activity;GO:0008514//organic anion transmembrane transporter activity;GO:0015075//ion transmembrane transporter activity;GO:0015171//amino acid transmembrane transporter activity;GO:0015318//inorganic molecular entity transmembrane…	GO:0000902//cell morphogenesis;GO:0000904//cell morphogenesis involved in differentiation;GO:0002009//morphogenesis of an epithelium;GO:0002165//instar larval or pupal development;GO:0003333//amino acid transmembrane transport;GO:0006810//transport;GO:0006811//ion transport;GO:0006820//anion transport;GO:0006865//amino acid transport;GO:0007275//multicellular organism development;GO:0007399//nerv…	--
ncbi_105229065	29.982	61.355	52.095	45.748	112.701	118.557	1099.25	1873.8	1728.2	1754.25	3309.6	3504.6	LOC105229065	proton-coupled amino acid transporter-like protein CG1139	Organismal Systems	Digestive system	ko04974//Protein digestion and absorption	K14209	GO:0005575//cellular_component;GO:0005622//intracellular;GO:0005623//cell;GO:0005737//cytoplasm;GO:0005773//vacuole;GO:0005774//vacuolar membrane;GO:0016020//membrane;GO:0031090//organelle membrane;GO:0043226//organelle;GO:0043227//membrane-bounded organelle;GO:0043229//intracellular organelle;GO:0043231//intracellular membrane-bounded organelle;GO:0044422//organelle part;GO:0044424//intracellula…	GO:0003674//molecular_function;GO:0005215//transporter activity;GO:0005342//organic acid transmembrane transporter activity;GO:0008509//anion transmembrane transporter activity;GO:0008514//organic anion transmembrane transporter activity;GO:0015075//ion transmembrane transporter activity;GO:0015171//amino acid transmembrane transporter activity;GO:0015318//inorganic molecular entity transmembrane…	GO:0003333//amino acid transmembrane transport;GO:0006810//transport;GO:0006811//ion transport;GO:0006820//anion transport;GO:0006865//amino acid transport;GO:0008150//biological_process;GO:0015711//organic anion transport;GO:0015849//organic acid transport;GO:0034220//ion transmembrane transport;GO:0046942//carboxylic acid transport;GO:0051179//localization;GO:0051234//establishment of localizat…	--
ncbi_125778663	0.013	0.035	0.067	1.657	22.29	50.568	0.25	0.6	1.202	37.38	375.646	882.352	LOC125778663	carboxypeptidase B	Organismal Systems;Organismal Systems	Digestive system;Digestive system	ko04972//Pancreatic secretion;ko04974//Protein digestion and absorption	K01298;K01298	GO:0005575//cellular_component;GO:0005576//extracellular region;GO:0005615//extracellular space;GO:0044421//extracellular region part	GO:0003674//molecular_function;GO:0003824//catalytic activity;GO:0004180//carboxypeptidase activity;GO:0004181//metallocarboxypeptidase activity;GO:0005488//binding;GO:0008233//peptidase activity;GO:0008235//metalloexopeptidase activity;GO:0008237//metallopeptidase activity;GO:0008238//exopeptidase activity;GO:0008270//zinc ion binding;GO:0016787//hydrolase activity;GO:0043167//ion binding;GO:004…	GO:0006508//proteolysis;GO:0006807//nitrogen compound metabolic process;GO:0008150//biological_process;GO:0008152//metabolic process;GO:0019538//protein metabolic process;GO:0043170//macromolecule metabolic process;GO:0044238//primary metabolic process;GO:0071704//organic substance metabolic process;GO:1901564//organonitrogen compound metabolic process	--
ncbi_105223013	4.808	4.724	3.097	18.05	20.571	41.823	220.75	175.6	127.2	847.25	745.4	1524.2	LOC105223013	peptide transporter family 1, transcript variant X1	Organismal Systems	Digestive system	ko04974//Protein digestion and absorption	K14206	GO:0005575//cellular_component;GO:0005622//intracellular;GO:0005623//cell;GO:0005737//cytoplasm;GO:0005886//plasma membrane;GO:0005887//integral component of plasma membrane;GO:0012506//vesicle membrane;GO:0016020//membrane;GO:0016021//integral component of membrane;GO:0030139//endocytic vesicle;GO:0030659//cytoplasmic vesicle membrane;GO:0030666//endocytic vesicle membrane;GO:0030670//phagocytic…	GO:0003674//molecular_function;GO:0005215//transporter activity;GO:0005427//proton-dependent oligopeptide secondary active transmembrane transporter activity;GO:0015291//secondary active transmembrane transporter activity;GO:0015322//secondary active oligopeptide transmembrane transporter activity;GO:0015333//peptide:proton symporter activity;GO:0022804//active transmembrane transporter activity;…	GO:0006810//transport;GO:0006857//oligopeptide transport;GO:0008150//biological_process;GO:0015833//peptide transport;GO:0035442//dipeptide transmembrane transport;GO:0035672//oligopeptide transmembrane transport;GO:0042886//amide transport;GO:0042938//dipeptide transport;GO:0051179//localization;GO:0051234//establishment of localization;GO:0055085//transmembrane transport;GO:0071702//organic sub…	--
ncbi_105222505	1.39	5.251	7.637	3.123	18.695	25.891	52.25	165.8	256.2	124.5	576	789.6	LOC105222505	proton-coupled amino acid transporter-like protein pathetic, transcript variant X1	Organismal Systems	Digestive system	ko04974//Protein digestion and absorption	K14209	GO:0005575//cellular_component;GO:0005622//intracellular;GO:0005623//cell;GO:0005737//cytoplasm;GO:0005773//vacuole;GO:0005774//vacuolar membrane;GO:0016020//membrane;GO:0031090//organelle membrane;GO:0043226//organelle;GO:0043227//membrane-bounded organelle;GO:0043229//intracellular organelle;GO:0043231//intracellular membrane-bounded organelle;GO:0044422//organelle part;GO:0044424//intracellula…	GO:0003674//molecular_function;GO:0005215//transporter activity;GO:0005342//organic acid transmembrane transporter activity;GO:0008509//anion transmembrane transporter activity;GO:0008514//organic anion transmembrane transporter activity;GO:0015075//ion transmembrane transporter activity;GO:0015171//amino acid transmembrane transporter activity;GO:0015318//inorganic molecular entity transmembrane…	GO:0003333//amino acid transmembrane transport;GO:0006810//transport;GO:0006811//ion transport;GO:0006820//anion transport;GO:0006865//amino acid transport;GO:0008150//biological_process;GO:0015711//organic anion transport;GO:0015849//organic acid transport;GO:0034220//ion transmembrane transport;GO:0046942//carboxylic acid transport;GO:0051179//localization;GO:0051234//establishment of localizat…	--
ncbi_105226670	4.412	13.385	13.241	5.947	22.773	29.922	110	276.8	301.6	155.75	459	603.8	LOC105226670	proton-coupled amino acid transporter-like protein CG1139, transcript variant X1	Organismal Systems	Digestive system	ko04974//Protein digestion and absorption	K14209	GO:0009522//photosystem I;GO:0009538//photosystem I reaction center	-	GO:0015979//photosynthesis	--
ncbi_105223011	5.259	8.061	10.856	5.065	18.692	23.592	198.938	251.974	373.948	199.632	569.856	713.034	LOC105223011	peptide transporter family 1, transcript variant X2	Organismal Systems	Digestive system	ko04974//Protein digestion and absorption	K14206	GO:0005575//cellular_component;GO:0016020//membrane	GO:0003674//molecular_function;GO:0003883//CTP synthase activity;GO:0005215//transporter activity;GO:0015333//peptide:proton symporter activity;GO:0022857//transmembrane transporter activity	GO:0006221//pyrimidine nucleotide biosynthetic process;GO:0006810//transport;GO:0006857//oligopeptide transport;GO:0008150//biological_process;GO:0009220//pyrimidine ribonucleotide biosynthetic process;GO:0015833//peptide transport;GO:0042886//amide transport;GO:0051179//localization;GO:0051234//establishment of localization;GO:0055085//transmembrane transport;GO:0071702//organic substance transp…	--
ncbi_105231156	0.832	1.059	1.484	1.397	7.333	8.893	61.042	64.334	99.198	105.45	423.416	517.452	LOC105231156	sodium/hydrogen exchanger 3, transcript variant X10	Organismal Systems;Organismal Systems;Organismal Systems;Organismal Systems	Digestive system;Digestive system;Digestive system;Excretory system	ko04974//Protein digestion and absorption;ko04976//Bile secretion;ko04978//Mineral absorption;ko04964//Proximal tubule bicarbonate reclamation	K12040;K12040;K12040;K12040	GO:0005575//cellular_component;GO:0005623//cell;GO:0005886//plasma membrane;GO:0005887//integral component of plasma membrane;GO:0016020//membrane;GO:0016021//integral component of membrane;GO:0031224//intrinsic component of membrane;GO:0044425//membrane part;GO:0044464//cell part;GO:0071944//cell periphery	GO:0003674//molecular_function;GO:0005215//transporter activity;GO:0005451//monovalent cation:proton antiporter activity;GO:0008324//cation transmembrane transporter activity;GO:0015075//ion transmembrane transporter activity;GO:0015077//monovalent inorganic cation transmembrane transporter activity;GO:0015078//proton transmembrane transporter activity;GO:0015079//potassium ion transmembrane tran…	GO:0001654//eye development;GO:0001745//compound eye morphogenesis;GO:0006810//transport;GO:0006811//ion transport;GO:0006812//cation transport;GO:0006813//potassium ion transport;GO:0006814//sodium ion transport;GO:0006873//cellular ion homeostasis;GO:0006883//cellular sodium ion homeostasis;GO:0006885//regulation of pH;GO:0007275//multicellular organism development;GO:0007423//sensory organ dev…	--
ncbi_105225337	2.44	1.825	1.187	4.56	5.698	5.842	96.25	60.8	42.6	188	181.2	185.8	LOC105225337	venom dipeptidyl peptidase 4	Organismal Systems	Digestive system	ko04974//Protein digestion and absorption	K01278	GO:0005575//cellular_component;GO:0005576//extracellular region	GO:0003674//molecular_function;GO:0003824//catalytic activity;GO:0003847//1-alkyl-2-acetylglycerophosphocholine esterase activity;GO:0004177//aminopeptidase activity;GO:0008233//peptidase activity;GO:0008236//serine-type peptidase activity;GO:0008238//exopeptidase activity;GO:0008239//dipeptidyl-peptidase activity;GO:0016787//hydrolase activity;GO:0017171//serine hydrolase activity;GO:0070011//pe…	GO:0006508//proteolysis;GO:0006807//nitrogen compound metabolic process;GO:0008150//biological_process;GO:0008152//metabolic process;GO:0016042//lipid catabolic process;GO:0019538//protein metabolic process;GO:0043170//macromolecule metabolic process;GO:0044238//primary metabolic process;GO:0071704//organic substance metabolic process;GO:1901564//organonitrogen compound metabolic process	--
ncbi_105233630	0.662	0.445	0.282	1.722	0.095	2.069	9.25	5.2	3.4	24.5	0.8	21	LOC105233630	lectizyme	Organismal Systems;Organismal Systems	Digestive system;Digestive system	ko04972//Pancreatic secretion;ko04974//Protein digestion and absorption	K01310;K01310	-	GO:0003674//molecular_function;GO:0003824//catalytic activity;GO:0004175//endopeptidase activity;GO:0004252//serine-type endopeptidase activity;GO:0008233//peptidase activity;GO:0008236//serine-type peptidase activity;GO:0016787//hydrolase activity;GO:0017171//serine hydrolase activity;GO:0070011//peptidase activity, acting on L-amino acid peptides;GO:0140096//catalytic activity, acting on a prot…	GO:0006508//proteolysis;GO:0006807//nitrogen compound metabolic process;GO:0008150//biological_process;GO:0008152//metabolic process;GO:0019538//protein metabolic process;GO:0043170//macromolecule metabolic process;GO:0044238//primary metabolic process;GO:0071704//organic substance metabolic process;GO:1901564//organonitrogen compound metabolic process	--
ncbi_105229064	0.514	2.115	1.573	0.973	2.653	3.246	15.75	59.2	49.2	30.25	71.8	87	LOC105229064	proton-coupled amino acid transporter-like protein CG1139, transcript variant X2	Organismal Systems	Digestive system	ko04974//Protein digestion and absorption	K14209	GO:0005575//cellular_component;GO:0005622//intracellular;GO:0005623//cell;GO:0005737//cytoplasm;GO:0005773//vacuole;GO:0005774//vacuolar membrane;GO:0016020//membrane;GO:0031090//organelle membrane;GO:0043226//organelle;GO:0043227//membrane-bounded organelle;GO:0043229//intracellular organelle;GO:0043231//intracellular membrane-bounded organelle;GO:0044422//organelle part;GO:0044424//intracellula…	GO:0003674//molecular_function;GO:0005215//transporter activity;GO:0005342//organic acid transmembrane transporter activity;GO:0008509//anion transmembrane transporter activity;GO:0008514//organic anion transmembrane transporter activity;GO:0015075//ion transmembrane transporter activity;GO:0015171//amino acid transmembrane transporter activity;GO:0015318//inorganic molecular entity transmembrane…	GO:0003333//amino acid transmembrane transport;GO:0006810//transport;GO:0006811//ion transport;GO:0006820//anion transport;GO:0006865//amino acid transport;GO:0008150//biological_process;GO:0015711//organic anion transport;GO:0015849//organic acid transport;GO:0034220//ion transmembrane transport;GO:0046942//carboxylic acid transport;GO:0051179//localization;GO:0051234//establishment of localizat…	--
ncbi_105223014	0.605	0.753	1.254	0.481	1.692	2.538	22.562	23.426	42.852	18.867	50.344	77.966	LOC105223014	peptide transporter family 1-like	Organismal Systems	Digestive system	ko04974//Protein digestion and absorption	K14206	GO:0005575//cellular_component;GO:0016020//membrane	GO:0003674//molecular_function;GO:0005215//transporter activity;GO:0015333//peptide:proton symporter activity;GO:0022857//transmembrane transporter activity	GO:0006810//transport;GO:0006857//oligopeptide transport;GO:0008150//biological_process;GO:0015833//peptide transport;GO:0042886//amide transport;GO:0051179//localization;GO:0051234//establishment of localization;GO:0055085//transmembrane transport;GO:0071702//organic substance transport;GO:0071705//nitrogen compound transport	--
ncbi_105229511	0	0	0	0.012	0.492	0.878	0	0	0	0.5	15.2	27.8	LOC105229511	chymotrypsin-2	Organismal Systems;Organismal Systems	Digestive system;Digestive system	ko04972//Pancreatic secretion;ko04974//Protein digestion and absorption	K01310;K01310	-	GO:0003674//molecular_function;GO:0003824//catalytic activity;GO:0004175//endopeptidase activity;GO:0004252//serine-type endopeptidase activity;GO:0008233//peptidase activity;GO:0008236//serine-type peptidase activity;GO:0016787//hydrolase activity;GO:0017171//serine hydrolase activity;GO:0070011//peptidase activity, acting on L-amino acid peptides;GO:0140096//catalytic activity, acting on a prot…	GO:0006508//proteolysis;GO:0006807//nitrogen compound metabolic process;GO:0008150//biological_process;GO:0008152//metabolic process;GO:0019538//protein metabolic process;GO:0043170//macromolecule metabolic process;GO:0044238//primary metabolic process;GO:0071704//organic substance metabolic process;GO:1901564//organonitrogen compound metabolic process	--
ncbi_125777108	0.691	0.377	0.227	1.187	7.935	0.809	25.25	11.8	7.6	45.5	263.6	21.6	LOC125777108	transmembrane protease serine 9-like	Organismal Systems;Organismal Systems;Environmental Information Processing;Human Diseases	Digestive system;Digestive system;Signaling molecules and interaction;Infectious disease: viral	ko04972//Pancreatic secretion;ko04974//Protein digestion and absorption;ko04080//Neuroactive ligand-receptor interaction;ko05164//Influenza A	K01312;K01312;K01312;K01312	GO:0016021//integral component of membrane	GO:0003677//DNA binding;GO:0004252//serine-type endopeptidase activity	GO:0006355//regulation of transcription, DNA-templated;GO:0006508//proteolysis	--
ncbi_125779014	0.059	0.054	0.057	0.07	0.308	0.373	3.745	3.008	3.274	4.832	15.824	19.09	LOC125779014	trypsin I-P38-like	Organismal Systems;Organismal Systems;Environmental Information Processing;Human Diseases	Digestive system;Digestive system;Signaling molecules and interaction;Infectious disease: viral	ko04972//Pancreatic secretion;ko04974//Protein digestion and absorption;ko04080//Neuroactive ligand-receptor interaction;ko05164//Influenza A	K01312;K01312;K01312;K01312	GO:0005575//cellular_component;GO:0005622//intracellular;GO:0005623//cell;GO:0005737//cytoplasm;GO:0044424//intracellular part;GO:0044464//cell part	GO:0003674//molecular_function;GO:0003824//catalytic activity;GO:0004175//endopeptidase activity;GO:0004252//serine-type endopeptidase activity;GO:0008233//peptidase activity;GO:0008236//serine-type peptidase activity;GO:0016787//hydrolase activity;GO:0017171//serine hydrolase activity;GO:0070011//peptidase activity, acting on L-amino acid peptides;GO:0140096//catalytic activity, acting on a prot…	GO:0006508//proteolysis;GO:0006807//nitrogen compound metabolic process;GO:0008150//biological_process;GO:0008152//metabolic process;GO:0019538//protein metabolic process;GO:0043170//macromolecule metabolic process;GO:0044238//primary metabolic process;GO:0071704//organic substance metabolic process;GO:1901564//organonitrogen compound metabolic process	--
ncbi_105232701	0.044	0.061	0.058	0.071	0.193	0.268	3.25	3.8	4.4	5.75	12.8	17	LOC105232701	collagen alpha-3(IX) chain, transcript variant X18	Organismal Systems	Digestive system	ko04974//Protein digestion and absorption	K06823	GO:0005575//cellular_component;GO:0005576//extracellular region;GO:0005581//collagen trimer;GO:0005604//basement membrane;GO:0030054//cell junction;GO:0031012//extracellular matrix;GO:0032991//protein-containing complex;GO:0044421//extracellular region part;GO:0062023//collagen-containing extracellular matrix	GO:0003674//molecular_function;GO:0005198//structural molecule activity;GO:0005488//binding;GO:0005515//protein binding;GO:0030246//carbohydrate binding	GO:0000902//cell morphogenesis;GO:0000904//cell morphogenesis involved in differentiation;GO:0001764//neuron migration;GO:0003008//system process;GO:0003012//muscle system process;GO:0006928//movement of cell or subcellular component;GO:0006935//chemotaxis;GO:0006996//organelle organization;GO:0007005//mitochondrion organization;GO:0007154//cell communication;GO:0007155//cell adhesion;GO:0007267/…	--
ncbi_105232922	0	0.015	0.012	0.016	0.013	0.106	0	0.8	0.6	1	0.6	5.4	LOC105232922	sodium/calcium exchanger 3, transcript variant X1	Organismal Systems;Environmental Information Processing;Environmental Information Processing;Organismal Systems;Environmental Information Processing;Organismal Systems;Human Diseases;Human Diseases;Organismal Systems;Organismal Systems;Organismal Systems;Human Diseases	Digestive system;Signal transduction;Signal transduction;Circulatory system;Signal transduction;Circulatory system;Cardiovascular disease;Cardiovascular disease;Sensory system;Excretory system;Digestive system;Cardiovascular disease	ko04974//Protein digestion and absorption;ko04020//Calcium signaling pathway;ko04022//cGMP-PKG signaling pathway;ko04261//Adrenergic signaling in cardiomyocytes;ko04371//Apelin signaling pathway;ko04260//Cardiac muscle contraction;ko05410//Hypertrophic cardiomyopathy;ko05414//Dilated cardiomyopathy;ko04740//Olfactory transduction;ko04961//Endocrine and other factor-regulated calcium reabsorption;…	K05849;K05849;K05849;K05849;K05849;K05849;K05849;K05849;K05849;K05849;K05849;K05849	GO:0005575//cellular_component;GO:0005887//integral component of plasma membrane;GO:0016020//membrane;GO:0016021//integral component of membrane;GO:0031224//intrinsic component of membrane;GO:0044425//membrane part	GO:0003674//molecular_function;GO:0005215//transporter activity;GO:0005432//calcium:sodium antiporter activity;GO:0005488//binding;GO:0005509//calcium ion binding;GO:0008324//cation transmembrane transporter activity;GO:0015075//ion transmembrane transporter activity;GO:0015077//monovalent inorganic cation transmembrane transporter activity;GO:0015081//sodium ion transmembrane transporter activit…	GO:0003008//system process;GO:0006810//transport;GO:0006811//ion transport;GO:0006812//cation transport;GO:0006814//sodium ion transport;GO:0006816//calcium ion transport;GO:0006874//cellular calcium ion homeostasis;GO:0006883//cellular sodium ion homeostasis;GO:0006950//response to stress;GO:0007154//cell communication;GO:0007165//signal transduction;GO:0007602//phototransduction;GO:0008150//bio…	--
ncbi_105226421	0.025	0.574	1.764	0	0	0	0.5	9	30.2	0	0	0	LOC105226421	trypsin-3-like	Organismal Systems;Organismal Systems;Environmental Information Processing;Human Diseases	Digestive system;Digestive system;Signaling molecules and interaction;Infectious disease: viral	ko04972//Pancreatic secretion;ko04974//Protein digestion and absorption;ko04080//Neuroactive ligand-receptor interaction;ko05164//Influenza A	K01312;K01312;K01312;K01312	-	GO:0004252//serine-type endopeptidase activity	GO:0006355//regulation of transcription, DNA-templated;GO:0006508//proteolysis	--
ncbi_125777844	0	1.975	2.062	0	0	0.02	0	19.188	21.774	0	0	0.2	LOC125777844	trypsin-like	Organismal Systems;Organismal Systems;Environmental Information Processing;Human Diseases	Digestive system;Digestive system;Signaling molecules and interaction;Infectious disease: viral	ko04972//Pancreatic secretion;ko04974//Protein digestion and absorption;ko04080//Neuroactive ligand-receptor interaction;ko05164//Influenza A	K01312;K01312;K01312;K01312	-	GO:0004252//serine-type endopeptidase activity;GO:0008418//protein-N-terminal asparagine amidohydrolase activity	GO:0006508//proteolysis	--
ncbi_105228386	2.11	10.772	3.808	0.06	1.054	0.368	25	109.8	42.6	0.75	8.6	3.6	LOC105228386	trypsin theta	Organismal Systems;Organismal Systems;Environmental Information Processing;Human Diseases	Digestive system;Digestive system;Signaling molecules and interaction;Infectious disease: viral	ko04972//Pancreatic secretion;ko04974//Protein digestion and absorption;ko04080//Neuroactive ligand-receptor interaction;ko05164//Influenza A	K01312;K01312;K01312;K01312	-	GO:0004252//serine-type endopeptidase activity	GO:0006508//proteolysis	--
ncbi_109579826	0	26.301	25.195	0.111	0.053	0.209	0	232.608	247.198	1.25	0.4	1.6	LOC109579826	trypsin	Organismal Systems;Organismal Systems;Environmental Information Processing;Human Diseases	Digestive system;Digestive system;Signaling molecules and interaction;Infectious disease: viral	ko04972//Pancreatic secretion;ko04974//Protein digestion and absorption;ko04080//Neuroactive ligand-receptor interaction;ko05164//Influenza A	K01312;K01312;K01312;K01312	-	GO:0004252//serine-type endopeptidase activity	GO:0006508//proteolysis	--
ncbi_105224455	31.837	75.031	63.18	21.888	28.432	27.738	1451.75	2865.2	2647.4	1040.25	1042	1012.4	LOC105224455	EMI domain-containing protein 1, transcript variant X1	Organismal Systems	Digestive system	ko04974//Protein digestion and absorption	K19721	GO:0005575//cellular_component;GO:0005576//extracellular region;GO:0005581//collagen trimer;GO:0005622//intracellular;GO:0005623//cell;GO:0005737//cytoplasm;GO:0005783//endoplasmic reticulum;GO:0005788//endoplasmic reticulum lumen;GO:0005829//cytosol;GO:0012505//endomembrane system;GO:0031974//membrane-enclosed lumen;GO:0032991//protein-containing complex;GO:0043226//organelle;GO:0043227//membran…	GO:0003674//molecular_function;GO:0005198//structural molecule activity;GO:0042302//structural constituent of cuticle	GO:0007275//multicellular organism development;GO:0007591//molting cycle, chitin-based cuticle;GO:0007593//chitin-based cuticle sclerotization;GO:0008150//biological_process;GO:0021700//developmental maturation;GO:0022404//molting cycle process;GO:0032501//multicellular organismal process;GO:0032502//developmental process;GO:0042303//molting cycle;GO:0042335//cuticle development;GO:0043473//pigme…	--
ncbi_105230305	0	80.086	48.902	0.022	0.214	2.819	0	724.8	487.8	0.25	2	22.6	LOC105230305	trypsin	Organismal Systems;Organismal Systems;Environmental Information Processing;Human Diseases	Digestive system;Digestive system;Signaling molecules and interaction;Infectious disease: viral	ko04972//Pancreatic secretion;ko04974//Protein digestion and absorption;ko04080//Neuroactive ligand-receptor interaction;ko05164//Influenza A	K01312;K01312;K01312;K01312	-	GO:0004252//serine-type endopeptidase activity	GO:0006508//proteolysis	--
ncbi_125777843	0.095	260.723	63.5	0.153	0.76	0.106	1.163	2697.15	730.968	1.925	6.182	1.114	LOC125777843	trypsin-like	Organismal Systems;Organismal Systems;Environmental Information Processing;Human Diseases	Digestive system;Digestive system;Signaling molecules and interaction;Infectious disease: viral	ko04972//Pancreatic secretion;ko04974//Protein digestion and absorption;ko04080//Neuroactive ligand-receptor interaction;ko05164//Influenza A	K01312;K01312;K01312;K01312	-	GO:0004252//serine-type endopeptidase activity	GO:0006508//proteolysis	--
ncbi_105227460	0.123	113.071	264.856	0.118	0.34	0.303	1.5	1161.4	2954.8	1.5	2.6	3	LOC105227460	serine protease SP24D	Organismal Systems;Organismal Systems;Environmental Information Processing;Human Diseases	Digestive system;Digestive system;Signaling molecules and interaction;Infectious disease: viral	ko04972//Pancreatic secretion;ko04974//Protein digestion and absorption;ko04080//Neuroactive ligand-receptor interaction;ko05164//Influenza A	K01312;K01312;K01312;K01312	GO:0030288//outer membrane-bounded periplasmic space	GO:0004252//serine-type endopeptidase activity;GO:0005515//protein binding	GO:0006508//proteolysis;GO:0006950//response to stress	--
ncbi_125777842	0.102	360.588	379.472	0.331	1.627	0.451	1.222	3733.22	4318.15	4.305	14.576	4.76	LOC125777842	trypsin-like	Organismal Systems;Organismal Systems;Environmental Information Processing;Human Diseases	Digestive system;Digestive system;Signaling molecules and interaction;Infectious disease: viral	ko04972//Pancreatic secretion;ko04974//Protein digestion and absorption;ko04080//Neuroactive ligand-receptor interaction;ko05164//Influenza A	K01312;K01312;K01312;K01312	-	GO:0004252//serine-type endopeptidase activity	GO:0006508//proteolysis	--
ncbi_125777841	0.357	656.314	496.987	0.56	1.325	2.343	4.362	6692.83	5756.68	7.27	12.84	23.128	LOC125777841	trypsin-like	Organismal Systems;Organismal Systems;Environmental Information Processing;Human Diseases	Digestive system;Digestive system;Signaling molecules and interaction;Infectious disease: viral	ko04972//Pancreatic secretion;ko04974//Protein digestion and absorption;ko04080//Neuroactive ligand-receptor interaction;ko05164//Influenza A	K01312;K01312;K01312;K01312	-	GO:0004252//serine-type endopeptidase activity	GO:0006508//proteolysis	--
ncbi_109579825	0.46	948.688	907.258	0.798	1.481	1.155	5.25	9034.19	9475.6	9.5	13.4	10.6	LOC109579825	trypsin alpha-3	Organismal Systems;Organismal Systems;Environmental Information Processing;Human Diseases	Digestive system;Digestive system;Signaling molecules and interaction;Infectious disease: viral	ko04972//Pancreatic secretion;ko04974//Protein digestion and absorption;ko04080//Neuroactive ligand-receptor interaction;ko05164//Influenza A	K01312;K01312;K01312;K01312	-	GO:0004252//serine-type endopeptidase activity	GO:0006508//proteolysis	--
ncbi_105228387	2.979	6793.57	4492.22	5.263	12.373	6.13	46.75	89405.8	65637.4	87.5	146.6	77	LOC105228387	trypsin	Organismal Systems;Organismal Systems;Environmental Information Processing;Human Diseases	Digestive system;Digestive system;Signaling molecules and interaction;Infectious disease: viral	ko04972//Pancreatic secretion;ko04974//Protein digestion and absorption;ko04080//Neuroactive ligand-receptor interaction;ko05164//Influenza A	K01312;K01312;K01312;K01312	-	GO:0004252//serine-type endopeptidase activity	GO:0006508//proteolysis	--

## Sheet: Sheet2
0.037	0.159	0.557	1.325	78.608	183.002	-1.4318	-0.798603	-0.254145	0.122216	1.89547	2.26246
111.377	108.599	114.351	144.267	265.052	273.998	2.0468	2.03583	2.05824	2.15917	2.42333	2.43775
29.982	61.355	52.095	45.748	112.701	118.557	1.47686	1.78785	1.7168	1.66037	2.05193	2.07393
0.013	0.035	0.067	1.657	22.29	50.568	-1.88606	-1.45593	-1.17393	0.219323	1.34811	1.70388
4.808	4.724	3.097	18.05	20.571	41.823	0.681964	0.67431	0.490941	1.25648	1.31326	1.62142
1.39	5.251	7.637	3.123	18.695	25.891	0.143015	0.720242	0.882923	0.494572	1.27173	1.41315
4.412	13.385	13.241	5.947	22.773	29.922	0.644636	1.12662	1.12192	0.774298	1.35742	1.47599
5.259	8.061	10.856	5.065	18.692	23.592	0.720903	0.906389	1.03567	0.704579	1.27166	1.37276
0.832	1.059	1.484	1.397	7.333	8.893	-0.0798767	0.024896	0.171434	0.145196	0.865282	0.949048
2.44	1.825	1.187	4.56	5.698	5.842	0.38739	0.261263	0.0744507	0.658965	0.755722	0.766562
0.662	0.445	0.282	1.722	0.095	2.069	-0.179142	-0.35164	-0.549751	0.236033	-1.02228	0.31576
0.514	2.115	1.573	0.973	2.653	3.246	-0.289037	0.32531	0.196729	-0.0118872	0.423737	0.511349
0.605	0.753	1.254	0.481	1.692	2.538	-0.218245	-0.123205	0.0982975	-0.317855	0.2284	0.404492
1e-09	1e-09	1e-09	0.012	0.492	0.878	-9	-9	-9	-1.92082	-0.308035	-0.0565055
0.691	0.377	0.227	1.187	7.935	0.809	-0.160522	-0.423659	-0.643974	0.0744507	0.899547	-0.0920515
0.059	0.054	0.057	0.07	0.308	0.373	-1.22915	-1.26761	-1.24413	-1.1549	-0.511449	-0.428291
0.044	0.061	0.058	0.071	0.193	0.268	-1.35655	-1.21467	-1.23657	-1.14874	-0.714443	-0.571865
1e-09	0.015	0.012	0.016	0.013	0.106	-9	-1.82391	-1.92082	-1.79588	-1.88606	-0.974694
0.025	0.574	1.764	1e-09	1e-09	1e-09	-1.60206	-0.241088	0.246499	-9	-9	-9
1e-09	1.975	2.062	1e-09	1e-09	0.02	-9	0.295567	0.314289	-9	-9	-1.69897
2.11	10.772	3.808	0.06	1.054	0.368	0.324282	1.0323	0.580697	-1.22185	0.0228406	-0.434152
1e-09	26.301	25.195	0.111	0.053	0.209	-9	1.41997	1.40131	-0.954677	-1.27572	-0.679854
31.837	75.031	63.18	21.888	28.432	27.738	1.50293	1.87524	1.80058	1.34021	1.45381	1.44308
1e-09	80.086	48.902	0.022	0.214	2.819	-9	1.90356	1.68933	-1.65758	-0.669586	0.450095
0.095	260.723	63.5	0.153	0.76	0.106	-1.02228	2.41618	1.80277	-0.815309	-0.119186	-0.974694
0.123	113.071	264.856	0.118	0.34	0.303	-0.910095	2.05335	2.42301	-0.928118	-0.468521	-0.518557
0.102	360.588	379.472	0.331	1.627	0.451	-0.9914	2.55701	2.57918	-0.480172	0.211388	-0.345823
0.357	656.314	496.987	0.56	1.325	2.343	-0.447332	2.81711	2.69635	-0.251812	0.122216	0.369772
0.46	948.688	907.258	0.798	1.481	1.155	-0.337242	2.97712	2.95773	-0.0979971	0.170555	0.062582
2.979	6793.57	4492.22	5.263	12.373	6.13	0.474071	3.8321	3.65246	0.721233	1.09248	0.78746
