# Supplementary material for: The Sexual Dimorphism in Rectum and Protein Digestion Pathway Influence Sex Pheromone Synthesis in Male Bactrocera Dorsalis
Source: Adv Sci (Weinh). 2024 Oct 8;11(44):2407353. doi: 10.1002/advs.202407353 (PMC11600207; doi:10.1002/advs.202407353)
Supplement: Supplementary file 9 — Supplemental Dataset 8 [file ADVS-11-2407353-s002.xlsx]

## Sheet: female-12d-vs-male-12d.path
KEGG_A_class	KEGG_B_class	Pathway	female-12d-vs-male-12d (479)	All (4054)	Pvalue	Qvalue	Pathway ID	Genes	K_IDs
Metabolism	Metabolism of terpenoids and polyketides	Insect hormone biosynthesis	24	55	2.3168e-09	7.41374e-07	ko00981	ncbi_105223819(LOC105223819);ncbi_105223820(LOC105223820);ncbi_105223822(LOC105223822);ncbi_105223823(LOC105223823);ncbi_105225180(LOC105225180);ncbi_105225301(LOC105225301);ncbi_105227253(LOC105227253);ncbi_105227883(LOC105227883);ncbi_105228363(LOC105228363);ncbi_105228715(LOC105228715);ncbi_105229966(LOC105229966);ncbi_105229967(LOC105229967);ncbi_105229968(LOC105229968);ncbi_105230544(LOC1052…	K15890+K15890+K15890+K15890+K21013+K14939+K15890+K15890+K00128+K10718+K01063+K01063+K01063+K10719+K15890+K21013+K21013+K21013+K01063+K21013+K01063+K21013+K21013+K21013
Metabolism	Global and overview maps	Metabolic pathways	197	1230	5.95359e-08	9.52575e-06	ko01100	ncbi_105221831(LOC105221831);ncbi_105221945(LOC105221945);ncbi_105222031(LOC105222031);ncbi_105222055(LOC105222055);ncbi_105222215(LOC105222215);ncbi_105222296(LOC105222296);ncbi_105222319(LOC105222319);ncbi_105222327(LOC105222327);ncbi_105222356(LOC105222356);ncbi_105222613(LOC105222613);ncbi_105222633(LOC105222633);ncbi_105222689(LOC105222689);ncbi_105222860(LOC105222860);ncbi_105222926(LOC1052…	K21032+K00844+K01755+K10703+K00826+K01897+K01858+K11517+K12259+K01809+K00297+K00115+K11142+K00261+K01183+K00547+K00844+K13523+K00289+K00106+K00693+K00106+K10250+K10250+K22284+K22284+K07508+K22410+K08764+K01001+K01135+K00232+K20656+K01915+K01092+K15734+K14464+K00002+K00850+K00639+K01176+K01077+K01077+K00501+K01183+K02318+K00207+K12373+K00432+K01251+K14073+K00710+K00819+K17497+K11787+K00901+K00764+…
Metabolism	Global and overview maps	Fatty acid metabolism	24	68	3.14999e-07	3.35998e-05	ko01212	ncbi_105222055(LOC105222055);ncbi_105222296(LOC105222296);ncbi_105223645(LOC105223645);ncbi_105223668(LOC105223668);ncbi_105223749(LOC105223749);ncbi_105223876(LOC105223876);ncbi_105224054(LOC105224054);ncbi_105226742(LOC105226742);ncbi_105227875(LOC105227875);ncbi_105228969(LOC105228969);ncbi_105229168(LOC105229168);ncbi_105229169(LOC105229169);ncbi_105229192(LOC105229192);ncbi_105230729(LOC1052…	K10703+K01897+K10250+K10250+K07508+K08764+K00232+K00665+K09478+K11262+K00232+K00232+K00232+K00232+K10250+K00507+K00507+K00507+K15013+K00507+K00665+K09458+K10249+K07508
Cellular Processes	Transport and catabolism	Peroxisome	26	84	1.86902e-06	0.000137671	ko04146	ncbi_105222296(LOC105222296);ncbi_105222314(LOC105222314);ncbi_105222327(LOC105222327);ncbi_105222720(LOC105222720);ncbi_105223311(LOC105223311);ncbi_105223314(LOC105223314);ncbi_105223876(LOC105223876);ncbi_105224054(LOC105224054);ncbi_105224423(LOC105224423);ncbi_105226631(LOC105226631);ncbi_105226693(LOC105226693);ncbi_105227195(LOC105227195);ncbi_105227667(LOC105227667);ncbi_105228879(LOC1052…	K01897+K13344+K11517+K13356+K00106+K00106+K08764+K00232+K13354+K13349+K13356+K13335+K13356+K13356+K00232+K00232+K00232+K13349+K00272+K05677+K00232+K13356+K00106+K11147+K13348+K00869
Metabolism	Lipid metabolism	Biosynthesis of unsaturated fatty acids	15	34	2.1511e-06	0.000137671	ko01040	ncbi_105222055(LOC105222055);ncbi_105223645(LOC105223645);ncbi_105223668(LOC105223668);ncbi_105223876(LOC105223876);ncbi_105224054(LOC105224054);ncbi_105229168(LOC105229168);ncbi_105229169(LOC105229169);ncbi_105229192(LOC105229192);ncbi_105230729(LOC105230729);ncbi_105231023(LOC105231023);ncbi_105231732(LOC105231732);ncbi_105231784(LOC105231784);ncbi_105231787(LOC105231787);ncbi_105232584(LOC1052…	K10703+K10250+K10250+K08764+K00232+K00232+K00232+K00232+K00232+K10250+K00507+K00507+K00507+K00507+K10249
Metabolism	Xenobiotics biodegradation and metabolism	Drug metabolism - other enzymes	28	105	1.86682e-05	0.00099564	ko00983	ncbi_105223311(LOC105223311);ncbi_105223314(LOC105223314);ncbi_105224909(LOC105224909);ncbi_105225817(LOC105225817);ncbi_105225840(LOC105225840);ncbi_105226110(LOC105226110);ncbi_105226577(LOC105226577);ncbi_105228298(LOC105228298);ncbi_105229461(LOC105229461);ncbi_105229681(LOC105229681);ncbi_105229682(LOC105229682);ncbi_105230805(LOC105230805);ncbi_105230828(LOC105230828);ncbi_105230951(LOC1052…	K00106+K00106+K00207+K00799+K00799+K00699+K01464+K00799+K00799+K00799+K00799+K00699+K00699+K00106+K00757+K00699+K00699+K00699+K00757+K03927+K00699+K00799+K00799+K00699+K00699+K00699+K00699+K00699
Organismal Systems	Endocrine system	PPAR signaling pathway	16	45	2.75237e-05	0.0011748	ko03320	ncbi_105222296(LOC105222296);ncbi_105223876(LOC105223876);ncbi_105224054(LOC105224054);ncbi_105227063(LOC105227063);ncbi_105229168(LOC105229168);ncbi_105229169(LOC105229169);ncbi_105229192(LOC105229192);ncbi_105230729(LOC105230729);ncbi_105231732(LOC105231732);ncbi_105231784(LOC105231784);ncbi_105231787(LOC105231787);ncbi_105232303(LOC105232303);ncbi_105232584(LOC105232584);ncbi_105232940(LOC1052…	K01897+K08764+K00232+K08752+K00232+K00232+K00232+K00232+K00507+K00507+K00507+K15013+K00507+K08745+K08745+K17284
Metabolism	Metabolism of cofactors and vitamins	Retinol metabolism	17	50	3.02699e-05	0.0011748	ko00830	ncbi_105224204(LOC105224204);ncbi_105226110(LOC105226110);ncbi_105226783(LOC105226783);ncbi_105230482(LOC105230482);ncbi_105230805(LOC105230805);ncbi_105230828(LOC105230828);ncbi_105231227(LOC105231227);ncbi_105231955(LOC105231955);ncbi_105232213(LOC105232213);ncbi_105232906(LOC105232906);ncbi_105232983(LOC105232983);ncbi_115065792(LOC115065792);ncbi_125776552(LOC125776552);ncbi_125777457(LOC1257…	K15734+K00699+K11161+K11153+K00699+K00699+K00699+K00699+K00699+K11147+K00001+K00699+K00699+K00699+K00699+K00699+K00699
Metabolism	Metabolism of other amino acids	beta-Alanine metabolism	12	28	3.30413e-05	0.0011748	ko00410	ncbi_105222356(LOC105222356);ncbi_105224054(LOC105224054);ncbi_105224909(LOC105224909);ncbi_105226577(LOC105226577);ncbi_105228015(LOC105228015);ncbi_105228363(LOC105228363);ncbi_105229168(LOC105229168);ncbi_105229169(LOC105229169);ncbi_105229192(LOC105229192);ncbi_105230343(LOC105230343);ncbi_105230729(LOC105230729);ncbi_105232651(LOC105232651)	K12259+K00232+K00207+K01464+K12259+K00128+K00232+K00232+K00232+K13524+K00232+K12259
Organismal Systems	Digestive system	Protein digestion and absorption	30	123	6.06964e-05	0.00177793	ko04974	ncbi_105222505(LOC105222505);ncbi_105223011(LOC105223011);ncbi_105223013(LOC105223013);ncbi_105223014(LOC105223014);ncbi_105224455(LOC105224455);ncbi_105225337(LOC105225337);ncbi_105226421(LOC105226421);ncbi_105226670(LOC105226670);ncbi_105227460(LOC105227460);ncbi_105228386(LOC105228386);ncbi_105228387(LOC105228387);ncbi_105229064(LOC105229064);ncbi_105229065(LOC105229065);ncbi_105229511(LOC1052…	K14209+K14206+K14206+K14206+K19721+K01278+K01312+K14209+K01312+K01312+K01312+K14209+K14209+K01310+K14209+K01312+K01298+K12040+K06823+K05849+K01310+K01312+K01312+K01312+K01312+K01312+K01312+K01312+K01298+K01312
Metabolism	Xenobiotics biodegradation and metabolism	Drug metabolism - cytochrome P450	21	73	6.30763e-05	0.00177793	ko00982	ncbi_105225817(LOC105225817);ncbi_105225840(LOC105225840);ncbi_105226110(LOC105226110);ncbi_105228298(LOC105228298);ncbi_105229461(LOC105229461);ncbi_105229681(LOC105229681);ncbi_105229682(LOC105229682);ncbi_105230805(LOC105230805);ncbi_105230828(LOC105230828);ncbi_105231227(LOC105231227);ncbi_105231955(LOC105231955);ncbi_105232213(LOC105232213);ncbi_105232983(LOC105232983);ncbi_115065792(LOC1150…	K00799+K00799+K00699+K00799+K00799+K00799+K00799+K00699+K00699+K00699+K00699+K00699+K00001+K00699+K00799+K00799+K00699+K00699+K00699+K00699+K00699
Human Diseases	Cancer: overview	Chemical carcinogenesis - DNA adducts	20	68	6.66725e-05	0.00177793	ko05204	ncbi_105225817(LOC105225817);ncbi_105225840(LOC105225840);ncbi_105226110(LOC105226110);ncbi_105228298(LOC105228298);ncbi_105229461(LOC105229461);ncbi_105229681(LOC105229681);ncbi_105229682(LOC105229682);ncbi_105230805(LOC105230805);ncbi_105230828(LOC105230828);ncbi_105231227(LOC105231227);ncbi_105231955(LOC105231955);ncbi_105232213(LOC105232213);ncbi_115065792(LOC115065792);ncbi_125776420(LOC1257…	K00799+K00799+K00699+K00799+K00799+K00799+K00799+K00699+K00699+K00699+K00699+K00699+K00699+K00799+K00799+K00699+K00699+K00699+K00699+K00699
Metabolism	Carbohydrate metabolism	Ascorbate and aldarate metabolism	16	49	9.06337e-05	0.00222554	ko00053	ncbi_105224588(LOC105224588);ncbi_105226110(LOC105226110);ncbi_105228363(LOC105228363);ncbi_105230805(LOC105230805);ncbi_105230828(LOC105230828);ncbi_105231227(LOC105231227);ncbi_105231955(LOC105231955);ncbi_105232213(LOC105232213);ncbi_105233418(LOC105233418);ncbi_105233928(LOC105233928);ncbi_115065792(LOC115065792);ncbi_125776552(LOC125776552);ncbi_125777457(LOC125777457);ncbi_125777462(LOC1257…	K00002+K00699+K00128+K00699+K00699+K00699+K00699+K00699+K00012+K17744+K00699+K00699+K00699+K00699+K00699+K00699
Metabolism	Xenobiotics biodegradation and metabolism	Metabolism of xenobiotics by cytochrome P450	21	75	9.73672e-05	0.00222554	ko00980	ncbi_105225817(LOC105225817);ncbi_105225840(LOC105225840);ncbi_105226110(LOC105226110);ncbi_105228298(LOC105228298);ncbi_105229461(LOC105229461);ncbi_105229681(LOC105229681);ncbi_105229682(LOC105229682);ncbi_105230805(LOC105230805);ncbi_105230828(LOC105230828);ncbi_105231227(LOC105231227);ncbi_105231955(LOC105231955);ncbi_105232213(LOC105232213);ncbi_105232983(LOC105232983);ncbi_115065792(LOC1150…	K00799+K00799+K00699+K00799+K00799+K00799+K00799+K00699+K00699+K00699+K00699+K00699+K00001+K00699+K00799+K00799+K00699+K00699+K00699+K00699+K00699
Metabolism	Lipid metabolism	Fatty acid degradation	13	39	0.000329313	0.00702535	ko00071	ncbi_105222296(LOC105222296);ncbi_105223749(LOC105223749);ncbi_105224054(LOC105224054);ncbi_105227875(LOC105227875);ncbi_105228363(LOC105228363);ncbi_105229168(LOC105229168);ncbi_105229169(LOC105229169);ncbi_105229192(LOC105229192);ncbi_105230729(LOC105230729);ncbi_105232303(LOC105232303);ncbi_105232332(LOC105232332);ncbi_105232983(LOC105232983);MSTRG.18851(ACAA2)	K01897+K07508+K00232+K09478+K00128+K00232+K00232+K00232+K00232+K15013+K13238+K00001+K07508
Human Diseases	Cardiovascular disease	Hypertrophic cardiomyopathy	11	32	0.000704428	0.0139114	ko05410	ncbi_105223047(LOC105223047);ncbi_105226581(LOC105226581);ncbi_105226582(LOC105226582);ncbi_105227000(LOC105227000);ncbi_105229794(LOC105229794);ncbi_105232171(LOC105232171);ncbi_105232277(LOC105232277);ncbi_105232421(LOC105232421);ncbi_105232483(LOC105232483);ncbi_105232922(LOC105232922);ncbi_105233484(LOC105233484)	K06583+K10374+K10373+K12567+K17751+K04962+K01283+K04861+K05637+K05849+K05459
Metabolism	Lipid metabolism	Ether lipid metabolism	9	23	0.000739045	0.0139114	ko00565	ncbi_105224062(LOC105224062);ncbi_105227846(LOC105227846);ncbi_105227847(LOC105227847);ncbi_105227848(LOC105227848);ncbi_105229671(LOC105229671);ncbi_105230262(LOC105230262);ncbi_105232034(LOC105232034);ncbi_105232328(LOC105232328);ncbi_105233389(LOC105233389)	K20656+K01080+K01080+K01080+K04628+K04628+K01047+K00993+K00993
Metabolism	Lipid metabolism	Steroid hormone biosynthesis	12	39	0.00124943	0.0222121	ko00140	ncbi_105226110(LOC105226110);ncbi_105230805(LOC105230805);ncbi_105230828(LOC105230828);ncbi_105231227(LOC105231227);ncbi_105231955(LOC105231955);ncbi_105232213(LOC105232213);ncbi_115065792(LOC115065792);ncbi_125776552(LOC125776552);ncbi_125777457(LOC125777457);ncbi_125777462(LOC125777462);ncbi_125777874(LOC125777874);ncbi_125777875(LOC125777875)	K00699+K00699+K00699+K00699+K00699+K00699+K00699+K00699+K00699+K00699+K00699+K00699
Metabolism	Lipid metabolism	Glycerophospholipid metabolism	16	61	0.00141941	0.0239059	ko00564	ncbi_105222842(LOC105222842);ncbi_105223261(LOC105223261);ncbi_105224905(LOC105224905);ncbi_105225548(LOC105225548);ncbi_105226672(LOC105226672);ncbi_105227296(LOC105227296);ncbi_105227484(LOC105227484);ncbi_105227846(LOC105227846);ncbi_105227847(LOC105227847);ncbi_105227848(LOC105227848);ncbi_105230965(LOC105230965);ncbi_105231876(LOC105231876);ncbi_105232034(LOC105232034);ncbi_105232328(LOC1052…	K01049+K13523+K14676+K00901+K13509+K15728+K00894+K01080+K01080+K01080+K18693+K01049+K01047+K00993+K00993+K00901
Organismal Systems	Digestive system	Bile secretion	17	67	0.00151566	0.0242506	ko04976	ncbi_105226110(LOC105226110);ncbi_105227017(LOC105227017);ncbi_105229394(LOC105229394);ncbi_105230805(LOC105230805);ncbi_105230828(LOC105230828);ncbi_105231156(LOC105231156);ncbi_105231227(LOC105231227);ncbi_105231583(LOC105231583);ncbi_105231754(LOC105231754);ncbi_105231955(LOC105231955);ncbi_105232213(LOC105232213);ncbi_115065792(LOC115065792);ncbi_125776552(LOC125776552);ncbi_125777457(LOC1257…	K00699+K13885+K05658+K00699+K00699+K12040+K00699+K05673+K05673+K00699+K00699+K00699+K00699+K00699+K00699+K00699+K00699
Environmental Information Processing	Signal transduction	cAMP signaling pathway	22	97	0.00164536	0.0248706	ko04024	ncbi_105224054(LOC105224054);ncbi_105225272(LOC105225272);ncbi_105225382(LOC105225382);ncbi_105226206(LOC105226206);ncbi_105226208(LOC105226208);ncbi_105226623(LOC105226623);ncbi_105226668(LOC105226668);ncbi_105227114(LOC105227114);ncbi_105228766(LOC105228766);ncbi_105229168(LOC105229168);ncbi_105229169(LOC105229169);ncbi_105229170(LOC105229170);ncbi_105229192(LOC105229192);ncbi_105229930(LOC1052…	K00232+K02183+K04955+K02183+K02183+K04249+K06225+K04353+K02183+K00232+K00232+K04578+K00232+K05208+K12323+K04153+K00232+K07830+K05673+K05673+K04962+K04734
Human Diseases	Endocrine and metabolic disease	Alcoholic liver disease	16	62	0.00170985	0.0248706	ko04936	ncbi_105224054(LOC105224054);ncbi_105226742(LOC105226742);ncbi_105227296(LOC105227296);ncbi_105228363(LOC105228363);ncbi_105228969(LOC105228969);ncbi_105229168(LOC105229168);ncbi_105229169(LOC105229169);ncbi_105229192(LOC105229192);ncbi_105230729(LOC105230729);ncbi_105231732(LOC105231732);ncbi_105231784(LOC105231784);ncbi_105231787(LOC105231787);ncbi_105232584(LOC105232584);ncbi_105233985(LOC1052…	K00232+K00665+K15728+K00128+K11262+K00232+K00232+K00232+K00232+K00507+K00507+K00507+K00507+K07197+K00665+K04734
Organismal Systems	Immune system	Antigen processing and presentation	10	31	0.00213051	0.0279118	ko04612	ncbi_105224006(LOC105224006);ncbi_105224939(LOC105224939);ncbi_105232835(LOC105232835);ncbi_105232836(LOC105232836);ncbi_105232837(LOC105232837);ncbi_125775801(LOC125775801);ncbi_125775802(LOC125775802);ncbi_125775803(LOC125775803);ncbi_125775804(LOC125775804);ncbi_125775806(LOC125775806)	K03283+K09490+K01365+K01365+K01365+K03283+K03283+K03283+K03283+K03283
Human Diseases	Cardiovascular disease	Dilated cardiomyopathy	10	31	0.00213051	0.0279118	ko05414	ncbi_105223047(LOC105223047);ncbi_105226581(LOC105226581);ncbi_105226582(LOC105226582);ncbi_105227000(LOC105227000);ncbi_105229794(LOC105229794);ncbi_105232171(LOC105232171);ncbi_105232421(LOC105232421);ncbi_105232483(LOC105232483);ncbi_105232922(LOC105232922);ncbi_105233484(LOC105233484)	K06583+K10374+K10373+K12567+K17751+K04962+K04861+K05637+K05849+K05459
Metabolism	Lipid metabolism	alpha-Linolenic acid metabolism	6	13	0.00218061	0.0279118	ko00592	ncbi_105224054(LOC105224054);ncbi_105229168(LOC105229168);ncbi_105229169(LOC105229169);ncbi_105229192(LOC105229192);ncbi_105230729(LOC105230729);ncbi_105232034(LOC105232034)	K00232+K00232+K00232+K00232+K00232+K01047
Metabolism	Carbohydrate metabolism	Pentose and glucuronate interconversions	15	58	0.00231101	0.0284432	ko00040	ncbi_105224588(LOC105224588);ncbi_105226110(LOC105226110);ncbi_105228312(LOC105228312);ncbi_105230805(LOC105230805);ncbi_105230828(LOC105230828);ncbi_105231227(LOC105231227);ncbi_105231955(LOC105231955);ncbi_105232213(LOC105232213);ncbi_105233418(LOC105233418);ncbi_115065792(LOC115065792);ncbi_125776552(LOC125776552);ncbi_125777457(LOC125777457);ncbi_125777462(LOC125777462);ncbi_125777874(LOC1257…	K00002+K00699+K03331+K00699+K00699+K00699+K00699+K00699+K00012+K00699+K00699+K00699+K00699+K00699+K00699
Organismal Systems	Endocrine system	Renin secretion	11	40	0.00524074	0.0621125	ko04924	ncbi_105222909(LOC105222909);ncbi_105225272(LOC105225272);ncbi_105226206(LOC105226206);ncbi_105226208(LOC105226208);ncbi_105226958(LOC105226958);ncbi_105227009(LOC105227009);ncbi_105228766(LOC105228766);ncbi_105229367(LOC105229367);ncbi_105230478(LOC105230478);ncbi_105231043(LOC105231043);ncbi_105232277(LOC105232277)	K04634+K02183+K02183+K02183+K04348+K04348+K02183+K13755+K12323+K12318+K01283
Organismal Systems	Immune system	C-type lectin receptor signaling pathway	11	41	0.00642072	0.0733797	ko04625	ncbi_105222361(LOC105222361);ncbi_105225272(LOC105225272);ncbi_105226206(LOC105226206);ncbi_105226208(LOC105226208);ncbi_105226958(LOC105226958);ncbi_105227009(LOC105227009);ncbi_105228286(LOC105228286);ncbi_105228766(LOC105228766);ncbi_105228807(LOC105228807);ncbi_105231430(LOC105231430);ncbi_125776216(LOC125776216)	K06563+K02183+K02183+K02183+K04348+K04348+K06068+K02183+K04443+K07830+K04734
Environmental Information Processing	Signaling molecules and interaction	Neuroactive ligand-receptor interaction	23	116	0.00785644	0.0865294	ko04080	ncbi_105222594(LOC105222594);ncbi_105223868(LOC105223868);ncbi_105226189(LOC105226189);ncbi_105226421(LOC105226421);ncbi_105226623(LOC105226623);ncbi_105227460(LOC105227460);ncbi_105228386(LOC105228386);ncbi_105228387(LOC105228387);ncbi_105229170(LOC105229170);ncbi_105229930(LOC105229930);ncbi_105230290(LOC105230290);ncbi_105230305(LOC105230305);ncbi_105230554(LOC105230554);ncbi_105233219(LOC1052…	K05194+K04170+K04307+K01312+K04249+K01312+K01312+K01312+K04578+K05208+K04157+K01312+K04153+K05052+K01312+K01312+K01312+K01312+K01312+K01312+K01312+K04134+K01312
Metabolism	Glycan biosynthesis and metabolism	Other glycan degradation	7	21	0.00811213	0.0865294	ko00511	ncbi_105224918(LOC105224918);ncbi_105226747(LOC105226747);ncbi_105229172(LOC105229172);ncbi_105229216(LOC105229216);ncbi_105231812(LOC105231812);ncbi_105231934(LOC105231934);ncbi_105232311(LOC105232311)	K12373+K01201+K20730+K12373+K01192+K01192+K12311
Cellular Processes	Transport and catabolism	Lysosome	30	165	0.00949082	0.0979698	ko04142	ncbi_105222034(LOC105222034);ncbi_105224017(LOC105224017);ncbi_105224023(LOC105224023);ncbi_105224057(LOC105224057);ncbi_105224194(LOC105224194);ncbi_105224918(LOC105224918);ncbi_105225646(LOC105225646);ncbi_105226235(LOC105226235);ncbi_105226238(LOC105226238);ncbi_105226239(LOC105226239);ncbi_105226268(LOC105226268);ncbi_105226271(LOC105226271);ncbi_105226747(LOC105226747);ncbi_105227769(LOC1052…	K06497+K01135+K12389+K06497+K01052+K12373+K01205+K12301+K12301+K12301+K12301+K12301+K01201+K06497+K06497+K02154+K12307+K19363+K12301+K12373+K01217+K02154+K01192+K12301+K01192+K12311+K01365+K01365+K01365+K19363
Metabolism	Carbohydrate metabolism	Propanoate metabolism	8	27	0.0103293	0.103293	ko00640	ncbi_105224054(LOC105224054);ncbi_105228969(LOC105228969);ncbi_105229168(LOC105229168);ncbi_105229169(LOC105229169);ncbi_105229192(LOC105229192);ncbi_105230343(LOC105230343);ncbi_105230729(LOC105230729);ncbi_105231405(LOC105231405)	K00232+K11262+K00232+K00232+K00232+K13524+K00232+K00016
Metabolism	Lipid metabolism	Glycerolipid metabolism	15	68	0.0113082	0.109656	ko00561	ncbi_105223261(LOC105223261);ncbi_105223672(LOC105223672);ncbi_105223676(LOC105223676);ncbi_105224588(LOC105224588);ncbi_105225111(LOC105225111);ncbi_105225548(LOC105225548);ncbi_105226672(LOC105226672);ncbi_105227296(LOC105227296);ncbi_105227846(LOC105227846);ncbi_105227847(LOC105227847);ncbi_105227848(LOC105227848);ncbi_105228363(LOC105228363);ncbi_105230965(LOC105230965);ncbi_105233409(LOC1052…	K13523+K22284+K22284+K00002+K14073+K00901+K13509+K15728+K01080+K01080+K01080+K00128+K18693+K14073+K00901
Human Diseases	Cardiovascular disease	Lipid and atherosclerosis	20	102	0.0143505	0.135064	ko05417	ncbi_105224006(LOC105224006);ncbi_105224939(LOC105224939);ncbi_105225272(LOC105225272);ncbi_105226206(LOC105226206);ncbi_105226208(LOC105226208);ncbi_105226958(LOC105226958);ncbi_105227009(LOC105227009);ncbi_105227114(LOC105227114);ncbi_105228766(LOC105228766);ncbi_105229273(LOC105229273);ncbi_105230756(LOC105230756);ncbi_105230759(LOC105230759);ncbi_105231640(LOC105231640);ncbi_105234138(LOC1052…	K03283+K09490+K02183+K02183+K02183+K04348+K04348+K04353+K02183+K09364+K05679+K05679+K20053+K05679+K03283+K03283+K03283+K03283+K03283+K04734
Organismal Systems	Sensory system	Olfactory transduction	8	29	0.0161605	0.147754	ko04740	ncbi_105225272(LOC105225272);ncbi_105225306(LOC105225306);ncbi_105226206(LOC105226206);ncbi_105226208(LOC105226208);ncbi_105228766(LOC105228766);ncbi_105229367(LOC105229367);ncbi_105232095(LOC105232095);ncbi_105232922(LOC105232922)	K02183+K07376+K02183+K02183+K02183+K13755+K13752+K05849
Metabolism	Metabolism of cofactors and vitamins	Folate biosynthesis	10	41	0.0182168	0.160666	ko00790	ncbi_105224718(LOC105224718);ncbi_105224766(LOC105224766);ncbi_105224770(LOC105224770);ncbi_105226111(LOC105226111);ncbi_105226149(LOC105226149);ncbi_105228657(LOC105228657);ncbi_105229732(LOC105229732);ncbi_105231540(LOC105231540);ncbi_105232088(LOC105232088);MSTRG.718(Mocs2)	K01077+K01077+K00501+K01077+K01077+K01495+K15631+K00287+K01930+K03635
Metabolism	Lipid metabolism	Fatty acid biosynthesis	6	19	0.018577	0.160666	ko00061	ncbi_105222296(LOC105222296);ncbi_105226742(LOC105226742);ncbi_105228969(LOC105228969);ncbi_105232303(LOC105232303);ncbi_105234016(LOC105234016);ncbi_105234158(LOC105234158)	K01897+K00665+K11262+K15013+K00665+K09458
Metabolism	Amino acid metabolism	Tyrosine metabolism	7	25	0.022093	0.186046	ko00350	ncbi_105224770(LOC105224770);ncbi_105225839(LOC105225839);ncbi_105227781(LOC105227781);ncbi_105230711(LOC105230711);ncbi_105231903(LOC105231903);ncbi_105232983(LOC105232983);ncbi_115066680(LOC115066680)	K00501+K01800+K00505+K00815+K22203+K00001+K00451
Metabolism	Metabolism of cofactors and vitamins	Porphyrin metabolism	12	55	0.0241862	0.194511	ko00860	ncbi_105226110(LOC105226110);ncbi_105230805(LOC105230805);ncbi_105230828(LOC105230828);ncbi_105231227(LOC105231227);ncbi_105231955(LOC105231955);ncbi_105232213(LOC105232213);ncbi_115065792(LOC115065792);ncbi_125776552(LOC125776552);ncbi_125777457(LOC125777457);ncbi_125777462(LOC125777462);ncbi_125777874(LOC125777874);ncbi_125777875(LOC125777875)	K00699+K00699+K00699+K00699+K00699+K00699+K00699+K00699+K00699+K00699+K00699+K00699
Metabolism	Glycan biosynthesis and metabolism	Glycosaminoglycan degradation	5	15	0.0246874	0.194511	ko00531	ncbi_105224017(LOC105224017);ncbi_105224918(LOC105224918);ncbi_105225646(LOC105225646);ncbi_105229216(LOC105229216);ncbi_105229345(LOC105229345)	K01135+K12373+K01205+K12373+K01217
Metabolism	Biosynthesis of other secondary metabolites	Caffeine metabolism	3	6	0.0249217	0.194511	ko00232	ncbi_105223311(LOC105223311);ncbi_105223314(LOC105223314);ncbi_105230951(LOC105230951)	K00106+K00106+K00106
Organismal Systems	Aging	Longevity regulating pathway - worm	17	90	0.0320841	0.241298	ko04212	ncbi_105222720(LOC105222720);ncbi_105225817(LOC105225817);ncbi_105225840(LOC105225840);ncbi_105226693(LOC105226693);ncbi_105227667(LOC105227667);ncbi_105228298(LOC105228298);ncbi_105228879(LOC105228879);ncbi_105229461(LOC105229461);ncbi_105229681(LOC105229681);ncbi_105229682(LOC105229682);ncbi_105230858(LOC105230858);ncbi_105231732(LOC105231732);ncbi_105231784(LOC105231784);ncbi_105231787(LOC1052…	K13356+K00799+K00799+K13356+K13356+K00799+K13356+K00799+K00799+K00799+K13356+K00507+K00507+K00507+K00507+K00799+K00799
Organismal Systems	Endocrine system	Renin-angiotensin system	5	16	0.032518	0.241298	ko04614	ncbi_105232277(LOC105232277);ncbi_105233199(LOC105233199);ncbi_105233734(LOC105233734);ncbi_105233745(LOC105233745);ncbi_105233746(LOC105233746)	K01283+K11140+K11140+K11141+K11141
Environmental Information Processing	Signaling molecules and interaction	ECM-receptor interaction	7	27	0.0331785	0.241298	ko04512	ncbi_105222583(LOC105222583);ncbi_105223047(LOC105223047);ncbi_105224951(LOC105224951);ncbi_105224953(LOC105224953);ncbi_105224963(LOC105224963);ncbi_105227172(LOC105227172);ncbi_105232483(LOC105232483)	K04659+K06583+K06258+K06258+K06258+K03900+K05637
Human Diseases	Cancer: overview	Transcriptional misregulation in cancer	14	71	0.0354596	0.250769	ko05202	ncbi_105221984(LOC105221984);ncbi_105224398(LOC105224398);ncbi_105224696(LOC105224696);ncbi_105228418(LOC105228418);ncbi_105228479(LOC105228479);ncbi_105229334(LOC105229334);ncbi_105229833(LOC105229833);ncbi_105229834(LOC105229834);ncbi_105232365(LOC105232365);ncbi_105233082(LOC105233082);ncbi_105233083(LOC105233083);ncbi_105233484(LOC105233484);ncbi_105233553(LOC105233553);ncbi_125778796(LOC1257…	K05087+K09381+K00069+K09381+K09381+K09254+K00069+K00069+K15616+K00069+K00069+K05459+K14970+K15615
Metabolism	Amino acid metabolism	Valine, leucine and isoleucine biosynthesis	2	3	0.0385238	0.250769	ko00290	ncbi_105222215(LOC105222215);ncbi_125775327(LOC125775327)	K00826+K01754
Metabolism	Biosynthesis of other secondary metabolites	Neomycin, kanamycin and gentamicin biosynthesis	2	3	0.0385238	0.250769	ko00524	ncbi_105221945(LOC105221945);ncbi_105223186(LOC105223186)	K00844+K00844
Organismal Systems	Digestive system	Pancreatic secretion	25	148	0.0391085	0.250769	ko04972	ncbi_105222909(LOC105222909);ncbi_105224682(LOC105224682);ncbi_105225111(LOC105225111);ncbi_105225976(LOC105225976);ncbi_105226421(LOC105226421);ncbi_105227114(LOC105227114);ncbi_105227460(LOC105227460);ncbi_105228386(LOC105228386);ncbi_105228387(LOC105228387);ncbi_105229511(LOC105229511);ncbi_105230305(LOC105230305);ncbi_105230608(LOC105230608);ncbi_105232034(LOC105232034);ncbi_105232171(LOC1052…	K04634+K01176+K14073+K10951+K01312+K04353+K01312+K01312+K01312+K01310+K01312+K01298+K01047+K04962+K14073+K01310+K01312+K01312+K01312+K01312+K01312+K01312+K01312+K01298+K01312
Metabolism	Glycan biosynthesis and metabolism	Glycosphingolipid biosynthesis - ganglio series	3	7	0.0398433	0.250769	ko00604	ncbi_105224918(LOC105224918);ncbi_105226456(LOC105226456);ncbi_105229216(LOC105229216)	K12373+K03372+K12373
Metabolism	Lipid metabolism	Fatty acid elongation	7	28	0.0399021	0.250769	ko00062	ncbi_105222055(LOC105222055);ncbi_105223645(LOC105223645);ncbi_105223668(LOC105223668);ncbi_105223749(LOC105223749);ncbi_105231023(LOC105231023);ncbi_125777435(LOC125777435);MSTRG.18851(ACAA2)	K10703+K10250+K10250+K07508+K10250+K10249+K07508
Human Diseases	Cancer: overview	Chemical carcinogenesis - receptor activation	21	120	0.0399663	0.250769	ko05207	ncbi_105225067(LOC105225067);ncbi_105225817(LOC105225817);ncbi_105225840(LOC105225840);ncbi_105226110(LOC105226110);ncbi_105228298(LOC105228298);ncbi_105229461(LOC105229461);ncbi_105229681(LOC105229681);ncbi_105229682(LOC105229682);ncbi_105230805(LOC105230805);ncbi_105230828(LOC105230828);ncbi_105231227(LOC105231227);ncbi_105231955(LOC105231955);ncbi_105232213(LOC105232213);ncbi_115065792(LOC1150…	K04364+K00799+K00799+K00699+K00799+K00799+K00799+K00799+K00699+K00699+K00699+K00699+K00699+K00699+K00799+K00799+K00699+K00699+K00699+K00699+K00699
Organismal Systems	Sensory system	Phototransduction	4	12	0.0439248	0.270307	ko04744	ncbi_105225272(LOC105225272);ncbi_105226206(LOC105226206);ncbi_105226208(LOC105226208);ncbi_105228766(LOC105228766)	K02183+K02183+K02183+K02183
Organismal Systems	Nervous system	Long-term potentiation	9	41	0.046013	0.27693	ko04720	ncbi_105222909(LOC105222909);ncbi_105225272(LOC105225272);ncbi_105226206(LOC105226206);ncbi_105226208(LOC105226208);ncbi_105226958(LOC105226958);ncbi_105227009(LOC105227009);ncbi_105227114(LOC105227114);ncbi_105228766(LOC105228766);ncbi_105229930(LOC105229930)	K04634+K02183+K02183+K02183+K04348+K04348+K04353+K02183+K05208
Environmental Information Processing	Membrane transport	ABC transporters	7	29	0.0474563	0.27693	ko02010	ncbi_105229394(LOC105229394);ncbi_105229775(LOC105229775);ncbi_105230756(LOC105230756);ncbi_105230759(LOC105230759);ncbi_105231583(LOC105231583);ncbi_105231754(LOC105231754);ncbi_105234138(LOC105234138)	K05658+K05677+K05679+K05679+K05673+K05673+K05679
Metabolism	Carbohydrate metabolism	Amino sugar and nucleotide sugar metabolism	11	54	0.0475974	0.27693	ko00520	ncbi_105221945(LOC105221945);ncbi_105222613(LOC105222613);ncbi_105222986(LOC105222986);ncbi_105223186(LOC105223186);ncbi_105224788(LOC105224788);ncbi_105224918(LOC105224918);ncbi_105225298(LOC105225298);ncbi_105229216(LOC105229216);ncbi_105232601(LOC105232601);ncbi_105232977(LOC105232977);ncbi_105233418(LOC105233418)	K00844+K01809+K01183+K00844+K01183+K12373+K17497+K12373+K00621+K00820+K00012
Metabolism	Amino acid metabolism	Arginine biosynthesis	5	18	0.0523689	0.285863	ko00220	ncbi_105222031(LOC105222031);ncbi_105222926(LOC105222926);ncbi_105224138(LOC105224138);ncbi_105229765(LOC105229765);ncbi_125778319(LOC125778319)	K01755+K00261+K01915+K14677+K14677
Metabolism	Metabolism of cofactors and vitamins	Pantothenate and CoA biosynthesis	5	18	0.0523689	0.285863	ko00770	ncbi_105222215(LOC105222215);ncbi_105224800(LOC105224800);ncbi_105224909(LOC105224909);ncbi_105226577(LOC105226577);ncbi_105228363(LOC105228363)	K00826+K02318+K00207+K01464+K00128
Human Diseases	Cardiovascular disease	Arrhythmogenic right ventricular cardiomyopathy	5	18	0.0523689	0.285863	ko05412	ncbi_105223047(LOC105223047);ncbi_105232171(LOC105232171);ncbi_105232421(LOC105232421);ncbi_105232483(LOC105232483);ncbi_105232922(LOC105232922)	K06583+K04962+K04861+K05637+K05849
Human Diseases	Substance dependence	Amphetamine addiction	9	42	0.0527059	0.285863	ko05031	ncbi_105224770(LOC105224770);ncbi_105225272(LOC105225272);ncbi_105226206(LOC105226206);ncbi_105226208(LOC105226208);ncbi_105226958(LOC105226958);ncbi_105227009(LOC105227009);ncbi_105228766(LOC105228766);ncbi_105229930(LOC105229930);ncbi_105231913(LOC105231913)	K00501+K02183+K02183+K02183+K04348+K04348+K02183+K05208+K04560
Cellular Processes	Cell growth and death	Oocyte meiosis	15	82	0.0542622	0.286967	ko04114	ncbi_105221984(LOC105221984);ncbi_105225127(LOC105225127);ncbi_105225272(LOC105225272);ncbi_105226206(LOC105226206);ncbi_105226208(LOC105226208);ncbi_105226807(LOC105226807);ncbi_105226958(LOC105226958);ncbi_105227009(LOC105227009);ncbi_105227347(LOC105227347);ncbi_105228766(LOC105228766);ncbi_105229679(LOC105229679);ncbi_105230130(LOC105230130);ncbi_105233484(LOC105233484);ncbi_105234066(LOC1052…	K05087+K03363+K02183+K02183+K02183+K06669+K04348+K04348+K06631+K02183+K21770+K02602+K05459+K02365+K03094
Metabolism	Glycan biosynthesis and metabolism	Various types of N-glycan biosynthesis	8	36	0.0547031	0.286967	ko00513	ncbi_105224313(LOC105224313);ncbi_105224918(LOC105224918);ncbi_105225767(LOC105225767);ncbi_105227182(LOC105227182);ncbi_105227256(LOC105227256);ncbi_105229026(LOC105229026);ncbi_105229172(LOC105229172);ncbi_105229216(LOC105229216)	K14464+K12373+K00736+K00753+K14464+K09673+K20730+K12373
Environmental Information Processing	Signal transduction	cGMP-PKG signaling pathway	13	69	0.0574886	0.2887	ko04022	ncbi_105222909(LOC105222909);ncbi_105225272(LOC105225272);ncbi_105225306(LOC105225306);ncbi_105226206(LOC105226206);ncbi_105226208(LOC105226208);ncbi_105226958(LOC105226958);ncbi_105227009(LOC105227009);ncbi_105228766(LOC105228766);ncbi_105229794(LOC105229794);ncbi_105230478(LOC105230478);ncbi_105231043(LOC105231043);ncbi_105231615(LOC105231615);ncbi_105232922(LOC105232922)	K04634+K02183+K07376+K02183+K02183+K04348+K04348+K02183+K17751+K12323+K12318+K09183+K05849
Metabolism	Metabolism of cofactors and vitamins	One carbon pool by folate	4	13	0.0577063	0.2887	ko00670	ncbi_105222633(LOC105222633);ncbi_105223295(LOC105223295);ncbi_105225340(LOC105225340);ncbi_105231540(LOC105231540)	K00297+K00289+K11787+K00287
Human Diseases	Infectious disease: parasitic	Malaria	3	8	0.0582763	0.2887	ko05144	ncbi_105222583(LOC105222583);ncbi_105228075(LOC105228075);ncbi_105230907(LOC105230907)	K04659+K04550+K06508
Environmental Information Processing	Signal transduction	Calcium signaling pathway	14	76	0.0586422	0.2887	ko04020	ncbi_105222909(LOC105222909);ncbi_105225272(LOC105225272);ncbi_105226206(LOC105226206);ncbi_105226208(LOC105226208);ncbi_105226958(LOC105226958);ncbi_105227009(LOC105227009);ncbi_105228766(LOC105228766);ncbi_105229367(LOC105229367);ncbi_105229930(LOC105229930);ncbi_105230290(LOC105230290);ncbi_105232171(LOC105232171);ncbi_105232238(LOC105232238);ncbi_105232922(LOC105232922);ncbi_105234141(LOC1052…	K04634+K02183+K02183+K02183+K04348+K04348+K02183+K13755+K05208+K04157+K04962+K04854+K05849+K05126
Metabolism	Metabolism of other amino acids	Glutathione metabolism	13	70	0.0633555	0.300417	ko00480	ncbi_105222860(LOC105222860);ncbi_105225028(LOC105225028);ncbi_105225817(LOC105225817);ncbi_105225840(LOC105225840);ncbi_105226341(LOC105226341);ncbi_105228298(LOC105228298);ncbi_105229461(LOC105229461);ncbi_105229681(LOC105229681);ncbi_105229682(LOC105229682);ncbi_105233199(LOC105233199);ncbi_105233734(LOC105233734);ncbi_125776420(LOC125776420);ncbi_125776447(LOC125776447)	K11142+K00432+K00799+K00799+K01255+K00799+K00799+K00799+K00799+K11140+K11140+K00799+K00799
Organismal Systems	Environmental adaptation	Circadian entrainment	10	50	0.0638386	0.300417	ko04713	ncbi_105222909(LOC105222909);ncbi_105225272(LOC105225272);ncbi_105225306(LOC105225306);ncbi_105226206(LOC105226206);ncbi_105226208(LOC105226208);ncbi_105228766(LOC105228766);ncbi_105229930(LOC105229930);ncbi_105231043(LOC105231043);ncbi_105232171(LOC105232171);ncbi_105232238(LOC105232238)	K04634+K02183+K07376+K02183+K02183+K02183+K05208+K12318+K04962+K04854
Organismal Systems	Digestive system	Fat digestion and absorption	10	50	0.0638386	0.300417	ko04975	ncbi_105225111(LOC105225111);ncbi_105226672(LOC105226672);ncbi_105227017(LOC105227017);ncbi_105227846(LOC105227846);ncbi_105227847(LOC105227847);ncbi_105227848(LOC105227848);ncbi_105232034(LOC105232034);ncbi_105232940(LOC105232940);ncbi_105233297(LOC105233297);ncbi_105233409(LOC105233409)	K14073+K13509+K13885+K01080+K01080+K01080+K01047+K08745+K08745+K14073
Human Diseases	Cardiovascular disease	Fluid shear stress and atherosclerosis	16	91	0.0649575	0.301252	ko05418	ncbi_105223182(LOC105223182);ncbi_105225272(LOC105225272);ncbi_105225817(LOC105225817);ncbi_105225840(LOC105225840);ncbi_105226206(LOC105226206);ncbi_105226208(LOC105226208);ncbi_105228298(LOC105228298);ncbi_105228766(LOC105228766);ncbi_105229461(LOC105229461);ncbi_105229681(LOC105229681);ncbi_105229682(LOC105229682);ncbi_105232835(LOC105232835);ncbi_105232836(LOC105232836);ncbi_105232837(LOC1052…	K03671+K02183+K00799+K00799+K02183+K02183+K00799+K02183+K00799+K00799+K00799+K01365+K01365+K01365+K00799+K00799
Organismal Systems	Endocrine system	Glucagon signaling pathway	12	64	0.0684149	0.312754	ko04922	ncbi_105222909(LOC105222909);ncbi_105223312(LOC105223312);ncbi_105224618(LOC105224618);ncbi_105225272(LOC105225272);ncbi_105225803(LOC105225803);ncbi_105226206(LOC105226206);ncbi_105226208(LOC105226208);ncbi_105226958(LOC105226958);ncbi_105227009(LOC105227009);ncbi_105228766(LOC105228766);ncbi_105228969(LOC105228969);ncbi_105231405(LOC105231405)	K04634+K00693+K00850+K02183+K01834+K02183+K02183+K04348+K04348+K02183+K11262+K00016
Metabolism	Global and overview maps	Biosynthesis of amino acids	12	65	0.0753653	0.339675	ko01230	ncbi_105222031(LOC105222031);ncbi_105222215(LOC105222215);ncbi_105224138(LOC105224138);ncbi_105224618(LOC105224618);ncbi_105225803(LOC105225803);ncbi_105226796(LOC105226796);ncbi_105228163(LOC105228163);ncbi_105229765(LOC105229765);ncbi_105230177(LOC105230177);ncbi_105233770(LOC105233770);ncbi_125775327(LOC125775327);ncbi_125778319(LOC125778319)	K01755+K00826+K01915+K00850+K01834+K01620+K00616+K14677+K01807+K00286+K01754+K14677
Metabolism	Amino acid metabolism	Arginine and proline metabolism	9	45	0.0764638	0.339839	ko00330	ncbi_105222356(LOC105222356);ncbi_105222860(LOC105222860);ncbi_105225237(LOC105225237);ncbi_105226778(LOC105226778);ncbi_105228015(LOC105228015);ncbi_105228363(LOC105228363);ncbi_105231756(LOC105231756);ncbi_105232651(LOC105232651);ncbi_105233770(LOC105233770)	K12259+K11142+K00819+K00472+K12259+K00128+K00472+K12259+K00286
Cellular Processes	Cell growth and death	Cellular senescence	13	73	0.0832915	0.365113	ko04218	ncbi_105225272(LOC105225272);ncbi_105226206(LOC105226206);ncbi_105226208(LOC105226208);ncbi_105226958(LOC105226958);ncbi_105227009(LOC105227009);ncbi_105228464(LOC105228464);ncbi_105228766(LOC105228766);ncbi_105228807(LOC105228807);ncbi_105229679(LOC105229679);ncbi_105230057(LOC105230057);ncbi_105231430(LOC105231430);ncbi_105231615(LOC105231615);ncbi_105231705(LOC105231705)	K02183+K02183+K02183+K04348+K04348+K10866+K02183+K04443+K21770+K05864+K07830+K09183+K21771
Organismal Systems	Circulatory system	Vascular smooth muscle contraction	11	60	0.0898251	0.381383	ko04270	ncbi_105222909(LOC105222909);ncbi_105225272(LOC105225272);ncbi_105225306(LOC105225306);ncbi_105226206(LOC105226206);ncbi_105226208(LOC105226208);ncbi_105228286(LOC105228286);ncbi_105228766(LOC105228766);ncbi_105229412(LOC105229412);ncbi_105230478(LOC105230478);ncbi_105231043(LOC105231043);ncbi_105232034(LOC105232034)	K04634+K02183+K07376+K02183+K02183+K06068+K02183+K10352+K12323+K12318+K01047
Human Diseases	Drug resistance: antineoplastic	Antifolate resistance	6	27	0.0904221	0.381383	ko01523	ncbi_105225340(LOC105225340);ncbi_105227279(LOC105227279);ncbi_105231540(LOC105231540);ncbi_105231583(LOC105231583);ncbi_105231754(LOC105231754);ncbi_105232088(LOC105232088)	K11787+K14613+K00287+K05673+K05673+K01930
Environmental Information Processing	Signal transduction	AMPK signaling pathway	12	67	0.0905784	0.381383	ko04152	ncbi_105221984(LOC105221984);ncbi_105223312(LOC105223312);ncbi_105224618(LOC105224618);ncbi_105226742(LOC105226742);ncbi_105228969(LOC105228969);ncbi_105231732(LOC105231732);ncbi_105231784(LOC105231784);ncbi_105231787(LOC105231787);ncbi_105232584(LOC105232584);ncbi_105233484(LOC105233484);ncbi_105233985(LOC105233985);ncbi_105234016(LOC105234016)	K05087+K00693+K00850+K00665+K11262+K00507+K00507+K00507+K00507+K05459+K07197+K00665
Metabolism	Amino acid metabolism	Alanine, aspartate and glutamate metabolism	7	34	0.0982248	0.402973	ko00250	ncbi_105222031(LOC105222031);ncbi_105222926(LOC105222926);ncbi_105224138(LOC105224138);ncbi_105225623(LOC105225623);ncbi_105229660(LOC105229660);ncbi_105230343(LOC105230343);ncbi_105232977(LOC105232977)	K01755+K00261+K01915+K00764+K00272+K13524+K00820
Metabolism	Lipid metabolism	Sphingolipid metabolism	7	34	0.0982248	0.402973	ko00600	ncbi_105226747(LOC105226747);ncbi_105227846(LOC105227846);ncbi_105227847(LOC105227847);ncbi_105227848(LOC105227848);ncbi_105229671(LOC105229671);ncbi_105230262(LOC105230262);ncbi_105231761(LOC105231761)	K01201+K01080+K01080+K01080+K04628+K04628+K12349
Metabolism	Metabolism of terpenoids and polyketides	Terpenoid backbone biosynthesis	8	41	0.103038	0.417368	ko00900	ncbi_105223819(LOC105223819);ncbi_105223820(LOC105223820);ncbi_105223822(LOC105223822);ncbi_105223823(LOC105223823);ncbi_105227253(LOC105227253);ncbi_105227883(LOC105227883);ncbi_105232242(LOC105232242);ncbi_105233868(LOC105233868)	K15890+K15890+K15890+K15890+K15890+K15890+K15890+K00869
Organismal Systems	Circulatory system	Adrenergic signaling in cardiomyocytes	11	62	0.107781	0.422771	ko04261	ncbi_105222909(LOC105222909);ncbi_105225272(LOC105225272);ncbi_105226206(LOC105226206);ncbi_105226208(LOC105226208);ncbi_105226581(LOC105226581);ncbi_105226582(LOC105226582);ncbi_105228766(LOC105228766);ncbi_105229794(LOC105229794);ncbi_105232171(LOC105232171);ncbi_105232421(LOC105232421);ncbi_105232922(LOC105232922)	K04634+K02183+K02183+K02183+K10374+K10373+K02183+K17751+K04962+K04861+K05849
Metabolism	Metabolism of other amino acids	Phosphonate and phosphinate metabolism	2	5	0.109341	0.422771	ko00440	ncbi_105232328(LOC105232328);ncbi_105233389(LOC105233389)	K00993+K00993
Organismal Systems	Immune system	Complement and coagulation cascades	2	5	0.109341	0.422771	ko04610	ncbi_105227172(LOC105227172);ncbi_105229510(LOC105229510)	K03900+K01323
Metabolism	Amino acid metabolism	Valine, leucine and isoleucine degradation	7	35	0.110977	0.422771	ko00280	ncbi_105222215(LOC105222215);ncbi_105223749(LOC105223749);ncbi_105227468(LOC105227468);ncbi_105227875(LOC105227875);ncbi_105228363(LOC105228363);ncbi_105230343(LOC105230343);MSTRG.18851(ACAA2)	K00826+K07508+K08683+K09478+K00128+K13524+K07508
Human Diseases	Cancer: specific types	Glioma	7	35	0.110977	0.422771	ko05214	ncbi_105221984(LOC105221984);ncbi_105225067(LOC105225067);ncbi_105225272(LOC105225272);ncbi_105226206(LOC105226206);ncbi_105226208(LOC105226208);ncbi_105228766(LOC105228766);ncbi_105233484(LOC105233484)	K05087+K04364+K02183+K02183+K02183+K02183+K05459
Organismal Systems	Endocrine system	Estrogen signaling pathway	13	77	0.115445	0.434593	ko04915	ncbi_105222909(LOC105222909);ncbi_105224006(LOC105224006);ncbi_105225067(LOC105225067);ncbi_105225272(LOC105225272);ncbi_105226206(LOC105226206);ncbi_105226208(LOC105226208);ncbi_105228286(LOC105228286);ncbi_105228766(LOC105228766);ncbi_125775801(LOC125775801);ncbi_125775802(LOC125775802);ncbi_125775803(LOC125775803);ncbi_125775804(LOC125775804);ncbi_125775806(LOC125775806)	K04634+K03283+K04364+K02183+K02183+K02183+K06068+K02183+K03283+K03283+K03283+K03283+K03283
Metabolism	Lipid metabolism	Primary bile acid biosynthesis	1	1	0.118155	0.434593	ko00120	ncbi_105223876(LOC105223876)	K08764
Human Diseases	Immune disease	Autoimmune thyroid disease	1	1	0.118155	0.434593	ko05320	ncbi_105226623(LOC105226623)	K04249
Environmental Information Processing	Signal transduction	MAPK signaling pathway	17	107	0.122818	0.446612	ko04010	ncbi_105221984(LOC105221984);ncbi_105224006(LOC105224006);ncbi_105225067(LOC105225067);ncbi_105226958(LOC105226958);ncbi_105227009(LOC105227009);ncbi_105227114(LOC105227114);ncbi_105228807(LOC105228807);ncbi_105231430(LOC105231430);ncbi_105232238(LOC105232238);ncbi_105232421(LOC105232421);ncbi_105233484(LOC105233484);ncbi_115065854(LOC115065854);ncbi_125775801(LOC125775801);ncbi_125775802(LOC1257…	K05087+K03283+K04364+K04348+K04348+K04353+K04443+K07830+K04854+K04861+K05459+K05467+K03283+K03283+K03283+K03283+K03283
Metabolism	Glycan biosynthesis and metabolism	Mucin type O-glycan biosynthesis	5	23	0.126532	0.453946	ko00512	ncbi_105225147(LOC105225147);ncbi_105225670(LOC105225670);ncbi_105225673(LOC105225673);ncbi_105226711(LOC105226711);ncbi_105233760(LOC105233760)	K00710+K00731+K00731+K00710+K00710
Organismal Systems	Endocrine system	Oxytocin signaling pathway	11	64	0.127672	0.453946	ko04921	ncbi_105222909(LOC105222909);ncbi_105225272(LOC105225272);ncbi_105226206(LOC105226206);ncbi_105226208(LOC105226208);ncbi_105226958(LOC105226958);ncbi_105227009(LOC105227009);ncbi_105228766(LOC105228766);ncbi_105230478(LOC105230478);ncbi_105231043(LOC105231043);ncbi_105232171(LOC105232171);ncbi_105232421(LOC105232421)	K04634+K02183+K02183+K02183+K04348+K04348+K02183+K12323+K12318+K04962+K04861
Organismal Systems	Endocrine system	Insulin signaling pathway	13	79	0.133902	0.463786	ko04910	ncbi_105221945(LOC105221945);ncbi_105223186(LOC105223186);ncbi_105223312(LOC105223312);ncbi_105225067(LOC105225067);ncbi_105225272(LOC105225272);ncbi_105226206(LOC105226206);ncbi_105226208(LOC105226208);ncbi_105226742(LOC105226742);ncbi_105228766(LOC105228766);ncbi_105228969(LOC105228969);ncbi_105232625(LOC105232625);ncbi_105233985(LOC105233985);ncbi_105234016(LOC105234016)	K00844+K00844+K00693+K04364+K02183+K02183+K02183+K00665+K02183+K11262+K07189+K07197+K00665
Organismal Systems	Nervous system	Long-term depression	6	30	0.134788	0.463786	ko04730	ncbi_105221984(LOC105221984);ncbi_105222909(LOC105222909);ncbi_105225306(LOC105225306);ncbi_105229170(LOC105229170);ncbi_105231043(LOC105231043);ncbi_105233484(LOC105233484)	K05087+K04634+K07376+K04578+K12318+K05459
Organismal Systems	Sensory system	Phototransduction - fly	6	30	0.134788	0.463786	ko04745	ncbi_105222909(LOC105222909);ncbi_105225272(LOC105225272);ncbi_105226206(LOC105226206);ncbi_105226208(LOC105226208);ncbi_105228766(LOC105228766);ncbi_105233243(LOC105233243)	K04634+K02183+K02183+K02183+K02183+K13803
Metabolism	Glycan biosynthesis and metabolism	Glycosphingolipid biosynthesis - globo and isoglobo series	2	6	0.151551	0.515919	ko00603	ncbi_105224918(LOC105224918);ncbi_105229216(LOC105229216)	K12373+K12373
Metabolism	Glycan biosynthesis and metabolism	Other types of O-glycan biosynthesis	7	38	0.154098	0.519067	ko00514	ncbi_105221842(LOC105221842);ncbi_105225147(LOC105225147);ncbi_105225670(LOC105225670);ncbi_105225673(LOC105225673);ncbi_105226711(LOC105226711);ncbi_105230239(LOC105230239);ncbi_105233760(LOC105233760)	K05948+K00710+K00731+K00731+K00710+K00778+K00710
Environmental Information Processing	Signal transduction	Ras signaling pathway	14	89	0.160128	0.533759	ko04014	ncbi_105221984(LOC105221984);ncbi_105225067(LOC105225067);ncbi_105225272(LOC105225272);ncbi_105226206(LOC105226206);ncbi_105226208(LOC105226208);ncbi_105227114(LOC105227114);ncbi_105228766(LOC105228766);ncbi_105229334(LOC105229334);ncbi_105229930(LOC105229930);ncbi_105230682(LOC105230682);ncbi_105231430(LOC105231430);ncbi_105232034(LOC105232034);ncbi_105233484(LOC105233484);ncbi_115065854(LOC1150…	K05087+K04364+K02183+K02183+K02183+K04353+K02183+K09254+K05208+K07834+K07830+K01047+K05459+K05467
Environmental Information Processing	Signal transduction	Wnt signaling pathway	13	82	0.164455	0.542533	ko04310	ncbi_105223552(LOC105223552);ncbi_105224720(LOC105224720);ncbi_105225090(LOC105225090);ncbi_105226958(LOC105226958);ncbi_105227009(LOC105227009);ncbi_105227682(LOC105227682);ncbi_105228851(LOC105228851);ncbi_105232301(LOC105232301);ncbi_105232812(LOC105232812);ncbi_105233078(LOC105233078);ncbi_105234077(LOC105234077);ncbi_125778231(LOC125778231);ncbi_125778321(LOC125778321)	K04512+K02375+K03068+K04348+K04348+K00572+K01691+K08399+K22471+K04511+K04690+K04512+K03094
Organismal Systems	Sensory system	Inflammatory mediator regulation of TRP channels	8	46	0.169026	0.549419	ko04750	ncbi_105222909(LOC105222909);ncbi_105225272(LOC105225272);ncbi_105226206(LOC105226206);ncbi_105226208(LOC105226208);ncbi_105228286(LOC105228286);ncbi_105228766(LOC105228766);ncbi_105230290(LOC105230290);ncbi_105233484(LOC105233484)	K04634+K02183+K02183+K02183+K06068+K02183+K04157+K05459
Metabolism	Amino acid metabolism	Glycine, serine and threonine metabolism	7	39	0.169977	0.549419	ko00260	ncbi_105224652(LOC105224652);ncbi_105225803(LOC105225803);ncbi_105226796(LOC105226796);ncbi_105227835(LOC105227835);ncbi_105228244(LOC105228244);ncbi_105228945(LOC105228945);ncbi_125775327(LOC125775327)	K00639+K01834+K01620+K15789+K00552+K00314+K01754
Organismal Systems	Nervous system	Synaptic vesicle cycle	10	61	0.177074	0.566636	ko04721	ncbi_105223590(LOC105223590);ncbi_105227818(LOC105227818);ncbi_105228677(LOC105228677);ncbi_105231256(LOC105231256);ncbi_105231750(LOC105231750);ncbi_105231913(LOC105231913);ncbi_105233044(LOC105233044);ncbi_109579847(LOC109579847);ncbi_115066076(LOC115066076);ncbi_115066129(LOC115066129)	K05613+K02154+K05038+K05038+K02154+K04560+K05038+K15293+K05034+K18211
Metabolism	Carbohydrate metabolism	Glycolysis / Gluconeogenesis	9	54	0.180851	0.567377	ko00010	ncbi_105221945(LOC105221945);ncbi_105223186(LOC105223186);ncbi_105224588(LOC105224588);ncbi_105224618(LOC105224618);ncbi_105225803(LOC105225803);ncbi_105228363(LOC105228363);ncbi_105231405(LOC105231405);ncbi_105232983(LOC105232983);ncbi_105233441(LOC105233441)	K00844+K00844+K00002+K00850+K01834+K00128+K00016+K00001+K01785
Human Diseases	Infectious disease: viral	Measles	9	54	0.180851	0.567377	ko05162	ncbi_105222361(LOC105222361);ncbi_105224006(LOC105224006);ncbi_105233949(LOC105233949);ncbi_125775801(LOC125775801);ncbi_125775802(LOC125775802);ncbi_125775803(LOC125775803);ncbi_125775804(LOC125775804);ncbi_125775806(LOC125775806);ncbi_125776216(LOC125776216)	K06563+K03283+K10144+K03283+K03283+K03283+K03283+K03283+K04734
Organismal Systems	Immune system	B cell receptor signaling pathway	5	26	0.185801	0.576866	ko04662	ncbi_105225067(LOC105225067);ncbi_105226958(LOC105226958);ncbi_105227009(LOC105227009);ncbi_105230907(LOC105230907);ncbi_125776216(LOC125776216)	K04364+K04348+K04348+K06508+K04734
Organismal Systems	Digestive system	Cholesterol metabolism	6	33	0.187481	0.576866	ko04979	ncbi_105223672(LOC105223672);ncbi_105223676(LOC105223676);ncbi_105223844(LOC105223844);ncbi_105224194(LOC105224194);ncbi_105227017(LOC105227017);ncbi_105228075(LOC105228075)	K22284+K22284+K00637+K01052+K13885+K04550
Metabolism	Metabolism of cofactors and vitamins	Ubiquinone and other terpenoid-quinone biosynthesis	3	13	0.191925	0.584914	ko00130	ncbi_105227613(LOC105227613);ncbi_105230711(LOC105230711);ncbi_125776557(LOC125776557)	K01904+K00815+K01904
Organismal Systems	Immune system	Hematopoietic cell lineage	2	7	0.196234	0.592406	ko04640	ncbi_105233199(LOC105233199);ncbi_105233734(LOC105233734)	K11140+K11140
Human Diseases	Infectious disease: parasitic	Toxoplasmosis	8	48	0.199775	0.597457	ko05145	ncbi_105224006(LOC105224006);ncbi_105232483(LOC105232483);ncbi_125775801(LOC125775801);ncbi_125775802(LOC125775802);ncbi_125775803(LOC125775803);ncbi_125775804(LOC125775804);ncbi_125775806(LOC125775806);ncbi_125776216(LOC125776216)	K03283+K05637+K03283+K03283+K03283+K03283+K03283+K04734
Organismal Systems	Endocrine system	Melanogenesis	8	49	0.215945	0.635113	ko04916	ncbi_105222909(LOC105222909);ncbi_105224720(LOC105224720);ncbi_105225272(LOC105225272);ncbi_105226206(LOC105226206);ncbi_105226208(LOC105226208);ncbi_105227682(LOC105227682);ncbi_105227781(LOC105227781);ncbi_105228766(LOC105228766)	K04634+K02375+K02183+K02183+K02183+K00572+K00505+K02183
Environmental Information Processing	Signal transduction	Phospholipase D signaling pathway	10	64	0.21832	0.635113	ko04072	ncbi_105223261(LOC105223261);ncbi_105225067(LOC105225067);ncbi_105225548(LOC105225548);ncbi_105226672(LOC105226672);ncbi_105227846(LOC105227846);ncbi_105227847(LOC105227847);ncbi_105227848(LOC105227848);ncbi_105230682(LOC105230682);ncbi_105231430(LOC105231430);ncbi_125776571(LOC125776571)	K13523+K04364+K00901+K13509+K01080+K01080+K01080+K07834+K07830+K00901
Organismal Systems	Digestive system	Salivary secretion	10	64	0.21832	0.635113	ko04970	ncbi_105222909(LOC105222909);ncbi_105224682(LOC105224682);ncbi_105225272(LOC105225272);ncbi_105225306(LOC105225306);ncbi_105225976(LOC105225976);ncbi_105226206(LOC105226206);ncbi_105226208(LOC105226208);ncbi_105228345(LOC105228345);ncbi_105228766(LOC105228766);ncbi_105231043(LOC105231043)	K04634+K01176+K02183+K07376+K10951+K02183+K02183+K13915+K02183+K12318
Human Diseases	Cancer: overview	Central carbon metabolism in cancer	7	42	0.221496	0.63549	ko05230	ncbi_105221945(LOC105221945);ncbi_105223186(LOC105223186);ncbi_105224618(LOC105224618);ncbi_105225803(LOC105225803);ncbi_105231405(LOC105231405);ncbi_105234141(LOC105234141);ncbi_105234178(LOC105234178)	K00844+K00844+K00850+K01834+K00016+K05126+K13780
Human Diseases	Drug resistance: antineoplastic	Platinum drug resistance	9	57	0.225398	0.63549	ko01524	ncbi_105225817(LOC105225817);ncbi_105225840(LOC105225840);ncbi_105228298(LOC105228298);ncbi_105229461(LOC105229461);ncbi_105229681(LOC105229681);ncbi_105229682(LOC105229682);ncbi_105231062(LOC105231062);ncbi_125776420(LOC125776420);ncbi_125776447(LOC125776447)	K00799+K00799+K00799+K00799+K00799+K00799+K14686+K00799+K00799
Organismal Systems	Aging	Longevity regulating pathway - multiple species	9	57	0.225398	0.63549	ko04213	ncbi_105221984(LOC105221984);ncbi_105224006(LOC105224006);ncbi_105227733(LOC105227733);ncbi_105233484(LOC105233484);ncbi_125775801(LOC125775801);ncbi_125775802(LOC125775802);ncbi_125775803(LOC125775803);ncbi_125775804(LOC125775804);ncbi_125775806(LOC125775806)	K05087+K03283+K09542+K05459+K03283+K03283+K03283+K03283+K03283
Organismal Systems	Digestive system	Vitamin digestion and absorption	6	35	0.226393	0.63549	ko04977	ncbi_105225111(LOC105225111);ncbi_105226014(LOC105226014);ncbi_105227011(LOC105227011);ncbi_105227017(LOC105227017);ncbi_105227279(LOC105227279);ncbi_105233409(LOC105233409)	K14073+K14610+K14611+K13885+K14613+K14073
Metabolism	Carbohydrate metabolism	Fructose and mannose metabolism	5	28	0.22993	0.636015	ko00051	ncbi_105221945(LOC105221945);ncbi_105222613(LOC105222613);ncbi_105223186(LOC105223186);ncbi_105224618(LOC105224618);ncbi_105225298(LOC105225298)	K00844+K01809+K00844+K00850+K17497
Metabolism	Metabolism of cofactors and vitamins	Thiamine metabolism	4	21	0.230555	0.636015	ko00730	ncbi_105224718(LOC105224718);ncbi_105224766(LOC105224766);ncbi_105226111(LOC105226111);ncbi_105226149(LOC105226149)	K01077+K01077+K01077+K01077
Organismal Systems	Nervous system	Neurotrophin signaling pathway	9	58	0.241101	0.656869	ko04722	ncbi_105225067(LOC105225067);ncbi_105225272(LOC105225272);ncbi_105226206(LOC105226206);ncbi_105226208(LOC105226208);ncbi_105227114(LOC105227114);ncbi_105228286(LOC105228286);ncbi_105228766(LOC105228766);ncbi_105228807(LOC105228807);ncbi_125776216(LOC125776216)	K04364+K02183+K02183+K02183+K04353+K06068+K02183+K04443+K04734
Metabolism	Lipid metabolism	Steroid biosynthesis	2	8	0.242221	0.656869	ko00100	ncbi_105223844(LOC105223844);ncbi_105224194(LOC105224194)	K00637+K01052
Human Diseases	Cancer: overview	Proteoglycans in cancer	15	105	0.253622	0.68201	ko05205	ncbi_105221984(LOC105221984);ncbi_105222034(LOC105222034);ncbi_105224057(LOC105224057);ncbi_105224720(LOC105224720);ncbi_105225067(LOC105225067);ncbi_105226668(LOC105226668);ncbi_105227682(LOC105227682);ncbi_105227769(LOC105227769);ncbi_105227771(LOC105227771);ncbi_105231430(LOC105231430);ncbi_105232835(LOC105232835);ncbi_105232836(LOC105232836);ncbi_105232837(LOC105232837);ncbi_105233484(LOC1052…	K05087+K06497+K06497+K02375+K04364+K06225+K00572+K06497+K06497+K07830+K01365+K01365+K01365+K05459+K10380
Organismal Systems	Circulatory system	Cardiac muscle contraction	7	44	0.258544	0.683753	ko04260	ncbi_105226581(LOC105226581);ncbi_105226582(LOC105226582);ncbi_105229356(LOC105229356);ncbi_105229794(LOC105229794);ncbi_105232171(LOC105232171);ncbi_105232421(LOC105232421);ncbi_105232922(LOC105232922)	K10374+K10373+K02270+K17751+K04962+K04861+K05849
Human Diseases	Infectious disease: bacterial	Legionellosis	7	44	0.258544	0.683753	ko05134	ncbi_105224006(LOC105224006);ncbi_125775801(LOC125775801);ncbi_125775802(LOC125775802);ncbi_125775803(LOC125775803);ncbi_125775804(LOC125775804);ncbi_125775806(LOC125775806);ncbi_125776216(LOC125776216)	K03283+K03283+K03283+K03283+K03283+K03283+K04734
Metabolism	Nucleotide metabolism	Purine metabolism	13	90	0.260719	0.683854	ko00230	ncbi_105223311(LOC105223311);ncbi_105223314(LOC105223314);ncbi_105225340(LOC105225340);ncbi_105225623(LOC105225623);ncbi_105226353(LOC105226353);ncbi_105226374(LOC105226374);ncbi_105227970(LOC105227970);ncbi_105229367(LOC105229367);ncbi_105230478(LOC105230478);ncbi_105230951(LOC105230951);ncbi_105231043(LOC105231043);ncbi_105232649(LOC105232649);ncbi_125776288(LOC125776288)	K00106+K00106+K11787+K00764+K19572+K19572+K03783+K13755+K12323+K00106+K12318+K19572+K19572
Organismal Systems	Endocrine system	Aldosterone synthesis and secretion	8	52	0.26714	0.694998	ko04925	ncbi_105222909(LOC105222909);ncbi_105225272(LOC105225272);ncbi_105226206(LOC105226206);ncbi_105226208(LOC105226208);ncbi_105227017(LOC105227017);ncbi_105228766(LOC105228766);ncbi_105230478(LOC105230478);ncbi_105232238(LOC105232238)	K04634+K02183+K02183+K02183+K13885+K02183+K12323+K04854
Environmental Information Processing	Signal transduction	Rap1 signaling pathway	11	76	0.282285	0.728478	ko04015	ncbi_105221984(LOC105221984);ncbi_105222909(LOC105222909);ncbi_105225272(LOC105225272);ncbi_105226206(LOC105226206);ncbi_105226208(LOC105226208);ncbi_105227114(LOC105227114);ncbi_105228766(LOC105228766);ncbi_105229930(LOC105229930);ncbi_105230682(LOC105230682);ncbi_105233484(LOC105233484);ncbi_115065854(LOC115065854)	K05087+K04634+K02183+K02183+K02183+K04353+K02183+K05208+K07834+K05459+K05467
Metabolism	Amino acid metabolism	Lysine degradation	8	53	0.284949	0.729469	ko00310	ncbi_105223870(LOC105223870);ncbi_105227320(LOC105227320);ncbi_105228149(LOC105228149);ncbi_105228363(LOC105228363);ncbi_105228811(LOC105228811);ncbi_105229197(LOC105229197);MSTRG.17759(--);MSTRG.3845(--)	K22410+K11426+K09188+K00128+K00471+K14157+K11433+K11433
Human Diseases	Cardiovascular disease	Viral myocarditis	3	16	0.291285	0.739771	ko05416	ncbi_105226455(LOC105226455);ncbi_105229794(LOC105229794);ncbi_105232483(LOC105232483)	K03260+K17751+K05637
Human Diseases	Cancer: specific types	Hepatocellular carcinoma	13	93	0.301198	0.758925	ko05225	ncbi_105221984(LOC105221984);ncbi_105224720(LOC105224720);ncbi_105225067(LOC105225067);ncbi_105225090(LOC105225090);ncbi_105225817(LOC105225817);ncbi_105225840(LOC105225840);ncbi_105227682(LOC105227682);ncbi_105228298(LOC105228298);ncbi_105229461(LOC105229461);ncbi_105229681(LOC105229681);ncbi_105229682(LOC105229682);ncbi_125776420(LOC125776420);ncbi_125776447(LOC125776447)	K05087+K02375+K04364+K03068+K00799+K00799+K00572+K00799+K00799+K00799+K00799+K00799+K00799
Human Diseases	Endocrine and metabolic disease	Type II diabetes mellitus	4	24	0.31313	0.778132	ko04930	ncbi_105221945(LOC105221945);ncbi_105223186(LOC105223186);ncbi_105228286(LOC105228286);ncbi_105232238(LOC105232238)	K00844+K00844+K06068+K04854
Metabolism	Metabolism of cofactors and vitamins	Biotin metabolism	1	3	0.3143	0.778132	ko00780	ncbi_105234158(LOC105234158)	K09458
Human Diseases	Infectious disease: viral	Influenza A	15	110	0.316116	0.778132	ko05164	ncbi_105226421(LOC105226421);ncbi_105227460(LOC105227460);ncbi_105228386(LOC105228386);ncbi_105228387(LOC105228387);ncbi_105228530(LOC105228530);ncbi_105230305(LOC105230305);ncbi_109579825(LOC109579825);ncbi_109579826(LOC109579826);ncbi_125776216(LOC125776216);ncbi_125777108(LOC125777108);ncbi_125777841(LOC125777841);ncbi_125777842(LOC125777842);ncbi_125777843(LOC125777843);ncbi_125777844(LOC1257…	K01312+K01312+K01312+K01312+K09523+K01312+K01312+K01312+K04734+K01312+K01312+K01312+K01312+K01312+K01312
Metabolism	Energy metabolism	Nitrogen metabolism	3	17	0.32539	0.788825	ko00910	ncbi_105222926(LOC105222926);ncbi_105224138(LOC105224138);ncbi_105226402(LOC105226402)	K00261+K01915+K01672
Metabolism	Global and overview maps	2-Oxocarboxylic acid metabolism	3	17	0.32539	0.788825	ko01210	ncbi_105222215(LOC105222215);ncbi_105229765(LOC105229765);ncbi_125778319(LOC125778319)	K00826+K14677+K14677
Environmental Information Processing	Signal transduction	Phosphatidylinositol signaling system	9	65	0.359297	0.864473	ko04070	ncbi_105224165(LOC105224165);ncbi_105225272(LOC105225272);ncbi_105225548(LOC105225548);ncbi_105226206(LOC105226206);ncbi_105226208(LOC105226208);ncbi_105227982(LOC105227982);ncbi_105228766(LOC105228766);ncbi_125776571(LOC125776571);ncbi_125777705(LOC125777705)	K01092+K02183+K00901+K02183+K02183+K01092+K02183+K00901+K00921
Human Diseases	Endocrine and metabolic disease	Insulin resistance	8	58	0.377467	0.899333	ko04931	ncbi_105223312(LOC105223312);ncbi_105228286(LOC105228286);ncbi_105232625(LOC105232625);ncbi_105232940(LOC105232940);ncbi_105232977(LOC105232977);ncbi_105233297(LOC105233297);ncbi_105233985(LOC105233985);ncbi_125776216(LOC125776216)	K00693+K06068+K07189+K08745+K00820+K08745+K07197+K04734
Organismal Systems	Nervous system	Dopaminergic synapse	9	67	0.394586	0.899333	ko04728	ncbi_105222909(LOC105222909);ncbi_105224770(LOC105224770);ncbi_105225272(LOC105225272);ncbi_105226206(LOC105226206);ncbi_105226208(LOC105226208);ncbi_105226958(LOC105226958);ncbi_105227009(LOC105227009);ncbi_105228766(LOC105228766);ncbi_105229034(LOC105229034)	K04634+K00501+K02183+K02183+K02183+K04348+K04348+K02183+K02223
Metabolism	Metabolism of other amino acids	D-Amino acid metabolism	1	4	0.395379	0.899333	ko00470	ncbi_105229660(LOC105229660)	K00272
Environmental Information Processing	Signal transduction	Apelin signaling pathway	8	59	0.396336	0.899333	ko04371	ncbi_105222909(LOC105222909);ncbi_105225272(LOC105225272);ncbi_105226206(LOC105226206);ncbi_105226208(LOC105226208);ncbi_105228766(LOC105228766);ncbi_105231430(LOC105231430);ncbi_105232171(LOC105232171);ncbi_105232922(LOC105232922)	K04634+K02183+K02183+K02183+K02183+K07830+K04962+K05849
Organismal Systems	Endocrine system	GnRH signaling pathway	7	51	0.397815	0.899333	ko04912	ncbi_105222909(LOC105222909);ncbi_105225067(LOC105225067);ncbi_105225272(LOC105225272);ncbi_105226206(LOC105226206);ncbi_105226208(LOC105226208);ncbi_105228286(LOC105228286);ncbi_105228766(LOC105228766)	K04634+K04364+K02183+K02183+K02183+K06068+K02183
Metabolism	Carbohydrate metabolism	Pentose phosphate pathway	4	27	0.397822	0.899333	ko00030	ncbi_105222689(LOC105222689);ncbi_105224618(LOC105224618);ncbi_105228163(LOC105228163);ncbi_105230177(LOC105230177)	K00115+K00850+K00616+K01807
Organismal Systems	Nervous system	Glutamatergic synapse	6	43	0.398841	0.899333	ko04724	ncbi_105222909(LOC105222909);ncbi_105223590(LOC105223590);ncbi_105224138(LOC105224138);ncbi_105226958(LOC105226958);ncbi_105227009(LOC105227009);ncbi_105229930(LOC105229930)	K04634+K05613+K01915+K04348+K04348+K05208
Organismal Systems	Endocrine system	Thyroid hormone synthesis	5	35	0.399079	0.899333	ko04918	ncbi_105222909(LOC105222909);ncbi_105223358(LOC105223358);ncbi_105224939(LOC105224939);ncbi_105225028(LOC105225028);ncbi_105226623(LOC105226623)	K04634+K10063+K09490+K00432+K04249
Human Diseases	Immune disease	Rheumatoid arthritis	5	35	0.399079	0.899333	ko05323	ncbi_105227818(LOC105227818);ncbi_105231750(LOC105231750);ncbi_105232835(LOC105232835);ncbi_105232836(LOC105232836);ncbi_105232837(LOC105232837)	K02154+K02154+K01365+K01365+K01365
Human Diseases	Cancer: overview	Pathways in cancer	26	208	0.409901	0.917261	ko05200	ncbi_105221984(LOC105221984);ncbi_105222909(LOC105222909);ncbi_105224720(LOC105224720);ncbi_105225067(LOC105225067);ncbi_105225090(LOC105225090);ncbi_105225272(LOC105225272);ncbi_105225817(LOC105225817);ncbi_105225840(LOC105225840);ncbi_105226206(LOC105226206);ncbi_105226208(LOC105226208);ncbi_105226668(LOC105226668);ncbi_105227682(LOC105227682);ncbi_105228298(LOC105228298);ncbi_105228766(LOC1052…	K05087+K04634+K02375+K04364+K03068+K02183+K00799+K00799+K02183+K02183+K06225+K00572+K00799+K02183+K00799+K00799+K00799+K07834+K03873+K05637+K05459+K05126+K04734+K00799+K00799+K03094
Organismal Systems	Digestive system	Mineral absorption	4	28	0.425804	0.92881	ko04978	ncbi_105227279(LOC105227279);ncbi_105231062(LOC105231062);ncbi_105231156(LOC105231156);ncbi_105232922(LOC105232922)	K14613+K14686+K12040+K05849
Human Diseases	Infectious disease: bacterial	Pertussis	4	28	0.425804	0.92881	ko05133	ncbi_105225272(LOC105225272);ncbi_105226206(LOC105226206);ncbi_105226208(LOC105226208);ncbi_105228766(LOC105228766)	K02183+K02183+K02183+K02183
Cellular Processes	Transport and catabolism	Phagosome	10	77	0.426127	0.92881	ko04145	ncbi_105222361(LOC105222361);ncbi_105222583(LOC105222583);ncbi_105227017(LOC105227017);ncbi_105227818(LOC105227818);ncbi_105231750(LOC105231750);ncbi_105232619(LOC105232619);ncbi_105232835(LOC105232835);ncbi_105232836(LOC105232836);ncbi_105232837(LOC105232837);ncbi_125777705(LOC125777705)	K06563+K04659+K13885+K02154+K02154+K07374+K01365+K01365+K01365+K00921
Human Diseases	Cancer: specific types	Basal cell carcinoma	3	20	0.426672	0.92881	ko05217	ncbi_105224720(LOC105224720);ncbi_105226668(LOC105226668);ncbi_105227682(LOC105227682)	K02375+K06225+K00572
Cellular Processes	Cellular community - eukaryotes	Gap junction	6	45	0.443038	0.949456	ko04540	ncbi_105222909(LOC105222909);ncbi_105225067(LOC105225067);ncbi_105225306(LOC105225306);ncbi_105230290(LOC105230290);ncbi_105231043(LOC105231043);ncbi_105232619(LOC105232619)	K04634+K04364+K07376+K04157+K12318+K07374
Human Diseases	Cancer: specific types	Breast cancer	6	45	0.443038	0.949456	ko05224	ncbi_105221984(LOC105221984);ncbi_105224720(LOC105224720);ncbi_105225067(LOC105225067);ncbi_105225090(LOC105225090);ncbi_105227682(LOC105227682);ncbi_105233484(LOC105233484)	K05087+K02375+K04364+K03068+K00572+K05459
Human Diseases	Infectious disease: viral	Kaposi sarcoma-associated herpesvirus infection	9	70	0.447661	0.949456	ko05167	ncbi_105225272(LOC105225272);ncbi_105226206(LOC105226206);ncbi_105226208(LOC105226208);ncbi_105226958(LOC105226958);ncbi_105227009(LOC105227009);ncbi_105228766(LOC105228766);ncbi_105228807(LOC105228807);ncbi_125776216(LOC125776216);MSTRG.3463(UBI1)	K02183+K02183+K02183+K04348+K04348+K02183+K04443+K04734+K02927
Organismal Systems	Digestive system	Gastric acid secretion	5	37	0.448024	0.949456	ko04971	ncbi_105222909(LOC105222909);ncbi_105225272(LOC105225272);ncbi_105226206(LOC105226206);ncbi_105226208(LOC105226208);ncbi_105228766(LOC105228766)	K04634+K02183+K02183+K02183+K02183
Organismal Systems	Endocrine system	Ovarian steroidogenesis	3	21	0.459358	0.96707	ko04913	ncbi_105221984(LOC105221984);ncbi_105227017(LOC105227017);ncbi_105233484(LOC105233484)	K05087+K13885+K05459
Metabolism	Global and overview maps	Carbon metabolism	15	121	0.46318	0.968743	ko01200	ncbi_105221945(LOC105221945);ncbi_105222327(LOC105222327);ncbi_105222633(LOC105222633);ncbi_105222926(LOC105222926);ncbi_105223186(LOC105223186);ncbi_105224054(LOC105224054);ncbi_105224618(LOC105224618);ncbi_105225803(LOC105225803);ncbi_105228163(LOC105228163);ncbi_105229168(LOC105229168);ncbi_105229169(LOC105229169);ncbi_105229192(LOC105229192);ncbi_105230177(LOC105230177);ncbi_105230729(LOC1052…	K00844+K11517+K00297+K00261+K00844+K00232+K00850+K01834+K00616+K00232+K00232+K00232+K01807+K00232+K01754
Metabolism	Amino acid metabolism	Phenylalanine, tyrosine and tryptophan biosynthesis	1	5	0.466889	0.970158	ko00400	ncbi_105230711(LOC105230711)	K00815
Environmental Information Processing	Signal transduction	HIF-1 signaling pathway	8	63	0.471552	0.973528	ko04066	ncbi_105221945(LOC105221945);ncbi_105221984(LOC105221984);ncbi_105223186(LOC105223186);ncbi_105224618(LOC105224618);ncbi_105231405(LOC105231405);ncbi_105231879(LOC105231879);ncbi_105233484(LOC105233484);ncbi_115065854(LOC115065854)	K00844+K05087+K00844+K00850+K00016+K03873+K05459+K05467
Organismal Systems	Digestive system	Carbohydrate digestion and absorption	3	22	0.491221	1	ko04973	ncbi_105221945(LOC105221945);ncbi_105223186(LOC105223186);ncbi_105224682(LOC105224682)	K00844+K00844+K01176
Metabolism	Amino acid metabolism	Cysteine and methionine metabolism	5	39	0.495896	1	ko00270	ncbi_105222215(LOC105222215);ncbi_105223108(LOC105223108);ncbi_105225053(LOC105225053);ncbi_105230711(LOC105230711);ncbi_105231405(LOC105231405)	K00826+K00547+K01251+K00815+K00016
Human Diseases	Cancer: overview	Choline metabolism in cancer	7	56	0.498376	1	ko05231	ncbi_105225067(LOC105225067);ncbi_105225548(LOC105225548);ncbi_105226287(LOC105226287);ncbi_105227846(LOC105227846);ncbi_105227847(LOC105227847);ncbi_105227848(LOC105227848);ncbi_125776571(LOC125776571)	K04364+K00901+K08202+K01080+K01080+K01080+K00901
Organismal Systems	Development and regeneration	Osteoclast differentiation	4	31	0.507288	1	ko04380	ncbi_105225067(LOC105225067);ncbi_105226958(LOC105226958);ncbi_105227009(LOC105227009);ncbi_125776216(LOC125776216)	K04364+K04348+K04348+K04734
Human Diseases	Cancer: specific types	Gastric cancer	6	48	0.507919	1	ko05226	ncbi_105224720(LOC105224720);ncbi_105225067(LOC105225067);ncbi_105225090(LOC105225090);ncbi_105225095(LOC105225095);ncbi_105227682(LOC105227682);ncbi_105229394(LOC105229394)	K02375+K04364+K03068+K22244+K00572+K05658
Cellular Processes	Cell growth and death	Necroptosis	7	57	0.517937	1	ko04217	ncbi_105222165(LOC105222165);ncbi_105222926(LOC105222926);ncbi_105224138(LOC105224138);ncbi_105228822(LOC105228822);ncbi_105230057(LOC105230057);ncbi_125780080(LOC125780080);ncbi_125780092(LOC125780092)	K11974+K00261+K01915+K10802+K05864+K11251+K10802
Organismal Systems	Immune system	Th1 and Th2 cell differentiation	3	23	0.522133	1	ko04658	ncbi_105226958(LOC105226958);ncbi_105227009(LOC105227009);ncbi_125776216(LOC125776216)	K04348+K04348+K04734
Human Diseases	Endocrine and metabolic disease	Cushing syndrome	8	66	0.52659	1	ko04934	ncbi_105222909(LOC105222909);ncbi_105224720(LOC105224720);ncbi_105227017(LOC105227017);ncbi_105227114(LOC105227114);ncbi_105227682(LOC105227682);ncbi_105229170(LOC105229170);ncbi_105232238(LOC105232238);ncbi_105233553(LOC105233553)	K04634+K02375+K13885+K04353+K00572+K04578+K04854+K14970
Metabolism	Lipid metabolism	Linoleic acid metabolism	1	6	0.529956	1	ko00591	ncbi_105232034(LOC105232034)	K01047
Human Diseases	Infectious disease: bacterial	Tuberculosis	9	75	0.534257	1	ko05152	ncbi_105222361(LOC105222361);ncbi_105225272(LOC105225272);ncbi_105226206(LOC105226206);ncbi_105226208(LOC105226208);ncbi_105226958(LOC105226958);ncbi_105227009(LOC105227009);ncbi_105227818(LOC105227818);ncbi_105228766(LOC105228766);ncbi_105231750(LOC105231750)	K06563+K02183+K02183+K02183+K04348+K04348+K02154+K02183+K02154
Human Diseases	Infectious disease: viral	Human immunodeficiency virus 1 infection	12	101	0.53886	1	ko05170	ncbi_105222909(LOC105222909);ncbi_105225272(LOC105225272);ncbi_105226206(LOC105226206);ncbi_105226208(LOC105226208);ncbi_105226958(LOC105226958);ncbi_105227009(LOC105227009);ncbi_105228766(LOC105228766);ncbi_105229679(LOC105229679);ncbi_105231705(LOC105231705);ncbi_105231879(LOC105231879);ncbi_125776216(LOC125776216);ncbi_125778321(LOC125778321)	K04634+K02183+K02183+K02183+K04348+K04348+K02183+K21770+K21771+K03873+K04734+K03094
Metabolism	Lipid metabolism	Arachidonic acid metabolism	2	15	0.543912	1	ko00590	ncbi_105225028(LOC105225028);ncbi_105232034(LOC105232034)	K00432+K01047
Human Diseases	Cancer: specific types	Melanoma	2	15	0.543912	1	ko05218	ncbi_105221984(LOC105221984);ncbi_105233484(LOC105233484)	K05087+K05459
Organismal Systems	Immune system	Th17 cell differentiation	3	24	0.55199	1	ko04659	ncbi_105226958(LOC105226958);ncbi_105227009(LOC105227009);ncbi_125776216(LOC125776216)	K04348+K04348+K04734
Human Diseases	Infectious disease: parasitic	Amoebiasis	4	33	0.558628	1	ko05146	ncbi_105222909(LOC105222909);ncbi_105225618(LOC105225618);ncbi_105228876(LOC105228876);ncbi_105232483(LOC105232483)	K04634+K05699+K13963+K05637
Cellular Processes	Cellular community - eukaryotes	Focal adhesion	9	77	0.567561	1	ko04510	ncbi_105221984(LOC105221984);ncbi_105222583(LOC105222583);ncbi_105223047(LOC105223047);ncbi_105225067(LOC105225067);ncbi_105225618(LOC105225618);ncbi_105227114(LOC105227114);ncbi_105227172(LOC105227172);ncbi_105232483(LOC105232483);ncbi_105233484(LOC105233484)	K05087+K04659+K06583+K04364+K05699+K04353+K03900+K05637+K05459
Environmental Information Processing	Signal transduction	Hippo signaling pathway - multiple species	2	16	0.580002	1	ko04392	ncbi_105223150(LOC105223150);ncbi_105224608(LOC105224608)	K16686+K16685
Organismal Systems	Environmental adaptation	Circadian rhythm	2	16	0.580002	1	ko04710	ncbi_105229034(LOC105229034);ncbi_125778321(LOC125778321)	K02223+K03094
Organismal Systems	Excretory system	Proximal tubule bicarbonate reclamation	2	16	0.580002	1	ko04964	ncbi_105222926(LOC105222926);ncbi_105231156(LOC105231156)	K00261+K12040
Cellular Processes	Cell growth and death	p53 signaling pathway	3	25	0.580715	1	ko04115	ncbi_105229679(LOC105229679);ncbi_105233484(LOC105233484);ncbi_105233949(LOC105233949)	K21770+K05459+K10144
Organismal Systems	Immune system	Natural killer cell mediated cytotoxicity	3	25	0.580715	1	ko04650	ncbi_105225067(LOC105225067);ncbi_105226958(LOC105226958);ncbi_105227009(LOC105227009)	K04364+K04348+K04348
Organismal Systems	Immune system	T cell receptor signaling pathway	4	34	0.58319	1	ko04660	ncbi_105225067(LOC105225067);ncbi_105226958(LOC105226958);ncbi_105227009(LOC105227009);ncbi_125776216(LOC125776216)	K04364+K04348+K04348+K04734
Metabolism	Glycan biosynthesis and metabolism	Mannose type O-glycan biosynthesis	1	7	0.585577	1	ko00515	ncbi_105221831(LOC105221831)	K21032
Genetic Information Processing	Replication and repair	Non-homologous end-joining	1	7	0.585577	1	ko03450	ncbi_105228464(LOC105228464)	K10866
Genetic Information Processing	Folding, sorting and degradation	Sulfur relay system	1	7	0.585577	1	ko04122	MSTRG.718(Mocs2)	K03635
Environmental Information Processing	Signal transduction	MAPK signaling pathway - fly	10	88	0.603124	1	ko04013	ncbi_105222355(LOC105222355);ncbi_105225067(LOC105225067);ncbi_105225684(LOC105225684);ncbi_105225731(LOC105225731);ncbi_105229502(LOC105229502);ncbi_105229783(LOC105229783);ncbi_105230340(LOC105230340);ncbi_105233319(LOC105233319);ncbi_105233721(LOC105233721);ncbi_105233902(LOC105233902)	K08892+K04364+K20227+K12377+K04623+K20210+K05088+K20214+K16690+K08545
Organismal Systems	Endocrine system	Regulation of lipolysis in adipocytes	3	26	0.608249	1	ko04923	ncbi_105225306(LOC105225306);ncbi_105226623(LOC105226623);ncbi_105230478(LOC105230478)	K07376+K04249+K12323
Organismal Systems	Endocrine system	Cortisol synthesis and secretion	3	26	0.608249	1	ko04927	ncbi_105222909(LOC105222909);ncbi_105227017(LOC105227017);ncbi_105232238(LOC105232238)	K04634+K13885+K04854
Organismal Systems	Endocrine system	GnRH secretion	3	26	0.608249	1	ko04929	ncbi_105222909(LOC105222909);ncbi_105225382(LOC105225382);ncbi_105232238(LOC105232238)	K04634+K04955+K04854
Metabolism	Carbohydrate metabolism	Starch and sucrose metabolism	5	45	0.628042	1	ko00500	ncbi_105221945(LOC105221945);ncbi_105223186(LOC105223186);ncbi_105223312(LOC105223312);ncbi_105224682(LOC105224682);ncbi_105228750(LOC105228750)	K00844+K00844+K00693+K01176+K01087
Organismal Systems	Immune system	Platelet activation	5	45	0.628042	1	ko04611	ncbi_105222909(LOC105222909);ncbi_105225306(LOC105225306);ncbi_105227114(LOC105227114);ncbi_105227172(LOC105227172);ncbi_105231043(LOC105231043)	K04634+K07376+K04353+K03900+K12318
Environmental Information Processing	Signal transduction	VEGF signaling pathway	3	27	0.634552	1	ko04370	ncbi_105226958(LOC105226958);ncbi_105227009(LOC105227009);ncbi_105228807(LOC105228807)	K04348+K04348+K04443
Metabolism	Amino acid metabolism	Histidine metabolism	1	8	0.634627	1	ko00340	ncbi_105228363(LOC105228363)	K00128
Genetic Information Processing	Replication and repair	Base excision repair	2	18	0.645758	1	ko03410	ncbi_105228822(LOC105228822);ncbi_125780092(LOC125780092)	K10802+K10802
Environmental Information Processing	Signal transduction	Hedgehog signaling pathway - fly	3	28	0.659602	1	ko04341	ncbi_105226668(LOC105226668);ncbi_105227616(LOC105227616);ncbi_125778321(LOC125778321)	K06225+K06224+K03094
Metabolism	Nucleotide metabolism	Pyrimidine metabolism	4	38	0.673049	1	ko00240	ncbi_105224909(LOC105224909);ncbi_105226577(LOC105226577);ncbi_105231050(LOC105231050);ncbi_105233253(LOC105233253)	K00207+K01464+K00757+K00757
Environmental Information Processing	Signal transduction	JAK-STAT signaling pathway	2	19	0.675457	1	ko04630	ncbi_105225067(LOC105225067);ncbi_105227290(LOC105227290)	K04364+K04699
Organismal Systems	Sensory system	Taste transduction	2	19	0.675457	1	ko04742	ncbi_105229367(LOC105229367);ncbi_105230554(LOC105230554)	K13755+K04153
Metabolism	Amino acid metabolism	Phenylalanine metabolism	1	9	0.677883	1	ko00360	ncbi_105230711(LOC105230711)	K00815
Environmental Information Processing	Signaling molecules and interaction	Cell adhesion molecules	1	9	0.677883	1	ko04514	ncbi_105230528(LOC105230528)	K06766
Human Diseases	Substance dependence	Nicotine addiction	1	9	0.677883	1	ko05033	ncbi_105229930(LOC105229930)	K05208
Organismal Systems	Endocrine system	Progesterone-mediated oocyte maturation	6	57	0.68086	1	ko04914	ncbi_105221984(LOC105221984);ncbi_105227347(LOC105227347);ncbi_105229679(LOC105229679);ncbi_105230130(LOC105230130);ncbi_105231705(LOC105231705);ncbi_105233484(LOC105233484)	K05087+K06631+K21770+K02602+K21771+K05459
Organismal Systems	Endocrine system	Adipocytokine signaling pathway	3	29	0.683389	1	ko04920	ncbi_105222296(LOC105222296);ncbi_105232303(LOC105232303);ncbi_125776216(LOC125776216)	K01897+K15013+K04734
Human Diseases	Cancer: specific types	Prostate cancer	4	39	0.693295	1	ko05215	ncbi_105221984(LOC105221984);ncbi_105225067(LOC105225067);ncbi_105233484(LOC105233484);ncbi_125776216(LOC125776216)	K05087+K04364+K05459+K04734
Metabolism	Carbohydrate metabolism	Pyruvate metabolism	5	49	0.703471	1	ko00620	ncbi_105224588(LOC105224588);ncbi_105228363(LOC105228363);ncbi_105228969(LOC105228969);ncbi_105231405(LOC105231405);ncbi_105232983(LOC105232983)	K00002+K00128+K11262+K00016+K00001
Cellular Processes	Cellular community - eukaryotes	Signaling pathways regulating pluripotency of stem cells	5	49	0.703471	1	ko04550	ncbi_105221984(LOC105221984);ncbi_105224720(LOC105224720);ncbi_105225067(LOC105225067);ncbi_105227682(LOC105227682);ncbi_105233484(LOC105233484)	K05087+K02375+K04364+K00572+K05459
Organismal Systems	Endocrine system	Prolactin signaling pathway	3	30	0.705916	1	ko04917	ncbi_105224770(LOC105224770);ncbi_105225067(LOC105225067);ncbi_105227290(LOC105227290)	K00501+K04364+K04699
Human Diseases	Infectious disease: parasitic	African trypanosomiasis	1	10	0.716028	1	ko05143	ncbi_105222909(LOC105222909)	K04634
Human Diseases	Cancer: specific types	Thyroid cancer	1	10	0.716028	1	ko05216	ncbi_105234141(LOC105234141)	K05126
Human Diseases	Drug resistance: antineoplastic	EGFR tyrosine kinase inhibitor resistance	3	31	0.727198	1	ko01521	ncbi_105221984(LOC105221984);ncbi_105225067(LOC105225067);ncbi_105233484(LOC105233484)	K05087+K04364+K05459
Genetic Information Processing	Folding, sorting and degradation	Protein export	2	21	0.728757	1	ko03060	ncbi_105223697(LOC105223697);ncbi_105224939(LOC105224939)	K12947+K09490
Genetic Information Processing	Folding, sorting and degradation	Protein processing in endoplasmic reticulum	12	116	0.733228	1	ko04141	ncbi_105224006(LOC105224006);ncbi_105224693(LOC105224693);ncbi_105224939(LOC105224939);ncbi_105227733(LOC105227733);ncbi_105228530(LOC105228530);ncbi_105228716(LOC105228716);ncbi_125775801(LOC125775801);ncbi_125775802(LOC125775802);ncbi_125775803(LOC125775803);ncbi_125775804(LOC125775804);ncbi_125775806(LOC125775806);ncbi_125778321(LOC125778321)	K03283+K09586+K09490+K09542+K09523+K09584+K03283+K03283+K03283+K03283+K03283+K03094
Human Diseases	Infectious disease: viral	Human cytomegalovirus infection	9	89	0.74091	1	ko05163	ncbi_105222909(LOC105222909);ncbi_105225067(LOC105225067);ncbi_105225272(LOC105225272);ncbi_105226206(LOC105226206);ncbi_105226208(LOC105226208);ncbi_105226958(LOC105226958);ncbi_105227009(LOC105227009);ncbi_105228766(LOC105228766);ncbi_125776216(LOC125776216)	K04634+K04364+K02183+K02183+K02183+K04348+K04348+K02183+K04734
Human Diseases	Substance dependence	Cocaine addiction	2	22	0.75251	1	ko05030	ncbi_105224770(LOC105224770);ncbi_105229930(LOC105229930)	K00501+K05208
Environmental Information Processing	Signal transduction	mTOR signaling pathway	10	100	0.760506	1	ko04150	ncbi_105221984(LOC105221984);ncbi_105224720(LOC105224720);ncbi_105225067(LOC105225067);ncbi_105225090(LOC105225090);ncbi_105227296(LOC105227296);ncbi_105227682(LOC105227682);ncbi_105233484(LOC105233484);ncbi_105234077(LOC105234077);ncbi_105234178(LOC105234178);ncbi_125775274(LOC125775274)	K05087+K02375+K04364+K03068+K15728+K00572+K05459+K04690+K13780+K10421
Organismal Systems	Development and regeneration	Axon regeneration	7	72	0.763678	1	ko04361	ncbi_105222909(LOC105222909);ncbi_105225017(LOC105225017);ncbi_105225548(LOC105225548);ncbi_105227566(LOC105227566);ncbi_105228286(LOC105228286);ncbi_105228807(LOC105228807);ncbi_125776571(LOC125776571)	K04634+K10693+K00901+K09442+K06068+K04443+K00901
Organismal Systems	Excretory system	Collecting duct acid secretion	2	23	0.774451	1	ko04966	ncbi_105227818(LOC105227818);ncbi_105231750(LOC105231750)	K02154+K02154
Organismal Systems	Environmental adaptation	Circadian rhythm - fly	1	12	0.779322	1	ko04711	ncbi_105229034(LOC105229034)	K02223
Metabolism	Carbohydrate metabolism	Inositol phosphate metabolism	4	44	0.781022	1	ko00562	ncbi_105222319(LOC105222319);ncbi_105224165(LOC105224165);ncbi_105227982(LOC105227982);ncbi_125777705(LOC125777705)	K01858+K01092+K01092+K00921
Human Diseases	Cancer: overview	PD-L1 expression and PD-1 checkpoint pathway in cancer	3	34	0.783821	1	ko05235	ncbi_105226958(LOC105226958);ncbi_105227009(LOC105227009);ncbi_125776216(LOC125776216)	K04348+K04348+K04734
Environmental Information Processing	Signal transduction	Hippo signaling pathway - fly	5	55	0.795447	1	ko04391	ncbi_105223150(LOC105223150);ncbi_105224608(LOC105224608);ncbi_105227799(LOC105227799);ncbi_105231083(LOC105231083);ncbi_105233721(LOC105233721)	K16686+K16685+K24050+K16672+K16690
Human Diseases	Infectious disease: viral	Hepatitis C	4	45	0.795947	1	ko05160	ncbi_105225067(LOC105225067);ncbi_105227017(LOC105227017);ncbi_105230907(LOC105230907);ncbi_125776216(LOC125776216)	K04364+K13885+K06508+K04734
Human Diseases	Cancer: specific types	Non-small cell lung cancer	2	25	0.81328	1	ko05223	ncbi_105225067(LOC105225067);ncbi_105234141(LOC105234141)	K04364+K05126
Human Diseases	Cancer: specific types	Renal cell carcinoma	3	36	0.815907	1	ko05211	ncbi_105225067(LOC105225067);ncbi_105227114(LOC105227114);ncbi_105231879(LOC105231879)	K04364+K04353+K03873
Organismal Systems	Immune system	Chemokine signaling pathway	5	58	0.832244	1	ko04062	ncbi_105222909(LOC105222909);ncbi_105225067(LOC105225067);ncbi_105227114(LOC105227114);ncbi_105228286(LOC105228286);ncbi_125776216(LOC125776216)	K04634+K04364+K04353+K06068+K04734
Metabolism	Carbohydrate metabolism	Galactose metabolism	4	48	0.835851	1	ko00052	ncbi_105221945(LOC105221945);ncbi_105223186(LOC105223186);ncbi_105224618(LOC105224618);ncbi_105233441(LOC105233441)	K00844+K00844+K00850+K01785
Organismal Systems	Immune system	NOD-like receptor signaling pathway	4	48	0.835851	1	ko04621	ncbi_105222165(LOC105222165);ncbi_105223182(LOC105223182);ncbi_105228286(LOC105228286);ncbi_125776216(LOC125776216)	K11974+K03671+K06068+K04734
Cellular Processes	Cell growth and death	Cell cycle	7	79	0.841335	1	ko04110	ncbi_105225127(LOC105225127);ncbi_105226807(LOC105226807);ncbi_105227347(LOC105227347);ncbi_105229679(LOC105229679);ncbi_105231705(LOC105231705);ncbi_105234066(LOC105234066);ncbi_125778321(LOC125778321)	K03363+K06669+K06631+K21770+K21771+K02365+K03094
Organismal Systems	Immune system	Fc gamma R-mediated phagocytosis	4	49	0.847619	1	ko04666	ncbi_105227846(LOC105227846);ncbi_105227847(LOC105227847);ncbi_105227848(LOC105227848);ncbi_105228286(LOC105228286)	K01080+K01080+K01080+K06068
Organismal Systems	Endocrine system	Insulin secretion	4	49	0.847619	1	ko04911	ncbi_105222909(LOC105222909);ncbi_105231913(LOC105231913);ncbi_105232171(LOC105232171);ncbi_115066129(LOC115066129)	K04634+K04560+K04962+K18211
Metabolism	Glycan biosynthesis and metabolism	N-Glycan biosynthesis	3	39	0.856412	1	ko00510	ncbi_105223889(LOC105223889);ncbi_105225767(LOC105225767);ncbi_105230239(LOC105230239)	K01001+K00736+K00778
Organismal Systems	Endocrine system	Parathyroid hormone synthesis, secretion and action	3	39	0.856412	1	ko04928	ncbi_105222909(LOC105222909);ncbi_105225090(LOC105225090);ncbi_105227884(LOC105227884)	K04634+K03068+K09036
Organismal Systems	Excretory system	Endocrine and other factor-regulated calcium reabsorption	2	28	0.860371	1	ko04961	ncbi_105222909(LOC105222909);ncbi_105232922(LOC105232922)	K04634+K05849
Metabolism	Carbohydrate metabolism	Butanoate metabolism	1	16	0.866786	1	ko00650	ncbi_105230343(LOC105230343)	K13524
Cellular Processes	Cell growth and death	Ferroptosis	1	16	0.866786	1	ko04216	ncbi_105222296(LOC105222296)	K01897
Environmental Information Processing	Signal transduction	PI3K-Akt signaling pathway	9	102	0.86762	1	ko04151	ncbi_105221984(LOC105221984);ncbi_105222583(LOC105222583);ncbi_105223047(LOC105223047);ncbi_105223312(LOC105223312);ncbi_105225067(LOC105225067);ncbi_105227172(LOC105227172);ncbi_105232483(LOC105232483);ncbi_105233484(LOC105233484);ncbi_115065854(LOC115065854)	K05087+K04659+K06583+K00693+K04364+K03900+K05637+K05459+K05467
Organismal Systems	Nervous system	Serotonergic synapse	3	40	0.868069	1	ko04726	ncbi_105222909(LOC105222909);ncbi_105230290(LOC105230290);ncbi_105230554(LOC105230554)	K04634+K04157+K04153
Environmental Information Processing	Signal transduction	FoxO signaling pathway	6	73	0.877699	1	ko04068	ncbi_105221984(LOC105221984);ncbi_105225067(LOC105225067);ncbi_105227347(LOC105227347);ncbi_105229679(LOC105229679);ncbi_105231705(LOC105231705);ncbi_105233484(LOC105233484)	K05087+K04364+K06631+K21770+K21771+K05459
Human Diseases	Drug resistance: antineoplastic	Endocrine resistance	3	41	0.878885	1	ko01522	ncbi_105221984(LOC105221984);ncbi_105225067(LOC105225067);ncbi_105233484(LOC105233484)	K05087+K04364+K05459
Organismal Systems	Nervous system	GABAergic synapse	3	41	0.878885	1	ko04727	ncbi_105224138(LOC105224138);ncbi_105230343(LOC105230343);ncbi_115066076(LOC115066076)	K01915+K13524+K05034
Human Diseases	Infectious disease: parasitic	Chagas disease	3	41	0.878885	1	ko05142	ncbi_105222909(LOC105222909);ncbi_105232277(LOC105232277);ncbi_125776216(LOC125776216)	K04634+K01283+K04734
Environmental Information Processing	Signal transduction	Hippo signaling pathway	5	63	0.881459	1	ko04390	ncbi_105223150(LOC105223150);ncbi_105224608(LOC105224608);ncbi_105224720(LOC105224720);ncbi_105227682(LOC105227682);ncbi_105227799(LOC105227799)	K16686+K16685+K02375+K00572+K24050
Human Diseases	Cancer: overview	MicroRNAs in cancer	5	63	0.881459	1	ko05206	ncbi_105224675(LOC105224675);ncbi_105224726(LOC105224726);ncbi_105225067(LOC105225067);ncbi_105226582(LOC105226582);ncbi_105229394(LOC105229394)	K11592+K23581+K04364+K10373+K05658
Organismal Systems	Immune system	Cytosolic DNA-sensing pathway	2	30	0.88545	1	ko04623	ncbi_105223718(LOC105223718);ncbi_125776216(LOC125776216)	K10790+K04734
Organismal Systems	Development and regeneration	Dorso-ventral axis formation	2	31	0.896364	1	ko04320	ncbi_105225067(LOC105225067);ncbi_105230130(LOC105230130)	K04364+K02602
Human Diseases	Cancer: specific types	Chronic myeloid leukemia	2	31	0.896364	1	ko05220	ncbi_105225067(LOC105225067);ncbi_125776216(LOC125776216)	K04364+K04734
Cellular Processes	Cellular community - eukaryotes	Tight junction	5	66	0.904636	1	ko04530	ncbi_105225618(LOC105225618);ncbi_105227114(LOC105227114);ncbi_105229412(LOC105229412);ncbi_105231615(LOC105231615);ncbi_105232619(LOC105232619)	K05699+K04353+K10352+K09183+K07374
Organismal Systems	Immune system	Leukocyte transendothelial migration	2	32	0.906304	1	ko04670	ncbi_105225618(LOC105225618);ncbi_105227114(LOC105227114)	K05699+K04353
Metabolism	Metabolism of cofactors and vitamins	Nicotinate and nicotinamide metabolism	1	19	0.908801	1	ko00760	ncbi_105227970(LOC105227970)	K03783
Human Diseases	Substance dependence	Alcoholism	8	100	0.918482	1	ko05034	ncbi_105224770(LOC105224770);ncbi_105225067(LOC105225067);ncbi_105225272(LOC105225272);ncbi_105226206(LOC105226206);ncbi_105226208(LOC105226208);ncbi_105228766(LOC105228766);ncbi_105229930(LOC105229930);ncbi_125780080(LOC125780080)	K00501+K04364+K02183+K02183+K02183+K02183+K05208+K11251
Environmental Information Processing	Signal transduction	Hedgehog signaling pathway	1	20	0.919627	1	ko04340	ncbi_105226668(LOC105226668)	K06225
Human Diseases	Cancer: specific types	Acute myeloid leukemia	1	20	0.919627	1	ko05221	ncbi_105225067(LOC105225067)	K04364
Human Diseases	Infectious disease: bacterial	Vibrio cholerae infection	3	46	0.921969	1	ko05110	ncbi_105225976(LOC105225976);ncbi_105227818(LOC105227818);ncbi_105231750(LOC105231750)	K10951+K02154+K02154
Cellular Processes	Transport and catabolism	Mitophagy - animal	2	34	0.923569	1	ko04137	ncbi_105231430(LOC105231430);MSTRG.3463(UBI1)	K07830+K02927
Cellular Processes	Cell growth and death	Apoptosis	5	69	0.923767	1	ko04210	ncbi_105232619(LOC105232619);ncbi_105232835(LOC105232835);ncbi_105232836(LOC105232836);ncbi_105232837(LOC105232837);ncbi_125776216(LOC125776216)	K07374+K01365+K01365+K01365+K04734
Genetic Information Processing	Folding, sorting and degradation	SNARE interactions in vesicular transport	1	21	0.929171	1	ko04130	ncbi_105231913(LOC105231913)	K04560
Cellular Processes	Cell motility	Regulation of actin cytoskeleton	5	71	0.934556	1	ko04810	ncbi_105223047(LOC105223047);ncbi_105225618(LOC105225618);ncbi_105229412(LOC105229412);ncbi_105231430(LOC105231430);ncbi_125777705(LOC125777705)	K06583+K05699+K10352+K07830+K00921
Organismal Systems	Nervous system	Cholinergic synapse	3	48	0.934883	1	ko04725	ncbi_105222842(LOC105222842);ncbi_105222909(LOC105222909);ncbi_105231876(LOC105231876)	K01049+K04634+K01049
Organismal Systems	Endocrine system	Growth hormone synthesis, secretion and action	3	48	0.934883	1	ko04935	ncbi_105222909(LOC105222909);ncbi_105225067(LOC105225067);ncbi_105233484(LOC105233484)	K04634+K04364+K05459
Metabolism	Amino acid metabolism	Tryptophan metabolism	1	22	0.937583	1	ko00380	ncbi_105228363(LOC105228363)	K00128
Organismal Systems	Immune system	Fc epsilon RI signaling pathway	1	22	0.937583	1	ko04664	ncbi_105225067(LOC105225067)	K04364
Organismal Systems	Excretory system	Aldosterone-regulated sodium reabsorption	1	22	0.937583	1	ko04960	ncbi_105233484(LOC105233484)	K05459
Environmental Information Processing	Signal transduction	TGF-beta signaling pathway	2	36	0.937806	1	ko04350	ncbi_105230528(LOC105230528);ncbi_125778321(LOC125778321)	K06766+K03094
Human Diseases	Cancer: specific types	Small cell lung cancer	2	36	0.937806	1	ko05222	ncbi_105232483(LOC105232483);ncbi_125776216(LOC125776216)	K05637+K04734
Human Diseases	Cancer: specific types	Colorectal cancer	2	37	0.943945	1	ko05210	ncbi_105225067(LOC105225067);ncbi_105230682(LOC105230682)	K04364+K07834
Human Diseases	Cancer: specific types	Endometrial cancer	1	23	0.944998	1	ko05213	ncbi_105225067(LOC105225067)	K04364
Metabolism	Carbohydrate metabolism	Glyoxylate and dicarboxylate metabolism	2	38	0.949505	1	ko00630	ncbi_105222327(LOC105222327);ncbi_105224138(LOC105224138)	K11517+K01915
Environmental Information Processing	Signal transduction	NF-kappa B signaling pathway	1	24	0.951534	1	ko04064	ncbi_125776216(LOC125776216)	K04734
Environmental Information Processing	Signal transduction	Notch signaling pathway	1	24	0.951534	1	ko04330	ncbi_105221842(LOC105221842)	K05948
Organismal Systems	Immune system	RIG-I-like receptor signaling pathway	1	24	0.951534	1	ko04622	ncbi_125776216(LOC125776216)	K04734
Cellular Processes	Cellular community - eukaryotes	Adherens junction	2	39	0.954537	1	ko04520	ncbi_105221984(LOC105221984);ncbi_105225618(LOC105225618)	K05087+K05699
Human Diseases	Infectious disease: bacterial	Epithelial cell signaling in Helicobacter pylori infection	3	52	0.955002	1	ko05120	ncbi_105227818(LOC105227818);ncbi_105231750(LOC105231750);ncbi_125776216(LOC125776216)	K02154+K02154+K04734
Genetic Information Processing	Replication and repair	Homologous recombination	1	25	0.957295	1	ko03440	ncbi_105228464(LOC105228464)	K10866
Organismal Systems	Development and regeneration	Axon guidance	4	66	0.961709	1	ko04360	ncbi_105226668(LOC105226668);ncbi_105226958(LOC105226958);ncbi_105227009(LOC105227009);ncbi_105230528(LOC105230528)	K06225+K04348+K04348+K06766
Organismal Systems	Immune system	IL-17 signaling pathway	1	26	0.962372	1	ko04657	ncbi_125776216(LOC125776216)	K04734
Human Diseases	Infectious disease: parasitic	Leishmaniasis	1	26	0.962372	1	ko05140	ncbi_125776216(LOC125776216)	K04734
Organismal Systems	Endocrine system	Relaxin signaling pathway	3	54	0.962726	1	ko04926	ncbi_105225067(LOC105225067);ncbi_105226189(LOC105226189);ncbi_125776216(LOC125776216)	K04364+K04307+K04734
Cellular Processes	Transport and catabolism	Autophagy - animal	8	112	0.963347	1	ko04140	ncbi_105221984(LOC105221984);ncbi_105228286(LOC105228286);ncbi_105228822(LOC105228822);ncbi_105231430(LOC105231430);ncbi_105232835(LOC105232835);ncbi_105232836(LOC105232836);ncbi_105232837(LOC105232837);ncbi_125780092(LOC125780092)	K05087+K06068+K10802+K07830+K01365+K01365+K01365+K10802
Human Diseases	Infectious disease: bacterial	Shigellosis	9	123	0.963764	1	ko05131	ncbi_105221945(LOC105221945);ncbi_105222165(LOC105222165);ncbi_105223186(LOC105223186);ncbi_105225618(LOC105225618);ncbi_105228286(LOC105228286);ncbi_105230057(LOC105230057);ncbi_125776216(LOC125776216);ncbi_125778321(LOC125778321);MSTRG.3463(UBI1)	K00844+K11974+K00844+K05699+K06068+K05864+K04734+K03094+K02927
Human Diseases	Infectious disease: viral	Human T-cell leukemia virus 1 infection	6	91	0.966592	1	ko05166	ncbi_105225127(LOC105225127);ncbi_105226958(LOC105226958);ncbi_105227009(LOC105227009);ncbi_105229679(LOC105229679);ncbi_105234066(LOC105234066);ncbi_125776216(LOC125776216)	K03363+K04348+K04348+K21770+K02365+K04734
Genetic Information Processing	Replication and repair	Fanconi anemia pathway	1	27	0.966846	1	ko03460	ncbi_105230938(LOC105230938)	K11832
Human Diseases	Infectious disease: viral	Human papillomavirus infection	10	139	0.97445	1	ko05165	ncbi_105221842(LOC105221842);ncbi_105222583(LOC105222583);ncbi_105223047(LOC105223047);ncbi_105224720(LOC105224720);ncbi_105225067(LOC105225067);ncbi_105227172(LOC105227172);ncbi_105227682(LOC105227682);ncbi_105227818(LOC105227818);ncbi_105231750(LOC105231750);ncbi_105232483(LOC105232483)	K05948+K04659+K06583+K02375+K04364+K03900+K00572+K02154+K02154+K05637
Human Diseases	Infectious disease: viral	Herpes simplex virus 1 infection	5	83	0.975072	1	ko05168	ncbi_105225990(LOC105225990);ncbi_105229273(LOC105229273);ncbi_115066102(LOC115066102);ncbi_125776216(LOC125776216);ncbi_125778076(LOC125778076)	K09228+K09364+K09228+K04734+K09228
Genetic Information Processing	Folding, sorting and degradation	Ubiquitin mediated proteolysis	6	95	0.975573	1	ko04120	ncbi_105225127(LOC105225127);ncbi_105229661(LOC105229661);ncbi_105231879(LOC105231879);ncbi_105233949(LOC105233949);ncbi_125778321(LOC125778321);MSTRG.3463(UBI1)	K03363+K10688+K03873+K10144+K03094+K02927
Human Diseases	Cancer: specific types	Pancreatic cancer	1	30	0.977328	1	ko05212	ncbi_105230682(LOC105230682)	K07834
Organismal Systems	Endocrine system	Thyroid hormone signaling pathway	3	61	0.981032	1	ko04919	ncbi_105224618(LOC105224618);ncbi_105229794(LOC105229794);ncbi_105231615(LOC105231615)	K00850+K17751+K09183
Organismal Systems	Aging	Longevity regulating pathway	2	48	0.98268	1	ko04211	ncbi_105221984(LOC105221984);ncbi_105233484(LOC105233484)	K05087+K05459
Human Diseases	Immune disease	Systemic lupus erythematosus	2	48	0.98268	1	ko05322	ncbi_105225618(LOC105225618);ncbi_125780080(LOC125780080)	K05699+K11251
Genetic Information Processing	Replication and repair	DNA replication	1	33	0.9845	1	ko03030	ncbi_105222969(LOC105222969)	K10742
Organismal Systems	Immune system	Toll-like receptor signaling pathway	1	34	0.986347	1	ko04620	ncbi_125776216(LOC125776216)	K04734
Environmental Information Processing	Signal transduction	TNF signaling pathway	1	34	0.986347	1	ko04668	ncbi_125776216(LOC125776216)	K04734
Human Diseases	Endocrine and metabolic disease	AGE-RAGE signaling pathway in diabetic complications	1	35	0.987973	1	ko04933	ncbi_105228286(LOC105228286)	K06068
Environmental Information Processing	Signal transduction	ErbB signaling pathway	1	37	0.99067	1	ko04012	ncbi_105225067(LOC105225067)	K04364
Organismal Systems	Immune system	Neutrophil extracellular trap formation	4	82	0.991037	1	ko04613	ncbi_105227172(LOC105227172);ncbi_105228822(LOC105228822);ncbi_125780080(LOC125780080);ncbi_125780092(LOC125780092)	K03900+K10802+K11251+K10802
Human Diseases	Cancer: overview	Viral carcinogenesis	6	108	0.991608	1	ko05203	ncbi_105225067(LOC105225067);ncbi_105225127(LOC105225127);ncbi_105225618(LOC105225618);ncbi_105228807(LOC105228807);ncbi_105229334(LOC105229334);ncbi_125776216(LOC125776216)	K04364+K03363+K05699+K04443+K09254+K04734
Human Diseases	Cancer: overview	Chemical carcinogenesis - reactive oxygen species	13	190	0.99258	1	ko05208	ncbi_105224588(LOC105224588);ncbi_105225067(LOC105225067);ncbi_105225817(LOC105225817);ncbi_105225840(LOC105225840);ncbi_105228286(LOC105228286);ncbi_105228298(LOC105228298);ncbi_105229356(LOC105229356);ncbi_105229461(LOC105229461);ncbi_105229681(LOC105229681);ncbi_105229682(LOC105229682);ncbi_125776216(LOC125776216);ncbi_125776420(LOC125776420);ncbi_125776447(LOC125776447)	K00002+K04364+K00799+K00799+K06068+K00799+K02270+K00799+K00799+K00799+K04734+K00799+K00799
Human Diseases	Substance dependence	Morphine addiction	1	39	0.992762	1	ko05032	ncbi_105229367(LOC105229367)	K13755
Metabolism	Carbohydrate metabolism	Citrate cycle (TCA cycle)	1	42	0.995057	1	ko00020	ncbi_105229145(LOC105229145)	K01648
Human Diseases	Neurodegenerative disease	Prion disease	14	207	0.995078	1	ko05020	ncbi_105224006(LOC105224006);ncbi_105224939(LOC105224939);ncbi_105226958(LOC105226958);ncbi_105227009(LOC105227009);ncbi_105228286(LOC105228286);ncbi_105229356(LOC105229356);ncbi_105229930(LOC105229930);ncbi_105232171(LOC105232171);ncbi_105232619(LOC105232619);ncbi_125775801(LOC125775801);ncbi_125775802(LOC125775802);ncbi_125775803(LOC125775803);ncbi_125775804(LOC125775804);ncbi_125775806(LOC1257…	K03283+K09490+K04348+K04348+K06068+K02270+K05208+K04962+K07374+K03283+K03283+K03283+K03283+K03283
Genetic Information Processing	Transcription	Spliceosome	7	128	0.995646	1	ko03040	ncbi_105224006(LOC105224006);ncbi_105233342(LOC105233342);ncbi_125775801(LOC125775801);ncbi_125775802(LOC125775802);ncbi_125775803(LOC125775803);ncbi_125775804(LOC125775804);ncbi_125775806(LOC125775806)	K03283+K12822+K03283+K03283+K03283+K03283+K03283
Human Diseases	Infectious disease: viral	Hepatitis B	2	62	0.996349	1	ko05161	ncbi_105225067(LOC105225067);ncbi_125776216(LOC125776216)	K04364+K04734
Human Diseases	Infectious disease: bacterial	Yersinia infection	2	63	0.99674	1	ko05135	ncbi_105222909(LOC105222909);ncbi_125776216(LOC125776216)	K04634+K04734
Cellular Processes	Transport and catabolism	Endocytosis	7	137	0.997988	1	ko04144	ncbi_105221984(LOC105221984);ncbi_105224006(LOC105224006);ncbi_125775801(LOC125775801);ncbi_125775802(LOC125775802);ncbi_125775803(LOC125775803);ncbi_125775804(LOC125775804);ncbi_125775806(LOC125775806)	K05087+K03283+K03283+K03283+K03283+K03283+K03283
Environmental Information Processing	Signal transduction	Sphingolipid signaling pathway	2	68	0.998156	1	ko04071	ncbi_105222909(LOC105222909);ncbi_105231761(LOC105231761)	K04634+K12349
Organismal Systems	Immune system	Toll and Imd signaling pathway	7	139	0.998311	1	ko04624	ncbi_105226802(LOC105226802);ncbi_105229019(LOC105229019);ncbi_105229334(LOC105229334);ncbi_105229698(LOC105229698);ncbi_125775295(LOC125775295);ncbi_125776216(LOC125776216);ncbi_125780330(LOC125780330)	K20672+K24093+K09254+K20668+K10380+K04734+K18809
Genetic Information Processing	Replication and repair	Nucleotide excision repair	1	52	0.998616	1	ko03420	ncbi_105226657(LOC105226657)	K10846
Human Diseases	Infectious disease: bacterial	Salmonella infection	6	129	0.998697	1	ko05132	ncbi_105223182(LOC105223182);ncbi_105230682(LOC105230682);ncbi_105231534(LOC105231534);ncbi_105232619(LOC105232619);ncbi_125776216(LOC125776216);ncbi_125778321(LOC125778321)	K03671+K07834+K20282+K07374+K04734+K03094
Human Diseases	Neurodegenerative disease	Spinocerebellar ataxia	3	88	0.998829	1	ko05017	ncbi_105222909(LOC105222909);ncbi_105229930(LOC105229930);ncbi_105231640(LOC105231640)	K04634+K05208+K20053
Human Diseases	Infectious disease: bacterial	Pathogenic Escherichia coli infection	3	90	0.999055	1	ko05130	ncbi_105229412(LOC105229412);ncbi_105232619(LOC105232619);ncbi_125776216(LOC125776216)	K10352+K07374+K04734
Cellular Processes	Cell growth and death	Apoptosis - fly	1	56	0.999169	1	ko04214	ncbi_105223150(LOC105223150)	K16686
Genetic Information Processing	Folding, sorting and degradation	RNA degradation	1	57	0.999269	1	ko03018	ncbi_105224618(LOC105224618)	K00850
Human Diseases	Neurodegenerative disease	Alzheimer disease	17	268	0.999294	1	ko05010	ncbi_105222909(LOC105222909);ncbi_105224720(LOC105224720);ncbi_105225090(LOC105225090);ncbi_105225272(LOC105225272);ncbi_105226206(LOC105226206);ncbi_105226208(LOC105226208);ncbi_105226958(LOC105226958);ncbi_105227009(LOC105227009);ncbi_105227468(LOC105227468);ncbi_105227682(LOC105227682);ncbi_105227924(LOC105227924);ncbi_105228075(LOC105228075);ncbi_105228766(LOC105228766);ncbi_105229356(LOC1052…	K04634+K02375+K03068+K02183+K02183+K02183+K04348+K04348+K08683+K00572+K14711+K04550+K02183+K02270+K05208+K05864+K07374
Human Diseases	Neurodegenerative disease	Pathways of neurodegeneration - multiple diseases	21	326	0.999728	1	ko05022	ncbi_105222909(LOC105222909);ncbi_105224720(LOC105224720);ncbi_105224939(LOC105224939);ncbi_105225028(LOC105225028);ncbi_105225090(LOC105225090);ncbi_105225169(LOC105225169);ncbi_105225272(LOC105225272);ncbi_105226206(LOC105226206);ncbi_105226208(LOC105226208);ncbi_105226958(LOC105226958);ncbi_105227009(LOC105227009);ncbi_105227468(LOC105227468);ncbi_105227682(LOC105227682);ncbi_105228766(LOC1052…	K04634+K02375+K09490+K00432+K03068+K10408+K02183+K02183+K02183+K04348+K04348+K08683+K00572+K02183+K02270+K05208+K05864+K04560+K04962+K07374+K02927
Genetic Information Processing	Translation	mRNA surveillance pathway	1	69	0.999842	1	ko03015	ncbi_105229624(LOC105229624)	K14411
Human Diseases	Infectious disease: viral	Coronavirus disease - COVID-19	4	123	0.999856	1	ko05171	ncbi_105227172(LOC105227172);ncbi_105232277(LOC105232277);ncbi_125776216(LOC125776216);MSTRG.3463(UBI1)	K03900+K01283+K04734+K02927
Human Diseases	Infectious disease: viral	Epstein-Barr virus infection	1	74	0.999917	1	ko05169	ncbi_125776216(LOC125776216)	K04734
Human Diseases	Neurodegenerative disease	Parkinson disease	11	226	0.999931	1	ko05012	ncbi_105223182(LOC105223182);ncbi_105224770(LOC105224770);ncbi_105224939(LOC105224939);ncbi_105225272(LOC105225272);ncbi_105226206(LOC105226206);ncbi_105226208(LOC105226208);ncbi_105227924(LOC105227924);ncbi_105228766(LOC105228766);ncbi_105229356(LOC105229356);ncbi_105232619(LOC105232619);MSTRG.3463(UBI1)	K03671+K00501+K09490+K02183+K02183+K02183+K14711+K02183+K02270+K07374+K02927
Metabolism	Energy metabolism	Oxidative phosphorylation	4	136	0.999964	1	ko00190	ncbi_105222430(LOC105222430);ncbi_105227818(LOC105227818);ncbi_105229356(LOC105229356);ncbi_105231750(LOC105231750)	K11726+K02154+K02270+K02154
Organismal Systems	Nervous system	Retrograde endocannabinoid signaling	1	91	0.999991	1	ko04723	ncbi_105222909(LOC105222909)	K04634
Organismal Systems	Environmental adaptation	Thermogenesis	6	182	0.999993	1	ko04714	ncbi_105222296(LOC105222296);ncbi_105223870(LOC105223870);ncbi_105225067(LOC105225067);ncbi_105225306(LOC105225306);ncbi_105229356(LOC105229356);ncbi_105230478(LOC105230478)	K01897+K22410+K04364+K07376+K02270+K12323
Human Diseases	Cardiovascular disease	Diabetic cardiomyopathy	6	183	0.999994	1	ko05415	ncbi_105223312(LOC105223312);ncbi_105228286(LOC105228286);ncbi_105229356(LOC105229356);ncbi_105232171(LOC105232171);ncbi_105232277(LOC105232277);ncbi_105232977(LOC105232977)	K00693+K06068+K02270+K04962+K01283+K00820
Human Diseases	Endocrine and metabolic disease	Non-alcoholic fatty liver disease	2	123	0.999997	1	ko04932	ncbi_105229356(LOC105229356);ncbi_105233985(LOC105233985)	K02270+K07197
Genetic Information Processing	Translation	Ribosome	1	127	1	1	ko03010	MSTRG.3463(UBI1)	K02927
Human Diseases	Neurodegenerative disease	Huntington disease	8	250	1	1	ko05016	ncbi_105222909(LOC105222909);ncbi_105223590(LOC105223590);ncbi_105225028(LOC105225028);ncbi_105225169(LOC105225169);ncbi_105229356(LOC105229356);ncbi_105229930(LOC105229930);ncbi_105231913(LOC105231913);ncbi_105232619(LOC105232619)	K04634+K05613+K00432+K10408+K02270+K05208+K04560+K07374
Human Diseases	Neurodegenerative disease	Amyotrophic lateral sclerosis	9	286	1	1	ko05014	ncbi_105223590(LOC105223590);ncbi_105224939(LOC105224939);ncbi_105225028(LOC105225028);ncbi_105225169(LOC105225169);ncbi_105226958(LOC105226958);ncbi_105227009(LOC105227009);ncbi_105229356(LOC105229356);ncbi_105229930(LOC105229930);ncbi_105232619(LOC105232619)	K05613+K09490+K00432+K10408+K04348+K04348+K02270+K05208+K07374
